# Supplementary material for: Hypothalamus Transcriptome Reveals Key lncRNAs and mRNAs Associated with Fecundity in Goats
Source: Animals (Basel). 2025 Mar 6;15(5):754. doi: 10.3390/ani15050754 (PMC11898595; doi:10.3390/ani15050754)
Supplement: Supplementary file 1 [file animals-15-00754-s001.zip › Supplementary Table 8.xlsx]

## Sheet: Sheet1
Shapiro-Wilk test
	LP_HY	LP_LY	FP_HY	FP_LY
mRNA	0.0599498	0.0957634	0.947902	0.504987
lncRNA	0.0331643	0.276298	0.408259	0.00719262
Levene’s test
	FP_LY vs FP_HY	LP_HY vs FP_HY	LP_LY vs FP_LY	LP_LY vs LP_HY
mRNA	0.687137	0.38369	0.810663	0.440566
lncRNA	0.925376	0.240023	0.311196	0.476083
Cohen’s d
	FP_LY vs FP_HY	LP_HY vs FP_HY	LP_LY vs FP_LY	LP_LY vs LP_HY
mRNA	0.798491	0.751278	0.751278	-0.307236
lncRNA	-0.437898	0.0263349	0.891392	0.854956
