# Supplementary material for: Hypothalamus Transcriptome Reveals Key lncRNAs and mRNAs Associated with Fecundity in Goats
Source: Animals (Basel). 2025 Mar 6;15(5):754. doi: 10.3390/ani15050754 (PMC11898595; doi:10.3390/ani15050754)
Supplement: Supplementary file 1 [file animals-15-00754-s001.zip › Supplementary Table 1.xlsx]

## Sheet: Sample Grouping Information
group	Sample 1	Sample 2	Sample 3	Sample 4	Sample 5
LP_HY_hyp	501178_hyp	501002_hyp	660210_hyp	660018_hyp	501210_hyp
LP_LY_hyp	711010_hyp	711012_hyp	603222_hyp	706612_hyp	660214_hyp
FP_HY_hyp	612078_hyp	601094_hyp	601078_hyp	L6064020_hyp	L6053754_hyp
FP_LY_hyp	501176_hyp	601128_hyp	712004_hyp	708032_hyp	711032_hyp

## Sheet: Difference comparison scheme
Difference comparison scheme number	Difference comparison group information ( control group _ vs _ experimental group )
1	LP_LY_vs_LP_HY
2	FP_LY_vs_FP_HY
3	LP_HY_vs_FP_HY
4	LP_LY_vs_FP_LY
