# Supplementary material for: Hypothalamus Transcriptome Reveals Key lncRNAs and mRNAs Associated with Fecundity in Goats
Source: Animals (Basel). 2025 Mar 6;15(5):754. doi: 10.3390/ani15050754 (PMC11898595; doi:10.3390/ani15050754)
Supplement: Supplementary file 1 [file animals-15-00754-s001.zip › Supplementary Table 11.xlsx]

## Sheet: FP_LY_vs_FP_HY
Pathway Hierarchy1	Pathway Hierarchy2	KEGG Pathway	Pathway ID	Gene Number	Background number	P-Value	Q-Value	Gene IDs
Environmental Information Processing	Signal transduction	Phosphatidylinositol signaling system	ko04070	26	495	0.00138058	0.306489	XM_018066244.1,XM_018041940.1,XM_018060994.1,Novel_015615,XM_018063036.1,XM_018066662.1,XM_018047413.1,XM_018041933.1,XM_018047458.1,Novel_000624,Novel_007253,Novel_016482,Novel_023318,XM_018060180.1,Novel_020682,Novel_020602,Novel_000620,XM_018060998.1,XM_018056913.1,Novel_022470,XM_013971403.2,Novel_024864,XR_001918100.1,Novel_022469,XM_018064090.1,Novel_002639
Genetic Information Processing	Folding, sorting and degradation	Protein export	ko03060	6	56	0.00422581	0.335431	Novel_000367,Novel_007177,XM_005687138.3,Novel_012324,Novel_000370,Novel_025272
Metabolism	Amino acid metabolism	Lysine degradation	ko00310	20	380	0.00453285	0.335431	Novel_012497,XM_018046679.1,Novel_015918,XM_018065134.1,XM_018053432.1,Novel_001086,Novel_001081,Novel_004606,XM_018066255.1,Novel_019799,Novel_026442,Novel_019800,Novel_000805,Novel_016522,Novel_004576,Novel_016737,XM_018060600.1,XM_018050755.1,Novel_024421,Novel_007348
Genetic Information Processing	Translation	RNA transport	ko03013	28	649	0.0132834	0.59603	Novel_012725,Novel_000299,Novel_012735,Novel_016421,Novel_003695,Novel_028253,Novel_020367,Novel_012740,XM_018047144.1,Novel_021802,Novel_028252,XM_005675225.3,Novel_028248,Novel_001288,XR_001917382.1,Novel_025037,Novel_012105,Novel_028249,XR_001917385.1,Novel_012744,Novel_012739,XM_018055179.1,Novel_012726,Novel_012741,Novel_016420,Novel_025040,XM_018061013.1,Novel_016416
Organismal Systems	Immune system	Fc gamma R-mediated phagocytosis	ko04666	18	367	0.0134241	0.59603	XM_018065687.1,Novel_001897,Novel_001889,XM_018065703.1,Novel_001898,Novel_012684,Novel_020602,Novel_020682,Novel_001894,Novel_011136,XM_018062725.1,XM_018065679.1,XM_018062722.1,Novel_004175,XM_018065669.1,Novel_001890,XM_018063036.1,Novel_017018
Cellular Processes	Transport and catabolism	Endocytosis	ko04144	44	1179	0.0255565	0.867838	XM_018065603.1,Novel_005357,XM_013972474.2,XM_018040224.1,XM_018065669.1,Novel_015311,XM_018055044.1,NM_001314303.1,Novel_010256,Novel_001707,Novel_008979,Novel_012204,XM_018055343.1,Novel_006274,XM_018040222.1,XM_018065687.1,Novel_027141,Novel_001897,Novel_015528,Novel_001889,Novel_015115,Novel_005356,Novel_020510,Novel_007616,Novel_001890,Novel_002734,Novel_008977,XM_013974027.2,XM_018065679.1,…
Environmental Information Processing	Signal transduction	TNF signaling pathway	ko04668	18	404	0.0312735	0.867838	Novel_026762,XM_018060296.1,XM_018052707.1,Novel_014690,Novel_016447,Novel_021463,Novel_014691,XM_018061453.1,Novel_017018,Novel_026760,Novel_011379,Novel_001824,Novel_020682,XM_013966824.2,XM_018042431.1,Novel_026653,XM_013966825.2,XM_018038916.1
Organismal Systems	Excretory system	Vasopressin-regulated water reabsorption	ko04962	10	184	0.031043	0.867838	Novel_012577,Novel_016452,XM_018060296.1,Novel_023696,Novel_023706,Novel_005357,Novel_023702,Novel_023704,Novel_021777,Novel_005356
Cellular Processes	Cell growth and death	Apoptosis - fly	ko04214	3	249	0.96809	1	Novel_021802,XM_018042431.1,Novel_016635
Cellular Processes	Cell growth and death	Apoptosis	ko04210	17	500	0.214962	1	Novel_020682,XM_018042431.1,XM_018055894.1,XM_018062751.1,XR_001918100.1,Novel_026762,XM_018055893.1,XM_018055896.1,XM_018052707.1,Novel_016447,XM_013971827.2,XM_018042664.1,XM_018055900.1,Novel_017018,Novel_026760,Novel_003825,XM_018055895.1
Cellular Processes	Cell growth and death	Apoptosis - multiple species	ko04215	6	126	0.133062	1	XM_018042431.1,XM_018062751.1,Novel_026760,Novel_016447,Novel_026762,XM_013971827.2
Cellular Processes	Cell growth and death	Cell cycle	ko04110	10	388	0.621425	1	Novel_009268,XM_013976483.2,XM_018057832.1,Novel_009265,XM_005699057.3,Novel_013071,XM_018043973.1,Novel_014819,Novel_000173,XM_018061046.1
Cellular Processes	Cell growth and death	Cell cycle - yeast	ko04111	5	223	0.733749	1	Novel_009268,Novel_008282,Novel_014819,Novel_009265,XM_018061046.1
Cellular Processes	Cell growth and death	Ferroptosis	ko04216	3	186	0.88705	1	Novel_022954,Novel_000239,Novel_027444
Cellular Processes	Cell growth and death	Meiosis - yeast	ko04113	2	181	0.960295	1	Novel_009268,Novel_009265
Cellular Processes	Cell growth and death	Necroptosis	ko04217	16	544	0.421904	1	XM_018042664.1,Novel_002254,Novel_018207,Novel_026762,Novel_014058,Novel_016447,XM_018061453.1,XM_018051036.1,Novel_026760,Novel_015115,Novel_004197,Novel_000010,XM_018042431.1,XM_013966824.2,XM_013966825.2,XM_018062751.1
Cellular Processes	Cell growth and death	Oocyte meiosis	ko04114	7	456	0.96763	1	Novel_004197,XM_005699057.3,XM_018066361.1,XM_005680539.3,XR_001918100.1,XM_018049739.1,Novel_020880
Cellular Processes	Cell growth and death	p53 signaling pathway	ko04115	11	234	0.058916	1	Novel_024864,Novel_015040,XM_013976483.2,XM_018062751.1,XM_018061958.1,XM_005699057.3,Novel_015039,XM_018043973.1,Novel_026588,XM_005680539.3,XM_018061046.1
Cellular Processes	Cell motility	Regulation of actin cytoskeleton	ko04810	20	910	0.869339	1	XM_018055648.1,XM_018041772.1,Novel_001580,Novel_027328,XM_018054428.1,XM_005700426.3,Novel_013157,Novel_024577,XM_018041775.1,Novel_001050,XM_018041779.1,XM_018041771.1,Novel_020682,XM_018060180.1,Novel_016557,XM_018055649.1,Novel_019117,XM_013971403.2,Novel_002816,Novel_016556
Cellular Processes	Cellular community - eukaryotes	Adherens junction	ko04520	11	426	0.620774	1	XM_018051136.1,XM_018039447.1,XM_018041772.1,XM_018041771.1,XM_018041779.1,XM_018039452.1,XM_013975105.2,XM_018041775.1,XM_018059038.1,XM_018051137.1,XM_018041220.1
Cellular Processes	Cellular community - eukaryotes	Focal adhesion	ko04510	26	859	0.329678	1	Novel_020682,XM_018042431.1,XM_018055649.1,Novel_020602,Novel_000173,XM_018040727.1,Novel_011610,XM_018052339.1,Novel_012389,Novel_019117,Novel_024864,Novel_009345,XM_005680539.3,XM_018063036.1,XM_018047223.1,XM_018055648.1,Novel_016447,Novel_009770,XM_018058815.1,XM_005701390.3,Novel_017018,Novel_024577,XM_005686088.3,Novel_021232,XM_018054428.1,XM_005695798.3
Cellular Processes	Cellular community - eukaryotes	Gap junction	ko04540	14	354	0.110755	1	Novel_024577,XM_005699057.3,Novel_013675,XM_018056913.1,Novel_007884,XR_001918100.1,Novel_013677,Novel_022706,XM_018063036.1,Novel_017899,Novel_020602,Novel_017900,Novel_007882,Novel_022707
Cellular Processes	Cellular community - eukaryotes	Signaling pathways regulating pluripotency of stem cells	ko04550	14	556	0.662765	1	XM_018041771.1,XM_018041779.1,Novel_000173,XM_005680539.3,XM_018041772.1,Novel_020682,XM_018052558.1,XM_018049152.1,XM_005676151.3,Novel_014330,Novel_013834,XM_018051579.1,XM_018041775.1,Novel_017018
Cellular Processes	Cellular community - eukaryotes	Tight junction	ko04530	14	705	0.917445	1	XM_018055649.1,XM_018042431.1,Novel_012684,Novel_026769,XM_018055648.1,XM_013963625.2,Novel_016428,XM_018059852.1,XM_018066864.1,XM_018066863.1,XM_018063809.1,XM_018063812.1,Novel_008282,Novel_016424
Cellular Processes	Cellular community - prokaryotes	Quorum sensing	ko02024	2	41	0.31012	1	Novel_014344,Novel_027444
Cellular Processes	Transport and catabolism	Autophagy - animal	ko04140	22	600	0.104789	1	Novel_015371,XM_018054693.1,Novel_027459,XM_018060994.1,XM_018061434.1,Novel_027704,NM_001314283.1,Novel_011461,Novel_027705,Novel_017018,XM_018052465.1,Novel_020284,Novel_023318,Novel_005533,XM_018042431.1,Novel_020682,Novel_024864,XM_018060998.1,Novel_009606,Novel_002646,Novel_017991,Novel_027708
Cellular Processes	Transport and catabolism	Autophagy - other eukaryotes	ko04136	7	167	0.17579	1	Novel_027704,XM_018061434.1,Novel_023318,Novel_020284,Novel_027705,Novel_027708,Novel_005533
Cellular Processes	Transport and catabolism	Autophagy - yeast	ko04138	10	331	0.421776	1	Novel_005533,XM_018066662.1,Novel_023318,Novel_020284,Novel_027705,Novel_022469,Novel_027708,Novel_027704,XM_018061434.1,Novel_022470
Cellular Processes	Transport and catabolism	Lysosome	ko04142	7	423	0.94569	1	Novel_011843,Novel_028055,XM_018040653.1,Novel_018900,Novel_024011,XM_013964217.2,Novel_008158
Cellular Processes	Transport and catabolism	Mitophagy - animal	ko04137	5	245	0.803677	1	XM_018061453.1,Novel_016635,Novel_005533,XM_018042431.1,XR_001918120.1
Cellular Processes	Transport and catabolism	Mitophagy - yeast	ko04139	4	91	0.239336	1	Novel_020602,Novel_005533,Novel_020284,XM_018061434.1
Cellular Processes	Transport and catabolism	Peroxisome	ko04146	7	250	0.529741	1	Novel_027444,Novel_003447,Novel_018930,Novel_018929,XM_013967804.2,XM_018048531.1,XM_018061103.1
Cellular Processes	Transport and catabolism	Phagosome	ko04145	18	497	0.142428	1	Novel_000239,Novel_021777,Novel_007884,XM_018055657.1,XM_013971403.2,XM_018060180.1,Novel_019905,Novel_016452,Novel_001737,Novel_023318,Novel_005356,Novel_005357,Novel_022706,Novel_020423,XM_013964217.2,Novel_022707,Novel_007882,XM_005701580.3
Environmental Information Processing	Membrane transport	ABC transporters	ko02010	7	229	0.438329	1	XM_018040733.1,Novel_002155,Novel_013513,XM_018047353.1,XM_018056299.1,Novel_004392,Novel_004393
Environmental Information Processing	Signaling molecules and interaction	Cell adhesion molecules (CAMs)	ko04514	14	764	0.958586	1	XM_018039452.1,Novel_001372,Novel_011295,Novel_018884,Novel_018519,XM_018043405.1,Novel_010818,XM_018039447.1,Novel_028066,Novel_028067,Novel_016832,XM_005701580.3,Novel_016926,Novel_007486
Environmental Information Processing	Signaling molecules and interaction	Cytokine-cytokine receptor interaction	ko04060	9	678	0.995621	1	XM_018049152.1,XM_018066847.1,Novel_024577,XM_018066848.1,XM_018056557.1,Novel_000010,XM_005675119.3,Novel_028213,XM_018059371.1
Environmental Information Processing	Signaling molecules and interaction	ECM-receptor interaction	ko04512	7	300	0.717009	1	Novel_009345,XM_018058815.1,XM_018054428.1,XM_018040727.1,XM_018052339.1,XM_018047223.1,XM_005701390.3
Environmental Information Processing	Signaling molecules and interaction	Neuroactive ligand-receptor interaction	ko04080	17	855	0.934257	1	Novel_008287,Novel_027521,Novel_025105,XM_018056248.1,Novel_013677,Novel_017811,Novel_013675,XM_005684922.3,XM_013975473.2,Novel_015884,XM_013972199.2,XM_005681252.3,Novel_006200,XM_005693503.2,Novel_006697,Novel_017808,XM_018062479.1
Environmental Information Processing	Signal transduction	AMPK signaling pathway	ko04152	15	511	0.429571	1	XM_018065341.1,Novel_008282,NM_001314283.1,Novel_017018,Novel_024782,XM_018051137.1,Novel_000499,XM_018062806.1,XM_018054693.1,Novel_010057,Novel_027459,XM_005680539.3,Novel_020682,XM_018051136.1,XM_018060296.1
Environmental Information Processing	Signal transduction	Apelin signaling pathway	ko04371	16	598	0.573503	1	Novel_027705,Novel_017018,Novel_027704,Novel_003062,Novel_021463,XM_018065198.1,XM_018062725.1,XM_018062722.1,Novel_027708,Novel_002816,XR_001918100.1,XM_018056913.1,Novel_005533,Novel_012684,Novel_023318,Novel_007808
Environmental Information Processing	Signal transduction	Calcium signaling pathway	ko04020	19	868	0.868143	1	Novel_013677,XM_018056248.1,Novel_017811,Novel_004197,Novel_013675,XM_018048695.1,XM_018062722.1,XM_018062725.1,Novel_025105,XM_018048692.1,XM_018063036.1,Novel_017208,XM_018056913.1,Novel_017808,XM_018040761.1,XR_001918100.1,XM_005697807.3,Novel_020602,XM_018064435.1
Environmental Information Processing	Signal transduction	cAMP signaling pathway	ko04024	18	873	0.915239	1	XM_018052473.1,Novel_006200,XM_018065511.1,Novel_020682,XM_005681252.3,XM_018042431.1,XM_018055649.1,XM_018056299.1,XM_005694675.3,XM_018048692.1,XM_018055648.1,XM_018060296.1,XM_018039661.1,XM_018048695.1,Novel_013513,Novel_017018,Novel_004197,XM_018056248.1
Environmental Information Processing	Signal transduction	cGMP - PKG signaling pathway	ko04022	21	680	0.318735	1	XM_018042394.1,XM_018064435.1,Novel_012684,XM_018051136.1,Novel_017900,XM_018055649.1,XR_001918100.1,XM_018038916.1,XM_018056913.1,XM_018039661.1,XM_018048695.1,Novel_005269,XM_018060296.1,Novel_017899,XM_018055648.1,XM_018048692.1,Novel_027459,XM_018042405.1,Novel_001824,XM_018051137.1,Novel_017018
Environmental Information Processing	Signal transduction	ErbB signaling pathway	ko04012	10	483	0.853899	1	Novel_009770,Novel_013071,XM_018063036.1,Novel_020682,Novel_000173,XM_018042431.1,Novel_020602,Novel_017018,Novel_004197,XM_005690923.3
Environmental Information Processing	Signal transduction	FoxO signaling pathway	ko04068	13	478	0.549664	1	Novel_017018,Novel_011839,XM_018051137.1,Novel_024864,XM_013976483.2,Novel_005533,XM_018051136.1,XM_018042431.1,Novel_027459,XM_005680539.3,Novel_020682,Novel_010057,XM_018043973.1
Environmental Information Processing	Signal transduction	Hedgehog signaling pathway - fly	ko04341	7	176	0.209654	1	Novel_008258,XM_018050175.1,XM_018052473.1,Novel_000173,Novel_002307,XM_018040222.1,XM_018040224.1
Environmental Information Processing	Signal transduction	Hedgehog signaling pathway	ko04340	8	249	0.374334	1	XM_018050175.1,XM_013965328.2,XM_018040224.1,XM_018040222.1,Novel_002307,Novel_000173,XM_018052473.1,Novel_008258
Environmental Information Processing	Signal transduction	HIF-1 signaling pathway	ko04066	12	414	0.462293	1	Novel_000010,XM_005680539.3,Novel_020682,XM_018063036.1,Novel_020602,XM_018051136.1,Novel_003062,Novel_019045,Novel_000239,XM_018051137.1,Novel_017018,Novel_004197
Environmental Information Processing	Signal transduction	Hippo signaling pathway -fly	ko04391	12	345	0.240052	1	XM_005675134.3,Novel_017256,XM_013963625.2,XM_018042263.1,XM_018060398.1,XM_018042431.1,Novel_010710,Novel_017109,Novel_008282,XM_018063812.1,XM_018063809.1,Novel_010712
Environmental Information Processing	Signal transduction	Hippo signaling pathway	ko04390	11	671	0.977044	1	XM_018063809.1,XM_018051579.1,Novel_013834,XM_018044882.1,XM_018049152.1,XM_018041220.1,XM_018063812.1,Novel_008282,Novel_017256,XM_013963625.2,Novel_000173
Environmental Information Processing	Signal transduction	Hippo signaling pathway - multiple species	ko04392	2	140	0.899171	1	XM_018042263.1,XM_018044882.1
Environmental Information Processing	Signal transduction	Jak-STAT signaling pathway	ko04630	8	499	0.964705	1	Novel_028213,Novel_020682,Novel_002254,Novel_000010,Novel_023457,Novel_017018,XM_018051036.1,Novel_001707
Environmental Information Processing	Signal transduction	MAPK signaling pathway - fly	ko04013	7	422	0.944855	1	Novel_001824,Novel_001050,XM_018042431.1,XM_018061958.1,Novel_000964,Novel_018207,XM_018049152.1
Environmental Information Processing	Signal transduction	MAPK signaling pathway	ko04010	34	1236	0.515047	1	XM_018055110.1,XM_005695798.3,Novel_021232,Novel_011379,Novel_001824,XM_018039661.1,Novel_017208,XM_018048692.1,XM_013974027.2,XM_018041772.1,XM_018063036.1,Novel_002816,XM_018040761.1,XM_018040044.1,Novel_019109,Novel_009707,Novel_009705,XM_018041775.1,Novel_017018,Novel_024577,XM_018048695.1,XM_018040043.1,Novel_009709,XM_018048467.1,Novel_010256,XM_018040038.1,NM_001314303.1,XM_018039943.1,XM_…
Environmental Information Processing	Signal transduction	MAPK signaling pathway - yeast	ko04011	1	105	0.946067	1	Novel_020602
Environmental Information Processing	Signal transduction	mTOR signaling pathway	ko04150	23	597	0.066104	1	Novel_013834,XM_018060925.1,XM_018051137.1,Novel_017018,XM_018061434.1,NM_001314283.1,XM_018065341.1,Novel_003062,XM_005680539.3,XM_018063036.1,Novel_006216,XM_018054693.1,Novel_002646,XM_018051579.1,Novel_024864,XM_018055773.1,Novel_017498,XM_018055657.1,Novel_020602,XM_018051136.1,Novel_000173,Novel_020682,Novel_020284
Environmental Information Processing	Signal transduction	NF-kappa B signaling pathway	ko04064	3	342	0.995833	1	XM_018052707.1,Novel_016447,XM_018048677.1
Environmental Information Processing	Signal transduction	Notch signaling pathway	ko04330	7	194	0.283497	1	XM_018053999.1,Novel_021463,Novel_001238,XM_018054002.1,XM_018041155.1,Novel_017521,XM_018040687.1
Environmental Information Processing	Signal transduction	Phospholipase D signaling pathway	ko04072	21	678	0.314026	1	Novel_020682,Novel_020602,XM_018051136.1,XM_018064090.1,XM_018038493.1,Novel_011136,XM_018056913.1,Novel_015615,XM_018054693.1,XM_018062722.1,Novel_009770,XM_018062725.1,Novel_024577,XM_018051137.1,Novel_017018,Novel_020510,XM_005684957.3,XM_013972474.2,NM_001314283.1,Novel_001171,Novel_006254
Environmental Information Processing	Signal transduction	PI3K-Akt signaling pathway	ko04151	37	1238	0.317039	1	Novel_008282,Novel_001824,XM_018051137.1,XM_005701390.3,XM_018054693.1,XM_018065166.1,XM_018060296.1,XM_018041772.1,Novel_002816,Novel_000499,XM_018055912.1,XM_018040727.1,XM_018051136.1,NM_001314283.1,XM_018054428.1,Novel_003563,Novel_006254,Novel_003062,XM_005686088.3,Novel_017018,Novel_024577,XM_018041775.1,XM_018058815.1,XM_018047223.1,XM_005680539.3,XM_018055908.1,XM_018038916.1,Novel_009345…
Environmental Information Processing	Signal transduction	Rap1 signaling pathway	ko04015	28	993	0.465176	1	XM_005686088.3,Novel_001050,XM_018066864.1,XM_018041775.1,Novel_017018,Novel_024577,XM_018059038.1,XM_018051137.1,XM_018055110.1,Novel_006254,XM_018056248.1,Novel_018263,XM_005680539.3,XM_018041772.1,XM_018063036.1,XM_018062650.1,Novel_011610,XM_018066863.1,XM_018056913.1,Novel_012389,XM_018062311.1,XM_018051136.1,Novel_020602,Novel_003820,Novel_020682,Novel_006200,XM_018041771.1,XM_018041779.1
Environmental Information Processing	Signal transduction	Ras signaling pathway	ko04014	35	991	0.0782125	1	Novel_013071,XM_005680539.3,Novel_025105,Novel_024701,XM_018056248.1,Novel_005357,Novel_017018,Novel_024577,XM_018041775.1,XM_005686088.3,XM_018041779.1,Novel_007808,Novel_022939,XM_018041771.1,Novel_017218,Novel_003820,Novel_020682,Novel_006200,XM_018042431.1,Novel_020602,Novel_009770,XM_018063036.1,XM_018041772.1,XR_001917122.1,Novel_021232,XM_018055110.1,XM_018051137.1,Novel_005356,Novel_00696…
Environmental Information Processing	Signal transduction	Sphingolipid signaling pathway	ko04071	18	452	0.0750867	1	Novel_000499,XM_018062751.1,XM_018056913.1,Novel_024864,Novel_020682,Novel_012684,XM_018055649.1,Novel_020602,XM_018042458.1,XM_018042431.1,Novel_017018,Novel_008282,XM_018063036.1,XM_018055648.1,XM_018062722.1,Novel_025714,XM_018040733.1,XM_018062725.1
Environmental Information Processing	Signal transduction	TGF-beta signaling pathway	ko04350	5	281	0.885848	1	XM_018057832.1,XM_018040222.1,Novel_012613,XM_018040224.1,XM_018049152.1
Environmental Information Processing	Signal transduction	Two-component system	ko02020	2	37	0.269333	1	XM_018053432.1,Novel_023848
Environmental Information Processing	Signal transduction	VEGF signaling pathway	ko04370	6	242	0.653364	1	Novel_020682,Novel_017018,XM_018063036.1,Novel_020602,XM_018062722.1,XM_018062725.1
Environmental Information Processing	Signal transduction	Wnt signaling pathway	ko04310	19	660	0.445618	1	XM_018063036.1,XM_018055648.1,Novel_006216,XM_018039661.1,XM_018050175.1,Novel_013834,XM_013966062.2,Novel_004197,XM_018061958.1,Novel_008258,Novel_000173,XM_018055649.1,Novel_020602,XM_018042431.1,XM_018041155.1,XM_018051579.1,XM_018041220.1,XM_018056913.1,Novel_017675
Genetic Information Processing	Folding, sorting and degradation	Protein processing in endoplasmic reticulum	ko04141	23	585	0.0554381	1	XM_018042431.1,Novel_022632,Novel_011406,XM_018062751.1,XM_005685282.3,Novel_001483,Novel_001481,Novel_000370,Novel_012324,XM_018038916.1,XM_005687138.3,Novel_003717,NM_001314303.1,Novel_010256,Novel_017950,XM_013974027.2,Novel_003716,XM_018042664.1,Novel_008312,Novel_016777,Novel_010425,XM_018059003.1,Novel_000367
Genetic Information Processing	Folding, sorting and degradation	RNA degradation	ko03018	9	275	0.341665	1	XR_001917382.1,XM_005680350.3,XM_005680352.3,XM_013971003.2,XR_001917385.1,Novel_004702,XM_018061770.1,Novel_011910,Novel_018240
Genetic Information Processing	Folding, sorting and degradation	SNARE interactions in vesicular transport	ko04130	6	123	0.12259	1	Novel_017564,XM_005688307.3,Novel_014034,Novel_009606,Novel_014029,Novel_024119
Genetic Information Processing	Folding, sorting and degradation	Ubiquitin mediated proteolysis	ko04120	22	619	0.13173	1	Novel_006591,Novel_017655,Novel_011119,Novel_018965,Novel_011123,Novel_011127,Novel_016447,XM_018052686.1,Novel_011120,XM_018054328.1,XM_018065166.1,Novel_015981,XM_018061958.1,Novel_019710,XM_018040224.1,XM_018054325.1,Novel_021081,XM_018040222.1,XM_005695946.3,Novel_023457,Novel_011125,Novel_009436
Genetic Information Processing	Replication and repair	Fanconi anemia pathway	ko03460	3	166	0.836073	1	XM_018065166.1,XM_013966703.2,Novel_018931
Genetic Information Processing	Replication and repair	Homologous recombination	ko03440	1	126	0.969947	1	XM_018065166.1
Genetic Information Processing	Replication and repair	Mismatch repair	ko03430	1	53	0.770793	1	XM_005686090.3
Genetic Information Processing	Replication and repair	Nucleotide excision repair	ko03420	6	406	0.967416	1	Novel_008217,Novel_003913,Novel_015130,Novel_018664,Novel_003914,XM_018042329.1
Genetic Information Processing	Transcription	Basal transcription factors	ko03022	2	146	0.911766	1	XM_018058152.1,Novel_026821
Genetic Information Processing	Transcription	RNA polymerase	ko03020	1	74	0.872197	1	Novel_009637
Genetic Information Processing	Transcription	Spliceosome	ko03040	14	543	0.628472	1	Novel_006621,Novel_003387,Novel_017474,Novel_006623,Novel_003414,Novel_017479,XM_013974027.2,Novel_010256,NM_001314303.1,XM_018047312.1,XM_018057447.1,Novel_008021,XM_013962444.2,Novel_020394
Genetic Information Processing	Translation	Aminoacyl-tRNA biosynthesis	ko00970	3	147	0.770387	1	Novel_021606,Novel_021608,Novel_006629
Genetic Information Processing	Translation	mRNA surveillance pathway	ko03015	13	411	0.338593	1	Novel_008282,Novel_000499,XM_018060696.1,XM_018059053.1,Novel_026170,XR_001917385.1,Novel_005277,Novel_026172,Novel_026169,XM_018059054.1,XM_018064097.1,XM_018051757.1,XR_001917382.1
Genetic Information Processing	Translation	Ribosome biogenesis in eukaryotes	ko03008	4	215	0.843107	1	XM_018062196.1,Novel_027738,Novel_001589,Novel_027085
Genetic Information Processing	Translation	Ribosome	ko03010	10	426	0.732327	1	Novel_004490,Novel_018026,XM_018058139.1,XM_018058137.1,XM_005699249.3,Novel_005661,Novel_018027,Novel_015488,Novel_002749,Novel_003062
Metabolism	Amino acid metabolism	Alanine, aspartate and glutamate metabolism	ko00250	3	141	0.745604	1	Novel_018083,Novel_014344,Novel_018077
Metabolism	Amino acid metabolism	Arginine and proline metabolism	ko00330	3	163	0.826912	1	Novel_002075,Novel_025952,Novel_024940
Metabolism	Amino acid metabolism	Cysteine and methionine metabolism	ko00270	5	143	0.354857	1	XR_001918836.1,Novel_022954,XM_018055551.1,XM_018051018.1,XM_018055552.1
Metabolism	Amino acid metabolism	Histidine metabolism	ko00340	1	68	0.84898	1	Novel_011035
Metabolism	Amino acid metabolism	Tryptophan metabolism	ko00380	2	120	0.844116	1	XM_005694095.3,XM_018053432.1
Metabolism	Amino acid metabolism	Valine, leucine and isoleucine degradation	ko00280	4	157	0.626728	1	Novel_000496,Novel_017852,XM_018053432.1,XM_005694739.3
Metabolism	Carbohydrate metabolism	Amino sugar and nucleotide sugar metabolism	ko00520	1	166	0.99014	1	Novel_003883
Metabolism	Carbohydrate metabolism	Butanoate metabolism	ko00650	6	104	0.0665875	1	Novel_018077,XM_018053432.1,Novel_017852,Novel_018083,Novel_014344,XM_005694739.3
Metabolism	Carbohydrate metabolism	Citrate cycle (TCA cycle)	ko00020	1	86	0.908478	1	Novel_015964
Metabolism	Carbohydrate metabolism	Glycolysis / Gluconeogenesis	ko00010	2	170	0.948798	1	XM_018043619.1,Novel_015964
Metabolism	Carbohydrate metabolism	Glyoxylate and dicarboxylate metabolism	ko00630	3	71	0.308265	1	XM_005694095.3,Novel_000496,XM_018053432.1
Metabolism	Carbohydrate metabolism	Inositol phosphate metabolism	ko00562	15	331	0.0409106	1	Novel_002639,Novel_000624,XM_018047458.1,XM_013971403.2,Novel_024864,XM_018041933.1,XM_018047413.1,XM_018056913.1,XM_018060998.1,Novel_000620,XM_018041940.1,XM_018060180.1,XM_018060994.1,Novel_023318,Novel_016482
Metabolism	Carbohydrate metabolism	Pentose and glucuronate interconversions	ko00040	1	86	0.908478	1	XM_018043619.1
Metabolism	Carbohydrate metabolism	Propanoate metabolism	ko00640	2	100	0.763039	1	Novel_000496,XM_018053432.1
Metabolism	Carbohydrate metabolism	Pyruvate metabolism	ko00620	3	121	0.64757	1	Novel_023848,XM_018053432.1,Novel_015964
Metabolism	Carbohydrate metabolism	Starch and sucrose metabolism	ko00500	1	87	0.910989	1	XM_005678054.3
Metabolism	Energy metabolism	Carbon fixation pathways in prokaryotes	ko00720	2	61	0.500835	1	XM_005690673.3,XM_018053432.1
Metabolism	Energy metabolism	Nitrogen metabolism	ko00910	1	43	0.697314	1	XM_018043780.1
Metabolism	Energy metabolism	Oxidative phosphorylation	ko00190	7	257	0.558957	1	Novel_008336,Novel_009304,Novel_002970,XM_018055657.1,XM_018057676.1,Novel_004812,Novel_000102
Metabolism	Glycan biosynthesis and metabolism	Glycosaminoglycan biosynthesis - chondroitin sulfate / dermatan sulfate	ko00532	2	83	0.667495	1	XM_018041482.1,Novel_010664
Metabolism	Glycan biosynthesis and metabolism	Glycosaminoglycan biosynthesis - heparan sulfate / heparin	ko00534	2	104	0.781734	1	XM_018049933.1,XM_018042251.1
Metabolism	Glycan biosynthesis and metabolism	Glycosaminoglycan biosynthesis - keratan sulfate	ko00533	2	65	0.534849	1	Novel_018651,Novel_014998
Metabolism	Glycan biosynthesis and metabolism	Glycosaminoglycan degradation	ko00531	2	60	0.492084	1	Novel_011843,Novel_028055
Metabolism	Glycan biosynthesis and metabolism	Glycosphingolipid biosynthesis - ganglio series	ko00604	3	75	0.338359	1	Novel_006172,Novel_018651,Novel_014998
Metabolism	Glycan biosynthesis and metabolism	Glycosphingolipid biosynthesis - globo and isoglobo series	ko00603	4	64	0.0985034	1	Novel_006172,Novel_014998,Novel_018651,Novel_001013
Metabolism	Glycan biosynthesis and metabolism	Glycosphingolipid biosynthesis - lacto and neolacto series	ko00601	3	111	0.58942	1	Novel_001013,Novel_006172,XM_018058015.1
Metabolism	Glycan biosynthesis and metabolism	Glycosylphosphatidylinositol(GPI)-anchor biosynthesis	ko00563	4	99	0.287666	1	Novel_000262,XM_013971802.2,Novel_000260,XM_018039958.1
Metabolism	Glycan biosynthesis and metabolism	Mannose type O-glycan biosyntheis	ko00515	1	74	0.872197	1	Novel_011955
Metabolism	Glycan biosynthesis and metabolism	Mucin type O-glycan biosynthesis	ko00512	5	112	0.193948	1	Novel_023346,Novel_010911,Novel_015819,Novel_018651,Novel_014998
Metabolism	Glycan biosynthesis and metabolism	N-Glycan biosynthesis	ko00510	6	183	0.386479	1	Novel_006348,Novel_003716,Novel_010425,XM_005685282.3,Novel_003717,XM_013969550.2
Metabolism	Glycan biosynthesis and metabolism	Various types of N-glycan biosynthesis	ko00513	5	155	0.419959	1	Novel_028226,Novel_010425,Novel_003716,XM_005685282.3,Novel_003717
Metabolism	Lipid metabolism	alpha-Linolenic acid metabolism	ko00592	1	80	0.891847	1	Novel_006966
Metabolism	Lipid metabolism	Arachidonic acid metabolism	ko00590	4	246	0.907283	1	XM_018049305.1,XM_018052701.1,Novel_002799,Novel_006966
Metabolism	Lipid metabolism	Biosynthesis of unsaturated fatty acids	ko01040	2	78	0.63402	1	Novel_010868,Novel_024782
Metabolism	Lipid metabolism	Ether lipid metabolism	ko00565	1	171	0.991423	1	Novel_006966
Metabolism	Lipid metabolism	Fatty acid biosynthesis	ko00061	1	59	0.80602	1	Novel_027444
Metabolism	Lipid metabolism	Fatty acid degradation	ko00071	3	128	0.684646	1	Novel_027444,XM_018062806.1,XM_018053432.1
Metabolism	Lipid metabolism	Fatty acid elongation	ko00062	2	83	0.667495	1	Novel_010868,XM_013973781.2
Metabolism	Lipid metabolism	Glycerolipid metabolism	ko00561	9	237	0.204685	1	Novel_015615,XM_018057878.1,Novel_012266,XM_018038493.1,XM_005684957.3,XM_018064090.1,Novel_001171,XM_005686993.3,XM_018043619.1
Metabolism	Lipid metabolism	Glycerophospholipid metabolism	ko00564	13	433	0.408089	1	XM_005684957.3,Novel_006966,XM_018038493.1,Novel_007253,XM_018064090.1,XR_001919614.1,Novel_001171,XM_005686993.3,XM_018063247.1,XM_018060753.1,Novel_015615,Novel_012266,XM_018057878.1
Metabolism	Lipid metabolism	Linoleic acid metabolism	ko00591	2	107	0.794893	1	Novel_006966,Novel_002799
Metabolism	Lipid metabolism	Primary bile acid biosynthesis	ko00120	1	36	0.632283	1	Novel_003447
Metabolism	Lipid metabolism	Sphingolipid metabolism	ko00600	6	181	0.376712	1	XM_018042458.1,Novel_023570,Novel_023571,XM_018062722.1,Novel_025714,XM_018062725.1
Metabolism	Lipid metabolism	Steroid biosynthesis	ko00100	2	75	0.612697	1	Novel_002767,XM_018052368.1
Metabolism	Lipid metabolism	Synthesis and degradation of ketone bodies	ko00072	2	42	0.320255	1	XM_018053432.1,XM_005694739.3
Metabolism	Metabolism of cofactors and vitamins	Nicotinate and nicotinamide metabolism	ko00760	1	109	0.951751	1	XM_018052082.1
Metabolism	Metabolism of cofactors and vitamins	One carbon pool by folate	ko00670	1	66	0.84034	1	XM_005690673.3
Metabolism	Metabolism of cofactors and vitamins	Pantothenate and CoA biosynthesis	ko00770	2	93	0.726975	1	XM_005693855.3,XM_018038445.1
Metabolism	Metabolism of cofactors and vitamins	Vitamin B6 metabolism	ko00750	1	20	0.426336	1	Novel_001167
Metabolism	Metabolism of other amino acids	beta-Alanine metabolism	ko00410	2	117	0.833813	1	XM_018038445.1,Novel_014344
Metabolism	Metabolism of other amino acids	Glutathione metabolism	ko00480	4	145	0.564112	1	XM_018049305.1,Novel_003667,Novel_017309,Novel_022954
Metabolism	Metabolism of other amino acids	Selenocompound metabolism	ko00450	1	83	0.900509	1	Novel_006629
Metabolism	Metabolism of other amino acids	Taurine and hypotaurine metabolism	ko00430	2	35	0.248889	1	XM_018038445.1,Novel_014344
Metabolism	Metabolism of terpenoids and polyketides	Terpenoid backbone biosynthesis	ko00900	3	66	0.270813	1	XM_018053432.1,XM_018061103.1,XM_005694739.3
Metabolism	Nucleotide metabolism	Purine metabolism	ko00230	8	576	0.989734	1	Novel_003666,XM_005694675.3,Novel_009637,XM_005684794.3,XM_018065511.1,Novel_017899,Novel_017900,Novel_010590
Metabolism	Nucleotide metabolism	Pyrimidine metabolism	ko00240	1	280	0.999591	1	Novel_009637
Metabolism	Overview	Carbon metabolism	ko01200	5	324	0.943715	1	XM_005690673.3,Novel_023848,Novel_000496,XM_018053432.1,Novel_015964
Metabolism	Overview	Degradation of aromatic compounds	ko01220	1	15	0.340822	1	XM_018043619.1
Metabolism	Overview	Fatty acid metabolism	ko01212	5	157	0.430732	1	XM_018053432.1,XM_018062806.1,XM_013973781.2,Novel_027444,Novel_024782
Metabolism	Xenobiotics biodegradation and metabolism	Benzoate degradation	ko00362	1	8	0.19929	1	XM_018053432.1
Metabolism	Xenobiotics biodegradation and metabolism	Caprolactam degradation	ko00930	1	18	0.393548	1	XM_018043619.1
Metabolism	Xenobiotics biodegradation and metabolism	Drug metabolism - cytochrome P450	ko00982	3	154	0.796768	1	XM_018049305.1,Novel_003667,Novel_017309
Metabolism	Xenobiotics biodegradation and metabolism	Drug metabolism - other enzymes	ko00983	1	122	0.966405	1	XM_018039233.1
Metabolism	Xenobiotics biodegradation and metabolism	Metabolism of xenobiotics by cytochrome P450	ko00980	4	163	0.655794	1	Novel_017309,XM_018049305.1,XM_018052701.1,Novel_003667
Organismal Systems	Aging	Longevity regulating pathway - mammal	ko04211	15	401	0.141037	1	Novel_017018,XM_018051137.1,XM_018062751.1,Novel_001824,XM_018038916.1,NM_001314283.1,Novel_012497,XM_005680539.3,Novel_027459,Novel_020682,XM_018060296.1,XM_018051136.1,XM_018054693.1,Novel_015371,Novel_010057
Organismal Systems	Aging	Longevity regulating pathway - multiple species	ko04213	11	251	0.0865625	1	Novel_010057,XM_013969732.2,XM_018051136.1,XM_005680539.3,XM_013974027.2,Novel_010256,Novel_027459,NM_001314303.1,Novel_020682,Novel_017018,XM_018051137.1
Organismal Systems	Aging	Longevity regulating pathway - worm	ko04212	11	267	0.118799	1	XM_018051137.1,Novel_024782,Novel_017018,XM_018061434.1,Novel_024864,Novel_022954,Novel_002799,Novel_005533,XM_018051136.1,XM_018042431.1,Novel_020284
Organismal Systems	Circulatory system	Adrenergic signaling in cardiomyocytes	ko04261	13	648	0.903546	1	XM_018060296.1,Novel_020602,XM_018048692.1,XM_018059923.1,XM_018048695.1,Novel_011379,Novel_001824,Novel_004197,Novel_000499,Novel_017018,Novel_008282,XM_018038916.1,XM_018056913.1
Organismal Systems	Circulatory system	Cardiac muscle contraction	ko04260	7	244	0.504121	1	Novel_002970,Novel_000102,XM_018057676.1,Novel_004812,XM_018048695.1,XM_018059923.1,XM_018048692.1
Organismal Systems	Circulatory system	Vascular smooth muscle contraction	ko04270	15	548	0.537794	1	XM_018048695.1,XM_018042394.1,Novel_017899,XM_018063036.1,XM_018055648.1,XM_018048692.1,Novel_012684,XM_018055649.1,Novel_017900,Novel_020602,Novel_005269,XM_018042405.1,XM_018056913.1,XR_001918100.1,Novel_006966
Organismal Systems	Development	Axon guidance	ko04360	24	950	0.685931	1	Novel_022515,XM_013976688.2,XM_018055649.1,Novel_020602,Novel_000173,Novel_016557,XM_018052473.1,Novel_003820,Novel_020682,Novel_016556,Novel_013071,XM_018045693.1,Novel_002140,Novel_024993,Novel_028066,Novel_028067,XM_018052514.1,XM_018067248.1,XM_018055648.1,XM_018049152.1,Novel_017253,Novel_004197,Novel_007742,XM_018067249.1
Organismal Systems	Development	Dorso-ventral axis formation	ko04320	4	142	0.547583	1	XM_018066361.1,XM_018039424.1,XM_018049739.1,Novel_020880
Organismal Systems	Development	Osteoclast differentiation	ko04380	9	482	0.913365	1	XM_018051036.1,Novel_017018,Novel_018207,Novel_002254,Novel_000010,XM_018039661.1,Novel_020682,XM_018060296.1,XM_018042431.1
Organismal Systems	Digestive system	Bile secretion	ko04976	8	282	0.509953	1	Novel_023706,Novel_023696,Novel_004393,Novel_013513,XM_018056299.1,Novel_004392,Novel_023702,Novel_023704
Organismal Systems	Digestive system	Carbohydrate digestion and absorption	ko04973	3	116	0.619249	1	Novel_017018,Novel_020682,XM_018059693.1
Organismal Systems	Digestive system	Fat digestion and absorption	ko04975	2	122	0.850659	1	XM_018038493.1,Novel_006966
Organismal Systems	Digestive system	Gastric acid secretion	ko04971	5	315	0.934427	1	XR_001918100.1,XM_018056913.1,Novel_004197,Novel_020602,XM_018063036.1
Organismal Systems	Digestive system	Mineral absorption	ko04978	3	109	0.577074	1	XM_018052071.1,XM_018052072.1,XM_018052074.1
Organismal Systems	Digestive system	Pancreatic secretion	ko04972	10	353	0.501849	1	Novel_008496,Novel_006966,XR_001918100.1,XM_018056913.1,XM_018042405.1,Novel_020602,XM_018064435.1,XM_018063036.1,XM_018042394.1,Novel_008503
Organismal Systems	Digestive system	Protein digestion and absorption	ko04974	12	398	0.409086	1	XM_018058815.1,Novel_023245,XM_018040727.1,XM_018040739.1,Novel_025835,XM_018038560.1,Novel_023241,Novel_001194,XM_013965606.2,Novel_023244,XM_018052339.1,XM_005701390.3
Organismal Systems	Digestive system	Salivary secretion	ko04970	11	346	0.351012	1	Novel_008496,XM_018042405.1,XM_018056913.1,XR_001918100.1,Novel_017899,XM_018063036.1,Novel_017900,Novel_020602,Novel_008503,XM_018042394.1,XM_013968612.2
Organismal Systems	Digestive system	Vitamin digestion and absorption	ko04977	2	56	0.45613	1	XM_018040733.1,Novel_015089
Organismal Systems	Endocrine system	Adipocytokine signaling pathway	ko04920	5	308	0.926278	1	XM_018042431.1,Novel_027444,Novel_017018,Novel_027459,XM_018062806.1
Organismal Systems	Endocrine system	Aldosterone synthesis and secretion	ko04925	13	402	0.310851	1	XM_018063036.1,XM_018048692.1,Novel_012684,XM_018060296.1,Novel_020602,XM_018048695.1,Novel_001824,Novel_004197,XM_018062650.1,XM_018040761.1,XM_018056913.1,XR_001918100.1,XM_018038916.1
Organismal Systems	Endocrine system	Estrogen signaling pathway	ko04915	13	397	0.295702	1	Novel_005600,Novel_009770,XM_018060296.1,Novel_020682,NM_001314303.1,Novel_010256,XM_013974027.2,XR_001918100.1,XM_018038916.1,XM_018056913.1,Novel_018263,Novel_001824,Novel_017018
Organismal Systems	Endocrine system	Glucagon signaling pathway	ko04922	8	424	0.896611	1	Novel_010057,XM_018062806.1,XM_018060296.1,XR_001918100.1,XM_018056913.1,Novel_004197,Novel_001824,Novel_017018
Organismal Systems	Endocrine system	GnRH signaling pathway	ko04912	7	418	0.941399	1	Novel_004197,XM_018042431.1,Novel_020602,XM_018048692.1,XR_001918100.1,XM_018056913.1,XM_018048695.1
Organismal Systems	Endocrine system	Insulin secretion	ko04911	14	457	0.373432	1	Novel_001824,Novel_004197,XM_018056913.1,XM_018042405.1,XM_018038916.1,XM_018048692.1,XM_018063036.1,Novel_020602,XM_018060296.1,Novel_005269,XM_018048695.1,Novel_004378,Novel_004377,XM_018042394.1
Organismal Systems	Endocrine system	Insulin signaling pathway	ko04910	17	575	0.409111	1	Novel_020682,XM_018051136.1,XM_018042431.1,Novel_000173,Novel_010057,XM_018039932.1,XM_013975105.2,Novel_012389,Novel_019488,Novel_027459,XR_001917204.1,XM_018054693.1,Novel_009770,Novel_017018,XM_018051137.1,Novel_003062,NM_001314283.1
Organismal Systems	Endocrine system	Melanogenesis	ko04916	10	451	0.792285	1	XM_018063036.1,Novel_020602,XM_018060296.1,Novel_000173,XM_018051579.1,Novel_013834,Novel_004197,XM_018041220.1,XM_018056913.1,Novel_018263
Organismal Systems	Endocrine system	Ovarian Steroidogenesis	ko04913	4	198	0.794131	1	Novel_002799,XM_018051136.1,XM_018051137.1,XM_005680539.3
Organismal Systems	Endocrine system	Oxytocin signaling pathway	ko04921	13	696	0.944873	1	Novel_004197,XR_001918100.1,Novel_018263,XM_018056913.1,XM_018055649.1,Novel_020602,Novel_017900,XM_018055648.1,Novel_017899,XM_018063036.1,XM_018048692.1,XM_018048695.1,XM_018039661.1
Organismal Systems	Endocrine system	PPAR signaling pathway	ko03320	6	265	0.735732	1	XM_018062806.1,XM_018051384.1,Novel_003447,Novel_027444,Novel_024782,XM_013975105.2
Organismal Systems	Endocrine system	Progesterone-mediated oocyte maturation	ko04914	10	341	0.458406	1	XM_005699057.3,Novel_017018,XM_013976483.2,XM_018042431.1,XM_018066361.1,Novel_020682,XM_005680539.3,XM_018043973.1,Novel_020880,XM_018049739.1
Organismal Systems	Endocrine system	Prolactin signaling pathway	ko04917	7	298	0.710592	1	XM_018042431.1,Novel_000173,Novel_017018,Novel_020682,Novel_009770,XM_005690080.3,Novel_002254
Organismal Systems	Endocrine system	Regulation of lipolysis in adipocyte	ko04923	6	218	0.552453	1	XM_018051136.1,Novel_017018,XM_005681252.3,Novel_020682,XM_018051137.1,Novel_027459
Organismal Systems	Endocrine system	Renin-angiotensin system	ko04614	2	71	0.582808	1	XM_013965606.2,XM_018062885.1
Organismal Systems	Endocrine system	Renin secretion	ko04924	9	279	0.357041	1	XM_018056913.1,XM_018042405.1,XR_001918100.1,XM_018048695.1,XM_018042394.1,XM_018048692.1,Novel_017899,Novel_017900,XM_018060296.1
Organismal Systems	Endocrine system	Thyroid hormone signaling pathway	ko04919	10	496	0.874396	1	Novel_017018,XM_018056913.1,Novel_020602,Novel_000173,XM_018063036.1,Novel_020682,Novel_010057,Novel_001238,Novel_012242,Novel_002254
Organismal Systems	Endocrine system	Thyroid hormone synthesis	ko04918	9	242	0.221362	1	XM_018038916.1,XR_001918100.1,XM_005687138.3,XM_018056913.1,Novel_001824,Novel_012324,XM_018060296.1,Novel_020602,XM_018063036.1
Organismal Systems	Environmental adaptation	Circadian entrainment	ko04713	16	498	0.293429	1	Novel_002816,XM_018056913.1,XM_018040761.1,Novel_007808,Novel_017900,Novel_020602,Novel_006200,XM_018056248.1,Novel_018263,Novel_011379,Novel_004197,XM_018048695.1,XM_018060296.1,XM_018048692.1,Novel_017899,XM_018063036.1
Organismal Systems	Environmental adaptation	Circadian rhythm - fly	ko04711	1	60	0.811341	1	Novel_000173
Organismal Systems	Environmental adaptation	Circadian rhythm	ko04710	2	157	0.931109	1	XM_018060296.1,Novel_009535
Organismal Systems	Environmental adaptation	Plant-pathogen interaction	ko04626	1	31	0.57745	1	Novel_013735
Organismal Systems	Excretory system	Aldosterone-regulated sodium reabsorption	ko04960	6	149	0.225572	1	XM_018051136.1,Novel_020602,XM_005680539.3,XM_018063036.1,XM_018051137.1,Novel_020682
Organismal Systems	Excretory system	Collecting duct acid secretion	ko04966	1	64	0.831206	1	XM_018055657.1
Organismal Systems	Excretory system	Endocrine and other factor-regulated calcium reabsorption	ko04961	4	194	0.780967	1	XM_018056913.1,XM_018062885.1,XM_018063036.1,Novel_020602
Organismal Systems	Immune system	Antigen processing and presentation	ko04612	6	234	0.621307	1	XM_018060296.1,Novel_013639,XM_013974027.2,Novel_010256,NM_001314303.1,XM_005701580.3
Organismal Systems	Immune system	B cell receptor signaling pathway	ko04662	6	279	0.778529	1	XM_018039661.1,XM_018055110.1,XM_013970057.2,Novel_017018,Novel_020682,Novel_000173
Organismal Systems	Immune system	Chemokine signaling pathway	ko04062	12	636	0.933271	1	Novel_017018,XM_018056913.1,Novel_014161,Novel_002816,Novel_014159,Novel_020682,XM_018055648.1,XM_018055649.1,Novel_000173,Novel_007808,Novel_002254,Novel_009770
Organismal Systems	Immune system	Complement and coagulation cascades	ko04610	2	235	0.988991	1	Novel_009401,XM_013970057.2
Organismal Systems	Immune system	Cytosolic DNA-sensing pathway	ko04623	4	194	0.780967	1	XM_013966824.2,XM_013966825.2,Novel_009637,XM_018062797.1
Organismal Systems	Immune system	Fc epsilon RI signaling pathway	ko04664	4	245	0.905644	1	XM_018042431.1,Novel_020602,Novel_020682,Novel_017018
Organismal Systems	Immune system	Hematopoietic cell lineage	ko04640	5	304	0.921227	1	Novel_000239,Novel_016832,XM_013970057.2,XM_013965606.2,XM_005701580.3
Organismal Systems	Immune system	IL-17 signaling pathway	ko04657	12	280	0.0861576	1	XM_018066847.1,Novel_026760,Novel_000067,XM_018042431.1,Novel_000173,Novel_014690,XM_018052795.1,Novel_026762,Novel_014691,XM_018066848.1,XM_018052607.1,Novel_000065
Organismal Systems	Immune system	Intestinal immune network for IgA production	ko04672	1	146	0.982784	1	XM_005701580.3
Organismal Systems	Immune system	Leukocyte transendothelial migration	ko04670	7	385	0.904832	1	XM_018055648.1,Novel_020682,XM_018063036.1,XM_018059038.1,XM_018055649.1,Novel_020602,Novel_019117
Organismal Systems	Immune system	Natural killer cell mediated cytotoxicity	ko04650	8	481	0.953736	1	XM_005701528.2,Novel_028415,Novel_020682,XM_018063036.1,Novel_020602,Novel_000010,XM_018039661.1,Novel_009770
Organismal Systems	Immune system	NOD-like receptor signaling pathway	ko04621	18	517	0.180709	1	XM_013966825.2,Novel_020695,XM_013969377.2,XR_001918100.1,Novel_017808,XM_018056913.1,XM_013966824.2,XM_018042431.1,Novel_005533,Novel_026760,XM_018051036.1,Novel_016447,Novel_026762,Novel_013735,Novel_016635,Novel_014058,XM_018062797.1,Novel_002254
Organismal Systems	Immune system	Platelet activation	ko04611	10	448	0.785649	1	Novel_017899,Novel_020682,XM_018055648.1,XM_018055649.1,Novel_017900,Novel_017018,Novel_011610,XM_018056913.1,XR_001918100.1,Novel_019117
Organismal Systems	Immune system	RIG-I-like receptor signaling pathway	ko04622	7	321	0.77853	1	XM_018062797.1,Novel_018207,Novel_028213,XM_018042431.1,Novel_026760,XM_013969377.2,Novel_026762
Organismal Systems	Immune system	T cell receptor signaling pathway	ko04660	5	415	0.989288	1	Novel_017018,XM_013963625.2,Novel_020682,Novel_000173,XM_018039661.1
Organismal Systems	Immune system	Th17 cell differentiation	ko04659	7	402	0.925587	1	XM_018051036.1,XM_005675119.3,XM_018042431.1,Novel_002254,XM_018039661.1,Novel_000010,XM_005701580.3
Organismal Systems	Immune system	Th1 and Th2 cell differentiation	ko04658	7	329	0.799174	1	XM_018042431.1,Novel_021463,XM_018051036.1,XM_005701580.3,XM_018039661.1,Novel_000010,Novel_002254
Organismal Systems	Immune system	Toll and Imd signaling pathway	ko04624	6	196	0.449677	1	Novel_001824,Novel_016447,Novel_026760,XM_018042431.1,Novel_026762,XM_018041979.1
Organismal Systems	Immune system	Toll-like receptor signaling pathway	ko04620	7	343	0.831725	1	XM_018062797.1,Novel_002254,XM_018042431.1,Novel_026760,Novel_026762,Novel_020682,Novel_017018
Organismal Systems	Nervous system	Cholinergic synapse	ko04725	14	511	0.5376	1	XM_018060296.1,Novel_020602,XM_018048692.1,XM_018063036.1,Novel_020682,Novel_007808,XM_018048695.1,Novel_004197,Novel_014473,Novel_017018,Novel_002816,XR_001918100.1,XM_018056913.1,Novel_018263
Organismal Systems	Nervous system	Dopaminergic synapse	ko04728	19	620	0.341928	1	Novel_018263,Novel_008282,Novel_017018,Novel_004197,Novel_001824,XM_018048695.1,XM_018063036.1,XM_018048692.1,XM_018060296.1,XM_018056913.1,XM_018038916.1,XR_001918100.1,Novel_002816,Novel_000499,Novel_007808,Novel_006200,Novel_000173,XM_018042431.1,Novel_020602
Organismal Systems	Nervous system	GABAergic synapse	ko04727	13	362	0.197297	1	Novel_005930,Novel_018263,Novel_006697,Novel_005928,Novel_002816,XM_018063036.1,Novel_027521,XM_018048692.1,Novel_005533,Novel_020602,Novel_007808,XM_018048695.1,Novel_014344
Organismal Systems	Nervous system	Glutamatergic synapse	ko04724	19	572	0.227293	1	Novel_006482,Novel_006200,Novel_020602,Novel_007808,Novel_015884,Novel_026234,XM_018062479.1,Novel_005930,XM_018056913.1,Novel_002816,Novel_005928,XR_001918100.1,XM_018048692.1,XM_018063036.1,XM_018048695.1,XM_018048999.1,Novel_011839,Novel_018263,XM_018056248.1
Organismal Systems	Nervous system	Long-term depression	ko04730	8	263	0.432384	1	XR_001918100.1,Novel_018263,XM_018056913.1,Novel_020602,Novel_017900,Novel_017899,XM_018063036.1,XM_005680539.3
Organismal Systems	Nervous system	Long-term potentiation	ko04720	9	364	0.668039	1	XM_018048695.1,XM_018048692.1,Novel_006200,XM_018063036.1,Novel_020602,XM_018056913.1,XR_001918100.1,XM_018056248.1,Novel_004197
Organismal Systems	Nervous system	Neurotrophin signaling pathway	ko04722	15	600	0.676388	1	Novel_009770,Novel_013071,Novel_020682,XM_018042431.1,Novel_000173,Novel_009709,Novel_012389,XM_018066411.1,Novel_021140,Novel_009707,Novel_009705,Novel_017018,Novel_011379,XM_018062751.1,Novel_004197
Organismal Systems	Nervous system	Retrograde endocannabinoid signaling	ko04723	15	540	0.514782	1	XM_018063036.1,XM_018048692.1,Novel_027521,Novel_020602,XM_018042431.1,Novel_007808,XM_018048695.1,Novel_026234,Novel_009304,Novel_008336,Novel_018263,XM_018056913.1,XR_001918100.1,Novel_006697,Novel_002816
Organismal Systems	Nervous system	Serotonergic synapse	ko04726	13	454	0.474972	1	XM_018048695.1,Novel_007808,Novel_002799,Novel_020602,XM_018063036.1,Novel_025105,XM_018048692.1,XR_001918100.1,Novel_013677,Novel_002816,XM_018056913.1,Novel_018263,Novel_013675
Organismal Systems	Nervous system	Synaptic vesicle cycle	ko04721	7	291	0.687373	1	Novel_024119,Novel_005816,XM_018055657.1,Novel_017564,Novel_026234,Novel_009561,Novel_007386
Organismal Systems	Sensory system	Inflammatory mediator regulation of TRP channels	ko04750	14	478	0.437703	1	XM_005675119.3,Novel_002799,Novel_012684,XM_018042431.1,Novel_020602,XM_018063036.1,Novel_020682,XM_005680539.3,XM_018064422.1,Novel_004197,Novel_013675,Novel_013677,XR_001918100.1,XM_018056913.1
Organismal Systems	Sensory system	Olfactory transduction	ko04740	5	1283	1	1	Novel_004197,Novel_022773,Novel_022781,Novel_022770,Novel_007808
Organismal Systems	Sensory system	Phototransduction - fly	ko04745	3	171	0.850411	1	Novel_020602,Novel_004197,XM_018056913.1
Organismal Systems	Sensory system	Taste transduction	ko04742	24	611	0.0517476	1	Novel_018694,Novel_000074,Novel_016606,Novel_010336,Novel_009408,Novel_027254,Novel_006697,Novel_000936,Novel_023335,Novel_020926,Novel_020518,Novel_000089,Novel_000083,Novel_016834,Novel_022616,Novel_007445,Novel_000077,Novel_000665,XM_018048692.1,Novel_027521,Novel_000929,XM_018048695.1,Novel_022961,Novel_026384

## Sheet: LP_HY_vs_FP_HY
Pathway Hierarchy1	Pathway Hierarchy2	KEGG Pathway	Pathway ID	Gene Number	Background number	P-Value	Q-Value	Gene IDs
Metabolism	Energy metabolism	Oxidative phosphorylation	ko00190	18	257	0.00150598	0.353905	Novel_009800,XM_005683410.3,XM_005678668.2,XM_018056965.1,XM_018049247.1,XM_005696607.3,XM_005674665.3,Novel_009797,Novel_028269,Novel_003641,XM_005685994.3,XM_018039385.1,XM_005678973.3,XM_005697871.3,XM_005681127.3,XM_005694716.2,XM_005700603.3,XM_005677897.3
Cellular Processes	Cellular community - prokaryotes	Quorum sensing	ko02024	5	41	0.00914659	0.823357	Novel_007782,Novel_027444,Novel_014344,Novel_002411,XM_005698481.2
Environmental Information Processing	Signal transduction	Hedgehog signaling pathway - fly	ko04341	12	176	0.0105109	0.823357	XM_018040222.1,XM_018050610.1,Novel_000173,XM_018041148.1,Novel_005636,XM_018050174.1,XM_018050177.1,XM_018048761.1,XM_018040224.1,XM_018048810.1,XM_018062440.1,Novel_005635
Cellular Processes	Cell growth and death	Apoptosis - fly	ko04214	6	249	0.801864	1	Novel_016635,XM_018055092.1,XM_005678423.3,XM_018055095.1,XM_018048321.1,Novel_007918
Cellular Processes	Cell growth and death	Apoptosis	ko04210	12	500	0.868465	1	XM_018049698.1,XM_018055893.1,XM_018042711.1,Novel_017018,NM_001285750.1,XM_018061305.1,XM_018049695.1,Novel_003825,XM_018055900.1,XR_001918100.1,Novel_023073,Novel_016447
Cellular Processes	Cell growth and death	Apoptosis - multiple species	ko04215	4	126	0.566628	1	Novel_016447,XM_018055095.1,XM_018055092.1,XM_018061305.1
Cellular Processes	Cell growth and death	Cell cycle	ko04110	14	388	0.345255	1	XM_018057394.1,XM_005699056.2,Novel_008542,Novel_024157,XM_005697608.3,XM_018048810.1,XM_018054805.1,Novel_026866,Novel_024662,XM_018065304.1,XM_018047969.1,Novel_014819,Novel_000173,XM_018056258.1
Cellular Processes	Cell growth and death	Cell cycle - yeast	ko04111	8	223	0.408852	1	XM_018056258.1,Novel_014819,XM_018065304.1,Novel_024662,XM_018054805.1,Novel_026866,XM_018048810.1,Novel_008542
Cellular Processes	Cell growth and death	Ferroptosis	ko04216	7	186	0.374104	1	Novel_022954,XM_018041876.1,Novel_007782,Novel_027444,XM_018051114.1,XM_018049100.1,XM_005698481.2
Cellular Processes	Cell growth and death	Meiosis - yeast	ko04113	5	181	0.680548	1	XM_018065304.1,XM_018054805.1,Novel_026866,XM_018056258.1,XM_018055488.1
Cellular Processes	Cell growth and death	Necroptosis	ko04217	16	544	0.650503	1	Novel_004197,XM_018063554.1,XM_005677705.3,Novel_002253,Novel_018225,XM_018042375.1,Novel_023073,Novel_016447,Novel_018207,Novel_018205,XM_005689327.3,XM_018041876.1,XM_018048321.1,Novel_018201,XM_018050391.1,XM_013966824.2
Cellular Processes	Cell growth and death	Oocyte meiosis	ko04114	21	456	0.0570251	1	XM_018065304.1,XR_001918100.1,XM_018055488.1,XM_005699056.2,XM_018052300.1,XM_018048810.1,Novel_010797,Novel_007297,XM_018054805.1,XM_018052297.1,XM_018042375.1,XM_018043793.1,XM_018056258.1,XM_018041148.1,Novel_016016,Novel_024157,XM_005697608.3,Novel_004197,XM_005680805.2,Novel_007003,Novel_026866
Cellular Processes	Cell growth and death	p53 signaling pathway	ko04115	12	234	0.069716	1	XM_018047969.1,Novel_017042,Novel_015039,XM_018059865.1,XM_005699056.2,XM_018049621.1,XM_018042711.1,Novel_016749,Novel_024860,XM_018047588.1,XM_018048914.1,XM_018041336.1
Cellular Processes	Cell motility	Regulation of actin cytoskeleton	ko04810	27	910	0.659162	1	XM_018041779.1,XM_018054428.1,NM_001314156.1,XM_018041772.1,Novel_005105,Novel_001580,Novel_021471,Novel_013157,XM_018057838.1,Novel_019117,Novel_013816,XM_018059817.1,XM_018055651.1,XM_018041771.1,XM_018064673.1,XM_018063801.1,XM_018065433.1,XM_018064580.1,XM_018047598.1,XM_018039561.1,Novel_005110,XM_018041438.1,Novel_024187,XM_018041430.1,Novel_000563,XM_018059816.1,XM_018055488.1
Cellular Processes	Cellular community - eukaryotes	Adherens junction	ko04520	17	426	0.195758	1	XM_018045681.1,Novel_023779,XM_018041241.1,Novel_010445,XM_018041210.1,XM_018041206.1,XM_018059040.1,XM_018041771.1,XM_018059038.1,XM_018065433.1,XM_018057838.1,XM_018041232.1,XM_018039447.1,XM_018041779.1,XM_018041772.1,Novel_014314,Novel_021471
Cellular Processes	Cellular community - eukaryotes	Focal adhesion	ko04510	36	859	0.0549679	1	XM_018046953.1,XM_018057838.1,Novel_019117,Novel_016447,Novel_024860,XM_018054428.1,Novel_021659,XM_018044169.1,XM_018063036.1,XM_018039561.1,XM_018047598.1,Novel_005110,XM_018046210.1,XM_018055651.1,XM_018064673.1,Novel_009772,XM_018065433.1,Novel_000173,NM_001314156.1,XM_005694162.3,XM_018052141.1,Novel_005105,Novel_022483,Novel_021471,Novel_011610,Novel_003135,Novel_010445,XM_018040727.1,XM_01…
Cellular Processes	Cellular community - eukaryotes	Gap junction	ko04540	10	354	0.684418	1	Novel_013685,Novel_022707,XM_018064746.1,XM_005699056.2,Novel_007882,XM_018063036.1,Novel_022699,Novel_013679,XM_018057838.1,XR_001918100.1
Cellular Processes	Cellular community - eukaryotes	Signaling pathways regulating pluripotency of stem cells	ko04550	12	556	0.937911	1	Novel_014330,XM_018041438.1,XM_018066622.1,XM_018041430.1,Novel_000173,XM_018041779.1,XM_013963787.2,XM_018041771.1,XM_018041772.1,Novel_007647,Novel_017018,NM_001285750.1
Cellular Processes	Cellular community - eukaryotes	Tight junction	ko04530	24	705	0.384671	1	XM_018054052.1,XM_018055651.1,Novel_005445,XM_018059816.1,Novel_026769,Novel_016424,XM_018043254.1,XM_018046690.1,XM_018039561.1,Novel_016428,XM_018051962.1,Novel_007769,Novel_021471,XM_018066864.1,Novel_007771,Novel_014314,XM_018063812.1,XM_018042832.1,Novel_012684,NM_001314156.1,Novel_007918,XM_018066863.1,XM_018057838.1,XM_018048283.1
Cellular Processes	Transport and catabolism	Autophagy - animal	ko04140	19	600	0.52961	1	Novel_017980,Novel_027459,XM_018061433.1,XM_005701147.2,Novel_024860,XM_018052465.1,XM_018061434.1,XM_018062825.1,Novel_015372,XM_018041336.1,NM_001285750.1,Novel_017018,Novel_015371,Novel_017991,Novel_017988,Novel_011461,XM_018054693.1,Novel_002646,XR_001919874.1
Cellular Processes	Transport and catabolism	Autophagy - other eukaryotes	ko04136	3	167	0.901094	1	XR_001919874.1,XM_018061433.1,XM_018061434.1
Cellular Processes	Transport and catabolism	Autophagy - yeast	ko04138	7	331	0.90099	1	Novel_022470,Novel_022469,Novel_019853,XR_001919874.1,XM_018061433.1,XM_018064746.1,XM_018061434.1
Cellular Processes	Transport and catabolism	Endocytosis	ko04144	40	1179	0.345862	1	XM_018048644.1,XM_005691432.3,Novel_006274,XM_005689327.3,XM_018051338.1,XM_018047969.1,XM_018041861.1,XM_018051335.1,XM_018066198.1,XM_018059392.1,Novel_001894,Novel_001898,Novel_012210,Novel_000216,XM_018040224.1,Novel_015525,Novel_021471,Novel_019461,XM_018065719.1,XM_018050610.1,XM_018065746.1,XM_018062245.1,Novel_004175,Novel_006636,Novel_011136,Novel_012206,Novel_005358,XM_005685782.3,XM_01…
Cellular Processes	Transport and catabolism	Lysosome	ko04142	9	423	0.920372	1	Novel_011843,Novel_018510,Novel_021220,Novel_028055,XM_018061858.1,Novel_018900,Novel_009914,Novel_025114,Novel_024011
Cellular Processes	Transport and catabolism	Mitophagy - animal	ko04137	5	245	0.889305	1	Novel_016635,XM_018057838.1,XR_001918119.1,Novel_005193,XM_005685782.3
Cellular Processes	Transport and catabolism	Mitophagy - yeast	ko04139	5	91	0.16139	1	XM_018048321.1,XM_018064746.1,XM_018061434.1,XM_018061433.1,XR_001919874.1
Cellular Processes	Transport and catabolism	Peroxisome	ko04146	7	250	0.67914	1	XM_018061103.1,Novel_027444,Novel_007782,NM_001285550.1,XM_005698481.2,Novel_002443,Novel_018930
Cellular Processes	Transport and catabolism	Phagosome	ko04145	12	497	0.863442	1	XM_005696607.3,Novel_021777,Novel_000563,Novel_005358,Novel_001740,Novel_022699,XM_005685994.3,Novel_007882,NM_001285578.1,Novel_022707,Novel_020423,NM_001314156.1
Environmental Information Processing	Membrane transport	ABC transporters	ko02010	7	229	0.588632	1	Novel_004393,XM_013964130.2,XM_018063914.1,Novel_013513,Novel_015904,XM_018063915.1,XM_018050474.1
Environmental Information Processing	Signaling molecules and interaction	Cell adhesion molecules (CAMs)	ko04514	24	764	0.541771	1	Novel_000563,Novel_003271,Novel_016832,Novel_023779,Novel_010818,XM_018064673.1,Novel_010728,Novel_020210,Novel_015150,Novel_019872,Novel_028067,Novel_016926,XM_018055231.1,Novel_010815,Novel_001372,XM_018043405.1,XM_018039447.1,Novel_011294,Novel_011292,XM_018055222.1,Novel_018884,Novel_000762,XM_018059775.1,NM_001314156.1
Environmental Information Processing	Signaling molecules and interaction	Cytokine-cytokine receptor interaction	ko04060	8	678	0.999768	1	XM_018065467.1,Novel_028102,XM_013963787.2,XM_018048702.1,XM_018060431.1,XM_018066622.1,XM_018043982.1,XM_018052401.1
Environmental Information Processing	Signaling molecules and interaction	ECM-receptor interaction	ko04512	12	300	0.243217	1	XM_018063801.1,XM_018064673.1,Novel_022483,XM_018047223.1,XM_018044169.1,XM_018054428.1,NM_001314156.1,XM_018059817.1,NM_001285578.1,XM_005694162.3,XM_018044867.1,XM_018040727.1
Environmental Information Processing	Signaling molecules and interaction	Neuroactive ligand-receptor interaction	ko04080	19	855	0.959737	1	XM_018059645.1,Novel_010118,XM_013964443.2,Novel_014314,Novel_022007,Novel_006697,Novel_010115,Novel_026945,XM_018050081.1,Novel_022004,Novel_007126,Novel_013679,XM_013972199.2,XM_018062479.1,Novel_020783,XM_018050199.1,XM_018065467.1,Novel_013685,XM_018042636.1
Environmental Information Processing	Signal transduction	AMPK signaling pathway	ko04152	13	511	0.822523	1	Novel_017018,NM_001314182.1,NM_001285750.1,Novel_024375,Novel_027459,NM_001285578.1,XM_013970019.2,Novel_007080,XM_018062806.1,XM_018062825.1,XM_018046690.1,XM_018065336.1,XM_018054693.1
Environmental Information Processing	Signal transduction	Apelin signaling pathway	ko04371	14	598	0.903008	1	XR_001918100.1,Novel_026026,XM_018046690.1,Novel_026034,Novel_017018,Novel_010797,XM_005685653.3,NM_001285750.1,Novel_026033,Novel_021110,XM_018063751.1,XM_018060493.1,Novel_012684,Novel_021463
Environmental Information Processing	Signal transduction	Calcium signaling pathway	ko04020	17	868	0.988506	1	XM_005697807.3,XM_018041876.1,XR_001918100.1,Novel_013679,XM_018050391.1,XM_018063036.1,XM_018064865.1,XM_018064435.1,Novel_010797,XM_018052300.1,Novel_013685,XM_018042375.1,XM_018052297.1,Novel_007003,XM_005680805.2,Novel_004197,XM_018063751.1
Environmental Information Processing	Signal transduction	cAMP signaling pathway	ko04024	19	873	0.968036	1	XM_018055651.1,XM_005675955.3,NM_001285750.1,XM_018039663.1,Novel_020225,XM_018065433.1,Novel_005923,Novel_017018,Novel_010797,Novel_005110,XM_018047598.1,XM_018055488.1,Novel_010115,Novel_013513,Novel_005105,Novel_004197,XM_013964443.2,Novel_010118,XM_018042375.1
Environmental Information Processing	Signal transduction	cGMP - PKG signaling pathway	ko04022	24	680	0.319644	1	XM_018047598.1,Novel_005110,XM_018050391.1,XM_018041876.1,XR_001918100.1,XM_018055488.1,XM_018052300.1,XM_018055651.1,Novel_010797,Novel_017018,NM_001285750.1,XM_018042405.1,XM_018064435.1,XM_018039663.1,Novel_020225,XM_018042412.1,XM_018052297.1,Novel_025897,Novel_021110,Novel_016517,Novel_012684,Novel_027459,Novel_007003,Novel_005105
Environmental Information Processing	Signal transduction	ErbB signaling pathway	ko04012	15	483	0.564385	1	NM_001285750.1,Novel_009772,Novel_017018,Novel_004197,XM_018062245.1,XM_018060655.1,Novel_000173,XM_018042375.1,Novel_007918,XM_018046210.1,Novel_003135,XM_018057838.1,XM_018063036.1,Novel_025653,XM_018062153.1
Environmental Information Processing	Signal transduction	FoxO signaling pathway	ko04068	14	478	0.651547	1	Novel_005636,XM_018046690.1,XM_018047969.1,Novel_017018,XM_018048761.1,XM_018041336.1,NM_001285750.1,XM_013968877.2,Novel_024860,Novel_011840,Novel_005635,XM_005697608.3,Novel_027459,XM_018049621.1
Environmental Information Processing	Signal transduction	Hedgehog signaling pathway	ko04340	14	249	0.0279895	1	XM_018048761.1,XM_018040224.1,XM_018062440.1,Novel_005635,Novel_000173,XM_018041148.1,XM_018040222.1,XM_018043382.1,Novel_005636,XM_018046463.1,XM_013965328.2,XM_018050177.1,XM_018050174.1,XM_018043383.1
Environmental Information Processing	Signal transduction	HIF-1 signaling pathway	ko04066	10	414	0.845242	1	Novel_004197,XM_018048810.1,Novel_002687,Novel_017018,NM_001285750.1,XM_005696851.3,Novel_026074,XM_018042375.1,XM_018063036.1,XM_018051114.1
Environmental Information Processing	Signal transduction	Hippo signaling pathway -fly	ko04391	13	345	0.298806	1	XM_018051962.1,Novel_010712,Novel_005636,XM_018060398.1,Novel_010710,Novel_010713,Novel_005635,XM_018042261.1,Novel_017934,XM_018054052.1,Novel_014314,XM_018063812.1,XM_018048761.1
Environmental Information Processing	Signal transduction	Hippo signaling pathway	ko04390	17	671	0.853701	1	Novel_019563,Novel_000563,XM_018041241.1,Novel_005636,XM_018041210.1,XM_018055488.1,XM_018041206.1,Novel_005635,XM_018054052.1,XM_018048761.1,XM_018041148.1,Novel_000173,XM_018041232.1,XM_018042832.1,Novel_024157,XM_018063812.1,Novel_014314
Environmental Information Processing	Signal transduction	Hippo signaling pathway - multiple species	ko04392	5	140	0.455211	1	Novel_005636,Novel_017934,XM_018048761.1,Novel_005635,XM_018042261.1
Environmental Information Processing	Signal transduction	Jak-STAT signaling pathway	ko04630	8	499	0.989775	1	XM_018039505.1,XM_018052401.1,Novel_017769,Novel_028102,XM_018065467.1,Novel_002253,NM_001285750.1,Novel_017018
Environmental Information Processing	Signal transduction	MAPK signaling pathway - fly	ko04013	15	422	0.358678	1	Novel_018225,XM_018046210.1,Novel_007918,XM_005675316.3,Novel_000957,Novel_018201,Novel_003135,XM_018057838.1,Novel_018207,Novel_018205,Novel_016255,Novel_021110,Novel_017769,XM_005675315.3,XM_013964609.2
Environmental Information Processing	Signal transduction	MAPK signaling pathway	ko04010	38	1236	0.593416	1	XM_018040044.1,Novel_009712,XM_018065297.1,Novel_021471,XM_018057394.1,XM_018041779.1,XM_018041772.1,Novel_007918,XM_018042888.1,XM_018043463.1,Novel_017018,XM_018039663.1,Novel_011377,NM_001285750.1,Novel_009705,Novel_017458,XM_018041771.1,Novel_021232,XM_018062568.1,XM_018064580.1,Novel_026653,Novel_007003,XM_018040038.1,XM_018064746.1,XM_018043793.1,XM_018055110.1,XM_018046953.1,XM_018052297.1…
Environmental Information Processing	Signal transduction	MAPK signaling pathway - plant	ko04016	2	41	0.373542	1	XM_018038434.1,Novel_010797
Environmental Information Processing	Signal transduction	MAPK signaling pathway - yeast	ko04011	4	105	0.42516	1	XM_018060493.1,Novel_005222,XM_018064746.1,Novel_021471
Environmental Information Processing	Signal transduction	mTOR signaling pathway	ko04150	20	597	0.427611	1	NM_001285750.1,XM_018041336.1,XM_018060925.1,XM_005685994.3,XM_018061319.1,Novel_017018,XM_018054693.1,Novel_002646,XR_001919874.1,XM_018063036.1,XM_018061433.1,Novel_017498,Novel_024860,XM_005701147.2,XM_018061434.1,XM_018065336.1,XM_018062825.1,Novel_000173,XM_018043793.1,XM_005696607.3
Environmental Information Processing	Signal transduction	NF-kappa B signaling pathway	ko04064	9	342	0.756028	1	Novel_016447,XM_018048680.1,Novel_023073,XM_018062568.1,XM_018048675.1,Novel_006291,XM_005709548.3,XM_018042711.1,XM_005684188.3
Environmental Information Processing	Signal transduction	Notch signaling pathway	ko04330	4	194	0.864967	1	XM_018040688.1,XM_018061396.1,XM_018048015.1,Novel_021463
Environmental Information Processing	Signal transduction	Phosphatidylinositol signaling system	ko04070	20	495	0.15942	1	XM_018047413.1,Novel_022470,Novel_010797,Novel_010281,XM_018041336.1,XM_018063036.1,XM_018044591.1,Novel_017633,XR_001918100.1,Novel_022469,Novel_015617,Novel_024860,XM_005680805.2,XM_018066240.1,XM_018044585.1,XM_018047361.1,XM_018047458.1,Novel_007253,XM_018044590.1,Novel_013816
Environmental Information Processing	Signal transduction	Phospholipase D signaling pathway	ko04072	18	678	0.805686	1	XM_018046210.1,Novel_010445,Novel_022004,XM_018054693.1,Novel_003135,Novel_017018,Novel_011136,NM_001285750.1,Novel_009772,Novel_005923,XM_005684188.3,XM_005675955.3,Novel_001171,Novel_006254,Novel_022007,XM_018063751.1,Novel_015617,Novel_017769
Environmental Information Processing	Signal transduction	PI3K-Akt signaling pathway	ko04151	36	1238	0.719963	1	XM_018059817.1,XM_018065467.1,XM_018041771.1,Novel_017018,XM_018063801.1,XM_018041336.1,NM_001285750.1,XM_018047223.1,XM_018064580.1,XM_018055912.1,XM_018047969.1,XM_018054693.1,XM_018040727.1,NM_001314156.1,Novel_026033,XM_018041779.1,XM_018041772.1,XM_005694162.3,Novel_024157,Novel_006254,XM_005685653.3,Novel_022483,Novel_026034,Novel_000173,Novel_003563,XM_018060493.1,XM_005684188.3,XM_0180646…
Environmental Information Processing	Signal transduction	Rap1 signaling pathway	ko04015	35	993	0.278352	1	Novel_011610,XM_018064580.1,Novel_000563,XM_018041771.1,XM_018062314.1,Novel_018263,XM_018059038.1,Novel_005923,NM_001285750.1,Novel_017018,Novel_004981,XM_018041772.1,XM_018041779.1,NM_001314156.1,XM_018047330.1,Novel_007769,Novel_021471,Novel_006254,XM_018066864.1,Novel_007771,XM_018052141.1,Novel_001306,XM_018063036.1,XM_018041438.1,XM_018041430.1,XM_005675955.3,XM_018059040.1,XM_018065433.1,N…
Environmental Information Processing	Signal transduction	Ras signaling pathway	ko04014	35	991	0.274403	1	Novel_005358,XM_018063036.1,XM_018039436.1,XM_018046210.1,XM_018041438.1,XM_018041430.1,XM_018060655.1,XM_018060493.1,Novel_009772,XM_018065433.1,Novel_010797,Novel_011136,XM_018055110.1,Novel_026026,Novel_017218,Novel_017769,Novel_022614,Novel_003135,Novel_020107,XM_018064580.1,XM_018041771.1,Novel_021232,XM_018060643.1,NM_001285750.1,Novel_017018,Novel_026034,Novel_006966,Novel_004981,XM_018041…
Environmental Information Processing	Signal transduction	Sphingolipid signaling pathway	ko04071	12	452	0.769008	1	Novel_010445,Novel_011498,XM_018063036.1,Novel_017018,XM_018041336.1,NM_001285750.1,Novel_025714,XM_018065433.1,XM_018063751.1,Novel_024860,Novel_012684,XM_018055651.1
Environmental Information Processing	Signal transduction	TGF-beta signaling pathway	ko04350	7	281	0.787563	1	XM_018066622.1,XM_018048810.1,XM_018040224.1,Novel_007647,XM_018040222.1,Novel_005193,XM_013963787.2
Environmental Information Processing	Signal transduction	TNF signaling pathway	ko04668	12	404	0.627078	1	Novel_021463,XM_005696851.3,NM_001285750.1,Novel_011377,Novel_017018,XM_013966824.2,XM_018043463.1,Novel_026653,Novel_016447,XM_018048321.1,Novel_007918,Novel_023073
Environmental Information Processing	Signal transduction	Two-component system	ko02020	2	37	0.327397	1	Novel_001967,Novel_023846
Environmental Information Processing	Signal transduction	VEGF signaling pathway	ko04370	10	242	0.238107	1	NM_001285750.1,Novel_021471,XM_018065433.1,Novel_007003,Novel_017018,XM_018052300.1,XM_018063751.1,XM_018057838.1,XM_018052297.1,XM_018063036.1
Environmental Information Processing	Signal transduction	Wnt signaling pathway	ko04310	30	660	0.031683	1	XM_018052297.1,XM_013966062.2,XM_013976479.2,XM_018054551.1,XM_018050177.1,XM_018050174.1,Novel_000173,XM_018041148.1,XM_018041232.1,XM_018042375.1,Novel_004197,Novel_007003,XM_013966922.2,Novel_022370,XM_018063036.1,XM_018041210.1,Novel_000957,Novel_005636,XM_018054553.1,XM_018041241.1,XM_005700791.3,XM_018055651.1,XM_018052300.1,Novel_005635,XM_018041206.1,XM_018039663.1,XM_018065433.1,XM_01804…
Genetic Information Processing	Folding, sorting and degradation	Proteasome	ko03050	4	84	0.274832	1	XM_018054619.1,XM_005685017.3,XM_005692406.3,XM_005678712.2
Genetic Information Processing	Folding, sorting and degradation	Protein export	ko03060	5	56	0.0317403	1	XM_005685480.3,Novel_025272,XM_005690037.3,Novel_000367,Novel_012322
Genetic Information Processing	Folding, sorting and degradation	Protein processing in endoplasmic reticulum	ko04141	18	585	0.579884	1	XR_001919032.1,XM_005675406.3,Novel_001481,Novel_000558,Novel_000367,Novel_003716,XM_018048810.1,Novel_003717,Novel_016778,Novel_016777,Novel_013993,Novel_007918,Novel_010425,Novel_017950,XM_018065435.1,Novel_003162,Novel_001483,Novel_012322
Genetic Information Processing	Folding, sorting and degradation	RNA degradation	ko03018	9	275	0.505164	1	XM_018056594.1,XM_018059709.1,XM_018056597.1,XM_018056596.1,XM_013963874.2,XR_001917385.1,XM_005680350.3,XM_005680351.3,Novel_016045
Genetic Information Processing	Folding, sorting and degradation	SNARE interactions in vesicular transport	ko04130	2	123	0.90384	1	XM_005688307.3,Novel_019606
Genetic Information Processing	Folding, sorting and degradation	Sulfur relay system	ko04122	1	40	0.723491	1	XM_018065595.1
Genetic Information Processing	Folding, sorting and degradation	Ubiquitin mediated proteolysis	ko04120	27	619	0.0598007	1	XM_018040222.1,Novel_016447,XM_018056258.1,XM_018041148.1,Novel_021081,XM_018062153.1,XM_018055092.1,XM_018039505.1,XM_018040224.1,Novel_006720,XM_018055095.1,XM_018065165.1,XM_018054325.1,Novel_006591,Novel_006718,Novel_000558,Novel_017655,Novel_015079,XM_018065304.1,XM_018047969.1,XM_018047623.1,XM_018048810.1,XM_005700284.3,XM_018054805.1,Novel_016749,XM_018062245.1,Novel_008542
Genetic Information Processing	Replication and repair	DNA replication	ko03030	2	81	0.730143	1	XM_005679536.3,XM_018056279.1
Genetic Information Processing	Replication and repair	Fanconi anemia pathway	ko03460	5	166	0.605574	1	XM_018067022.1,XM_018065165.1,Novel_015079,XM_005695539.3,XM_013966703.2
Genetic Information Processing	Replication and repair	Homologous recombination	ko03440	3	126	0.764521	1	XM_005686011.3,XM_005679536.3,XM_018065165.1
Genetic Information Processing	Replication and repair	Mismatch repair	ko03430	2	53	0.502641	1	XM_005695539.3,XM_005679536.3
Genetic Information Processing	Replication and repair	Nucleotide excision repair	ko03420	10	406	0.828394	1	Novel_018336,Novel_003916,Novel_001795,Novel_015926,Novel_003911,Novel_001787,Novel_021149,Novel_005698,XM_018048810.1,Novel_021432
Genetic Information Processing	Transcription	Basal transcription factors	ko03022	1	146	0.990879	1	Novel_026821
Genetic Information Processing	Transcription	RNA polymerase	ko03020	4	74	0.206396	1	XM_018052291.1,XM_018050046.1,Novel_006086,XM_005675838.3
Genetic Information Processing	Transcription	Spliceosome	ko03040	15	543	0.737599	1	XM_018054585.1,Novel_006623,Novel_017015,Novel_028150,XM_005686837.3,Novel_008019,XR_001919385.1,Novel_020394,XM_013962444.2,Novel_018554,XM_018051773.1,Novel_001713,XM_018047312.1,Novel_003387,Novel_008021
Genetic Information Processing	Translation	Aminoacyl-tRNA biosynthesis	ko00970	9	147	0.044461	1	XM_018038626.1,Novel_003779,XM_005691566.3,XM_018061600.1,Novel_020798,XM_005685304.3,Novel_021606,XM_018039245.1,Novel_004841
Genetic Information Processing	Translation	mRNA surveillance pathway	ko03015	16	411	0.232188	1	Novel_028185,XM_018054585.1,XM_018061133.1,Novel_020355,Novel_026172,XM_018047963.1,Novel_026165,Novel_027997,XR_001917385.1,Novel_024018,XM_018060519.1,XM_018055488.1,XM_018059053.1,Novel_026170,XM_018056549.1,Novel_005277
Genetic Information Processing	Translation	Ribosome biogenesis in eukaryotes	ko03008	5	215	0.812728	1	Novel_027085,Novel_018906,Novel_027738,XM_005687965.3,Novel_000378
Genetic Information Processing	Translation	Ribosome	ko03010	12	426	0.697254	1	Novel_018026,XM_013973833.2,XM_018067105.1,Novel_002620,Novel_018027,XM_005678687.3,XM_005696250.2,XM_005696270.3,XM_018063886.1,XM_018058507.1,Novel_002749,Novel_005661
Genetic Information Processing	Translation	RNA transport	ko03013	30	649	0.0261674	1	XM_005679048.3,Novel_001288,Novel_017724,XM_018056549.1,Novel_000346,XR_001917385.1,Novel_000559,Novel_005669,Novel_012744,Novel_000378,Novel_027997,Novel_012735,Novel_012746,XM_018044539.1,Novel_019579,Novel_012741,Novel_012739,Novel_025037,XM_005676710.3,Novel_020355,Novel_027694,XM_013964066.2,Novel_020367,XM_005687965.3,Novel_018906,XM_018054585.1,Novel_003693,Novel_027688,Novel_016420,Novel_…
Metabolism	Amino acid metabolism	Alanine, aspartate and glutamate metabolism	ko00250	7	141	0.160118	1	Novel_002411,Novel_018086,Novel_013195,Novel_014344,XM_018048513.1,Novel_001258,Novel_018077
Metabolism	Amino acid metabolism	Arginine and proline metabolism	ko00330	5	163	0.589426	1	Novel_001258,XM_018059356.1,XM_018041492.1,Novel_025952,Novel_024940
Metabolism	Amino acid metabolism	Cysteine and methionine metabolism	ko00270	5	143	0.473569	1	Novel_006157,Novel_006155,XM_018057752.1,XM_005686793.3,Novel_022954
Metabolism	Amino acid metabolism	Glycine, serine and threonine metabolism	ko00260	2	115	0.882081	1	XM_018056165.1,XM_018041417.1
Metabolism	Amino acid metabolism	Histidine metabolism	ko00340	1	68	0.887634	1	Novel_011035
Metabolism	Amino acid metabolism	Lysine degradation	ko00310	16	380	0.152216	1	Novel_016772,Novel_013832,XM_018046679.1,Novel_004576,Novel_025404,Novel_015916,Novel_016771,Novel_001087,Novel_012495,Novel_004573,Novel_016737,Novel_007348,XM_018060600.1,Novel_019799,XM_018050755.1,Novel_025411
Metabolism	Amino acid metabolism	Valine, leucine and isoleucine biosynthesis	ko00290	2	16	0.0894618	1	Novel_006155,Novel_006157
Metabolism	Amino acid metabolism	Valine, leucine and isoleucine degradation	ko00280	3	157	0.876698	1	Novel_006155,Novel_000496,Novel_006157
Metabolism	Biosynthesis of other secondary metabolites	Phenylpropanoid biosynthesis	ko00940	1	2	0.06223	1	XM_018060608.1
Metabolism	Carbohydrate metabolism	Amino sugar and nucleotide sugar metabolism	ko00520	2	166	0.969179	1	Novel_005705,Novel_003883
Metabolism	Carbohydrate metabolism	Ascorbate and aldarate metabolism	ko00053	1	65	0.87625	1	XM_018049531.1
Metabolism	Carbohydrate metabolism	Butanoate metabolism	ko00650	4	104	0.418061	1	Novel_018077,Novel_002411,Novel_018086,Novel_014344
Metabolism	Carbohydrate metabolism	Citrate cycle (TCA cycle)	ko00020	2	86	0.759936	1	XM_005686793.3,XM_018043142.1
Metabolism	Carbohydrate metabolism	Fructose and mannose metabolism	ko00051	1	117	0.976788	1	XM_013970019.2
Metabolism	Carbohydrate metabolism	Glyoxylate and dicarboxylate metabolism	ko00630	4	71	0.186915	1	XM_005686793.3,XM_018041417.1,Novel_000496,XM_018041492.1
Metabolism	Carbohydrate metabolism	Inositol phosphate metabolism	ko00562	13	331	0.251261	1	XM_018048609.1,XM_018047413.1,Novel_024860,XM_018041336.1,Novel_010281,XM_005680805.2,XM_018047361.1,XM_018044591.1,XM_018044585.1,Novel_013816,XM_018044590.1,XM_018047458.1,Novel_017633
Metabolism	Carbohydrate metabolism	Pentose and glucuronate interconversions	ko00040	3	86	0.513943	1	XM_018049531.1,Novel_019155,Novel_019158
Metabolism	Carbohydrate metabolism	Propanoate metabolism	ko00640	1	100	0.959875	1	Novel_000496
Metabolism	Carbohydrate metabolism	Pyruvate metabolism	ko00620	3	121	0.740196	1	XM_018043142.1,Novel_023846,XM_005686793.3
Metabolism	Carbohydrate metabolism	Starch and sucrose metabolism	ko00500	1	87	0.939028	1	Novel_000431
Metabolism	Energy metabolism	Carbon fixation in photosynthetic organisms	ko00710	1	55	0.8293	1	XM_005686793.3
Metabolism	Energy metabolism	Carbon fixation pathways in prokaryotes	ko00720	2	61	0.578629	1	XM_018043142.1,XM_005690673.3
Metabolism	Energy metabolism	Nitrogen metabolism	ko00910	1	43	0.748916	1	XM_018058174.1
Metabolism	Glycan biosynthesis and metabolism	Glycosaminoglycan biosynthesis - chondroitin sulfate / dermatan sulfate	ko00532	2	83	0.74242	1	Novel_006075,Novel_010664
Metabolism	Glycan biosynthesis and metabolism	Glycosaminoglycan biosynthesis - heparan sulfate / heparin	ko00534	1	104	0.964723	1	Novel_008893
Metabolism	Glycan biosynthesis and metabolism	Glycosaminoglycan degradation	ko00531	3	60	0.294936	1	XM_018061858.1,Novel_011843,Novel_028055
Metabolism	Glycan biosynthesis and metabolism	Glycosphingolipid biosynthesis - ganglio series	ko00604	3	75	0.424343	1	Novel_012344,Novel_006172,Novel_023454
Metabolism	Glycan biosynthesis and metabolism	Glycosphingolipid biosynthesis - globo and isoglobo series	ko00603	4	64	0.144088	1	Novel_006172,XM_018048202.1,XM_018056059.1,Novel_001013
Metabolism	Glycan biosynthesis and metabolism	Glycosphingolipid biosynthesis - lacto and neolacto series	ko00601	5	111	0.27466	1	XM_018058015.1,Novel_006172,XM_018048202.1,XM_005690453.3,Novel_001013
Metabolism	Glycan biosynthesis and metabolism	Glycosylphosphatidylinositol(GPI)-anchor biosynthesis	ko00563	3	99	0.609387	1	XM_018052822.1,XM_013967126.2,XM_018039960.1
Metabolism	Glycan biosynthesis and metabolism	Mannose type O-glycan biosyntheis	ko00515	2	74	0.683213	1	XM_018048226.1,Novel_025161
Metabolism	Glycan biosynthesis and metabolism	Mucin type O-glycan biosynthesis	ko00512	5	112	0.280746	1	Novel_023343,XM_005676121.3,Novel_023346,Novel_010913,Novel_003969
Metabolism	Glycan biosynthesis and metabolism	N-Glycan biosynthesis	ko00510	6	183	0.521602	1	Novel_016399,XM_018062080.1,Novel_003716,Novel_010425,Novel_003717,Novel_006348
Metabolism	Glycan biosynthesis and metabolism	Other types of O-glycan biosynthesis	ko00514	3	81	0.474068	1	Novel_016772,Novel_016771,XM_018047915.1
Metabolism	Glycan biosynthesis and metabolism	Various types of N-glycan biosynthesis	ko00513	5	155	0.544667	1	Novel_003717,Novel_010425,Novel_003716,Novel_016399,Novel_028226
Metabolism	Lipid metabolism	alpha-Linolenic acid metabolism	ko00592	1	80	0.923623	1	Novel_006966
Metabolism	Lipid metabolism	Arachidonic acid metabolism	ko00590	3	246	0.984959	1	XM_018046872.1,Novel_002797,Novel_006966
Metabolism	Lipid metabolism	Biosynthesis of unsaturated fatty acids	ko01040	1	78	0.918547	1	Novel_010866
Metabolism	Lipid metabolism	Ether lipid metabolism	ko00565	2	171	0.973097	1	Novel_006966,Novel_002443
Metabolism	Lipid metabolism	Fatty acid biosynthesis	ko00061	4	59	0.116212	1	Novel_007782,Novel_027444,XM_018042131.1,XM_005698481.2
Metabolism	Lipid metabolism	Fatty acid degradation	ko00071	4	128	0.579097	1	XM_005698481.2,XM_018062806.1,Novel_007782,Novel_027444
Metabolism	Lipid metabolism	Fatty acid elongation	ko00062	3	83	0.490205	1	Novel_010866,NM_001287178.1,XM_013973781.2
Metabolism	Lipid metabolism	Glycerolipid metabolism	ko00561	2	237	0.995747	1	Novel_015617,Novel_001171
Metabolism	Lipid metabolism	Glycerophospholipid metabolism	ko00564	9	433	0.931804	1	Novel_005222,Novel_006966,XM_018060753.1,XM_018051153.1,XM_018060940.1,Novel_008683,Novel_007253,Novel_001171,Novel_015617
Metabolism	Lipid metabolism	Linoleic acid metabolism	ko00591	2	107	0.85584	1	Novel_002797,Novel_006966
Metabolism	Lipid metabolism	Sphingolipid metabolism	ko00600	6	181	0.510893	1	Novel_023571,Novel_025714,Novel_011498,Novel_023570,XM_018063751.1,Novel_009847
Metabolism	Lipid metabolism	Steroid biosynthesis	ko00100	4	75	0.213016	1	Novel_008864,Novel_002770,XM_018052368.1,Novel_025114
Metabolism	Lipid metabolism	Steroid hormone biosynthesis	ko00140	1	175	0.996418	1	XM_018049531.1
Metabolism	Metabolism of cofactors and vitamins	Biotin metabolism	ko00780	1	7	0.201395	1	XM_018042131.1
Metabolism	Metabolism of cofactors and vitamins	Folate biosynthesis	ko00790	3	50	0.209839	1	XM_018054058.1,Novel_001967,XM_018065595.1
Metabolism	Metabolism of cofactors and vitamins	Nicotinate and nicotinamide metabolism	ko00760	6	109	0.131855	1	Novel_010123,Novel_010121,XM_018043315.1,XM_018065100.1,XM_013970348.2,XM_005690959.3
Metabolism	Metabolism of cofactors and vitamins	One carbon pool by folate	ko00670	4	66	0.155907	1	XM_005685304.3,XM_005690673.3,Novel_022219,Novel_007215
Metabolism	Metabolism of cofactors and vitamins	Pantothenate and CoA biosynthesis	ko00770	2	93	0.79683	1	Novel_006155,Novel_006157
Metabolism	Metabolism of cofactors and vitamins	Porphyrin and chlorophyll metabolism	ko00860	2	97	0.81558	1	XM_018049531.1,XM_018049100.1
Metabolism	Metabolism of cofactors and vitamins	Retinol metabolism	ko00830	1	141	0.989285	1	XM_018049531.1
Metabolism	Metabolism of cofactors and vitamins	Thiamine metabolism	ko00730	1	45	0.764554	1	Novel_001967
Metabolism	Metabolism of other amino acids	beta-Alanine metabolism	ko00410	2	117	0.887913	1	Novel_014344,Novel_002411
Metabolism	Metabolism of other amino acids	Glutathione metabolism	ko00480	4	145	0.676244	1	Novel_022954,XM_018057752.1,Novel_003667,XM_005677937.3
Metabolism	Metabolism of other amino acids	Taurine and hypotaurine metabolism	ko00430	3	35	0.0978817	1	Novel_014344,XM_018047687.1,Novel_002411
Metabolism	Metabolism of terpenoids and polyketides	Sesquiterpenoid and triterpenoid biosynthesis	ko00909	1	7	0.201395	1	Novel_008864
Metabolism	Metabolism of terpenoids and polyketides	Terpenoid backbone biosynthesis	ko00900	2	66	0.621618	1	Novel_010928,XM_018061103.1
Metabolism	Nucleotide metabolism	Purine metabolism	ko00230	15	576	0.811093	1	XM_018052291.1,Novel_003665,XM_018039002.1,XM_018049557.1,Novel_010123,XM_005675838.3,XM_018038434.1,XM_018065100.1,Novel_003666,XM_018050046.1,XM_018063669.1,Novel_010121,XM_013973506.2,Novel_001160,Novel_006086
Metabolism	Nucleotide metabolism	Pyrimidine metabolism	ko00240	12	280	0.179036	1	Novel_006086,XR_001917424.1,Novel_010121,XM_018063669.1,XM_018050046.1,XM_018038434.1,XM_018065100.1,XM_005675838.3,XM_005685804.3,Novel_010123,XM_018049557.1,XM_018052291.1
Metabolism	Overview	2-Oxocarboxylic acid metabolism	ko01210	2	50	0.471944	1	Novel_006157,Novel_006155
Metabolism	Overview	Biosynthesis of amino acids	ko01230	3	217	0.969221	1	Novel_006157,Novel_006155,XM_018043142.1
Metabolism	Overview	Carbon metabolism	ko01200	5	324	0.976941	1	XM_018043142.1,Novel_000496,XM_005690673.3,Novel_023846,XM_005686793.3
Metabolism	Overview	Fatty acid metabolism	ko01212	6	157	0.37749	1	XM_005698481.2,Novel_027444,Novel_007782,XM_018062806.1,XM_013973781.2,XM_018042131.1
Metabolism	Xenobiotics biodegradation and metabolism	Aminobenzoate degradation	ko00627	1	27	0.580044	1	Novel_001967
Metabolism	Xenobiotics biodegradation and metabolism	Drug metabolism - cytochrome P450	ko00982	3	154	0.868401	1	XM_005677937.3,XM_018049531.1,Novel_003667
Metabolism	Xenobiotics biodegradation and metabolism	Drug metabolism - other enzymes	ko00983	2	122	0.901341	1	XM_018049531.1,XM_013973506.2
Metabolism	Xenobiotics biodegradation and metabolism	Metabolism of xenobiotics by cytochrome P450	ko00980	5	163	0.589426	1	Novel_019155,XM_005677937.3,XM_018049531.1,Novel_019158,Novel_003667
Organismal Systems	Aging	Longevity regulating pathway - mammal	ko04211	10	401	0.817172	1	NM_001285750.1,Novel_015372,Novel_017018,Novel_015371,Novel_027459,Novel_012495,XM_018059865.1,XM_018054693.1,XM_018062825.1,XM_018046690.1
Organismal Systems	Aging	Longevity regulating pathway - multiple species	ko04213	6	251	0.807863	1	Novel_017018,NM_001285550.1,NM_001285750.1,XM_018062825.1,XM_018046690.1,Novel_027459
Organismal Systems	Aging	Longevity regulating pathway - worm	ko04212	10	267	0.337991	1	XM_005682339.3,XR_001919874.1,XM_018061434.1,Novel_002797,Novel_024860,XM_018061433.1,Novel_017018,XM_018041336.1,Novel_022954,NM_001285750.1
Organismal Systems	Circulatory system	Adrenergic signaling in cardiomyocytes	ko04261	12	648	0.984976	1	Novel_011272,Novel_018974,XM_018055488.1,XM_018042375.1,NM_001285750.1,Novel_020225,Novel_005923,Novel_011377,Novel_010797,Novel_017018,Novel_004197,XM_005675955.3
Organismal Systems	Circulatory system	Cardiac muscle contraction	ko04260	7	244	0.654607	1	XM_005700603.3,Novel_028269,Novel_009797,Novel_003641,Novel_020225,XM_005683410.3,Novel_011272
Organismal Systems	Circulatory system	Vascular smooth muscle contraction	ko04270	16	548	0.661773	1	XM_018055488.1,Novel_020386,XR_001918100.1,Novel_005110,XM_018047598.1,XM_018063036.1,XM_018042405.1,Novel_010797,Novel_018391,XM_018055651.1,Novel_025897,XM_018042412.1,Novel_006966,Novel_005105,Novel_012684,XM_005696851.3
Organismal Systems	Development	Axon guidance	ko04360	29	950	0.60296	1	Novel_002140,Novel_010445,XM_018052300.1,XM_018055651.1,Novel_028067,Novel_009870,XM_018065433.1,Novel_027841,XM_013976688.2,XM_018057838.1,XM_018052297.1,Novel_000173,Novel_007742,Novel_024985,XM_018053521.1,XM_018042375.1,XM_005680226.3,Novel_022336,XM_018066810.1,Novel_024993,Novel_017769,NM_001314156.1,Novel_021471,Novel_014314,Novel_011553,Novel_007003,Novel_013466,Novel_017253,Novel_004197
Organismal Systems	Development	Dorso-ventral axis formation	ko04320	2	142	0.941386	1	Novel_025856,Novel_007297
Organismal Systems	Development	Osteoclast differentiation	ko04380	15	482	0.561145	1	Novel_007003,Novel_018205,Novel_017018,Novel_018207,NM_001285750.1,XM_018039663.1,XM_005684188.3,Novel_002253,XM_018052300.1,Novel_007918,XM_018062568.1,Novel_010445,Novel_018225,Novel_018201,XM_018052297.1
Organismal Systems	Digestive system	Bile secretion	ko04976	6	282	0.883694	1	Novel_004393,Novel_020225,Novel_002687,Novel_028406,Novel_023696,Novel_013513
Organismal Systems	Digestive system	Carbohydrate digestion and absorption	ko04973	3	116	0.713915	1	Novel_017018,NM_001285750.1,Novel_020225
Organismal Systems	Digestive system	Fat digestion and absorption	ko04975	2	122	0.901341	1	Novel_006966,NM_001285578.1
Organismal Systems	Digestive system	Gastric acid secretion	ko04971	7	315	0.872071	1	Novel_028406,XM_018063036.1,Novel_020225,Novel_010797,XM_018042375.1,Novel_004197,XR_001918100.1
Organismal Systems	Digestive system	Mineral absorption	ko04978	6	109	0.131855	1	XM_018051114.1,XM_018052071.1,XM_018052072.1,Novel_020225,XM_018052074.1,XM_018052075.1
Organismal Systems	Digestive system	Pancreatic secretion	ko04972	9	353	0.787164	1	Novel_020225,XM_018042405.1,XM_018064435.1,Novel_028406,Novel_025897,XR_001918100.1,Novel_006966,XM_018063036.1,XM_018042412.1
Organismal Systems	Digestive system	Protein digestion and absorption	ko04974	12	398	0.606592	1	XM_018044169.1,Novel_020225,XM_018038560.1,Novel_009697,Novel_023244,Novel_001195,XM_018052196.1,XM_018040727.1,Novel_023245,Novel_022759,XM_013965603.2,XM_018045833.1
Organismal Systems	Digestive system	Salivary secretion	ko04970	8	346	0.857855	1	XR_001918100.1,Novel_025897,XM_018042412.1,XM_018063036.1,Novel_010797,XM_018042405.1,Novel_020225,Novel_028406
Organismal Systems	Digestive system	Vitamin digestion and absorption	ko04977	1	56	0.834703	1	Novel_015089
Organismal Systems	Endocrine system	Adipocytokine signaling pathway	ko04920	12	308	0.271049	1	NM_001285750.1,Novel_002687,Novel_017018,Novel_007782,XM_018038772.1,NM_001285578.1,Novel_017769,Novel_027459,XM_018062806.1,Novel_027444,XM_018046690.1,XM_005698481.2
Organismal Systems	Endocrine system	Aldosterone synthesis and secretion	ko04925	9	402	0.890966	1	Novel_004197,Novel_010797,Novel_012684,XR_001918100.1,XM_018063219.1,XM_018042375.1,XM_018063036.1,XM_018064865.1,XM_018047787.1
Organismal Systems	Endocrine system	Estrogen signaling pathway	ko04915	11	397	0.712626	1	Novel_018263,Novel_010797,Novel_017018,Novel_009772,NM_001285750.1,Novel_018264,Novel_005193,XM_018057838.1,Novel_003135,XM_018046210.1,XR_001918100.1
Organismal Systems	Endocrine system	Glucagon signaling pathway	ko04922	12	424	0.691218	1	NM_001285750.1,Novel_004197,Novel_002687,Novel_010797,Novel_007003,Novel_017018,XM_018052300.1,XM_018062806.1,XR_001918100.1,XM_018042375.1,XM_018052297.1,XM_018046690.1
Organismal Systems	Endocrine system	GnRH signaling pathway	ko04912	8	418	0.954871	1	Novel_021471,Novel_004197,Novel_010797,XM_018064746.1,XR_001918100.1,Novel_007918,XM_018042375.1,XM_018057838.1
Organismal Systems	Endocrine system	Insulin secretion	ko04911	14	457	0.585221	1	Novel_002687,Novel_015213,Novel_004197,XM_018042405.1,Novel_020225,Novel_015200,XM_005675955.3,Novel_015204,XM_018042375.1,Novel_025897,Novel_004377,Novel_004379,XM_018042412.1,XM_018063036.1
Organismal Systems	Endocrine system	Insulin signaling pathway	ko04910	15	575	0.809108	1	Novel_027459,XM_018062245.1,Novel_009772,NM_001285750.1,Novel_010797,Novel_017018,XM_018039930.1,Novel_003135,XM_018054693.1,XM_018062153.1,XM_018046690.1,XM_013972630.2,XM_018055488.1,Novel_000173,XM_018046210.1
Organismal Systems	Endocrine system	Melanogenesis	ko04916	13	451	0.670884	1	XM_018041232.1,Novel_000173,XM_018042375.1,XM_018041241.1,XM_018057735.1,XM_018041210.1,XM_018063036.1,Novel_018264,Novel_010797,Novel_004197,XM_018041206.1,XM_005696851.3,Novel_018263
Organismal Systems	Endocrine system	Ovarian Steroidogenesis	ko04913	1	198	0.998294	1	Novel_002797
Organismal Systems	Endocrine system	Oxytocin signaling pathway	ko04921	21	696	0.617143	1	XM_018052297.1,XM_018057838.1,XM_018042375.1,XM_018064746.1,Novel_016517,Novel_024375,Novel_005105,Novel_018264,Novel_004197,Novel_007003,Novel_005110,XM_018046690.1,XM_018063036.1,XM_018047598.1,XM_018055488.1,XR_001918100.1,XM_018055651.1,XM_018052300.1,Novel_018263,XM_018039663.1,Novel_010797
Organismal Systems	Endocrine system	PPAR signaling pathway	ko03320	9	265	0.461004	1	Novel_008757,Novel_012995,NM_001285578.1,Novel_007782,XM_005698481.2,Novel_012999,XM_018051384.1,Novel_027444,XM_018062806.1
Organismal Systems	Endocrine system	Progesterone-mediated oocyte maturation	ko04914	12	341	0.394012	1	NM_001285750.1,XM_018054805.1,Novel_017018,Novel_007297,XM_005699056.2,Novel_008542,XM_005697608.3,Novel_016016,XM_018057394.1,XM_018056258.1,XM_018043793.1,XM_018065304.1
Organismal Systems	Endocrine system	Prolactin signaling pathway	ko04917	11	298	0.343554	1	Novel_017018,NM_001285750.1,Novel_009772,XM_018065467.1,Novel_002253,XM_005690080.3,XM_018046210.1,Novel_000173,Novel_016155,XM_018057838.1,Novel_003135
Organismal Systems	Endocrine system	Regulation of lipolysis in adipocyte	ko04923	4	218	0.916315	1	NM_001285750.1,Novel_017018,Novel_027459,XM_013964443.2
Organismal Systems	Endocrine system	Renin-angiotensin system	ko04614	1	71	0.897972	1	XM_013965603.2
Organismal Systems	Endocrine system	Renin secretion	ko04924	9	279	0.522537	1	XM_018052300.1,XM_018042405.1,Novel_007003,Novel_020783,Novel_010797,XM_018052297.1,XM_018042412.1,Novel_025897,XR_001918100.1
Organismal Systems	Endocrine system	Thyroid hormone signaling pathway	ko04919	14	496	0.703617	1	XM_018064711.1,Novel_002253,XM_018064712.1,Novel_020225,NM_001285750.1,Novel_017018,Novel_002687,XM_005680805.2,Novel_015309,XM_018057838.1,XM_018047969.1,XM_018063036.1,Novel_000173,XM_013970019.2
Organismal Systems	Endocrine system	Thyroid hormone synthesis	ko04918	4	242	0.949457	1	XM_018063036.1,Novel_012322,XR_001918100.1,Novel_020225
Organismal Systems	Environmental adaptation	Circadian entrainment	ko04713	14	498	0.709102	1	Novel_026034,XM_018064865.1,XM_018063036.1,XM_018042375.1,Novel_026026,Novel_026033,Novel_018263,XM_018060493.1,Novel_018264,XM_018064610.1,XM_005685653.3,Novel_011377,Novel_010797,Novel_004197
Organismal Systems	Environmental adaptation	Circadian rhythm - fly	ko04711	5	60	0.041	1	Novel_005636,Novel_000173,XM_018064610.1,XM_018048761.1,Novel_005635
Organismal Systems	Environmental adaptation	Circadian rhythm	ko04710	7	157	0.229797	1	Novel_005635,XM_018046690.1,XM_018041148.1,XM_018064610.1,XM_018048761.1,Novel_005636,XM_018048810.1
Organismal Systems	Environmental adaptation	Circadian rhythm - plant	ko04712	1	21	0.490722	1	Novel_016749
Organismal Systems	Environmental adaptation	Plant-pathogen interaction	ko04626	2	31	0.256744	1	Novel_013735,Novel_010797
Organismal Systems	Excretory system	Aldosterone-regulated sodium reabsorption	ko04960	2	149	0.951318	1	XM_018063036.1,Novel_020225
Organismal Systems	Excretory system	Collecting duct acid secretion	ko04966	2	64	0.604841	1	XM_005696607.3,XM_005685994.3
Organismal Systems	Excretory system	Endocrine and other factor-regulated calcium reabsorption	ko04961	2	194	0.985717	1	XM_018063036.1,Novel_020225
Organismal Systems	Excretory system	Proximal tubule bicarbonate reclamation	ko04964	2	70	0.653507	1	Novel_020225,XM_005686793.3
Organismal Systems	Excretory system	Vasopressin-regulated water reabsorption	ko04962	8	184	0.228376	1	Novel_019853,Novel_012577,XM_018048030.1,Novel_021777,XM_018048027.1,XM_018061128.1,Novel_023696,Novel_005358
Organismal Systems	Immune system	Antigen processing and presentation	ko04612	2	234	0.995367	1	XM_018040960.1,XM_018054619.1
Organismal Systems	Immune system	B cell receptor signaling pathway	ko04662	11	279	0.270316	1	XM_018055110.1,Novel_000173,XM_018052297.1,NM_001285750.1,XM_018065433.1,XM_018039663.1,Novel_007003,Novel_017018,XM_018038772.1,XM_018052300.1,XM_005684188.3
Organismal Systems	Immune system	Chemokine signaling pathway	ko04062	19	636	0.631511	1	Novel_026033,Novel_002253,XM_005685653.3,Novel_021471,Novel_014314,XM_018057838.1,XM_018056826.1,Novel_026034,XM_018050610.1,Novel_000173,Novel_014159,Novel_026026,XM_018055651.1,XM_018060493.1,NM_001285750.1,Novel_009772,Novel_017018,Novel_003135,XM_018046210.1
Organismal Systems	Immune system	Complement and coagulation cascades	ko04610	2	235	0.995497	1	XR_001919194.1,Novel_000563
Organismal Systems	Immune system	Cytosolic DNA-sensing pathway	ko04623	5	194	0.737289	1	XM_018052291.1,XM_018050046.1,XM_013966824.2,Novel_023073,Novel_006086
Organismal Systems	Immune system	Fc epsilon RI signaling pathway	ko04664	6	245	0.78943	1	XM_018065433.1,NM_001285750.1,Novel_010445,Novel_007918,Novel_017018,XM_005684188.3
Organismal Systems	Immune system	Fc gamma R-mediated phagocytosis	ko04666	14	367	0.274438	1	XM_018063751.1,XM_005684188.3,Novel_001898,Novel_012684,XM_018065746.1,Novel_017018,Novel_004175,Novel_011136,Novel_021471,NM_001285750.1,XM_018063036.1,Novel_001894,XM_018065719.1,Novel_024187
Organismal Systems	Immune system	Hematopoietic cell lineage	ko04640	7	304	0.848385	1	NM_001285578.1,XM_018052401.1,XM_013965603.2,Novel_016832,Novel_028102,XM_018044867.1,XM_018064673.1
Organismal Systems	Immune system	IL-17 signaling pathway	ko04657	6	280	0.879702	1	XM_018048702.1,Novel_000173,XM_018052795.1,XM_018052607.1,XM_018064746.1,Novel_000067
Organismal Systems	Immune system	Leukocyte transendothelial migration	ko04670	14	385	0.334888	1	XM_018055651.1,Novel_019872,Novel_017769,NM_001314156.1,Novel_021659,XM_018059040.1,XM_005675955.3,Novel_021471,Novel_005923,XM_018059038.1,XM_018039561.1,XM_018063036.1,Novel_000563,Novel_019117
Organismal Systems	Immune system	Natural killer cell mediated cytotoxicity	ko04650	13	481	0.75448	1	Novel_003135,XM_018052297.1,XM_018063036.1,Novel_000563,Novel_010445,XM_018046210.1,XM_018052300.1,Novel_017769,XM_005684188.3,XM_018039663.1,XM_018065433.1,Novel_009772,Novel_007003
Organismal Systems	Immune system	NOD-like receptor signaling pathway	ko04621	10	517	0.966305	1	Novel_016635,Novel_002253,XM_018048321.1,Novel_016447,Novel_023073,XM_018041876.1,XR_001918100.1,Novel_013735,XM_013966824.2,XM_018050391.1
Organismal Systems	Immune system	Platelet activation	ko04611	18	448	0.180292	1	Novel_010445,XR_001918100.1,XM_018055488.1,XM_018039561.1,XM_018047598.1,Novel_011610,Novel_005110,Novel_017018,NM_001285750.1,XM_005684188.3,XM_018055651.1,XM_018044867.1,Novel_019117,XM_018057838.1,XM_018052141.1,XM_018046872.1,Novel_005105,NM_001314156.1
Organismal Systems	Immune system	RIG-I-like receptor signaling pathway	ko04622	7	321	0.883648	1	Novel_018201,XM_005695506.3,XM_005709548.3,Novel_018225,Novel_018207,Novel_023073,Novel_018205
Organismal Systems	Immune system	T cell receptor signaling pathway	ko04660	13	415	0.552493	1	Novel_007918,Novel_010445,Novel_000173,XM_018062153.1,XM_018052297.1,Novel_017018,Novel_007003,XM_018038772.1,Novel_021471,NM_001285750.1,XM_018039663.1,XM_018052300.1,XM_018062245.1
Organismal Systems	Immune system	Th17 cell differentiation	ko04659	6	402	0.988287	1	XM_018039663.1,Novel_007003,XM_018038772.1,XM_018052300.1,XM_018052297.1,Novel_002253
Organismal Systems	Immune system	Th1 and Th2 cell differentiation	ko04658	7	329	0.897709	1	XM_018038772.1,Novel_007003,XM_018039663.1,Novel_002253,Novel_021463,XM_018052297.1,XM_018052300.1
Organismal Systems	Immune system	Toll and Imd signaling pathway	ko04624	5	196	0.745327	1	Novel_016447,XM_018041148.1,Novel_007918,XM_018047623.1,XM_018041979.1
Organismal Systems	Immune system	Toll-like receptor signaling pathway	ko04620	5	343	0.984676	1	Novel_002253,Novel_023073,Novel_007918,Novel_017018,NM_001285750.1
Organismal Systems	Nervous system	Cholinergic synapse	ko04725	14	511	0.743217	1	Novel_026033,XM_018060493.1,Novel_018263,Novel_018264,NM_001285750.1,XM_005685653.3,Novel_017018,Novel_004197,Novel_026034,XM_018063036.1,XM_018042375.1,Novel_010445,Novel_026026,XR_001918100.1
Organismal Systems	Nervous system	Dopaminergic synapse	ko04728	20	620	0.495181	1	Novel_004197,Novel_007003,Novel_018264,XM_005685653.3,Novel_026033,Novel_002323,Novel_026026,XM_018042375.1,Novel_000173,XM_018052297.1,Novel_026034,Novel_010797,Novel_017018,NM_001285750.1,Novel_018263,XM_018060493.1,XM_018052300.1,XR_001918100.1,XM_018055488.1,XM_018063036.1
Organismal Systems	Nervous system	GABAergic synapse	ko04727	17	362	0.0699481	1	Novel_026033,Novel_006697,Novel_019853,XM_005685653.3,Novel_018264,Novel_026034,Novel_014344,Novel_002411,XM_018057838.1,Novel_026026,XM_018060493.1,Novel_018263,Novel_005928,XM_018054058.1,XM_018063036.1,Novel_007126,XM_018050081.1
Organismal Systems	Nervous system	Glutamatergic synapse	ko04724	22	572	0.202157	1	Novel_026026,XM_018059645.1,Novel_026448,XM_018052297.1,Novel_026034,Novel_026234,XM_005690089.3,Novel_007003,Novel_022007,XM_005685653.3,Novel_018264,Novel_026033,XR_001918100.1,XM_018063036.1,Novel_022004,Novel_019563,XM_018062479.1,Novel_018263,XM_018060493.1,Novel_011840,XM_018052300.1,Novel_005928
Organismal Systems	Nervous system	Long-term depression	ko04730	4	263	0.968069	1	XM_018063036.1,Novel_018263,XR_001918100.1,Novel_018264
Organismal Systems	Nervous system	Long-term potentiation	ko04720	11	364	0.602497	1	Novel_010797,Novel_007003,Novel_004197,Novel_005923,XM_018052300.1,XM_018042375.1,XR_001918100.1,XM_018055488.1,XM_018043793.1,XM_018063036.1,XM_018052297.1
Organismal Systems	Nervous system	Neurotrophin signaling pathway	ko04722	21	600	0.348093	1	XM_018043793.1,Novel_000173,XM_018042375.1,Novel_007918,Novel_017769,XM_018064746.1,Novel_021471,Novel_004197,XM_018038772.1,Novel_009712,Novel_003135,XM_018046210.1,Novel_021140,XM_018050842.1,XM_018066411.1,Novel_011377,Novel_009772,NM_001285750.1,Novel_009705,Novel_017018,Novel_010797
Organismal Systems	Nervous system	Retrograde endocannabinoid signaling	ko04723	19	540	0.349713	1	Novel_026033,XM_005678668.2,Novel_006697,Novel_009800,XM_005685653.3,Novel_018264,Novel_026234,Novel_026034,Novel_026026,Novel_018263,XM_018060493.1,XM_018039385.1,XM_018063036.1,XM_005681127.3,Novel_007126,XM_005694716.2,XM_005678973.3,XR_001918100.1,XM_018050081.1
Organismal Systems	Nervous system	Serotonergic synapse	ko04726	17	454	0.272232	1	XM_005685653.3,Novel_018264,Novel_010115,Novel_026033,Novel_010118,Novel_026026,Novel_026034,Novel_005923,Novel_013685,XM_018060493.1,Novel_018263,Novel_002797,XR_001918100.1,XM_018050081.1,Novel_013679,XM_018063036.1,Novel_007126
Organismal Systems	Nervous system	Synaptic vesicle cycle	ko04721	7	291	0.815974	1	XM_005685994.3,Novel_019853,Novel_008036,XM_005696607.3,Novel_026234,Novel_009561,XM_005683832.3
Organismal Systems	Sensory system	Inflammatory mediator regulation of TRP channels	ko04750	12	478	0.828052	1	Novel_012684,Novel_013685,Novel_020783,Novel_010797,Novel_004197,Novel_013679,XM_018057838.1,XM_018063036.1,XM_018055488.1,XM_018042375.1,XR_001918100.1,Novel_002797
Organismal Systems	Sensory system	Olfactory transduction	ko04740	5	1283	1	1	XM_018060493.1,Novel_016517,XM_018042375.1,Novel_010797,Novel_004197
Organismal Systems	Sensory system	Phototransduction - fly	ko04745	3	171	0.909567	1	XM_018042375.1,Novel_010797,Novel_004197
Organismal Systems	Sensory system	Phototransduction	ko04744	2	45	0.418345	1	Novel_010797,XM_018060493.1
Organismal Systems	Sensory system	Taste transduction	ko04742	25	611	0.116325	1	Novel_000098,Novel_010115,Novel_013831,Novel_000923,Novel_023329,Novel_015728,Novel_018757,Novel_006697,Novel_018765,Novel_016840,Novel_009408,Novel_024908,Novel_010118,Novel_020518,Novel_012047,Novel_018754,Novel_009409,Novel_022962,Novel_000080,Novel_008513,Novel_021148,Novel_010479,Novel_023335,Novel_000924,Novel_007445

## Sheet: LP_LY_vs_FP_LY
Pathway Hierarchy1	Pathway Hierarchy2	KEGG Pathway	Pathway ID	Gene Number	Background number	P-Value	Q-Value	Gene IDs
Cellular Processes	Transport and catabolism	Endocytosis	ko04144	54	1179	0.00295235	0.493351	Novel_022251,Novel_002324,Novel_025614,XM_018065679.1,XM_018065739.1,Novel_026702,XM_018041430.1,Novel_001707,XM_018046313.1,XM_018065603.1,XM_018048005.1,Novel_002734,Novel_000239,Novel_003362,Novel_003364,Novel_019460,Novel_024955,XM_005685782.3,Novel_010256,Novel_014003,XM_018040225.1,Novel_012204,Novel_008977,Novel_015528,XM_018051335.1,Novel_008978,XM_018065669.1,Novel_003493,Novel_008979,No…
Genetic Information Processing	Folding, sorting and degradation	Protein export	ko03060	6	56	0.00748591	0.493351	Novel_020532,XM_005690039.3,Novel_000370,Novel_025270,Novel_000368,Novel_007177
Metabolism	Glycan biosynthesis and metabolism	Glycosphingolipid biosynthesis - ganglio series	ko00604	7	75	0.00846955	0.493351	Novel_006170,Novel_003526,Novel_021852,Novel_006172,Novel_018650,Novel_018651,Novel_023454
Organismal Systems	Nervous system	Synaptic vesicle cycle	ko04721	18	291	0.00444504	0.493351	Novel_008039,XM_005683832.3,Novel_005815,XM_013970161.2,Novel_024119,XM_005690651.3,Novel_017564,Novel_018300,Novel_009561,XM_018055856.1,XM_018055865.1,Novel_014234,XM_018058830.1,Novel_015568,XM_018051395.1,Novel_005819,Novel_005818,XM_018065123.1
Environmental Information Processing	Signal transduction	Hedgehog signaling pathway	ko04340	14	249	0.0236032	0.61106	Novel_016201,XM_018050735.1,XM_018050175.1,XM_018058897.1,Novel_007785,XM_018043383.1,XM_018050739.1,XM_018052473.1,Novel_000175,XM_018043382.1,Novel_026702,XM_018043381.1,Novel_000173,XM_018040225.1
Genetic Information Processing	Translation	RNA transport	ko03013	30	649	0.0199399	0.61106	Novel_016418,Novel_005516,Novel_012103,Novel_016415,Novel_027675,Novel_016420,XM_005684081.3,Novel_014761,Novel_025040,Novel_027764,Novel_004417,Novel_000290,XM_018055942.1,XM_018059540.1,Novel_012726,XM_018047144.1,Novel_020490,Novel_028253,Novel_000559,Novel_016421,Novel_012725,Novel_000304,Novel_011250,Novel_012740,Novel_012735,Novel_012727,Novel_024780,Novel_013783,Novel_002652,Novel_028248
Metabolism	Carbohydrate metabolism	Glyoxylate and dicarboxylate metabolism	ko00630	6	71	0.0224411	0.61106	XM_018041492.1,Novel_000494,Novel_000496,Novel_000495,Novel_013186,XM_018052009.1
Organismal Systems	Nervous system	Dopaminergic synapse	ko04728	29	620	0.0190005	0.61106	Novel_025918,XM_018038916.1,XR_001918100.1,Novel_021771,XM_018042378.1,XM_018042431.1,XM_018048692.1,Novel_002325,Novel_006201,Novel_000175,Novel_006198,Novel_009642,Novel_002816,Novel_014019,XM_018066067.1,Novel_007808,Novel_006200,Novel_011057,XM_018042372.1,Novel_007542,Novel_002324,Novel_004201,Novel_007547,XM_005687994.3,XM_018060296.1,Novel_000173,XM_018046153.1,Novel_007006,XM_018039550.1
Organismal Systems	Sensory system	Taste transduction	ko04742	29	611	0.0159624	0.61106	Novel_018752,Novel_022962,Novel_012047,Novel_009406,Novel_000077,Novel_013174,Novel_018694,Novel_010114,Novel_006222,Novel_026384,Novel_025485,Novel_000929,Novel_000080,Novel_000089,XM_018048692.1,Novel_000083,Novel_006697,Novel_018754,Novel_005153,Novel_000343,Novel_022804,Novel_001758,Novel_000099,Novel_000923,Novel_016770,Novel_022969,Novel_027521,Novel_016606,Novel_022961
Cellular Processes	Cell growth and death	Apoptosis - fly	ko04214	5	249	0.885702	1	XM_018042431.1,Novel_017603,Novel_010669,Novel_016635,Novel_016634
Cellular Processes	Cell growth and death	Apoptosis	ko04210	14	500	0.682484	1	XM_018055895.1,XM_018046313.1,XM_013971827.2,Novel_026760,XM_018054812.1,XM_018042431.1,Novel_020681,XM_005679127.2,XR_001918100.1,XM_018060379.1,Novel_020682,Novel_026762,Novel_023073,XM_005680671.3
Cellular Processes	Cell growth and death	Apoptosis - multiple species	ko04215	5	126	0.34967	1	XM_018042431.1,XM_018054812.1,Novel_026760,Novel_026762,XM_013971827.2
Cellular Processes	Cell growth and death	Cell cycle	ko04110	10	388	0.761391	1	Novel_000173,XM_018057832.1,Novel_000175,Novel_009268,XM_005689267.3,Novel_027992,XM_018054805.1,Novel_007940,Novel_001665,Novel_013071
Cellular Processes	Cell growth and death	Cell cycle - yeast	ko04111	5	223	0.821483	1	Novel_012582,Novel_011250,Novel_001665,Novel_009268,XM_018054805.1
Cellular Processes	Cell growth and death	Ferroptosis	ko04216	5	186	0.683842	1	XM_005698716.3,XM_018066921.1,Novel_001453,XM_005698718.3,Novel_000239
Cellular Processes	Cell growth and death	Meiosis - yeast	ko04113	5	181	0.660681	1	XM_018066067.1,XM_018054805.1,Novel_021771,Novel_009268,Novel_001665
Cellular Processes	Cell growth and death	Necroptosis	ko04217	12	544	0.912715	1	Novel_019911,XM_018042431.1,XM_018057665.1,Novel_019790,Novel_015116,Novel_026760,Novel_025918,Novel_026762,Novel_023073,XM_018042372.1,XM_018042378.1,Novel_004201
Cellular Processes	Cell growth and death	Oocyte meiosis	ko04114	18	456	0.174582	1	XM_005680539.3,Novel_004201,XM_018053461.1,XM_018042372.1,XM_013967794.2,Novel_007006,XM_018041463.1,Novel_020880,Novel_020879,XM_018049739.1,Novel_025918,XM_018041460.1,XM_018054805.1,Novel_021771,XM_018042378.1,XR_001918100.1,XM_018066067.1,Novel_009642
Cellular Processes	Cell growth and death	p53 signaling pathway	ko04115	9	234	0.299149	1	Novel_016000,Novel_015039,Novel_026588,Novel_024864,Novel_015040,XM_018059865.1,Novel_019390,Novel_000952,XM_005680539.3
Cellular Processes	Cell motility	Regulation of actin cytoskeleton	ko04810	29	910	0.458273	1	Novel_002816,Novel_001051,Novel_024955,XM_018064580.1,XM_018041772.1,XM_018055651.1,Novel_016557,Novel_027328,Novel_019118,XM_018060379.1,XM_018041428.1,NM_001287029.1,Novel_024577,XM_005676392.3,Novel_001580,XM_005700426.3,Novel_005332,XM_018041430.1,Novel_006856,Novel_016556,Novel_012460,Novel_020682,XM_018041771.1,XM_018055649.1,Novel_024962,XM_005679127.2,Novel_020681,XR_001919346.1,Novel_007…
Cellular Processes	Cellular community - eukaryotes	Adherens junction	ko04520	6	426	0.991314	1	XM_018041772.1,Novel_024690,Novel_021249,Novel_023782,XM_018041771.1,Novel_013605
Cellular Processes	Cellular community - eukaryotes	Focal adhesion	ko04510	24	859	0.720388	1	Novel_012460,XM_005695799.3,Novel_000173,Novel_024864,Novel_009770,Novel_007155,XM_018055649.1,Novel_020682,XM_005695798.3,XR_001919346.1,Novel_020681,XM_005680539.3,XM_018047223.1,XM_005679127.2,XM_018055651.1,Novel_000175,XM_018042431.1,XM_018052339.1,Novel_028113,XM_018044169.1,XM_018066640.1,XM_018060379.1,Novel_019118,Novel_024577
Cellular Processes	Cellular community - eukaryotes	Gap junction	ko04540	11	354	0.534415	1	Novel_022706,Novel_026497,Novel_014019,Novel_021249,Novel_017899,Novel_007889,Novel_022703,Novel_007155,XR_001918100.1,Novel_007884,Novel_024577
Cellular Processes	Cellular community - eukaryotes	Signaling pathways regulating pluripotency of stem cells	ko04550	19	556	0.359262	1	XM_018041428.1,XM_018060379.1,XM_018049152.1,XM_018041772.1,Novel_024955,Novel_014330,Novel_000175,XM_013964532.2,Novel_024962,XM_018041771.1,Novel_020682,Novel_020681,XM_005680539.3,XM_005679127.2,Novel_022590,Novel_023057,Novel_000173,XM_018041430.1,Novel_006856
Cellular Processes	Cellular community - eukaryotes	Tight junction	ko04530	11	705	0.996551	1	XM_018059852.1,Novel_009477,Novel_021249,Novel_019601,Novel_000269,XM_018055651.1,XM_018042431.1,Novel_026769,XM_018055649.1,Novel_012684,XM_018043258.1
Cellular Processes	Cellular community - prokaryotes	Quorum sensing	ko02024	3	41	0.132506	1	XM_005698718.3,Novel_001453,XM_005698716.3
Cellular Processes	Transport and catabolism	Autophagy - animal	ko04140	19	600	0.488564	1	XM_018059148.1,XM_018052465.1,XM_018042431.1,XM_018060998.1,Novel_017990,XM_018060379.1,Novel_027708,Novel_013448,Novel_024864,Novel_023318,Novel_017996,Novel_027704,Novel_010953,Novel_020286,Novel_020682,Novel_020681,XM_005679127.2,Novel_020284,XM_018060994.1
Cellular Processes	Transport and catabolism	Autophagy - other eukaryotes	ko04136	6	167	0.412258	1	Novel_023318,Novel_020286,XM_018059148.1,Novel_027708,Novel_020284,Novel_027704
Cellular Processes	Transport and catabolism	Autophagy - yeast	ko04138	8	331	0.804426	1	Novel_024876,Novel_020284,Novel_027708,XM_005698489.3,Novel_020286,Novel_027704,Novel_023318,XM_018059148.1
Cellular Processes	Transport and catabolism	Lysosome	ko04142	14	423	0.434296	1	XM_018065123.1,Novel_018300,Novel_021852,XM_018053677.1,XM_018040420.1,XM_005695707.2,Novel_018512,XM_018048119.1,XM_013970528.2,Novel_013144,XM_018048177.1,XM_013964217.2,XM_018053974.1,Novel_018897
Cellular Processes	Transport and catabolism	Mitophagy - animal	ko04137	7	245	0.634867	1	Novel_019634,XM_018042431.1,Novel_010953,XM_018048707.1,Novel_016634,Novel_016635,XM_005685782.3
Cellular Processes	Transport and catabolism	Mitophagy - yeast	ko04139	2	91	0.77582	1	Novel_020284,Novel_020286
Cellular Processes	Transport and catabolism	Peroxisome	ko04146	4	250	0.951805	1	XM_005698716.3,XM_018044777.1,XM_005698718.3,Novel_001453
Cellular Processes	Transport and catabolism	Phagosome	ko04145	20	497	0.140655	1	Novel_018300,Novel_023318,XM_013963206.2,XM_005682299.3,Novel_021838,Novel_001737,XM_018046613.1,Novel_007884,XM_018065315.1,XM_013963208.2,Novel_028427,Novel_007894,Novel_016453,XM_018065123.1,XM_018048098.1,Novel_022706,Novel_000239,XM_013964217.2,Novel_007889,Novel_022703
Environmental Information Processing	Membrane transport	ABC transporters	ko02010	9	229	0.278288	1	Novel_013144,XM_018040733.1,XM_018040427.1,Novel_009306,XM_018044777.1,Novel_009307,Novel_004393,Novel_004392,XM_018063928.1
Environmental Information Processing	Signaling molecules and interaction	Cell adhesion molecules (CAMs)	ko04514	16	764	0.962613	1	Novel_028427,XM_018060039.1,XM_018059772.1,Novel_015950,Novel_028066,Novel_018519,Novel_019872,Novel_019087,Novel_012058,Novel_018518,XM_018045067.1,Novel_007487,Novel_023782,XM_018060035.1,XM_018059773.1,Novel_000358
Environmental Information Processing	Signaling molecules and interaction	Cytokine-cytokine receptor interaction	ko04060	9	678	0.999051	1	Novel_014501,XM_018066848.1,Novel_024577,Novel_028213,Novel_007155,XM_005680671.3,XM_018049152.1,XM_018065467.1,Novel_028273
Environmental Information Processing	Signaling molecules and interaction	ECM-receptor interaction	ko04512	9	300	0.581922	1	XM_018059245.1,XM_013963206.2,XM_018052339.1,XM_018046613.1,XM_018047223.1,XM_013963208.2,XM_018044169.1,XM_018066238.1,XM_018066640.1
Environmental Information Processing	Signaling molecules and interaction	Neuroactive ligand-receptor interaction	ko04080	20	855	0.92077	1	Novel_027521,Novel_017811,Novel_007547,Novel_026497,Novel_022804,Novel_006200,XM_018065467.1,Novel_022003,Novel_022013,Novel_008287,Novel_006697,Novel_007542,Novel_025105,Novel_006198,Novel_006201,Novel_017808,XM_013972199.2,Novel_010114,Novel_001361,Novel_000647
Environmental Information Processing	Signal transduction	AMPK signaling pathway	ko04152	18	511	0.318235	1	XM_018066067.1,Novel_011736,Novel_021771,XM_018060379.1,XM_018046613.1,XM_018060296.1,Novel_024782,XM_013963206.2,Novel_006620,Novel_013448,XM_018062807.1,Novel_010057,XM_018046153.1,XM_013963208.2,XM_005680539.3,Novel_020681,XM_005679127.2,Novel_020682
Environmental Information Processing	Signal transduction	Apelin signaling pathway	ko04371	14	598	0.88511	1	Novel_027708,Novel_003062,Novel_021462,Novel_007808,XR_001918100.1,XM_018062722.1,Novel_012684,Novel_011057,Novel_008170,Novel_027704,Novel_006620,XM_018039422.1,Novel_002816,Novel_023318
Environmental Information Processing	Signal transduction	Calcium signaling pathway	ko04020	23	868	0.80111	1	Novel_026497,Novel_007006,XM_018039550.1,Novel_021838,Novel_017811,Novel_017208,XM_005697806.3,XM_018042372.1,Novel_004201,Novel_005141,Novel_007155,Novel_017484,Novel_009642,Novel_014019,Novel_017808,XM_018048692.1,Novel_025105,XM_018062722.1,XR_001918100.1,XM_018064437.1,XM_018042378.1,Novel_001361,Novel_025918
Environmental Information Processing	Signal transduction	cAMP signaling pathway	ko04024	29	873	0.370768	1	Novel_025918,Novel_005923,XM_018060379.1,XM_018042378.1,XM_018048692.1,Novel_006201,XM_018055651.1,XM_018042431.1,XM_018052473.1,Novel_006198,Novel_014019,Novel_010114,Novel_022804,XM_018039663.1,Novel_006200,Novel_005141,Novel_007542,XM_018055649.1,Novel_020682,XM_018042372.1,Novel_020681,XM_005679127.2,Novel_004201,XM_005694675.3,Novel_007547,Novel_012460,XM_018060296.1,XM_018039661.1,XM_018046…
Environmental Information Processing	Signal transduction	cGMP - PKG signaling pathway	ko04022	21	680	0.531326	1	XM_018059537.1,Novel_008170,XM_018055649.1,Novel_012684,XM_018039663.1,Novel_017484,Novel_005141,Novel_013448,Novel_007006,XM_018039661.1,XM_018046153.1,XM_018060296.1,XM_018064437.1,XR_001918100.1,XM_018038916.1,Novel_005269,Novel_017899,Novel_009642,XM_018039422.1,XM_018048692.1,XM_018055651.1
Environmental Information Processing	Signal transduction	ErbB signaling pathway	ko04012	14	483	0.632817	1	Novel_000173,Novel_019790,XM_018042431.1,Novel_000175,Novel_004201,XM_005679127.2,XM_018042378.1,Novel_020681,Novel_020682,XM_018060379.1,XM_018042372.1,Novel_013071,Novel_025918,Novel_009770
Environmental Information Processing	Signal transduction	FoxO signaling pathway	ko04068	16	478	0.407279	1	Novel_011736,XM_018042431.1,XM_018048005.1,XM_018060379.1,Novel_020919,Novel_024864,Novel_014665,Novel_010057,Novel_013448,XM_018054812.1,XM_005679127.2,Novel_023999,Novel_020681,XM_005680539.3,Novel_020682,Novel_007940
Environmental Information Processing	Signal transduction	Hedgehog signaling pathway - fly	ko04341	6	176	0.461435	1	XM_018052473.1,Novel_000175,XM_018050175.1,XM_018058897.1,Novel_000173,XM_018040225.1
Environmental Information Processing	Signal transduction	HIF-1 signaling pathway	ko04066	17	414	0.145237	1	XM_005696850.3,Novel_002688,Novel_010953,XM_018046045.1,Novel_003062,Novel_005564,XM_018042372.1,Novel_020682,XM_005680539.3,Novel_020681,Novel_002687,Novel_004201,XM_005679127.2,Novel_025918,XM_018060379.1,Novel_000239,XM_018042378.1
Environmental Information Processing	Signal transduction	Hippo signaling pathway -fly	ko04391	14	345	0.184011	1	Novel_017109,Novel_010712,XM_018059888.1,Novel_012582,XM_018042431.1,Novel_003045,Novel_023308,Novel_017103,Novel_000269,Novel_016278,XM_005675134.3,XM_018062766.1,Novel_017934,Novel_009477
Environmental Information Processing	Signal transduction	Hippo signaling pathway	ko04390	13	671	0.974557	1	XM_018062766.1,Novel_014501,Novel_024690,XM_018054350.1,XM_005685649.3,Novel_000173,Novel_016278,Novel_000269,Novel_000175,Novel_012582,XM_018059888.1,Novel_022590,XM_018049152.1
Environmental Information Processing	Signal transduction	Hippo signaling pathway - multiple species	ko04392	7	140	0.143646	1	Novel_012582,Novel_016278,XM_018062766.1,XM_018059888.1,Novel_017934,XM_018054350.1,XM_005685649.3
Environmental Information Processing	Signal transduction	Jak-STAT signaling pathway	ko04630	12	499	0.846534	1	Novel_019790,Novel_023460,Novel_001707,Novel_028273,XM_018065467.1,XM_005680671.3,Novel_023458,Novel_028213,Novel_020682,XM_018060379.1,Novel_020681,XM_005679127.2
Environmental Information Processing	Signal transduction	MAPK signaling pathway - fly	ko04013	6	422	0.990562	1	Novel_010669,Novel_001051,XM_018049152.1,XM_018042431.1,Novel_000954,Novel_000963
Environmental Information Processing	Signal transduction	MAPK signaling pathway	ko04010	45	1236	0.146619	1	XM_018064993.1,Novel_007155,XM_005695798.3,Novel_016315,Novel_024962,XM_005675172.3,Novel_008170,Novel_006856,Novel_017208,Novel_001701,Novel_014665,XM_018039661.1,Novel_009704,Novel_016201,XM_018065295.1,XM_018041428.1,Novel_026371,XM_018065720.1,XM_018040042.1,XM_018048692.1,Novel_009642,Novel_028113,XM_018054932.1,Novel_019094,XM_018041772.1,Novel_006345,XM_018039663.1,XM_018047610.1,Novel_010…
Environmental Information Processing	Signal transduction	MAPK signaling pathway - plant	ko04016	3	41	0.132506	1	Novel_013654,XM_018060282.1,XM_005693641.3
Environmental Information Processing	Signal transduction	MAPK signaling pathway - yeast	ko04011	3	105	0.633324	1	XM_018062766.1,Novel_011250,Novel_016278
Environmental Information Processing	Signal transduction	mTOR signaling pathway	ko04150	18	597	0.574836	1	XM_018060379.1,XM_018060925.1,XM_018060924.1,Novel_000175,Novel_020286,Novel_020682,XM_018053461.1,Novel_020681,XM_005680539.3,Novel_007779,XM_018049573.1,XM_005679127.2,Novel_020284,Novel_022590,Novel_003062,Novel_000173,Novel_024864,XM_018061317.1
Environmental Information Processing	Signal transduction	NF-kappa B signaling pathway	ko04064	5	342	0.981413	1	Novel_023073,Novel_021838,Novel_006345,Novel_019094,Novel_010669
Environmental Information Processing	Signal transduction	Notch signaling pathway	ko04330	8	194	0.252475	1	XM_018053999.1,Novel_017004,Novel_001238,Novel_021462,XM_018040687.1,Novel_012440,XM_018054002.1,XM_018054003.1
Environmental Information Processing	Signal transduction	Phosphatidylinositol signaling system	ko04070	22	495	0.0583555	1	Novel_020682,Novel_020681,XM_018041043.1,XM_005679127.2,XM_018060994.1,Novel_015616,Novel_000620,Novel_023318,Novel_005332,Novel_024864,XM_018044585.1,XM_018047458.1,XM_018047413.1,XR_001918100.1,XM_018060379.1,XM_018060998.1,XM_018064090.1,XM_018047148.1,Novel_024876,Novel_015615,Novel_020020,XM_018066244.1
Environmental Information Processing	Signal transduction	Phospholipase D signaling pathway	ko04072	24	678	0.276065	1	XM_005690651.3,Novel_002782,Novel_009770,Novel_022013,Novel_022003,XM_013970161.2,Novel_007155,Novel_015616,Novel_020682,Novel_020681,XM_018041043.1,XM_005679127.2,Novel_021838,Novel_026497,XM_018064090.1,Novel_005923,XM_018055865.1,XM_018062722.1,XM_018060379.1,Novel_024577,XM_018055856.1,Novel_020020,Novel_014019,Novel_015615
Environmental Information Processing	Signal transduction	PI3K-Akt signaling pathway	ko04151	38	1238	0.539237	1	XM_018055908.1,XM_018066640.1,Novel_024577,Novel_005204,XM_018038916.1,XM_018052339.1,Novel_000175,Novel_024955,XM_018064580.1,XM_018066067.1,Novel_002816,Novel_007808,Novel_003062,Novel_020681,XM_005680539.3,XM_018041771.1,Novel_021838,XM_018054812.1,Novel_024864,XM_018041430.1,Novel_000173,XM_018044169.1,Novel_021771,XM_018060379.1,XM_018041428.1,Novel_011736,XM_018041772.1,Novel_007155,XM_0180…
Environmental Information Processing	Signal transduction	Rap1 signaling pathway	ko04015	26	993	0.830697	1	Novel_006201,Novel_006198,Novel_014019,XM_018041772.1,XM_018064580.1,Novel_001051,Novel_024955,Novel_010885,Novel_005923,XM_018041428.1,XM_018062311.1,XM_018060379.1,Novel_024577,Novel_026675,Novel_006856,XM_018041430.1,Novel_004982,Novel_006200,Novel_007155,Novel_026071,Novel_024962,Novel_020682,XM_018041771.1,XM_005680539.3,Novel_020681,XM_005679127.2
Environmental Information Processing	Signal transduction	Ras signaling pathway	ko04014	29	991	0.643347	1	Novel_014665,XM_018041430.1,Novel_006856,Novel_024962,Novel_011057,Novel_020682,XM_018041771.1,Novel_020681,XM_005680539.3,XM_005679127.2,Novel_009770,Novel_004982,Novel_007155,Novel_013071,Novel_006200,Novel_007808,Novel_002816,XM_018041772.1,Novel_024955,XM_018064580.1,Novel_006201,XM_018042431.1,XM_018048098.1,Novel_025105,Novel_006198,XM_018041428.1,XM_018060379.1,Novel_024577,Novel_017220
Environmental Information Processing	Signal transduction	Sphingolipid signaling pathway	ko04071	14	452	0.533525	1	XM_018040733.1,XM_018055649.1,Novel_012684,XM_018062722.1,Novel_020682,XM_018060379.1,Novel_020681,Novel_021771,XM_005679127.2,XM_018055651.1,XM_018042431.1,Novel_005879,Novel_024864,XM_018066067.1
Environmental Information Processing	Signal transduction	TGF-beta signaling pathway	ko04350	7	281	0.767461	1	XM_005689267.3,XM_018040225.1,XM_018057832.1,Novel_014501,Novel_027992,XM_018049152.1,Novel_023057
Environmental Information Processing	Signal transduction	TNF signaling pathway	ko04668	16	404	0.188198	1	XM_018042431.1,Novel_026760,Novel_026762,XM_018060379.1,XM_018038916.1,XM_005696850.3,XM_018060296.1,XM_018046153.1,Novel_014691,Novel_006345,Novel_023073,Novel_021462,Novel_020682,Novel_010669,Novel_020681,XM_005679127.2
Environmental Information Processing	Signal transduction	Two-component system	ko02020	2	37	0.317442	1	Novel_023848,Novel_023847
Environmental Information Processing	Signal transduction	VEGF signaling pathway	ko04370	7	242	0.622087	1	Novel_009642,Novel_020682,XM_018060379.1,XM_018062722.1,Novel_007006,XM_005679127.2,Novel_020681
Environmental Information Processing	Signal transduction	Wnt signaling pathway	ko04310	25	660	0.174228	1	Novel_022370,Novel_010973,XM_018042378.1,XM_018054553.1,Novel_025918,XM_018050175.1,Novel_020848,Novel_009642,XM_013966922.2,Novel_024690,XM_005700791.3,XM_018042431.1,Novel_000290,Novel_000954,XM_018055651.1,Novel_000175,XM_018042372.1,XM_018055649.1,Novel_004201,Novel_022590,XM_013976479.2,XM_018039663.1,Novel_000173,Novel_007006,XM_018039661.1
Genetic Information Processing	Folding, sorting and degradation	Protein processing in endoplasmic reticulum	ko04141	25	585	0.0662989	1	Novel_027089,XM_005686325.3,XM_005682299.3,XM_005684222.3,XM_018056870.1,Novel_003713,Novel_002506,Novel_020470,XR_001919032.1,Novel_016315,XM_018042980.1,XM_018042431.1,XM_018057225.1,Novel_000370,Novel_010256,Novel_017950,Novel_003159,Novel_016340,Novel_000368,Novel_011406,Novel_018810,Novel_023556,Novel_001482,XM_018038916.1,Novel_023558
Genetic Information Processing	Folding, sorting and degradation	RNA degradation	ko03018	8	275	0.617235	1	XM_005680350.3,XM_018059709.1,Novel_027764,Novel_002652,Novel_017081,Novel_005564,XM_005680352.3,Novel_014761
Genetic Information Processing	Folding, sorting and degradation	SNARE interactions in vesicular transport	ko04130	5	123	0.331318	1	XM_005698489.3,Novel_014034,Novel_024119,Novel_017564,Novel_015568
Genetic Information Processing	Folding, sorting and degradation	Ubiquitin mediated proteolysis	ko04120	22	619	0.280612	1	Novel_015981,XM_018054805.1,XM_018058897.1,Novel_023458,XM_018040225.1,Novel_011122,Novel_017654,XM_005699065.3,XM_018042980.1,XM_005691173.3,Novel_015923,Novel_006718,Novel_017652,Novel_018965,Novel_017655,Novel_015983,Novel_009436,Novel_015924,XM_018043651.1,Novel_017791,Novel_023460,Novel_009649
Genetic Information Processing	Replication and repair	DNA replication	ko03030	3	81	0.4588	1	XM_018052721.1,Novel_001665,XM_018052722.1
Genetic Information Processing	Replication and repair	Fanconi anemia pathway	ko03460	4	166	0.757321	1	XM_018040052.1,Novel_021585,Novel_018931,Novel_021584
Genetic Information Processing	Replication and repair	Nucleotide excision repair	ko03420	10	406	0.806946	1	Novel_012568,XM_018042330.1,Novel_018334,Novel_021157,Novel_005745,Novel_003916,Novel_018664,Novel_023500,Novel_016288,Novel_003913
Genetic Information Processing	Transcription	Basal transcription factors	ko03022	4	146	0.663689	1	Novel_024729,XM_018058152.1,Novel_015104,XM_005694600.3
Genetic Information Processing	Transcription	RNA polymerase	ko03020	2	74	0.670744	1	XM_018040862.1,XM_005677745.3
Genetic Information Processing	Transcription	Spliceosome	ko03040	15	543	0.705486	1	Novel_010256,Novel_006623,Novel_020490,XM_013962444.2,XR_001919385.1,XM_018051773.1,XM_018065069.1,Novel_003049,Novel_016315,Novel_000454,Novel_017479,XM_018063141.1,Novel_006621,Novel_019358,XM_018047312.1
Genetic Information Processing	Translation	Aminoacyl-tRNA biosynthesis	ko00970	5	147	0.477321	1	XM_018039245.1,Novel_006629,Novel_017650,Novel_021606,Novel_021608
Genetic Information Processing	Translation	mRNA surveillance pathway	ko03015	15	411	0.291518	1	XM_018064406.1,Novel_014761,Novel_021771,Novel_026169,XM_018060696.1,XM_018066067.1,Novel_010163,Novel_013783,Novel_020490,Novel_002652,XM_018059052.1,Novel_028189,XM_018055942.1,Novel_010545,Novel_027764
Genetic Information Processing	Translation	Ribosome biogenesis in eukaryotes	ko03008	4	215	0.901589	1	XM_005684081.3,Novel_024124,Novel_001589,Novel_027085
Genetic Information Processing	Translation	Ribosome	ko03010	10	426	0.849596	1	NM_001285749.1,XM_018058139.1,Novel_005660,XM_018053578.1,Novel_015093,XM_018050913.1,XM_005699249.3,Novel_012529,Novel_003062,XM_005675050.3
Metabolism	Amino acid metabolism	Alanine, aspartate and glutamate metabolism	ko00250	3	141	0.814354	1	Novel_018249,Novel_018084,Novel_003380
Metabolism	Amino acid metabolism	Arginine and proline metabolism	ko00330	4	163	0.744694	1	Novel_025078,XM_018041545.1,Novel_002075,XM_018041492.1
Metabolism	Amino acid metabolism	Arginine biosynthesis	ko00220	1	50	0.791861	1	Novel_018249
Metabolism	Amino acid metabolism	Cysteine and methionine metabolism	ko00270	7	143	0.155055	1	XM_018055553.1,XM_018051018.1,Novel_003678,Novel_014542,Novel_007923,Novel_003679,Novel_006157
Metabolism	Amino acid metabolism	Glycine, serine and threonine metabolism	ko00260	3	115	0.693412	1	XM_018056165.1,Novel_008867,XM_018052009.1
Metabolism	Amino acid metabolism	Lysine degradation	ko00310	17	380	0.0835476	1	Novel_001086,XM_018065134.1,Novel_015918,Novel_007348,Novel_004575,XM_018046679.1,Novel_019796,XM_018040824.1,Novel_005899,XM_018059721.1,Novel_000805,XM_013974004.2,Novel_005898,Novel_025412,Novel_019800,Novel_026004,XM_013972153.2
Metabolism	Amino acid metabolism	Valine, leucine and isoleucine biosynthesis	ko00290	1	16	0.39473	1	Novel_006157
Metabolism	Amino acid metabolism	Valine, leucine and isoleucine degradation	ko00280	8	157	0.114466	1	Novel_013186,Novel_000496,Novel_000494,Novel_017852,Novel_009758,Novel_000495,Novel_020954,Novel_006157
Metabolism	Biosynthesis of other secondary metabolites	Caffeine metabolism	ko00232	1	14	0.35552	1	XM_013975506.2
Metabolism	Carbohydrate metabolism	Amino sugar and nucleotide sugar metabolism	ko00520	3	166	0.88987	1	XM_018066665.1,XM_018055696.1,XM_005686796.3
Metabolism	Carbohydrate metabolism	Ascorbate and aldarate metabolism	ko00053	1	65	0.870066	1	Novel_027039
Metabolism	Carbohydrate metabolism	Butanoate metabolism	ko00650	3	104	0.626885	1	Novel_017852,Novel_020954,Novel_018084
Metabolism	Carbohydrate metabolism	Citrate cycle (TCA cycle)	ko00020	1	86	0.932836	1	Novel_011736
Metabolism	Carbohydrate metabolism	Fructose and mannose metabolism	ko00051	2	117	0.879924	1	XM_018066665.1,XM_013966241.2
Metabolism	Carbohydrate metabolism	Galactose metabolism	ko00052	3	93	0.551053	1	Novel_021852,XM_005686796.3,XM_018055696.1
Metabolism	Carbohydrate metabolism	Glycolysis / Gluconeogenesis	ko00010	4	170	0.773397	1	Novel_005564,XM_013966241.2,XM_005688483.3,Novel_011736
Metabolism	Carbohydrate metabolism	Inositol phosphate metabolism	ko00562	13	331	0.226748	1	Novel_000620,XM_018044585.1,Novel_005332,Novel_024864,Novel_023318,XM_018047413.1,XM_018047458.1,XM_018060379.1,XM_018060998.1,XM_005679127.2,XM_018060994.1,Novel_024876,XM_018047148.1
Metabolism	Carbohydrate metabolism	Pentose and glucuronate interconversions	ko00040	1	86	0.932836	1	XM_005686796.3
Metabolism	Carbohydrate metabolism	Pentose phosphate pathway	ko00030	3	91	0.536319	1	Novel_022444,Novel_027039,XM_013966241.2
Metabolism	Carbohydrate metabolism	Propanoate metabolism	ko00640	5	100	0.197204	1	XM_005688483.3,Novel_013186,Novel_000496,Novel_000494,Novel_000495
Metabolism	Carbohydrate metabolism	Pyruvate metabolism	ko00620	4	121	0.516218	1	XM_005688483.3,Novel_011736,Novel_023847,Novel_023848
Metabolism	Carbohydrate metabolism	Starch and sucrose metabolism	ko00500	2	87	0.754114	1	XM_005678054.3,XM_005686796.3
Metabolism	Energy metabolism	Carbon fixation in photosynthetic organisms	ko00710	3	55	0.241141	1	XM_013966241.2,Novel_018249,Novel_022444
Metabolism	Energy metabolism	Carbon fixation pathways in prokaryotes	ko00720	1	61	0.852668	1	XM_005688483.3
Metabolism	Energy metabolism	Methane metabolism	ko00680	3	71	0.376254	1	Novel_005564,XM_013966241.2,XM_005688483.3
Metabolism	Energy metabolism	Oxidative phosphorylation	ko00190	10	257	0.273313	1	XM_018057676.1,Novel_009802,Novel_008336,Novel_018300,Novel_009801,Novel_009304,Novel_000102,Novel_002969,XM_018065123.1,Novel_007393
Metabolism	Energy metabolism	Sulfur metabolism	ko00920	1	38	0.696602	1	XM_018048096.1
Metabolism	Glycan biosynthesis and metabolism	Glycosaminoglycan biosynthesis - chondroitin sulfate / dermatan sulfate	ko00532	2	83	0.730617	1	Novel_010664,XM_018042521.1
Metabolism	Glycan biosynthesis and metabolism	Glycosaminoglycan biosynthesis - heparan sulfate / heparin	ko00534	3	104	0.626885	1	Novel_006512,XM_018049933.1,XM_018056237.1
Metabolism	Glycan biosynthesis and metabolism	Glycosaminoglycan biosynthesis - keratan sulfate	ko00533	4	65	0.141295	1	Novel_018650,Novel_018651,XM_018041442.1,XM_018055409.1
Metabolism	Glycan biosynthesis and metabolism	Glycosaminoglycan degradation	ko00531	2	60	0.556865	1	XM_018053677.1,Novel_021852
Metabolism	Glycan biosynthesis and metabolism	Glycosphingolipid biosynthesis - globo and isoglobo series	ko00603	4	64	0.135701	1	Novel_006172,Novel_018651,Novel_018650,Novel_006170
Metabolism	Glycan biosynthesis and metabolism	Glycosphingolipid biosynthesis - lacto and neolacto series	ko00601	4	111	0.449439	1	XM_018041442.1,Novel_006172,Novel_006170,XM_018055409.1
Metabolism	Glycan biosynthesis and metabolism	Glycosylphosphatidylinositol(GPI)-anchor biosynthesis	ko00563	4	99	0.365936	1	Novel_000257,Novel_000260,XM_018046389.1,XM_018046399.1
Metabolism	Glycan biosynthesis and metabolism	Mannose type O-glycan biosyntheis	ko00515	2	74	0.670744	1	Novel_011955,Novel_005415
Metabolism	Glycan biosynthesis and metabolism	Mucin type O-glycan biosynthesis	ko00512	7	112	0.059017	1	Novel_015819,Novel_010913,Novel_010911,Novel_018651,Novel_018650,Novel_023344,Novel_023346
Metabolism	Glycan biosynthesis and metabolism	N-Glycan biosynthesis	ko00510	4	183	0.819883	1	XM_005686325.3,XM_018056870.1,XM_018066104.1,Novel_003713
Metabolism	Glycan biosynthesis and metabolism	Other glycan degradation	ko00511	2	56	0.519567	1	Novel_001339,Novel_021852
Metabolism	Glycan biosynthesis and metabolism	Other types of O-glycan biosynthesis	ko00514	2	81	0.718168	1	XM_018040824.1,XR_001918941.1
Metabolism	Glycan biosynthesis and metabolism	Various types of N-glycan biosynthesis	ko00513	3	155	0.860844	1	Novel_003713,XM_018066104.1,XM_018056870.1
Metabolism	Lipid metabolism	Arachidonic acid metabolism	ko00590	5	246	0.87947	1	XM_018049305.1,Novel_012468,XM_018041341.1,Novel_012473,XM_018056180.1
Metabolism	Lipid metabolism	Biosynthesis of unsaturated fatty acids	ko01040	2	78	0.698589	1	Novel_010868,Novel_024782
Metabolism	Lipid metabolism	Ether lipid metabolism	ko00565	1	171	0.995367	1	Novel_002782
Metabolism	Lipid metabolism	Fatty acid biosynthesis	ko00061	3	59	0.274572	1	XM_005698716.3,XM_005698718.3,Novel_001453
Metabolism	Lipid metabolism	Fatty acid degradation	ko00071	4	128	0.560628	1	XM_005698716.3,XM_005698718.3,Novel_001453,XM_018062807.1
Metabolism	Lipid metabolism	Fatty acid elongation	ko00062	2	83	0.730617	1	Novel_010868,NM_001287178.1
Metabolism	Lipid metabolism	Glycerolipid metabolism	ko00561	8	237	0.449767	1	Novel_015615,Novel_012266,Novel_020020,XM_005686993.3,XM_018041043.1,Novel_015616,Novel_002782,XM_018064090.1
Metabolism	Lipid metabolism	Glycerophospholipid metabolism	ko00564	12	433	0.68827	1	XM_018064090.1,Novel_002782,Novel_008678,XM_018063247.1,Novel_015616,Novel_008679,XM_018041043.1,XM_005686993.3,Novel_020020,XM_018063455.1,Novel_012266,Novel_015615
Metabolism	Lipid metabolism	Linoleic acid metabolism	ko00591	1	107	0.965292	1	XM_018041341.1
Metabolism	Lipid metabolism	Sphingolipid metabolism	ko00600	4	181	0.813285	1	XM_018062722.1,Novel_021852,Novel_005879,Novel_002782
Metabolism	Lipid metabolism	Steroid biosynthesis	ko00100	1	75	0.9051	1	Novel_002768
Metabolism	Lipid metabolism	Steroid hormone biosynthesis	ko00140	3	175	0.909453	1	Novel_005688,XM_018038590.1,XM_018041341.1
Metabolism	Lipid metabolism	Synthesis and degradation of ketone bodies	ko00072	1	42	0.732414	1	Novel_020954
Metabolism	Metabolism of cofactors and vitamins	Nicotinate and nicotinamide metabolism	ko00760	3	109	0.658298	1	Novel_020972,XM_018058681.1,XM_018041163.1
Metabolism	Metabolism of cofactors and vitamins	Pantothenate and CoA biosynthesis	ko00770	2	93	0.786031	1	XM_018057388.1,Novel_006157
Metabolism	Metabolism of cofactors and vitamins	Retinol metabolism	ko00830	3	141	0.814354	1	Novel_018693,Novel_018692,XM_018041341.1
Metabolism	Metabolism of cofactors and vitamins	Riboflavin metabolism	ko00740	1	24	0.529134	1	Novel_009071
Metabolism	Metabolism of cofactors and vitamins	Vitamin B6 metabolism	ko00750	1	20	0.466142	1	Novel_001167
Metabolism	Metabolism of other amino acids	Glutathione metabolism	ko00480	2	145	0.940813	1	XM_013975063.2,XM_018049305.1
Metabolism	Metabolism of other amino acids	Selenocompound metabolism	ko00450	4	83	0.254528	1	Novel_022606,XM_018067237.1,Novel_022604,Novel_006629
Metabolism	Metabolism of terpenoids and polyketides	Biosynthesis of ansamycins	ko01051	1	7	0.197192	1	Novel_022444
Metabolism	Metabolism of terpenoids and polyketides	Terpenoid backbone biosynthesis	ko00900	2	66	0.608851	1	Novel_020954,XM_005677390.3
Metabolism	Nucleotide metabolism	Purine metabolism	ko00230	12	576	0.943605	1	XM_018059532.1,XM_018051581.1,Novel_017899,XM_005693641.3,XM_018041163.1,Novel_010590,XM_005695769.3,XM_005694675.3,XM_018060282.1,XM_005677745.3,XM_018040862.1,XM_005684794.3
Metabolism	Nucleotide metabolism	Pyrimidine metabolism	ko00240	5	280	0.935428	1	XM_018040862.1,XM_018060282.1,XM_005677745.3,XM_018041163.1,XM_005693641.3
Metabolism	Overview	2-Oxocarboxylic acid metabolism	ko01210	2	50	0.459825	1	Novel_018249,Novel_006157
Metabolism	Overview	Biosynthesis of amino acids	ko01230	6	217	0.663944	1	Novel_018249,Novel_005564,XM_013966241.2,Novel_025078,Novel_006157,Novel_022444
Metabolism	Overview	Carbon metabolism	ko01200	13	324	0.205552	1	Novel_023848,Novel_022444,Novel_023847,Novel_027039,Novel_018249,Novel_005564,Novel_000496,Novel_000494,Novel_000495,Novel_013186,XM_005688483.3,XM_013966241.2,XM_018052009.1
Metabolism	Overview	Degradation of aromatic compounds	ko01220	1	15	0.375432	1	Novel_027039
Metabolism	Overview	Fatty acid metabolism	ko01212	5	157	0.535348	1	XM_005698716.3,Novel_024782,XM_005698718.3,Novel_001453,XM_018062807.1
Metabolism	Xenobiotics biodegradation and metabolism	Caprolactam degradation	ko00930	1	18	0.431556	1	Novel_027039
Metabolism	Xenobiotics biodegradation and metabolism	Drug metabolism - cytochrome P450	ko00982	2	154	0.953129	1	XM_013975063.2,XM_018049305.1
Metabolism	Xenobiotics biodegradation and metabolism	Drug metabolism - other enzymes	ko00983	2	122	0.893929	1	XM_018039233.1,XM_013975506.2
Metabolism	Xenobiotics biodegradation and metabolism	Metabolism of xenobiotics by cytochrome P450	ko00980	2	163	0.962971	1	XM_018049305.1,XM_013975063.2
Metabolism	Xenobiotics biodegradation and metabolism	Nitrotoluene degradation	ko00633	1	9	0.246028	1	XM_013975506.2
Organismal Systems	Aging	Longevity regulating pathway - mammal	ko04211	15	401	0.260879	1	XM_018059865.1,XM_018038916.1,Novel_020682,XM_018060379.1,XM_005679127.2,Novel_020681,XM_005680539.3,Novel_006620,Novel_016000,XM_018060296.1,XM_018046153.1,XM_018059148.1,Novel_013448,Novel_010057,XM_013974004.2
Organismal Systems	Aging	Longevity regulating pathway - multiple species	ko04213	9	251	0.372352	1	Novel_013448,Novel_010057,Novel_010256,Novel_020681,XM_005680539.3,XM_005679127.2,Novel_016315,Novel_020682,XM_018060379.1
Organismal Systems	Aging	Longevity regulating pathway - worm	ko04212	8	267	0.584066	1	Novel_020286,XM_018060379.1,XM_005679127.2,Novel_020284,Novel_024864,Novel_010953,XM_018042431.1,Novel_024782
Organismal Systems	Circulatory system	Adrenergic signaling in cardiomyocytes	ko04261	18	648	0.709246	1	XM_018048692.1,Novel_001777,Novel_014019,XM_018066067.1,Novel_025918,Novel_001702,Novel_005923,XM_018038916.1,Novel_021771,XM_018042378.1,Novel_001701,XM_018060296.1,XM_018046153.1,Novel_005141,XM_018064993.1,Novel_009117,XM_018042372.1,Novel_004201
Organismal Systems	Circulatory system	Cardiac muscle contraction	ko04260	7	244	0.630634	1	Novel_000102,XM_018057676.1,Novel_009117,XM_018064993.1,Novel_001701,Novel_001702,XM_018048692.1
Organismal Systems	Circulatory system	Vascular smooth muscle contraction	ko04270	12	548	0.917225	1	Novel_005269,XM_018059537.1,XR_001919346.1,Novel_012684,XR_001918100.1,XM_018055649.1,XM_018048692.1,XM_005696850.3,XM_018055651.1,Novel_017899,XM_018040404.1,Novel_014019
Organismal Systems	Development	Axon guidance	ko04360	30	950	0.476821	1	Novel_025195,Novel_016556,Novel_028066,Novel_007739,Novel_000173,Novel_007006,Novel_014501,Novel_013071,Novel_020682,XM_018042372.1,XM_018055649.1,Novel_004201,XM_005679127.2,XM_018054977.1,Novel_020681,XM_018055651.1,XM_018067248.1,Novel_000175,Novel_016557,Novel_025068,XM_018052473.1,XM_018038366.1,Novel_009642,XM_013965682.2,XM_018049152.1,XM_013965680.2,Novel_025918,XM_018060379.1,XM_01804506…
Organismal Systems	Development	Dorso-ventral axis formation	ko04320	7	142	0.151207	1	Novel_020880,XM_018049739.1,Novel_020879,XM_018041460.1,XM_018041463.1,Novel_012440,XM_018039424.1
Organismal Systems	Development	Osteoclast differentiation	ko04380	13	482	0.728049	1	XM_005679127.2,Novel_020681,Novel_010669,XM_018060379.1,Novel_020682,XM_018039663.1,Novel_006345,Novel_019094,Novel_009642,XM_018039661.1,Novel_007006,XM_018060296.1,XM_018042431.1
Organismal Systems	Digestive system	Bile secretion	ko04976	8	282	0.645072	1	Novel_023702,Novel_014019,Novel_004392,Novel_002688,Novel_004393,Novel_002687,Novel_023704,Novel_023701
Organismal Systems	Digestive system	Carbohydrate digestion and absorption	ko04973	4	116	0.483259	1	Novel_020681,XM_005679127.2,Novel_020682,XM_018060379.1
Organismal Systems	Digestive system	Fat digestion and absorption	ko04975	6	122	0.176707	1	Novel_009306,Novel_002782,XM_013963208.2,Novel_009307,XM_013963206.2,XM_018046613.1
Organismal Systems	Digestive system	Gastric acid secretion	ko04971	6	315	0.92578	1	XM_018042378.1,Novel_004201,XM_018042372.1,Novel_014019,XR_001918100.1,Novel_025918
Organismal Systems	Digestive system	Mineral absorption	ko04978	1	109	0.967408	1	XM_018052074.1
Organismal Systems	Digestive system	Pancreatic secretion	ko04972	7	353	0.921334	1	Novel_014019,XR_001918100.1,XM_018064437.1,Novel_008496,Novel_008503,Novel_005141,Novel_017484
Organismal Systems	Digestive system	Protein digestion and absorption	ko04974	14	398	0.348248	1	Novel_001194,XM_018038560.1,XM_018042561.1,XM_018040739.1,XM_018044169.1,Novel_014944,Novel_024330,XM_018052230.1,Novel_015021,XM_018062658.1,XM_018052339.1,Novel_023241,Novel_009695,Novel_023245
Organismal Systems	Digestive system	Salivary secretion	ko04970	6	346	0.957679	1	Novel_005141,XR_001918100.1,Novel_014019,Novel_008503,Novel_008496,Novel_017899
Organismal Systems	Digestive system	Vitamin digestion and absorption	ko04977	1	56	0.827611	1	XM_018040733.1
Organismal Systems	Endocrine system	Adipocytokine signaling pathway	ko04920	14	308	0.0986347	1	XM_013963208.2,XM_005698716.3,Novel_002687,XM_005698718.3,Novel_006620,XM_013963206.2,XM_018042431.1,Novel_002688,XM_018046613.1,Novel_013448,XM_018062807.1,Novel_001453,XM_005677099.2,Novel_011736
Organismal Systems	Endocrine system	Aldosterone synthesis and secretion	ko04925	12	402	0.588252	1	Novel_014019,XM_018046153.1,XM_018060296.1,XM_018048692.1,Novel_005204,XM_018042378.1,Novel_004201,XR_001918100.1,XM_018038916.1,XM_018042372.1,Novel_012684,Novel_025918
Organismal Systems	Endocrine system	Estrogen signaling pathway	ko04915	15	397	0.248965	1	XM_018060296.1,Novel_010256,XM_018046153.1,Novel_014019,Novel_005600,Novel_009770,Novel_022804,Novel_020682,XM_018060379.1,XM_018038916.1,Novel_016315,XR_001918100.1,XM_005679127.2,Novel_020681,XM_018053366.1
Organismal Systems	Endocrine system	Glucagon signaling pathway	ko04922	16	424	0.241539	1	XR_001918100.1,XM_018042378.1,Novel_025918,Novel_009642,Novel_014019,Novel_011736,XM_018042372.1,Novel_002687,Novel_004201,XM_018046153.1,XM_018062807.1,Novel_007006,Novel_010057,Novel_006620,Novel_002688,XM_018060296.1
Organismal Systems	Endocrine system	GnRH signaling pathway	ko04912	8	418	0.946812	1	Novel_025918,XM_018042378.1,Novel_004201,XM_018042372.1,XR_001918100.1,XM_018042431.1,XM_018048692.1,Novel_014019
Organismal Systems	Endocrine system	Insulin secretion	ko04911	16	457	0.340315	1	Novel_015208,Novel_014019,Novel_015201,XM_018048692.1,Novel_014234,XM_018038916.1,XM_018042378.1,Novel_025918,Novel_005269,XM_018046153.1,Novel_002688,XM_018060296.1,XM_018042372.1,XM_018062765.1,Novel_004201,Novel_002687
Organismal Systems	Endocrine system	Insulin signaling pathway	ko04910	17	575	0.606961	1	XM_018060379.1,Novel_019488,Novel_011736,Novel_000175,XM_018042431.1,Novel_028221,Novel_020682,Novel_020681,XM_005679127.2,Novel_009770,Novel_003062,XR_001917204.1,Novel_010057,Novel_013448,XR_001917202.1,Novel_000173,Novel_006620
Organismal Systems	Endocrine system	Melanogenesis	ko04916	12	451	0.739142	1	Novel_022590,Novel_025918,XM_018042378.1,Novel_004201,XM_018042372.1,XM_018060296.1,XM_005696850.3,Novel_000175,Novel_024690,Novel_000173,XM_018046153.1,Novel_014019
Organismal Systems	Endocrine system	Ovarian Steroidogenesis	ko04913	2	198	0.985476	1	XM_005680539.3,Novel_014019
Organismal Systems	Endocrine system	Oxytocin signaling pathway	ko04921	19	696	0.739707	1	XM_018039663.1,XM_018064993.1,XR_001919346.1,Novel_004201,Novel_008170,XM_018055649.1,XM_018042372.1,Novel_001701,Novel_007006,XM_018039661.1,Novel_025918,Novel_001702,XM_018042378.1,XR_001918100.1,XM_018048692.1,XM_018055651.1,Novel_017899,Novel_014019,Novel_009642
Organismal Systems	Endocrine system	PPAR signaling pathway	ko03320	12	265	0.121762	1	XM_005698716.3,XM_013963208.2,Novel_019635,XM_005698718.3,Novel_024782,XM_018051767.1,XM_018046613.1,XM_013963206.2,Novel_001453,XM_005677099.2,Novel_011736,XM_018062807.1
Organismal Systems	Endocrine system	Progesterone-mediated oocyte maturation	ko04914	14	341	0.173399	1	XM_018042431.1,XM_013967794.2,XM_018041463.1,XM_018049739.1,Novel_020879,XM_018041460.1,Novel_020880,XM_018060379.1,XM_018053461.1,Novel_020682,XM_018054805.1,XM_005680539.3,Novel_020681,XM_005679127.2
Organismal Systems	Endocrine system	Prolactin signaling pathway	ko04917	11	298	0.316699	1	Novel_000173,Novel_019790,Novel_000175,XM_018042431.1,XM_018053366.1,Novel_020681,XM_005679127.2,Novel_020682,XM_018060379.1,Novel_009770,XM_018065467.1
Organismal Systems	Endocrine system	Regulation of lipolysis in adipocyte	ko04923	6	218	0.668246	1	XM_005679127.2,Novel_020681,XM_018060379.1,Novel_020682,Novel_013448,Novel_014019
Organismal Systems	Endocrine system	Renin secretion	ko04924	7	279	0.761138	1	XR_001918100.1,Novel_007006,Novel_014019,Novel_009642,Novel_017899,XM_018048692.1,XM_018060296.1
Organismal Systems	Endocrine system	Thyroid hormone signaling pathway	ko04919	18	496	0.275739	1	Novel_012440,XM_018060379.1,Novel_000175,XM_018056506.1,Novel_012242,Novel_001238,XM_005679127.2,Novel_002687,XM_018053366.1,Novel_020681,Novel_020682,XM_018058425.1,Novel_010953,Novel_002688,XM_005677099.2,Novel_000173,Novel_010057,XM_018039085.1
Organismal Systems	Endocrine system	Thyroid hormone synthesis	ko04918	5	242	0.870712	1	XM_018060296.1,XR_001918100.1,Novel_014019,XM_018046153.1,XM_018038916.1
Organismal Systems	Environmental adaptation	Circadian entrainment	ko04713	16	498	0.471798	1	Novel_007547,XM_018060296.1,XM_018042372.1,Novel_011057,Novel_007542,Novel_004201,Novel_006200,Novel_007808,Novel_014019,Novel_002816,Novel_017899,XM_018048692.1,Novel_006201,Novel_006198,XM_018042378.1,Novel_025918
Organismal Systems	Environmental adaptation	Circadian rhythm - fly	ko04711	2	60	0.556865	1	Novel_000175,Novel_000173
Organismal Systems	Environmental adaptation	Circadian rhythm	ko04710	4	157	0.717951	1	XM_018046098.1,Novel_009535,XM_018046104.1,XM_018060296.1
Organismal Systems	Environmental adaptation	Plant-pathogen interaction	ko04626	1	31	0.622026	1	Novel_013733
Organismal Systems	Excretory system	Aldosterone-regulated sodium reabsorption	ko04960	5	149	0.489137	1	Novel_020682,XM_018060379.1,XM_005679127.2,Novel_020681,XM_005680539.3
Organismal Systems	Excretory system	Collecting duct acid secretion	ko04966	2	64	0.592055	1	Novel_018300,XM_018065123.1
Organismal Systems	Excretory system	Endocrine and other factor-regulated calcium reabsorption	ko04961	6	194	0.555898	1	XM_005690651.3,XM_013970161.2,Novel_014019,XM_018055865.1,XM_018055856.1,XM_018053366.1
Organismal Systems	Excretory system	Proximal tubule bicarbonate reclamation	ko04964	1	70	0.888955	1	Novel_011736
Organismal Systems	Excretory system	Vasopressin-regulated water reabsorption	ko04962	10	184	0.0604914	1	Novel_023702,XM_018046153.1,Novel_016453,Novel_014019,XM_018060296.1,XM_018048098.1,Novel_012577,XM_018055013.1,Novel_023701,Novel_023704
Organismal Systems	Immune system	Antigen processing and presentation	ko04612	7	234	0.586843	1	XM_005682299.3,Novel_028427,XM_018060296.1,Novel_010256,Novel_016315,XM_005678630.3,XM_018042463.1
Organismal Systems	Immune system	B cell receptor signaling pathway	ko04662	13	279	0.0942402	1	Novel_020681,XM_005679127.2,Novel_020682,XM_018060379.1,XM_013970057.2,XM_018039663.1,Novel_007006,XM_018039661.1,Novel_000173,Novel_009642,Novel_012460,Novel_021838,Novel_000175
Organismal Systems	Immune system	Chemokine signaling pathway	ko04062	17	636	0.760766	1	Novel_019790,Novel_012460,Novel_014161,Novel_026702,Novel_000173,Novel_007808,Novel_009770,XM_005679127.2,Novel_020681,Novel_011057,Novel_020682,XM_018055649.1,XM_018055651.1,Novel_000175,Novel_002816,Novel_016201,XM_018060379.1
Organismal Systems	Immune system	Complement and coagulation cascades	ko04610	4	235	0.934163	1	XM_013970057.2,XM_018048527.1,Novel_009401,Novel_007894
Organismal Systems	Immune system	Cytosolic DNA-sensing pathway	ko04623	5	194	0.718626	1	Novel_023073,XM_018062797.1,XM_018040862.1,XM_005677745.3,XM_018057391.1
Organismal Systems	Immune system	Fc epsilon RI signaling pathway	ko04664	7	245	0.634867	1	Novel_012460,XM_018042431.1,Novel_021838,XM_005679127.2,Novel_020681,XM_018060379.1,Novel_020682
Organismal Systems	Immune system	Fc gamma R-mediated phagocytosis	ko04666	17	367	0.0653908	1	Novel_012460,Novel_021838,XM_018065703.1,Novel_020681,XM_018065669.1,XM_005679127.2,XM_018065679.1,Novel_012684,Novel_020682,Novel_002782,XM_018065739.1,XM_018065687.1,XM_018065759.1,Novel_021006,XM_018062722.1,XM_018060379.1,Novel_013605
Organismal Systems	Immune system	Hematopoietic cell lineage	ko04640	8	304	0.724548	1	XM_013963208.2,XM_013970057.2,XM_018062956.1,Novel_000239,XM_018059245.1,XM_013963206.2,Novel_021838,XM_018046613.1
Organismal Systems	Immune system	IL-17 signaling pathway	ko04657	11	280	0.250385	1	Novel_019358,Novel_026762,Novel_010669,XM_018052795.1,XM_018042431.1,Novel_000175,XM_018066848.1,Novel_026760,Novel_000173,Novel_014691,XM_018052607.1
Organismal Systems	Immune system	Intestinal immune network for IgA production	ko04672	1	146	0.989823	1	Novel_021838
Organismal Systems	Immune system	Leukocyte transendothelial migration	ko04670	11	385	0.6453	1	XM_018055651.1,Novel_012460,Novel_019872,Novel_005923,Novel_019118,Novel_020682,XM_018060379.1,XM_018055649.1,Novel_026675,XM_005679127.2,Novel_020681
Organismal Systems	Immune system	Natural killer cell mediated cytotoxicity	ko04650	14	481	0.626726	1	XM_018060379.1,Novel_020682,Novel_020681,XM_005679127.2,Novel_009770,XM_018039663.1,Novel_028427,XM_005701528.2,Novel_007006,XM_018039661.1,Novel_009642,Novel_021838,Novel_012460,XM_018053339.1
Organismal Systems	Immune system	NOD-like receptor signaling pathway	ko04621	17	517	0.430887	1	XM_018059672.1,Novel_020695,XM_018057665.1,XM_018062797.1,Novel_010669,XM_018061160.1,Novel_006345,Novel_023073,XM_018057391.1,Novel_016635,Novel_017808,XM_018042431.1,Novel_013733,Novel_026760,XR_001918100.1,Novel_016634,Novel_026762
Organismal Systems	Immune system	Platelet activation	ko04611	10	448	0.887564	1	XM_018055649.1,XR_001918100.1,Novel_019118,Novel_020682,XM_018060379.1,Novel_020681,XM_005679127.2,Novel_014019,Novel_017899,XM_018055651.1
Organismal Systems	Immune system	RIG-I-like receptor signaling pathway	ko04622	9	321	0.661696	1	XM_018042431.1,XM_018059672.1,Novel_026760,XM_018062797.1,XM_018057391.1,Novel_028273,Novel_023073,Novel_026762,Novel_028213
Organismal Systems	Immune system	T cell receptor signaling pathway	ko04660	12	415	0.631948	1	Novel_000269,Novel_012460,Novel_000175,Novel_009642,Novel_000173,Novel_007006,XM_018039661.1,XM_018039663.1,XM_005679127.2,Novel_020681,Novel_020682,XM_018060379.1
Organismal Systems	Immune system	Th17 cell differentiation	ko04659	10	402	0.797422	1	XM_018042431.1,Novel_010953,XM_018046104.1,Novel_019790,Novel_009642,XM_018046098.1,XM_018039661.1,Novel_007006,XM_005677099.2,XM_018039663.1
Organismal Systems	Immune system	Th1 and Th2 cell differentiation	ko04658	8	329	0.799177	1	Novel_019790,XM_018042431.1,Novel_009642,XM_018039661.1,Novel_007006,Novel_021462,XM_018039663.1,Novel_012440
Organismal Systems	Immune system	Toll and Imd signaling pathway	ko04624	5	196	0.726882	1	Novel_010669,Novel_014175,Novel_026760,Novel_026762,XM_018042431.1
Organismal Systems	Immune system	Toll-like receptor signaling pathway	ko04620	11	343	0.492321	1	XM_018042431.1,Novel_026760,XM_018062797.1,Novel_020682,Novel_010669,XM_018060379.1,Novel_020681,XM_005679127.2,Novel_006345,Novel_026762,Novel_023073
Organismal Systems	Nervous system	Cholinergic synapse	ko04725	15	511	0.61566	1	XM_018048692.1,XM_018060296.1,XM_018046153.1,Novel_002816,Novel_025918,Novel_007808,Novel_020682,XM_018060379.1,XM_018042372.1,Novel_011057,XR_001918100.1,Novel_004201,XM_005679127.2,XM_018042378.1,Novel_020681
Organismal Systems	Nervous system	GABAergic synapse	ko04727	7	362	0.932278	1	XM_018048692.1,Novel_027521,Novel_007808,Novel_022804,Novel_011057,Novel_002816,Novel_006697
Organismal Systems	Nervous system	Glutamatergic synapse	ko04724	20	572	0.317414	1	Novel_009642,Novel_006482,Novel_014019,Novel_002816,XM_018048692.1,Novel_006201,XM_018048999.1,Novel_006198,XR_001918100.1,Novel_000647,Novel_026497,Novel_007006,Novel_026702,Novel_007547,Novel_011057,Novel_007542,Novel_022013,Novel_022003,Novel_006200,Novel_007808
Organismal Systems	Nervous system	Long-term depression	ko04730	6	263	0.824811	1	XR_001918100.1,Novel_007542,Novel_014019,XM_005680539.3,Novel_017899,Novel_007547
Organismal Systems	Nervous system	Long-term potentiation	ko04720	16	364	0.10193	1	XM_018042378.1,XR_001918100.1,Novel_005923,Novel_025918,Novel_009642,Novel_006198,Novel_006201,XM_018048692.1,Novel_004201,XM_018053461.1,XM_018042372.1,Novel_007542,Novel_006200,Novel_007006,Novel_026497,Novel_007547
Organismal Systems	Nervous system	Neurotrophin signaling pathway	ko04722	20	600	0.395951	1	XM_018042378.1,XM_018060379.1,Novel_021143,Novel_009704,Novel_017004,Novel_025918,XM_018042431.1,Novel_000175,Novel_004201,XM_005679127.2,Novel_020681,XM_018042372.1,Novel_020682,XM_018053461.1,Novel_013071,Novel_009770,XM_018046313.1,Novel_000173,Novel_009707,XM_018048219.1
Organismal Systems	Nervous system	Retrograde endocannabinoid signaling	ko04723	17	540	0.502544	1	Novel_002969,Novel_002816,Novel_009801,XM_018048692.1,XM_018042431.1,XR_001918100.1,Novel_009802,XM_018058830.1,Novel_026497,Novel_008336,Novel_009304,Novel_027521,Novel_007547,Novel_006697,Novel_007542,Novel_011057,Novel_007808
Organismal Systems	Nervous system	Serotonergic synapse	ko04726	11	454	0.831206	1	Novel_005923,Novel_007808,XR_001918100.1,XM_018041341.1,Novel_011057,XM_018048692.1,Novel_025105,Novel_005688,Novel_014019,Novel_002816,Novel_010114
Organismal Systems	Sensory system	Inflammatory mediator regulation of TRP channels	ko04750	15	478	0.51167	1	Novel_025918,XR_001918100.1,XM_018041341.1,XM_018042372.1,Novel_020682,XM_018060379.1,Novel_012684,XM_005680539.3,Novel_020681,Novel_004201,XM_005679127.2,XM_018042378.1,XM_018042431.1,Novel_014019,XM_018046313.1
Organismal Systems	Sensory system	Olfactory transduction	ko04740	12	1283	1	1	Novel_005058,Novel_007808,Novel_016201,Novel_025918,XM_018042378.1,Novel_004201,Novel_022770,XM_018042372.1,Novel_022782,Novel_026702,XM_018039550.1,XM_005683277.2
Organismal Systems	Sensory system	Phototransduction - fly	ko04745	5	171	0.611181	1	Novel_025918,XM_018042372.1,Novel_004201,Novel_026702,XM_018042378.1

## Sheet: LP_LY_vs_LP_HY
Pathway Hierarchy1	Pathway Hierarchy2	KEGG Pathway	Pathway ID	Gene Number	Background number	P-Value	Q-Value	Gene IDs
Environmental Information Processing	Signal transduction	Hedgehog signaling pathway	ko04340	18	249	0.000357996	0.0830551	XM_018048761.1,Novel_000173,Novel_000175,Novel_007785,XM_018050174.1,XM_018050735.1,Novel_009252,XM_018046463.1,XM_018041148.1,XM_018048758.1,Novel_007786,Novel_016201,XM_018050177.1,XM_018043381.1,XR_001918215.1,XM_018050739.1,XM_018058897.1,Novel_017392
Genetic Information Processing	Folding, sorting and degradation	Ubiquitin mediated proteolysis	ko04120	30	619	0.00430936	0.499885	Novel_017655,XM_018041148.1,XM_005700353.3,Novel_011125,Novel_015923,Novel_022223,Novel_002517,XM_018054328.1,Novel_015924,Novel_010302,Novel_015983,XM_018054323.1,Novel_011123,Novel_009649,XM_018055092.1,XM_018058897.1,XM_005695948.3,XM_018042980.1,XM_018053601.1,XM_018062245.1,XM_018061960.1,XM_018058577.1,Novel_011122,Novel_016749,Novel_011120,XM_018043734.1,Novel_023458,XM_018055095.1,XM_0056…
Organismal Systems	Nervous system	Glutamatergic synapse	ko04724	27	572	0.00905185	0.700009	XM_018047760.1,Novel_026448,Novel_006201,XM_018047786.1,Novel_017392,XM_018052297.1,Novel_014230,Novel_000647,Novel_022003,XM_018039630.1,Novel_002623,Novel_026034,XM_018048701.1,Novel_005930,Novel_026236,Novel_022005,Novel_009642,Novel_007547,XM_018052301.1,Novel_011057,XM_018060493.1,XM_005690089.3,XM_005685653.3,XM_018052300.1,XR_001918100.1,XM_018059645.1,XM_018054457.1
Environmental Information Processing	Signal transduction	Phosphatidylinositol signaling system	ko04070	22	495	0.0309386	0.752116	XM_018041336.1,XM_018060180.1,XM_018047458.1,XM_018044590.1,XM_018064123.1,Novel_020681,Novel_019507,Novel_013816,Novel_013818,XM_018054457.1,XR_001918100.1,XM_018047148.1,Novel_017633,Novel_010281,XM_018047413.1,XM_018066240.1,Novel_014230,XM_005679127.2,XM_018056111.1,Novel_022471,XM_018044591.1,XM_018041043.1
Genetic Information Processing	Translation	RNA transport	ko03013	28	649	0.0234007	0.752116	XM_018044212.1,Novel_000346,Novel_004417,Novel_012738,Novel_012103,Novel_026909,Novel_005669,Novel_003693,Novel_012727,Novel_018906,Novel_027694,Novel_019579,Novel_016420,Novel_021802,Novel_020355,Novel_017724,Novel_016418,Novel_005668,XM_018055179.1,Novel_027764,Novel_000378,Novel_022722,Novel_016415,Novel_011250,Novel_027688,XM_018040425.1,XM_018044210.1,Novel_012735
Metabolism	Carbohydrate metabolism	Inositol phosphate metabolism	ko00562	17	331	0.0162841	0.752116	XM_018056111.1,XM_005679127.2,XM_018044591.1,Novel_010281,XM_018047413.1,Novel_014230,Novel_013816,Novel_019507,Novel_017633,Novel_013818,XM_018054457.1,XM_018047148.1,XM_018047458.1,XM_018041336.1,XM_018060180.1,XM_018064123.1,XM_018044590.1
Organismal Systems	Development	Dorso-ventral axis formation	ko04320	9	142	0.0220195	0.752116	XM_018041460.1,Novel_007297,Novel_012440,Novel_026078,Novel_014802,Novel_020879,XM_018041463.1,XM_018041462.1,XM_018049737.1
Organismal Systems	Endocrine system	Renin secretion	ko04924	14	279	0.0324134	0.752116	XM_018042425.1,Novel_025900,XM_018052300.1,Novel_020783,XM_018048701.1,Novel_025902,XM_018054457.1,XM_018042412.1,XR_001918100.1,Novel_009642,XM_018052301.1,XM_018052297.1,Novel_025897,Novel_014230
Organismal Systems	Excretory system	Vasopressin-regulated water reabsorption	ko04962	11	184	0.0180378	0.752116	XM_018048027.1,Novel_005357,XM_018048030.1,Novel_005356,Novel_023706,Novel_016453,Novel_019853,Novel_005358,Novel_023701,Novel_012577,XM_018055013.1
Organismal Systems	Sensory system	Taste transduction	ko04742	26	611	0.0324188	0.752116	Novel_013173,Novel_000341,Novel_000099,Novel_008915,Novel_010114,Novel_019407,Novel_006697,Novel_000098,Novel_013174,Novel_023330,Novel_009406,Novel_018765,Novel_000074,Novel_010115,Novel_023898,Novel_022804,Novel_000936,Novel_005153,Novel_010118,Novel_025485,XM_018048701.1,Novel_022969,Novel_002370,Novel_000924,Novel_016840,Novel_010479
Environmental Information Processing	Signal transduction	cGMP - PKG signaling pathway	ko04022	28	680	0.0388176	0.818698	Novel_005110,Novel_006947,XM_018042425.1,Novel_028160,Novel_005105,XM_018042412.1,XM_018048701.1,XM_018039422.1,XM_018055488.1,Novel_014230,Novel_012684,Novel_008170,Novel_025897,XM_018052297.1,Novel_011467,XM_018052300.1,Novel_025900,Novel_000200,XR_001918100.1,XM_018054457.1,Novel_025902,XM_018052301.1,Novel_017484,Novel_009642,XM_018038918.1,Novel_021110,XM_018055648.1,XM_018059537.1
Cellular Processes	Cell growth and death	Oocyte meiosis	ko04114	19	456	0.0707944	0.877794	XM_018066067.1,XM_018049737.1,XM_018041462.1,Novel_020879,XM_018055488.1,Novel_004201,XM_005699056.2,Novel_007297,Novel_026866,XM_018052297.1,XM_018052300.1,XM_018041463.1,XR_001918100.1,Novel_004208,XM_018052301.1,XM_018041148.1,XM_018041460.1,XM_018053461.1,Novel_009642
Environmental Information Processing	Signal transduction	Hedgehog signaling pathway - fly	ko04341	9	176	0.0690645	0.877794	XM_018050177.1,XM_018050174.1,XM_018048761.1,XM_018048758.1,Novel_000173,Novel_000175,XM_018058897.1,XM_018041148.1,Novel_009252
Environmental Information Processing	Signal transduction	Hippo signaling pathway - multiple species	ko04392	7	140	0.110233	0.877794	XM_018042261.1,XM_018054346.1,XM_018049551.1,XM_018062766.1,XM_018048758.1,Novel_016278,XM_018048761.1
Environmental Information Processing	Signal transduction	Wnt signaling pathway	ko04310	25	660	0.101517	0.877794	Novel_000957,Novel_014230,XM_018061960.1,XM_018052297.1,Novel_004201,XM_018041223.1,XM_018053746.1,XM_018048758.1,Novel_006216,XM_018041232.1,XM_018050177.1,XM_018055648.1,XM_018052301.1,XM_018041148.1,XM_018041241.1,Novel_009642,XM_018048761.1,XM_018041210.1,XM_018054457.1,Novel_000173,Novel_020848,Novel_000175,Novel_004208,XM_018052300.1,XM_018050174.1
Genetic Information Processing	Folding, sorting and degradation	Protein export	ko03060	4	56	0.0774006	0.877794	Novel_012322,Novel_000368,Novel_012324,Novel_025270
Genetic Information Processing	Folding, sorting and degradation	Protein processing in endoplasmic reticulum	ko04141	24	585	0.0542651	0.877794	XM_005690714.3,XM_018060711.1,Novel_013993,XM_018060718.1,Novel_002506,Novel_007918,Novel_016778,XM_018060716.1,Novel_000368,Novel_023556,Novel_012322,Novel_003162,XM_018042980.1,Novel_003166,Novel_003159,Novel_001482,XM_013965401.2,Novel_010302,Novel_017950,XM_005675406.3,Novel_022223,XM_018038918.1,XM_018060717.1,Novel_012324
Genetic Information Processing	Folding, sorting and degradation	RNA degradation	ko03018	12	275	0.101903	0.877794	XM_018056596.1,XM_013964742.2,Novel_018240,XM_005680350.3,Novel_017081,XM_013963941.2,XM_018056594.1,XM_018048067.1,Novel_027764,Novel_004702,XM_018056597.1,XM_005680351.3
Metabolism	Amino acid metabolism	Lysine degradation	ko00310	17	380	0.0501985	0.877794	Novel_004575,Novel_005899,Novel_025404,Novel_007351,XM_018046679.1,Novel_007348,Novel_016771,Novel_004777,Novel_019797,Novel_025412,Novel_016772,Novel_025413,Novel_012495,Novel_026004,XM_018059721.1,Novel_025407,Novel_004578
Metabolism	Amino acid metabolism	Valine, leucine and isoleucine degradation	ko00280	8	157	0.084636	0.877794	Novel_020954,Novel_000495,Novel_006155,Novel_020959,Novel_013190,XM_005676341.3,Novel_000496,Novel_009758
Metabolism	Glycan biosynthesis and metabolism	Glycosaminoglycan biosynthesis - keratan sulfate	ko00533	4	65	0.117291	0.877794	Novel_014998,XM_018055409.1,Novel_018144,Novel_010927
Metabolism	Glycan biosynthesis and metabolism	Glycosphingolipid biosynthesis - globo and isoglobo series	ko00603	4	64	0.112483	0.877794	XM_018056059.1,Novel_006170,Novel_014998,Novel_006172
Metabolism	Glycan biosynthesis and metabolism	Other glycan degradation	ko00511	4	56	0.0774006	0.877794	Novel_021852,Novel_006998,Novel_025566,Novel_001339
Metabolism	Metabolism of cofactors and vitamins	Nicotinate and nicotinamide metabolism	ko00760	6	109	0.0950057	0.877794	Novel_010123,XM_018047132.1,XM_005690959.3,XM_005676341.3,Novel_020972,XM_018043315.1
Organismal Systems	Development	Axon guidance	ko04360	34	950	0.115471	0.877794	Novel_004208,XM_018052300.1,Novel_014501,Novel_009252,Novel_013466,Novel_014314,Novel_011553,Novel_024985,Novel_000502,XM_018054977.1,Novel_028065,Novel_004201,XM_018066810.1,XM_005680226.3,Novel_028069,Novel_000175,Novel_000173,Novel_017769,Novel_015030,NM_001314156.1,Novel_022336,Novel_020681,XM_018055648.1,Novel_025068,Novel_009642,XM_018066107.1,Novel_009769,XM_018038366.1,XM_018052301.1,XM_0…
Organismal Systems	Environmental adaptation	Circadian rhythm - fly	ko04711	4	60	0.0941646	0.877794	Novel_000175,XM_018048761.1,Novel_000173,XM_018048758.1
Organismal Systems	Immune system	B cell receptor signaling pathway	ko04662	12	279	0.11008	0.877794	XM_018056168.1,Novel_000173,Novel_000175,XM_005679127.2,XM_018052300.1,XM_005677144.3,Novel_020681,XM_005684188.3,XM_018052297.1,XM_018052301.1,XM_018041972.1,Novel_009642
Organismal Systems	Immune system	Fc gamma R-mediated phagocytosis	ko04666	15	367	0.111781	0.877794	XM_005679127.2,XM_005677144.3,Novel_013605,XM_018056168.1,XM_018047786.1,Novel_001890,Novel_024187,XM_018047760.1,Novel_020052,Novel_012684,Novel_021006,Novel_002782,Novel_020681,XM_005684188.3,Novel_021007
Organismal Systems	Nervous system	Dopaminergic synapse	ko04728	24	620	0.0896466	0.877794	Novel_009642,Novel_007547,XM_018052301.1,Novel_011057,XM_018060493.1,XM_018038918.1,XM_005687994.3,XM_005685653.3,XM_018052300.1,Novel_002324,Novel_000175,Novel_004208,XR_001918100.1,XM_018054457.1,Novel_000173,Novel_006201,XM_018055488.1,Novel_004201,XM_018052297.1,Novel_014230,Novel_026034,XM_018048701.1,XM_018066067.1,Novel_000582
Organismal Systems	Nervous system	Long-term potentiation	ko04720	15	364	0.10638	0.877794	XM_018052297.1,Novel_014230,Novel_009642,XM_018053461.1,Novel_006201,XM_018052301.1,Novel_004201,XM_018055488.1,Novel_007547,XM_018048701.1,Novel_004208,Novel_007402,XM_018054457.1,XR_001918100.1,XM_018052300.1
Organismal Systems	Nervous system	Synaptic vesicle cycle	ko04721	13	291	0.0797526	0.877794	Novel_005819,Novel_005818,Novel_026236,XM_013970161.2,XM_018058830.1,XM_018055657.1,Novel_008039,XM_005690651.3,Novel_019853,Novel_005816,XM_018051395.1,Novel_009561,Novel_008036
Metabolism	Metabolism of terpenoids and polyketides	Terpenoid backbone biosynthesis	ko00900	4	66	0.122188	0.885865	XM_005676812.3,XM_018053102.1,Novel_020954,Novel_010928
Cellular Processes	Cell growth and death	p53 signaling pathway	ko04115	10	234	0.139799	0.982828	Novel_016000,Novel_016749,XM_018061046.1,Novel_015039,XM_013976483.2,XM_018047588.1,XM_018041336.1,XM_005699056.2,Novel_019390,XM_018061960.1
Cellular Processes	Cell growth and death	Apoptosis - fly	ko04214	8	249	0.426055	1	XM_005700353.3,XM_018055092.1,Novel_021802,Novel_007918,Novel_016634,Novel_016635,XM_018060332.1,XM_018055095.1
Cellular Processes	Cell growth and death	Apoptosis	ko04210	6	500	0.996248	1	XM_005700353.3,Novel_026761,XM_018041972.1,XM_005679127.2,Novel_020681,XR_001918100.1
Cellular Processes	Cell growth and death	Apoptosis - multiple species	ko04215	4	126	0.492174	1	XM_018055095.1,Novel_026761,XM_018055092.1,XM_005700353.3
Cellular Processes	Cell growth and death	Cell cycle	ko04110	8	388	0.871663	1	Novel_000175,XM_018061046.1,XM_013976483.2,Novel_000173,XM_005699056.2,XM_018045826.1,Novel_009266,Novel_026866
Cellular Processes	Cell growth and death	Cell cycle - yeast	ko04111	6	223	0.622115	1	Novel_026866,XM_018049551.1,XM_018061046.1,Novel_009266,XM_018045826.1,Novel_011250
Cellular Processes	Cell growth and death	Ferroptosis	ko04216	1	186	0.99566	1	Novel_007782
Cellular Processes	Cell growth and death	Meiosis - yeast	ko04113	5	181	0.598429	1	XM_018045826.1,XM_018055488.1,Novel_009266,Novel_026866,XM_018066067.1
Cellular Processes	Cell growth and death	Necroptosis	ko04217	10	544	0.951917	1	XM_005700353.3,Novel_026761,Novel_004201,Novel_014058,Novel_002253,Novel_019790,Novel_018225,XM_018052011.1,Novel_004208,Novel_015116
Cellular Processes	Cell motility	Regulation of actin cytoskeleton	ko04810	27	910	0.462477	1	XM_018055648.1,Novel_020681,Novel_024577,XM_018060180.1,Novel_001051,XM_018041428.1,Novel_013818,Novel_000200,Novel_015030,Novel_013816,XM_018041772.1,NM_001314156.1,XM_018053746.1,Novel_024187,XM_018055488.1,XM_018059817.1,Novel_001580,XM_018041771.1,Novel_019118,Novel_006856,XM_018056168.1,XM_005700426.3,XM_018048423.1,Novel_024406,Novel_005105,Novel_005110,XM_005679127.2
Cellular Processes	Cellular community - eukaryotes	Adherens junction	ko04520	9	426	0.865838	1	XM_018041771.1,XM_018041210.1,Novel_013605,XM_018041232.1,XM_018041772.1,Novel_021249,Novel_014314,XM_018041241.1,XM_018041223.1
Cellular Processes	Cellular community - eukaryotes	Focal adhesion	ko04510	24	859	0.587111	1	Novel_015030,Novel_000200,NM_001314156.1,Novel_022483,XM_018046210.1,Novel_028113,XM_018046953.1,Novel_000175,Novel_000173,XM_005700353.3,Novel_024577,Novel_009772,XM_018041336.1,XM_018055648.1,Novel_020681,Novel_005105,XM_005679127.2,Novel_005110,Novel_019118,XM_018059817.1,XM_018056168.1,XM_018047223.1,XM_018055488.1,Novel_016746
Cellular Processes	Cellular community - eukaryotes	Gap junction	ko04540	10	354	0.567569	1	Novel_007886,XM_018054457.1,Novel_007889,XR_001918100.1,Novel_022709,Novel_021249,Novel_022703,Novel_014230,Novel_024577,XM_005699056.2
Cellular Processes	Cellular community - eukaryotes	Signaling pathways regulating pluripotency of stem cells	ko04550	14	556	0.730104	1	Novel_000175,XM_018041771.1,Novel_006856,XM_018041428.1,Novel_007647,Novel_000173,Novel_023057,Novel_014330,XM_013964532.2,XM_005679127.2,XM_018041772.1,XM_018066622.1,Novel_020681,XM_018053746.1
Cellular Processes	Cellular community - eukaryotes	Tight junction	ko04530	17	705	0.802327	1	Novel_014314,Novel_026769,XM_018051962.1,XM_018055648.1,XM_018059853.1,XM_018046690.1,Novel_009477,Novel_007769,NM_001314156.1,Novel_000268,Novel_012684,Novel_021249,Novel_000269,Novel_005445,XM_018042832.1,Novel_007918,XM_018048423.1
Cellular Processes	Cellular community - prokaryotes	Quorum sensing	ko02024	1	41	0.698006	1	Novel_007782
Cellular Processes	Transport and catabolism	Autophagy - animal	ko04140	15	600	0.744763	1	Novel_017996,Novel_020286,Novel_017990,Novel_017980,XM_005679127.2,Novel_015372,XM_018052465.1,Novel_017989,Novel_020052,XM_018064123.1,Novel_005533,Novel_017988,Novel_020681,NM_001285748.1,XM_018041336.1
Cellular Processes	Transport and catabolism	Autophagy - other eukaryotes	ko04136	3	167	0.862177	1	NM_001285748.1,Novel_005533,Novel_020286
Cellular Processes	Transport and catabolism	Autophagy - yeast	ko04138	7	331	0.841552	1	Novel_020286,Novel_011166,Novel_019853,Novel_005533,NM_001285748.1,Novel_011417,Novel_022471
Cellular Processes	Transport and catabolism	Endocytosis	ko04144	40	1179	0.162107	1	XM_018062245.1,XM_018047786.1,XM_013970161.2,Novel_005357,XM_018051335.1,XR_001297591.2,Novel_005358,XM_018048644.1,Novel_006856,XM_018038877.1,Novel_014314,XM_005687994.3,XM_013964575.2,Novel_015070,XM_018058825.1,XM_018051337.1,XM_018066198.1,XM_018041428.1,XM_005690651.3,XM_018055028.1,Novel_017392,Novel_005356,Novel_001890,Novel_012209,Novel_024187,Novel_025614,XM_018047760.1,XM_018050068.1,N…
Cellular Processes	Transport and catabolism	Lysosome	ko04142	11	423	0.674472	1	Novel_021852,Novel_011844,Novel_021220,Novel_025566,Novel_018510,Novel_013144,Novel_020374,Novel_002981,Novel_006998,Novel_005388,XM_018040653.1
Cellular Processes	Transport and catabolism	Mitophagy - animal	ko04137	5	245	0.836021	1	XM_018060332.1,Novel_016635,Novel_005533,Novel_010302,Novel_016634
Cellular Processes	Transport and catabolism	Mitophagy - yeast	ko04139	3	91	0.488483	1	Novel_005533,Novel_020286,NM_001285748.1
Cellular Processes	Transport and catabolism	Peroxisome	ko04146	1	250	0.999336	1	Novel_007782
Cellular Processes	Transport and catabolism	Phagosome	ko04145	16	497	0.359034	1	Novel_005357,XM_018055657.1,Novel_005356,Novel_005358,Novel_016453,XR_001297591.2,Novel_022703,Novel_022709,XM_005677144.3,Novel_007886,Novel_007889,XM_018038877.1,Novel_001740,XM_018060180.1,NM_001314156.1,Novel_028427
Environmental Information Processing	Membrane transport	ABC transporters	ko02010	7	229	0.488874	1	XM_018063914.1,Novel_004393,XM_018040427.1,Novel_013144,XM_013964130.2,XM_018063928.1,Novel_009307
Environmental Information Processing	Signaling molecules and interaction	Cell adhesion molecules (CAMs)	ko04514	24	764	0.359068	1	XM_018055222.1,XM_018038877.1,Novel_015150,Novel_007491,XM_018059773.1,Novel_024406,Novel_004632,XM_018059775.1,XR_001297591.2,XM_018045067.1,Novel_000358,Novel_000765,Novel_010728,Novel_028065,Novel_028427,XM_018059772.1,Novel_028069,XM_018059769.1,NM_001314156.1,XM_018053910.1,Novel_004040,XM_018055231.1,Novel_010815,Novel_018518
Environmental Information Processing	Signaling molecules and interaction	Cytokine-cytokine receptor interaction	ko04060	5	678	0.999981	1	XM_013971985.2,Novel_014501,XM_018066622.1,XM_018043982.1,Novel_024577
Environmental Information Processing	Signaling molecules and interaction	ECM-receptor interaction	ko04512	7	300	0.762255	1	Novel_016746,XM_018059817.1,XM_018047223.1,XM_018059245.1,NM_001314156.1,Novel_022483,XM_018044867.1
Environmental Information Processing	Signaling molecules and interaction	Neuroactive ligand-receptor interaction	ko04080	25	855	0.495525	1	XM_013972199.2,Novel_002623,XM_018059380.1,Novel_022003,Novel_000647,Novel_010118,Novel_015725,Novel_006201,Novel_022804,Novel_023255,Novel_010115,XM_018059456.1,XM_018041847.1,XM_018059645.1,Novel_020783,XM_018042636.1,XM_018057547.1,Novel_014314,Novel_006697,Novel_010114,Novel_008286,Novel_007547,Novel_001851,Novel_022005,XM_018050081.1
Environmental Information Processing	Signal transduction	AMPK signaling pathway	ko04152	10	511	0.923928	1	NM_001285748.1,Novel_026445,Novel_020681,Novel_020052,Novel_024375,XM_005679127.2,XM_018062807.1,Novel_028414,XM_018046690.1,XM_018066067.1
Environmental Information Processing	Signal transduction	Apelin signaling pathway	ko04371	19	598	0.362172	1	Novel_020052,XM_018060493.1,Novel_021110,Novel_011057,Novel_021462,XR_001918100.1,XM_018054457.1,Novel_007402,XM_018046690.1,XM_005685653.3,Novel_011467,Novel_000200,Novel_012684,Novel_014230,Novel_008170,Novel_005533,XM_018039422.1,NM_001285748.1,Novel_026034
Environmental Information Processing	Signal transduction	Calcium signaling pathway	ko04020	19	868	0.912208	1	XM_018040761.1,Novel_004201,XM_005697806.3,XM_018052297.1,Novel_014230,Novel_004632,Novel_028160,XM_018048701.1,Novel_009642,XM_018052301.1,Novel_017484,Novel_000200,Novel_011467,XM_018052300.1,Novel_004208,XM_018059456.1,XR_001918100.1,XM_018054457.1,Novel_007402
Environmental Information Processing	Signal transduction	cAMP signaling pathway	ko04024	24	873	0.618704	1	Novel_005110,XM_005679127.2,Novel_005105,Novel_028160,XM_018048423.1,XM_018056168.1,XM_005675955.3,XM_018048701.1,XM_018047786.1,Novel_004201,Novel_006201,XM_018055488.1,Novel_010115,XM_018047760.1,Novel_022804,Novel_010118,Novel_015725,Novel_007402,Novel_004208,Novel_007547,Novel_020681,XM_018055648.1,Novel_009252,Novel_010114
Environmental Information Processing	Signal transduction	ErbB signaling pathway	ko04012	14	483	0.526324	1	Novel_004201,NM_001285748.1,XM_018062245.1,Novel_009772,Novel_020052,Novel_020681,XM_018046210.1,XM_005679127.2,Novel_019790,Novel_007918,Novel_015030,Novel_000173,Novel_000175,Novel_004208
Environmental Information Processing	Signal transduction	FoxO signaling pathway	ko04068	13	478	0.620177	1	Novel_020918,Novel_005533,Novel_020681,XM_018041972.1,Novel_014665,XM_018041336.1,XM_018048758.1,XM_013976483.2,Novel_023999,XM_018048761.1,XM_018046690.1,Novel_020919,XM_005679127.2
Environmental Information Processing	Signal transduction	HIF-1 signaling pathway	ko04066	11	414	0.647161	1	Novel_004201,NM_001285748.1,Novel_020052,Novel_020681,XM_005696851.3,XM_005679127.2,Novel_026074,Novel_019045,XM_005696850.3,Novel_002688,Novel_004208
Environmental Information Processing	Signal transduction	Hippo signaling pathway -fly	ko04391	13	345	0.197903	1	Novel_010712,Novel_003045,Novel_016278,Novel_014314,XM_018062766.1,XM_018051962.1,XM_018049551.1,XM_018042261.1,Novel_000268,Novel_000269,XM_018048761.1,XM_018048758.1,Novel_009477
Environmental Information Processing	Signal transduction	Hippo signaling pathway	ko04390	20	671	0.467689	1	Novel_000269,XM_018048758.1,XM_018041232.1,XM_018042832.1,XM_018062766.1,XM_018049551.1,XM_018053746.1,XM_018041223.1,XM_018055488.1,Novel_000175,XM_018048761.1,XM_018041210.1,Novel_000173,Novel_000268,Novel_014501,Novel_016278,Novel_014314,XM_018054346.1,XM_018041148.1,XM_018041241.1
Environmental Information Processing	Signal transduction	Jak-STAT signaling pathway	ko04630	9	499	0.951183	1	XM_005676341.3,XM_018053601.1,NM_001285748.1,Novel_002253,Novel_020681,Novel_023458,Novel_019790,XM_005679127.2,Novel_017769
Environmental Information Processing	Signal transduction	MAPK signaling pathway - fly	ko04013	12	422	0.556841	1	XM_005675315.3,Novel_001051,Novel_017769,XM_005675316.3,Novel_007918,Novel_018225,XM_018046210.1,Novel_022223,Novel_021110,Novel_000957,XM_018061960.1,XM_013964609.2
Environmental Information Processing	Signal transduction	MAPK signaling pathway	ko04010	31	1236	0.806789	1	XM_018054932.1,Novel_006476,Novel_008170,XM_018052297.1,XM_018062568.1,XM_018041972.1,XM_018040761.1,Novel_006856,XM_018040042.1,Novel_001702,XM_018041771.1,Novel_009709,XM_018048701.1,Novel_007918,Novel_016201,XM_018065297.1,XM_018043463.1,Novel_011379,Novel_009704,XM_018052301.1,Novel_014665,XM_018065299.1,Novel_024577,XM_018064993.1,Novel_009642,XM_018053461.1,XM_018041428.1,XM_018046953.1,Nov…
Environmental Information Processing	Signal transduction	MAPK signaling pathway - yeast	ko04011	4	105	0.357483	1	XM_018060493.1,Novel_016278,XM_018062766.1,Novel_011250
Environmental Information Processing	Signal transduction	mTOR signaling pathway	ko04150	17	597	0.55138	1	XM_018060924.1,XM_018055657.1,NM_001285748.1,XM_018041972.1,Novel_006216,XM_018061489.1,Novel_017497,Novel_020286,XM_005679127.2,Novel_020681,XM_018061319.1,Novel_020052,XM_018053461.1,XM_018041336.1,Novel_000175,Novel_000173,XM_018060925.1
Environmental Information Processing	Signal transduction	NF-kappa B signaling pathway	ko04064	9	342	0.652654	1	Novel_006291,XM_005684188.3,Novel_004632,XM_018048677.1,XM_018048679.1,XM_005700353.3,XM_018062568.1,XM_018041972.1,XM_018048680.1
Environmental Information Processing	Signal transduction	Notch signaling pathway	ko04330	7	194	0.32566	1	XM_018061396.1,Novel_017000,Novel_012440,XM_018059027.1,Novel_021462,XM_018061395.1,Novel_014802
Environmental Information Processing	Signal transduction	Phospholipase D signaling pathway	ko04072	19	678	0.578765	1	XM_005675955.3,XM_018041043.1,XM_005679127.2,Novel_022003,Novel_014230,XM_005684188.3,XM_005690651.3,NM_001285748.1,XM_018047786.1,XM_013970161.2,XM_018047760.1,XM_018054457.1,Novel_017769,XM_018046210.1,Novel_002782,Novel_020681,Novel_009772,Novel_024577,Novel_022005
Environmental Information Processing	Signal transduction	PI3K-Akt signaling pathway	ko04151	27	1238	0.946731	1	Novel_000175,XM_018041428.1,Novel_000173,Novel_015030,XM_005685653.3,XM_018041772.1,Novel_022483,NM_001314156.1,Novel_020681,Novel_011057,XM_018038918.1,Novel_020052,XM_018060493.1,Novel_003563,Novel_024577,XM_018041336.1,Novel_026034,XM_018059817.1,XM_018041771.1,Novel_006856,XM_018047223.1,XM_018066067.1,XM_005679127.2,Novel_016746,XM_005684188.3,NM_001285748.1,XM_018041972.1
Environmental Information Processing	Signal transduction	Rap1 signaling pathway	ko04015	23	993	0.880316	1	XM_018054457.1,XM_018041428.1,Novel_007769,Novel_001051,NM_001314156.1,XM_018041772.1,Novel_014314,Novel_026675,Novel_020681,Novel_024577,Novel_006856,XM_005675955.3,XM_018041771.1,XM_005679127.2,Novel_024406,XM_018048423.1,Novel_004632,Novel_014230,Novel_001306,Novel_010885,Novel_004982,Novel_006201,Novel_004316
Environmental Information Processing	Signal transduction	Ras signaling pathway	ko04014	28	991	0.565872	1	Novel_011057,Novel_020681,XM_018060493.1,Novel_024577,Novel_014665,Novel_009772,XM_018060643.1,Novel_017769,XM_018041428.1,XM_005685653.3,XM_018046210.1,XM_018041772.1,Novel_017220,Novel_005358,Novel_004632,Novel_005357,XM_018047760.1,XM_018041972.1,Novel_005356,XM_018047786.1,Novel_004982,Novel_006201,XM_018041771.1,Novel_026034,Novel_006856,XM_018048423.1,XM_005679127.2,XM_018064274.1
Environmental Information Processing	Signal transduction	Sphingolipid signaling pathway	ko04071	12	452	0.651136	1	XM_018047760.1,XM_018041336.1,XM_018047786.1,Novel_020681,XM_018055648.1,Novel_011498,Novel_012684,Novel_014230,Novel_011417,XM_005679127.2,XM_018066067.1,XM_018054457.1
Environmental Information Processing	Signal transduction	TGF-beta signaling pathway	ko04350	6	281	0.821118	1	Novel_023057,Novel_007647,Novel_020052,Novel_014501,XM_018066622.1,XM_018050068.1
Environmental Information Processing	Signal transduction	TNF signaling pathway	ko04668	12	404	0.496035	1	XM_018041972.1,Novel_021462,Novel_026761,XM_018038918.1,Novel_011379,Novel_020681,XM_005696851.3,Novel_007918,XM_005679127.2,XM_018043463.1,Novel_014690,XM_005696850.3
Environmental Information Processing	Signal transduction	Two-component system	ko02020	2	37	0.288274	1	Novel_023846,Novel_023847
Environmental Information Processing	Signal transduction	VEGF signaling pathway	ko04370	7	242	0.547107	1	Novel_020681,XM_018052297.1,Novel_009642,Novel_015030,XM_005679127.2,XM_018052301.1,XM_018052300.1
Genetic Information Processing	Folding, sorting and degradation	SNARE interactions in vesicular transport	ko04130	3	123	0.690675	1	XM_005700540.3,Novel_014032,Novel_014029
Genetic Information Processing	Replication and repair	DNA replication	ko03030	1	81	0.906188	1	Novel_013362
Genetic Information Processing	Replication and repair	Fanconi anemia pathway	ko03460	3	166	0.85946	1	XM_005695539.3,XM_018040052.1,XR_001918448.1
Genetic Information Processing	Replication and repair	Homologous recombination	ko03440	2	126	0.880733	1	XM_018048670.1,XM_018048671.1
Genetic Information Processing	Replication and repair	Mismatch repair	ko03430	1	53	0.787324	1	XM_005695539.3
Genetic Information Processing	Replication and repair	Nucleotide excision repair	ko03420	8	406	0.899897	1	Novel_021157,XM_018042330.1,Novel_018334,Novel_018332,XM_018042329.1,Novel_015926,Novel_003911,Novel_005745
Genetic Information Processing	Transcription	Basal transcription factors	ko03022	2	146	0.925242	1	Novel_024729,Novel_015104
Genetic Information Processing	Transcription	RNA polymerase	ko03020	1	74	0.884882	1	XM_018040862.1
Genetic Information Processing	Transcription	Spliceosome	ko03040	14	543	0.698239	1	Novel_003417,XM_013962444.2,XM_018047312.1,Novel_023903,Novel_019352,Novel_000453,Novel_014281,Novel_028150,Novel_000454,Novel_006623,Novel_019353,Novel_017015,Novel_028149,Novel_019358
Genetic Information Processing	Translation	Aminoacyl-tRNA biosynthesis	ko00970	5	147	0.416536	1	XM_018061600.1,Novel_020798,XM_018042949.1,XM_018038626.1,Novel_021606
Genetic Information Processing	Translation	mRNA surveillance pathway	ko03015	14	411	0.297734	1	Novel_005278,XM_018047963.1,XM_018044212.1,XM_018059052.1,Novel_027764,XM_018066067.1,XM_018061133.1,XM_018040425.1,XM_018055488.1,XM_018059054.1,XM_018044210.1,Novel_024018,Novel_020355,XM_005695330.2
Genetic Information Processing	Translation	Ribosome biogenesis in eukaryotes	ko03008	5	215	0.743602	1	Novel_018906,Novel_024124,Novel_000378,Novel_027085,Novel_022722
Genetic Information Processing	Translation	Ribosome	ko03010	8	426	0.924939	1	Novel_013606,Novel_015488,Novel_004497,Novel_004490,Novel_012536,Novel_002620,Novel_018028,Novel_002148
Metabolism	Amino acid metabolism	Alanine, aspartate and glutamate metabolism	ko00250	5	141	0.382362	1	Novel_018086,Novel_018249,Novel_003380,Novel_001258,Novel_013195
Metabolism	Amino acid metabolism	Arginine and proline metabolism	ko00330	3	163	0.851024	1	XM_013965331.2,Novel_001258,XM_018041545.1
Metabolism	Amino acid metabolism	Arginine biosynthesis	ko00220	1	50	0.767837	1	Novel_018249
Metabolism	Amino acid metabolism	Cysteine and methionine metabolism	ko00270	6	143	0.230626	1	Novel_006155,XM_018057752.1,Novel_003677,Novel_003679,Novel_003678,XM_018055553.1
Metabolism	Amino acid metabolism	Glycine, serine and threonine metabolism	ko00260	2	115	0.846806	1	Novel_008867,XM_018046912.1
Metabolism	Amino acid metabolism	Tryptophan metabolism	ko00380	3	120	0.674582	1	XM_005678139.3,XM_005676341.3,Novel_002879
Metabolism	Amino acid metabolism	Tyrosine metabolism	ko00350	1	91	0.929974	1	XM_005676341.3
Metabolism	Amino acid metabolism	Valine, leucine and isoleucine biosynthesis	ko00290	1	16	0.373207	1	Novel_006155
Metabolism	Carbohydrate metabolism	Amino sugar and nucleotide sugar metabolism	ko00520	4	166	0.706498	1	XM_005686796.3,XM_018040669.1,XM_018055696.1,Novel_001467
Metabolism	Carbohydrate metabolism	Butanoate metabolism	ko00650	4	104	0.350936	1	Novel_018086,Novel_020954,Novel_020959,XM_018040945.1
Metabolism	Carbohydrate metabolism	Citrate cycle (TCA cycle)	ko00020	2	86	0.712106	1	Novel_019775,XM_018043142.1
Metabolism	Carbohydrate metabolism	Fructose and mannose metabolism	ko00051	3	117	0.65788	1	XM_013966241.2,XM_018040669.1,Novel_001467
Metabolism	Carbohydrate metabolism	Galactose metabolism	ko00052	4	93	0.279392	1	XM_018055696.1,XM_018055142.1,Novel_021852,XM_005686796.3
Metabolism	Carbohydrate metabolism	Glycolysis / Gluconeogenesis	ko00010	4	170	0.723832	1	XM_018046912.1,XM_018055142.1,XM_005688483.3,XM_013966241.2
Metabolism	Carbohydrate metabolism	Glyoxylate and dicarboxylate metabolism	ko00630	3	71	0.33502	1	Novel_000495,Novel_013190,Novel_000496
Metabolism	Carbohydrate metabolism	Pentose and glucuronate interconversions	ko00040	3	86	0.451433	1	Novel_019155,Novel_019158,XM_005686796.3
Metabolism	Carbohydrate metabolism	Pentose phosphate pathway	ko00030	2	91	0.74086	1	XM_013966241.2,Novel_022444
Metabolism	Carbohydrate metabolism	Propanoate metabolism	ko00640	4	100	0.324773	1	Novel_000496,Novel_000495,XM_005688483.3,Novel_013190
Metabolism	Carbohydrate metabolism	Pyruvate metabolism	ko00620	4	121	0.460929	1	Novel_023846,XM_018043142.1,Novel_023847,XM_005688483.3
Metabolism	Carbohydrate metabolism	Starch and sucrose metabolism	ko00500	1	87	0.921284	1	XM_005686796.3
Metabolism	Energy metabolism	Carbon fixation in photosynthetic organisms	ko00710	3	55	0.210419	1	Novel_022444,Novel_018249,XM_013966241.2
Metabolism	Energy metabolism	Carbon fixation pathways in prokaryotes	ko00720	3	61	0.256322	1	XM_018043142.1,XM_005688483.3,Novel_019775
Metabolism	Energy metabolism	Methane metabolism	ko00680	2	71	0.609641	1	XM_005688483.3,XM_013966241.2
Metabolism	Energy metabolism	Oxidative phosphorylation	ko00190	6	257	0.751401	1	XM_018055657.1,Novel_009801,Novel_002969,Novel_009800,Novel_009797,Novel_003641
Metabolism	Glycan biosynthesis and metabolism	Glycosaminoglycan biosynthesis - chondroitin sulfate / dermatan sulfate	ko00532	4	83	0.216743	1	Novel_025157,Novel_025158,Novel_010664,Novel_006075
Metabolism	Glycan biosynthesis and metabolism	Glycosaminoglycan biosynthesis - heparan sulfate / heparin	ko00534	1	104	0.952124	1	XM_018042251.1
Metabolism	Glycan biosynthesis and metabolism	Glycosaminoglycan degradation	ko00531	2	60	0.518231	1	Novel_021852,Novel_020374
Metabolism	Glycan biosynthesis and metabolism	Glycosphingolipid biosynthesis - ganglio series	ko00604	4	75	0.16986	1	Novel_006172,Novel_021852,Novel_006170,Novel_014998
Metabolism	Glycan biosynthesis and metabolism	Glycosphingolipid biosynthesis - lacto and neolacto series	ko00601	3	111	0.622649	1	Novel_006170,XM_018055409.1,Novel_006172
Metabolism	Glycan biosynthesis and metabolism	Glycosylphosphatidylinositol(GPI)-anchor biosynthesis	ko00563	2	99	0.781739	1	XM_013971802.2,Novel_002238
Metabolism	Glycan biosynthesis and metabolism	Mannose type O-glycan biosyntheis	ko00515	2	74	0.632158	1	XM_018048226.1,Novel_005415
Metabolism	Glycan biosynthesis and metabolism	Mucin type O-glycan biosynthesis	ko00512	5	112	0.221127	1	Novel_023344,Novel_023346,Novel_014998,Novel_010914,Novel_023343
Metabolism	Glycan biosynthesis and metabolism	N-Glycan biosynthesis	ko00510	5	183	0.608134	1	XM_013969550.2,XM_018053406.1,Novel_010927,XM_018066104.1,Novel_027251
Metabolism	Glycan biosynthesis and metabolism	Other types of O-glycan biosynthesis	ko00514	3	81	0.413324	1	XM_018053406.1,Novel_016772,Novel_016771
Metabolism	Glycan biosynthesis and metabolism	Various types of N-glycan biosynthesis	ko00513	3	155	0.826341	1	Novel_010927,XM_018066104.1,Novel_027251
Metabolism	Lipid metabolism	Arachidonic acid metabolism	ko00590	2	246	0.99378	1	Novel_002797,Novel_012473
Metabolism	Lipid metabolism	Biosynthesis of unsaturated fatty acids	ko01040	1	78	0.897588	1	Novel_010866
Metabolism	Lipid metabolism	Ether lipid metabolism	ko00565	3	171	0.87259	1	Novel_002782,XM_018047760.1,XM_018047786.1
Metabolism	Lipid metabolism	Fatty acid biosynthesis	ko00061	1	59	0.82153	1	Novel_007782
Metabolism	Lipid metabolism	Fatty acid degradation	ko00071	3	128	0.716151	1	Novel_007782,XM_018062807.1,Novel_026445
Metabolism	Lipid metabolism	Fatty acid elongation	ko00062	1	83	0.911517	1	Novel_010866
Metabolism	Lipid metabolism	Glycerolipid metabolism	ko00561	2	237	0.992163	1	XM_018041043.1,Novel_002782
Metabolism	Lipid metabolism	Glycerophospholipid metabolism	ko00564	9	433	0.877411	1	Novel_002782,Novel_008678,Novel_008679,XM_018047786.1,XM_018060940.1,XM_018047760.1,XR_001919614.1,Novel_008683,XM_018041043.1
Metabolism	Lipid metabolism	Linoleic acid metabolism	ko00591	1	107	0.956147	1	Novel_002797
Metabolism	Lipid metabolism	Sphingolipid metabolism	ko00600	4	181	0.767541	1	Novel_021852,Novel_011417,Novel_002782,Novel_011498
Metabolism	Lipid metabolism	Steroid biosynthesis	ko00100	3	75	0.366564	1	Novel_002766,Novel_008864,Novel_002770
Metabolism	Lipid metabolism	Steroid hormone biosynthesis	ko00140	1	175	0.99401	1	XM_013967046.2
Metabolism	Lipid metabolism	Synthesis and degradation of ketone bodies	ko00072	2	42	0.341492	1	Novel_020954,Novel_020959
Metabolism	Metabolism of cofactors and vitamins	One carbon pool by folate	ko00670	2	66	0.569809	1	Novel_021235,Novel_022219
Metabolism	Metabolism of cofactors and vitamins	Pantothenate and CoA biosynthesis	ko00770	1	93	0.933953	1	Novel_006155
Metabolism	Metabolism of cofactors and vitamins	Retinol metabolism	ko00830	2	141	0.915872	1	Novel_018693,XM_005676341.3
Metabolism	Metabolism of cofactors and vitamins	Vitamin B6 metabolism	ko00750	1	20	0.442307	1	XM_005676341.3
Metabolism	Metabolism of other amino acids	Glutathione metabolism	ko00480	1	145	0.985579	1	XM_018057752.1
Metabolism	Metabolism of other amino acids	Selenocompound metabolism	ko00450	3	83	0.42868	1	XM_018067237.1,Novel_002879,XM_005678139.3
Metabolism	Metabolism of terpenoids and polyketides	Biosynthesis of ansamycins	ko01051	1	7	0.184827	1	Novel_022444
Metabolism	Metabolism of terpenoids and polyketides	Sesquiterpenoid and triterpenoid biosynthesis	ko00909	1	7	0.184827	1	Novel_008864
Metabolism	Nucleotide metabolism	Purine metabolism	ko00230	8	576	0.993733	1	XM_018047132.1,XM_018040862.1,XM_013973506.2,Novel_006947,XM_018063669.1,Novel_010123,Novel_003665,Novel_003666
Metabolism	Nucleotide metabolism	Pyrimidine metabolism	ko00240	5	280	0.907396	1	XM_018040862.1,XM_018047132.1,XM_018063669.1,Novel_010123,XR_001917424.1
Metabolism	Overview	2-Oxocarboxylic acid metabolism	ko01210	2	50	0.423631	1	Novel_018249,Novel_006155
Metabolism	Overview	Biosynthesis of amino acids	ko01230	5	217	0.750785	1	XM_018043142.1,Novel_006155,XM_013966241.2,Novel_018249,Novel_022444
Metabolism	Overview	Carbon metabolism	ko01200	10	324	0.455595	1	Novel_023847,Novel_018249,Novel_000495,Novel_022444,XM_018043142.1,Novel_023846,XM_005688483.3,Novel_013190,XM_013966241.2,Novel_000496
Metabolism	Overview	Fatty acid metabolism	ko01212	3	157	0.832821	1	Novel_026445,XM_018062807.1,Novel_007782
Metabolism	Xenobiotics biodegradation and metabolism	Drug metabolism - cytochrome P450	ko00982	1	154	0.98892	1	XM_005676341.3
Metabolism	Xenobiotics biodegradation and metabolism	Drug metabolism - other enzymes	ko00983	1	122	0.971726	1	XM_013973506.2
Metabolism	Xenobiotics biodegradation and metabolism	Metabolism of xenobiotics by cytochrome P450	ko00980	2	163	0.950244	1	Novel_019155,Novel_019158
Organismal Systems	Aging	Longevity regulating pathway - mammal	ko04211	10	401	0.719405	1	Novel_020681,XM_018038918.1,Novel_020052,NM_001285748.1,XM_018046690.1,Novel_007402,Novel_012495,Novel_016000,XM_005679127.2,Novel_015372
Organismal Systems	Aging	Longevity regulating pathway - multiple species	ko04213	6	251	0.731196	1	XM_005679127.2,NM_001285748.1,XM_018046690.1,Novel_020681,XM_013969732.2,Novel_020052
Organismal Systems	Aging	Longevity regulating pathway - worm	ko04212	7	267	0.650034	1	XM_005679127.2,NM_001285748.1,XM_018041336.1,Novel_005533,Novel_020052,Novel_002797,Novel_020286
Organismal Systems	Circulatory system	Adrenergic signaling in cardiomyocytes	ko04261	15	648	0.836545	1	Novel_011379,XM_018038918.1,Novel_014230,XM_018056830.1,Novel_004201,XM_018055488.1,XM_018064993.1,XM_018066067.1,XM_018054457.1,XM_005675955.3,XM_018048701.1,Novel_001702,Novel_004208,Novel_028160,Novel_018974
Organismal Systems	Circulatory system	Cardiac muscle contraction	ko04260	5	244	0.833447	1	XM_018064993.1,Novel_009797,Novel_003641,Novel_001702,XM_018048701.1
Organismal Systems	Circulatory system	Vascular smooth muscle contraction	ko04270	20	548	0.167365	1	Novel_001851,Novel_018391,XM_018055648.1,XM_005696851.3,XM_018059537.1,Novel_025900,Novel_000200,XR_001918100.1,XM_005696850.3,XM_018054457.1,Novel_025902,XM_018055488.1,Novel_012684,Novel_014230,Novel_025897,Novel_005110,XM_018042425.1,Novel_005105,XM_018042412.1,XM_018048701.1
Organismal Systems	Development	Osteoclast differentiation	ko04380	14	482	0.523192	1	XM_005684188.3,XM_018052297.1,Novel_002253,Novel_020681,XM_018062568.1,XM_018041972.1,XM_018052301.1,Novel_009642,Novel_007402,Novel_007918,XM_018052300.1,XM_005677144.3,XM_005679127.2,Novel_018225
Organismal Systems	Digestive system	Bile secretion	ko04976	4	282	0.963075	1	Novel_023706,Novel_004393,Novel_002688,Novel_023701
Organismal Systems	Digestive system	Carbohydrate digestion and absorption	ko04973	2	116	0.85022	1	XM_005679127.2,Novel_020681
Organismal Systems	Digestive system	Fat digestion and absorption	ko04975	2	122	0.869289	1	Novel_002782,Novel_009307
Organismal Systems	Digestive system	Gastric acid secretion	ko04971	7	315	0.803694	1	XM_018059456.1,XR_001918100.1,Novel_014230,XM_018054457.1,Novel_004208,Novel_004201,Novel_000200
Organismal Systems	Digestive system	Mineral absorption	ko04978	1	109	0.958639	1	XM_018052074.1
Organismal Systems	Digestive system	Pancreatic secretion	ko04972	11	353	0.436768	1	Novel_008490,Novel_025900,XM_018042425.1,Novel_028160,XR_001918100.1,XM_018042412.1,XM_018054457.1,Novel_025902,Novel_017484,Novel_014230,Novel_025897
Organismal Systems	Digestive system	Protein digestion and absorption	ko04974	13	398	0.360253	1	XM_018052230.1,Novel_014944,Novel_009697,Novel_011467,XM_018052196.1,Novel_023245,XM_013965606.2,XM_018042566.1,Novel_001195,Novel_014942,XM_018038560.1,Novel_009695,Novel_015021
Organismal Systems	Digestive system	Salivary secretion	ko04970	10	346	0.53851	1	Novel_028160,XM_018042425.1,Novel_025900,Novel_008490,Novel_025902,XM_018054457.1,XM_018042412.1,XR_001918100.1,Novel_025897,Novel_014230
Organismal Systems	Digestive system	Vitamin digestion and absorption	ko04977	1	56	0.805175	1	Novel_015083
Organismal Systems	Endocrine system	Adipocytokine signaling pathway	ko04920	8	308	0.663566	1	NM_001285748.1,XM_018041972.1,Novel_007782,Novel_026445,XM_018062807.1,Novel_002688,XM_018046690.1,Novel_017769
Organismal Systems	Endocrine system	Aldosterone synthesis and secretion	ko04925	11	402	0.608903	1	XM_018038918.1,Novel_012684,Novel_014230,XM_018040761.1,Novel_004201,Novel_004208,XM_018048701.1,XR_001918100.1,Novel_007402,XM_018054457.1,XM_018063219.1
Organismal Systems	Endocrine system	Estrogen signaling pathway	ko04915	11	397	0.592391	1	Novel_000582,XM_018054457.1,XR_001918100.1,Novel_005601,XM_005679127.2,XM_018046210.1,XM_018038918.1,Novel_014230,Novel_020681,Novel_009772,Novel_022804
Organismal Systems	Endocrine system	Glucagon signaling pathway	ko04922	13	424	0.447118	1	Novel_014230,XM_018052297.1,Novel_026445,XM_018052301.1,Novel_004201,Novel_009642,XR_001918100.1,XM_018054457.1,Novel_002688,XM_018046690.1,Novel_004208,XM_018062807.1,XM_018052300.1
Organismal Systems	Endocrine system	GnRH signaling pathway	ko04912	10	418	0.764792	1	XM_018047760.1,XM_018047786.1,Novel_004201,Novel_015725,Novel_014230,Novel_007918,XM_018048701.1,Novel_004208,XM_018054457.1,XR_001918100.1
Organismal Systems	Endocrine system	Insulin secretion	ko04911	16	457	0.246349	1	XM_018038918.1,XM_018054457.1,Novel_002688,Novel_025902,Novel_004208,Novel_025900,Novel_015201,Novel_014230,Novel_025897,Novel_015208,Novel_004201,XM_005675955.3,XM_018042412.1,XM_018048701.1,XM_018062765.1,XM_018042425.1
Organismal Systems	Endocrine system	Insulin signaling pathway	ko04910	16	575	0.58904	1	XM_018041972.1,XM_018062245.1,XM_018055488.1,NM_001285748.1,Novel_028414,XM_005679127.2,Novel_028221,XM_018039932.1,XR_001917202.1,Novel_020052,Novel_020681,Novel_009772,Novel_000173,XM_018046690.1,Novel_000175,XM_018046210.1
Organismal Systems	Endocrine system	Melanogenesis	ko04916	13	451	0.536215	1	XM_018041232.1,XM_018054457.1,XM_005696850.3,XM_018041210.1,Novel_000173,Novel_004208,Novel_000175,Novel_004201,XM_018057735.1,XM_018041223.1,XM_018041241.1,Novel_014230,XM_005696851.3
Organismal Systems	Endocrine system	Ovarian Steroidogenesis	ko04913	3	198	0.926329	1	XM_013967046.2,Novel_015725,Novel_002797
Organismal Systems	Endocrine system	Oxytocin signaling pathway	ko04921	22	696	0.356476	1	XM_018055648.1,XM_018064993.1,Novel_009642,XM_018052301.1,XM_018046690.1,Novel_004208,XM_018054457.1,Novel_007402,XR_001918100.1,Novel_000200,XM_018052300.1,Novel_024375,XM_018052297.1,Novel_008170,Novel_014230,Novel_004201,XM_018055488.1,Novel_001702,XM_018048701.1,Novel_000582,Novel_005105,Novel_005110
Organismal Systems	Endocrine system	PPAR signaling pathway	ko03320	5	265	0.880991	1	Novel_007782,XM_018062807.1,XM_018051767.1,Novel_026445,Novel_012995
Organismal Systems	Endocrine system	Progesterone-mediated oocyte maturation	ko04914	11	341	0.39281	1	XM_005679127.2,XM_018041463.1,XM_013976483.2,XM_018049737.1,XM_018041462.1,Novel_020879,XM_005699056.2,XM_018041460.1,Novel_007297,XM_018053461.1,Novel_020681
Organismal Systems	Endocrine system	Prolactin signaling pathway	ko04917	9	298	0.488335	1	Novel_009772,Novel_016155,Novel_020681,Novel_002253,XM_005679127.2,XM_018046210.1,Novel_019790,Novel_000173,Novel_000175
Organismal Systems	Endocrine system	Regulation of lipolysis in adipocyte	ko04923	2	218	0.987283	1	Novel_020681,XM_005679127.2
Organismal Systems	Endocrine system	Renin-angiotensin system	ko04614	2	71	0.609641	1	Novel_007431,XM_013965606.2
Organismal Systems	Endocrine system	Thyroid hormone signaling pathway	ko04919	16	496	0.356084	1	Novel_014230,Novel_012440,NM_001285748.1,XM_005679127.2,Novel_002253,Novel_020681,Novel_014802,Novel_000175,Novel_002688,Novel_000173,XM_018054457.1,XM_018058425.1,XM_018064711.1,XM_018041847.1,Novel_012242,XM_018064712.1
Organismal Systems	Endocrine system	Thyroid hormone synthesis	ko04918	6	242	0.698765	1	XM_018038918.1,XR_001918100.1,Novel_012322,Novel_014230,XM_018054457.1,Novel_012324
Organismal Systems	Environmental adaptation	Circadian entrainment	ko04713	14	498	0.572494	1	XM_005685653.3,Novel_000582,XM_018054457.1,XM_018048701.1,Novel_004208,Novel_026034,Novel_004201,Novel_007547,Novel_006201,XM_018040761.1,XM_018060493.1,Novel_014230,Novel_011379,Novel_011057
Organismal Systems	Environmental adaptation	Circadian rhythm	ko04710	5	157	0.472667	1	XM_018048761.1,XM_018048758.1,XM_018046690.1,XM_018041148.1,XM_013964057.2
Organismal Systems	Environmental adaptation	Circadian rhythm - plant	ko04712	1	21	0.458358	1	Novel_016749
Organismal Systems	Excretory system	Aldosterone-regulated sodium reabsorption	ko04960	2	149	0.930382	1	Novel_020681,XM_005679127.2
Organismal Systems	Excretory system	Collecting duct acid secretion	ko04966	1	64	0.845795	1	XM_018055657.1
Organismal Systems	Excretory system	Endocrine and other factor-regulated calcium reabsorption	ko04961	4	194	0.811994	1	XM_005690651.3,XM_013970161.2,Novel_014230,XM_018054457.1
Organismal Systems	Immune system	Antigen processing and presentation	ko04612	6	234	0.667818	1	Novel_028427,Novel_004632,XM_018038877.1,XR_001297591.2,XM_018042463.1,XM_005678630.3
Organismal Systems	Immune system	Chemokine signaling pathway	ko04062	22	636	0.2176	1	XM_005685653.3,XM_018046210.1,Novel_019790,Novel_015030,XM_018054457.1,Novel_000173,Novel_000175,Novel_009772,XM_018060493.1,Novel_014314,XM_018055648.1,Novel_020681,Novel_002253,Novel_011057,XM_005679127.2,Novel_016201,XM_018048423.1,XM_018056168.1,Novel_026034,XM_018041972.1,Novel_017392,Novel_014230
Organismal Systems	Immune system	Complement and coagulation cascades	ko04610	6	235	0.671794	1	XM_018045790.1,Novel_026174,XM_018048527.1,XM_013974002.2,Novel_026180,XR_001919194.1
Organismal Systems	Immune system	Cytosolic DNA-sensing pathway	ko04623	3	194	0.919959	1	XM_018040862.1,XM_018052011.1,XM_018041972.1
Organismal Systems	Immune system	Fc epsilon RI signaling pathway	ko04664	5	245	0.836021	1	XM_005679127.2,Novel_007918,Novel_020681,XM_005684188.3,XM_018056168.1
Organismal Systems	Immune system	Hematopoietic cell lineage	ko04640	5	304	0.939042	1	XM_018059245.1,Novel_026180,XM_018044867.1,Novel_026174,XM_013965606.2
Organismal Systems	Immune system	IL-17 signaling pathway	ko04657	11	280	0.186221	1	Novel_000175,Novel_019352,Novel_000173,Novel_014690,XM_018052607.1,Novel_019358,XM_018058694.1,XM_018052795.1,Novel_026761,Novel_019353,XM_018041972.1
Organismal Systems	Immune system	Intestinal immune network for IgA production	ko04672	2	146	0.925242	1	XM_013971985.2,Novel_004632
Organismal Systems	Immune system	Leukocyte transendothelial migration	ko04670	11	385	0.55155	1	Novel_019118,XM_018056168.1,Novel_017769,XM_005675955.3,Novel_015030,Novel_024406,NM_001314156.1,XM_005679127.2,Novel_020681,XM_018055648.1,Novel_026675
Organismal Systems	Immune system	Natural killer cell mediated cytotoxicity	ko04650	15	481	0.412063	1	Novel_028427,XM_018038877.1,Novel_017769,XM_018056168.1,Novel_024406,XM_005679127.2,XM_018046210.1,XM_018052300.1,Novel_020681,XM_005684188.3,XM_018052297.1,XR_001297591.2,Novel_009642,XM_018052301.1,Novel_009772
Organismal Systems	Immune system	NOD-like receptor signaling pathway	ko04621	13	517	0.72666	1	Novel_016634,XR_001918100.1,Novel_016635,XM_018060332.1,XM_018061160.1,XM_018054457.1,Novel_014058,XM_018041972.1,Novel_026761,XM_005700353.3,Novel_014230,Novel_002253,Novel_005533
Organismal Systems	Immune system	Platelet activation	ko04611	14	448	0.414477	1	NM_001314156.1,XM_018044867.1,XM_005679127.2,Novel_005110,Novel_005105,Novel_000200,XM_018054457.1,XR_001918100.1,Novel_019118,XM_018055488.1,Novel_014230,XM_005684188.3,XM_018055648.1,Novel_020681
Organismal Systems	Immune system	RIG-I-like receptor signaling pathway	ko04622	3	321	0.995356	1	Novel_018225,XM_018041972.1,Novel_026761
Organismal Systems	Immune system	T cell receptor signaling pathway	ko04660	15	415	0.219014	1	Novel_000175,XM_018056168.1,Novel_000173,Novel_000269,Novel_000268,XM_018052300.1,Novel_007918,XM_005679127.2,XM_018052297.1,Novel_020681,Novel_004632,Novel_009642,XM_018062245.1,XM_018041972.1,XM_018052301.1
Organismal Systems	Immune system	Th17 cell differentiation	ko04659	9	402	0.819386	1	Novel_019790,XM_018052300.1,Novel_009642,XM_018041972.1,XM_018052301.1,NM_001285748.1,Novel_002253,XM_018052297.1,Novel_004632
Organismal Systems	Immune system	Th1 and Th2 cell differentiation	ko04658	11	329	0.349169	1	Novel_014802,XM_018052300.1,Novel_019790,XM_018052297.1,Novel_002253,Novel_004632,Novel_009642,Novel_021462,XM_018041972.1,Novel_012440,XM_018052301.1
Organismal Systems	Immune system	Toll and Imd signaling pathway	ko04624	5	196	0.667778	1	Novel_026761,XM_018041148.1,Novel_007918,XM_018041972.1,Novel_022223
Organismal Systems	Immune system	Toll-like receptor signaling pathway	ko04620	7	343	0.865927	1	XM_018041972.1,Novel_007918,XM_018046945.1,XM_005679127.2,Novel_026761,Novel_002253,Novel_020681
Organismal Systems	Nervous system	Cholinergic synapse	ko04725	15	511	0.50491	1	Novel_014230,XM_018060493.1,Novel_011057,Novel_020681,Novel_004201,Novel_007402,Novel_000582,XM_018054457.1,XR_001918100.1,XM_018048701.1,Novel_004208,Novel_026034,XM_005685653.3,XM_005679127.2,XM_018057547.1
Organismal Systems	Nervous system	GABAergic synapse	ko04727	12	362	0.349936	1	Novel_019853,Novel_011057,Novel_005533,XM_018060493.1,Novel_006697,Novel_022804,XM_018050081.1,Novel_026034,XM_018048701.1,Novel_000582,Novel_005930,XM_005685653.3
Organismal Systems	Nervous system	Long-term depression	ko04730	4	263	0.946283	1	Novel_007547,XM_018054457.1,XR_001918100.1,Novel_014230
Organismal Systems	Nervous system	Neurotrophin signaling pathway	ko04722	19	600	0.367573	1	Novel_004201,Novel_002981,XM_018041972.1,Novel_009709,XM_005679127.2,Novel_007918,Novel_020681,Novel_011379,Novel_009704,XM_018053461.1,Novel_017000,Novel_009772,Novel_000175,Novel_004208,Novel_000173,Novel_007402,Novel_017769,XM_018046210.1,Novel_021143
Organismal Systems	Nervous system	Retrograde endocannabinoid signaling	ko04723	17	540	0.387119	1	Novel_000582,Novel_026034,XM_018048701.1,Novel_014230,XM_005685653.3,XR_001918100.1,Novel_009800,XM_018054457.1,Novel_002969,Novel_007547,Novel_009801,XM_018058830.1,Novel_026236,XM_018050081.1,XM_018060493.1,Novel_006697,Novel_011057
Organismal Systems	Nervous system	Serotonergic synapse	ko04726	14	454	0.433819	1	XM_018060493.1,Novel_002797,Novel_014230,Novel_011057,Novel_010118,Novel_010114,XM_018050081.1,Novel_010115,Novel_000582,XM_018054457.1,XR_001918100.1,XM_018048701.1,Novel_026034,XM_005685653.3
Organismal Systems	Sensory system	Inflammatory mediator regulation of TRP channels	ko04750	12	478	0.723235	1	XM_018059380.1,Novel_020783,XM_005679127.2,Novel_004208,XM_018054457.1,XR_001918100.1,Novel_004201,XM_018055488.1,Novel_020681,Novel_014230,Novel_002797,Novel_012684
Organismal Systems	Sensory system	Olfactory transduction	ko04740	9	1283	1	1	Novel_022766,XM_018060493.1,Novel_022773,Novel_017392,Novel_004201,Novel_004208,Novel_022782,Novel_016201,Novel_011467
Organismal Systems	Sensory system	Phototransduction - fly	ko04745	5	171	0.547965	1	Novel_017392,Novel_004201,XM_018054457.1,Novel_014230,Novel_004208
Organismal Systems	Sensory system	Phototransduction	ko04744	1	45	0.731316	1	XM_018060493.1
