# Supplementary material for: Hypothalamus Transcriptome Reveals Key lncRNAs and mRNAs Associated with Fecundity in Goats
Source: Animals (Basel). 2025 Mar 6;15(5):754. doi: 10.3390/ani15050754 (PMC11898595; doi:10.3390/ani15050754)
Supplement: Supplementary file 1 [file animals-15-00754-s001.zip › Supplementary Table 12.xlsx]

## Sheet: FP_LY_vs_FP_HY
lncRNA	mRNA	r	pvalue	flag
XLOC_143947	IGF1	1	0	+
XLOC_167751	IGF1	1	0	+
XLOC_034812	IGF1	1	1.246e-139	+
XLOC_036900	IGF1	1	1.246e-139	+
XLOC_092145	IGF1	1	1.246e-139	+
XLOC_034812	ATF6B	0.591978	0.00596353	+
XLOC_036900	ATF6B	0.591978	0.00596353	+
XLOC_092145	ATF6B	0.591978	0.00596353	+
XLOC_143947	ATF6B	0.591978	0.00596353	+
XLOC_167751	ATF6B	0.591978	0.00596353	+
XLOC_004750	ATF6B	0.565844	0.00930856	+
XLOC_008058	ATF6B	0.565844	0.00930856	+
XLOC_042968	ATF6B	0.565844	0.00930856	+
XLOC_060292	ATF6B	0.565844	0.00930856	+
XLOC_071480	ATF6B	0.565844	0.00930856	+
XLOC_017216	ATF6B	0.535615	0.0149352	+

## Sheet: LP_HY_vs_FP_HY
lncRNA	mRNA	r	pvalue	flag
XLOC_023706	PORCN	0.488077	0.0290153	+
XLOC_046434	PORCN	0.488077	0.0290153	+
XLOC_052830	PORCN	0.488077	0.0290153	+
XLOC_079782	PORCN	0.488077	0.0290153	+
XLOC_092384	PORCN	0.488077	0.0290153	+
XLOC_101566	PORCN	0.488077	0.0290153	+
XLOC_108172	PORCN	0.488077	0.0290153	+

## Sheet: LP_LY vs_LP_HY
lncRNA	mRNA	r	pvalue	flag
XLOC_162638	PPP1CB	0.988189	4.07028e-16	+
XLOC_013218	PPP1CB	0.988182	4.09206e-16	+
XLOC_028211	PPP1CB	0.988182	4.09206e-16	+
XLOC_041251	PPP1CB	0.988182	4.09206e-16	+
XLOC_053097	PPP1CB	0.988182	4.09206e-16	+
XLOC_055406	PPP1CB	0.988182	4.09206e-16	+
XLOC_161936	PPP1CB	0.988182	4.09206e-16	+
XLOC_182094	PPP1CB	0.988182	4.09206e-16	+
XLOC_183645	PPP1CB	0.988123	4.27699e-16	+
XLOC_108536	PPP1CB	0.988097	4.36378e-16	+
XLOC_062353	PPP1CB	0.988072	4.44543e-16	+
XLOC_093474	PLCB2	0.688065	0.000798076	+
XLOC_219379	PLCB2	0.59431	0.00572098	+
XLOC_029295	PLCB2	0.59289	0.00586763	+
XLOC_038192	PLCB2	0.59289	0.00586763	+
XLOC_038192	PLCB2	0.59289	0.00586763	+
XLOC_066045	PLCB2	0.59289	0.00586763	+
XLOC_070756	PLCB2	0.59289	0.00586763	+
XLOC_092530	PLCB2	0.59289	0.00586763	+
XLOC_124690	PLCB2	0.59289	0.00586763	+
XLOC_162278	PLCB2	0.59289	0.00586763	+
XLOC_187151	PLCB2	0.59289	0.00586763	+
XLOC_120714	CPEB2	0.557651	0.0106262	+
XLOC_122394	PLCB2	0.541077	0.0137552	+
XLOC_004790	CPEB2	0.507929	0.0222295	+
XLOC_018992	CPEB2	0.506284	0.0227385	+
XLOC_021097	CPEB2	0.506284	0.0227385	+
XLOC_028211	CPEB2	0.506284	0.0227385	+
XLOC_141670	CPEB2	0.506284	0.0227385	+
XLOC_149596	CPEB2	0.506284	0.0227385	+
XLOC_162936	CPEB2	0.506284	0.0227385	+
XLOC_177849	CPEB2	0.506284	0.0227385	+
XLOC_205029	CPEB2	0.506284	0.0227385	+
XLOC_012105	CPEB2	0.505161	0.0230916	+

## Sheet: LP_LY_vs_FP_LY
lncRNA	mRNA	r	pvalue	flag
XLOC_143947	IGF1	1	0	+
XLOC_036900	IGF1	1	1.246e-139	+
XLOC_092145	IGF1	1	1.246e-139	+
XLOC_021097	MAPK8	0.982076	1.69993e-14	+
XLOC_059278	MAPK8	0.982076	1.69993e-14	+
XLOC_088746	MAPK8	0.982076	1.69993e-14	+
XLOC_156751	MAPK8	0.982076	1.69993e-14	+
XLOC_160709	MAPK8	0.982076	1.69993e-14	+
XLOC_093152	MAPK8	0.980629	3.40033e-14	+
XLOC_124690	MAPK8	0.973471	5.61385e-13	+
XLOC_105499	MAPK8	0.966453	4.52482e-12	+
XLOC_101279	MAPK8	0.959929	2.18685e-11	+
XLOC_135739	PRLR	0.803054	2.02041e-05	+
XLOC_022041	PRLR	0.783455	4.39278e-05	+
XLOC_079782	PRLR	0.763596	8.9423e-05	+
XLOC_139690	PRLR	0.750414	0.000138244	+
XLOC_148865	PRLR	0.750112	0.000139585	+
XLOC_026229	PRLR	0.749455	0.000142549	+
XLOC_098261	PRLR	0.744725	0.000165502	+
XLOC_138486	PRLR	0.730979	0.000251031	+
XLOC_036334	PRLR	0.72578	0.000292006	+
XLOC_101637	MAPK8	0.708688	0.000469339	+
XLOC_226211	CPEB2	0.64536	0.00211957	+
XLOC_036900	ATF6B	0.591978	0.00596353	+
XLOC_092145	ATF6B	0.591978	0.00596353	+
XLOC_143947	ATF6B	0.591978	0.00596353	+
XLOC_036900	CPEB3	0.584795	0.0067644	+
XLOC_092145	CPEB3	0.584795	0.0067644	+
XLOC_143947	CPEB3	0.584795	0.0067644	+
XLOC_004750	ATF6B	0.565844	0.00930856	+
XLOC_008058	ATF6B	0.565844	0.00930856	+
XLOC_042968	ATF6B	0.565844	0.00930856	+
XLOC_060292	ATF6B	0.565844	0.00930856	+
XLOC_071480	ATF6B	0.565844	0.00930856	+
XLOC_088736	ATF6B	0.565844	0.00930856	+
XLOC_125086	ATF6B	0.565844	0.00930856	+
XLOC_129035	ATF6B	0.565844	0.00930856	+
XLOC_106459	ATF6B	0.565798	0.00931558	+
XLOC_036900	CREB3L4	0.564397	0.00953112	+
XLOC_092145	CREB3L4	0.564397	0.00953112	+
XLOC_143947	CREB3L4	0.564397	0.00953112	+
XLOC_036900	CPEB2	0.544458	0.0130632	+
XLOC_092145	CPEB2	0.544458	0.0130632	+
XLOC_143947	CPEB2	0.544458	0.0130632	+
XLOC_101637	CREB3L4	0.530682	0.0160697	+
XLOC_180807	CREB1	0.518721	0.019109	+
