# Supplementary material for: Hypothalamus Transcriptome Reveals Key lncRNAs and mRNAs Associated with Fecundity in Goats
Source: Animals (Basel). 2025 Mar 6;15(5):754. doi: 10.3390/ani15050754 (PMC11898595; doi:10.3390/ani15050754)
Supplement: Supplementary file 1 [file animals-15-00754-s001.zip › Supplementary Table 2.xlsx]

## Sheet: Sheet1
Group	Sample	Clean Reads Pairs	Clean base(bp)	Length	Q20(%)	Q30(%)	GC(%)	Total mapped(%)	Uniquely mapped(%)
LP_HY	hyp_501002	51037369	15311210700	150;150	98.8;98.2	96.3;94.5	48.0;48.6	97.16	88.64
	hyp_501178	49407930	14822379000	150;150	98.7;98.0	95.8;94.0	47.1;47.7	96.96	89.71
	hyp_501210	59484033	17845209900	150;150	98.6;98.0	95.6;94.1	48.4;49.0	96.92	90.32
	hyp_660018	53645698	16093709400	150;150	98.7;98.3	95.9;94.7	45.3;45.6	96.81	90.83
	hyp_660210	53445812	16033743600	150;150	98.4;97.5	95.0;92.8	41.4;41.3	96.15	92.29
LP_LY	hyp_603222	53164691	15949407300	150;150	98.5;98.3	95.4;94.7	46.3;46.6	96.78	90.57
	hyp_660214	58680933	17604279900	150;150	98.7;98.4	95.8;94.9	44.6;45.1	96.8	91.61
	hyp_706612	62317321	18695196300	150;150	98.6;98.3	95.7;94.7	47.8;48.4	97	90.81
	hyp_711010	62134716	18640414800	150;150	98.6;98.2	95.6;94.5	47.8;48.3	96.86	89.53
	hyp_711012	52303424	15691027200	150;150	98.4;97.7	95.3;93.3	46.6;47.1	96.72	90.99
FP_HY	hyp_601078	52468113	15740433900	150;150	98.4;97.5	95.1;93.0	46.1;46.5	96.59	90.65
	hyp_601094	54899651	16469895300	150;150	98.3;97.5	95.0;92.9	47.1;47.6	96.18	89.49
	hyp_612078	49425928	14827778400	150;150	96.1;94.1	90.3;86.1	47.0;47.5	91.35	85.53
	hyp_L6053754	61953811	18586143300	150;150	98.6;98.2	95.0;94.5	47.0;47.7	97.02	91.15
	hyp_L6064020	57634570	17290371000	150;150	98.6;97.9	95.6;93.8	46.7;47.2	97.06	90.84
FP_LY	hyp_501176	54002640	16200792000	150;150	98.6;98.3	95.1;94.6	47.9;48.7	97.02	89.54
	hyp_601128	61029845	18308953500	150;150	98.6;97.9	95.6;93.8	46.7;47.3	96.86	90.36
	hyp_708032	57455907	17236772100	150;150	98.6;98.0	95.7;94.0	46.4;46.8	96.71	91.14
	hyp_711032	55414231	16624269300	150;150	98.4;97.1	95.1;92.0	46.6;47.0	96.3	90.53
	hyp_712004	55016953	16505085900	150;150	98.5;98.1	95.5;94.3	47.8;48.5	96.95	90.6
