# Supplementary material for: Hypothalamus Transcriptome Reveals Key lncRNAs and mRNAs Associated with Fecundity in Goats
Source: Animals (Basel). 2025 Mar 6;15(5):754. doi: 10.3390/ani15050754 (PMC11898595; doi:10.3390/ani15050754)
Supplement: Supplementary file 1 [file animals-15-00754-s001.zip › Supplementary Table 3.xlsx]

## Sheet: Table 3
transcript_id	CPC2	CNCI	PLEK
TCONS_00000051	no	yes	yes
TCONS_00000052	no	yes	yes
TCONS_00000053	no	yes	yes
TCONS_00000054	no	yes	no
TCONS_00000055	no	yes	yes
TCONS_00000056	no	yes	yes
TCONS_00000057	no	yes	yes
TCONS_00000077	no	yes	no
TCONS_00000078	no	yes	no
TCONS_00000090	no	yes	yes
TCONS_00000091	no	yes	yes
TCONS_00000092	no	yes	yes
TCONS_00000093	no	yes	yes
TCONS_00000107	yes	yes	yes
TCONS_00000108	yes	yes	yes
TCONS_00000109	yes	yes	yes
TCONS_00000110	yes	yes	yes
TCONS_00000111	yes	yes	no
TCONS_00000112	yes	yes	yes
TCONS_00000113	yes	yes	yes
TCONS_00000114	yes	yes	yes
TCONS_00000115	yes	yes	yes
TCONS_00000116	yes	yes	yes
TCONS_00000117	yes	yes	yes
TCONS_00000125	no	yes	yes
TCONS_00000130	yes	yes	no
TCONS_00000131	no	yes	no
TCONS_00000132	no	yes	no
TCONS_00000133	yes	yes	no
TCONS_00000134	yes	yes	no
TCONS_00000135	yes	yes	no
TCONS_00000136	no	yes	no
TCONS_00000137	no	yes	no
TCONS_00000138	no	yes	no
TCONS_00000139	no	yes	no
TCONS_00000140	no	yes	no
TCONS_00000141	no	yes	no
TCONS_00000142	yes	yes	no
TCONS_00000143	yes	yes	no
TCONS_00000144	yes	yes	no
TCONS_00000145	yes	yes	no
TCONS_00000146	yes	yes	no
TCONS_00000147	yes	yes	no
TCONS_00000148	yes	yes	no
TCONS_00000149	yes	yes	no
TCONS_00000150	yes	yes	no
TCONS_00000156	no	yes	no
TCONS_00000157	no	yes	yes
TCONS_00000158	no	yes	no
TCONS_00000159	no	yes	no
TCONS_00000160	no	yes	yes
TCONS_00000161	no	yes	yes
TCONS_00000163	yes	yes	yes
TCONS_00000171	yes	yes	yes
TCONS_00000262	yes	yes	no
TCONS_00000264	yes	yes	no
TCONS_00000265	yes	yes	yes
TCONS_00000266	yes	yes	no
TCONS_00000267	yes	yes	yes
TCONS_00000268	yes	yes	no
TCONS_00000269	yes	yes	yes
TCONS_00000296	yes	yes	yes
TCONS_00000317	yes	yes	yes
TCONS_00000319	yes	yes	yes
TCONS_00000401	yes	yes	yes
TCONS_00000433	no	yes	no
TCONS_00000434	no	yes	no
TCONS_00000440	yes	yes	yes
TCONS_00000445	yes	yes	yes
TCONS_00000446	yes	yes	yes
TCONS_00000447	yes	yes	yes
TCONS_00000454	yes	yes	no
TCONS_00000459	yes	yes	yes
TCONS_00000460	yes	yes	no
TCONS_00000461	yes	yes	yes
TCONS_00000462	yes	yes	yes
TCONS_00000476	yes	no	yes
TCONS_00000495	yes	yes	yes
TCONS_00000532	yes	yes	yes
TCONS_00000539	yes	yes	yes
TCONS_00000561	yes	yes	no
TCONS_00000562	yes	yes	no
TCONS_00000566	yes	no	no
TCONS_00000567	yes	no	no
TCONS_00000568	yes	yes	yes
TCONS_00000573	no	yes	yes
TCONS_00000620	yes	yes	yes
TCONS_00000637	yes	yes	yes
TCONS_00000638	yes	yes	yes
TCONS_00000664	yes	yes	yes
TCONS_00000665	no	yes	yes
TCONS_00000674	yes	yes	yes
TCONS_00000680	yes	yes	no
TCONS_00000745	yes	yes	no
TCONS_00000746	yes	yes	no
TCONS_00000747	yes	yes	no
TCONS_00000748	yes	yes	yes
TCONS_00000751	yes	yes	yes
TCONS_00000752	yes	yes	yes
TCONS_00000754	yes	yes	yes
TCONS_00000813	yes	yes	yes
TCONS_00000816	yes	yes	no
TCONS_00000817	yes	yes	no
TCONS_00000819	yes	yes	yes
TCONS_00000820	yes	yes	yes
TCONS_00000862	yes	yes	yes
TCONS_00000890	yes	yes	no
TCONS_00000891	yes	yes	no
TCONS_00000892	yes	yes	no
TCONS_00000893	yes	yes	no
TCONS_00000894	yes	yes	yes
TCONS_00000895	yes	yes	yes
TCONS_00000896	yes	yes	yes
TCONS_00000950	yes	yes	yes
TCONS_00000967	yes	yes	yes
TCONS_00001001	yes	yes	yes
TCONS_00001002	yes	yes	yes
TCONS_00001003	yes	yes	yes
TCONS_00001004	yes	yes	yes
TCONS_00001005	yes	yes	yes
TCONS_00001021	yes	yes	no
TCONS_00001022	yes	yes	no
TCONS_00001023	yes	yes	yes
TCONS_00001024	yes	yes	no
TCONS_00001033	yes	yes	yes
TCONS_00001073	yes	yes	no
TCONS_00001090	yes	yes	yes
TCONS_00001091	yes	yes	yes
TCONS_00001132	yes	yes	yes
TCONS_00001153	yes	no	yes
TCONS_00001155	yes	yes	no
TCONS_00001163	yes	yes	no
TCONS_00001164	yes	yes	no
TCONS_00001165	yes	yes	no
TCONS_00001166	yes	yes	no
TCONS_00001167	yes	yes	no
TCONS_00001168	yes	yes	no
TCONS_00001169	yes	yes	no
TCONS_00001174	yes	yes	no
TCONS_00001175	yes	yes	no
TCONS_00001177	yes	yes	no
TCONS_00001178	no	no	no
TCONS_00001179	yes	yes	no
TCONS_00001181	no	yes	no
TCONS_00001183	yes	yes	no
TCONS_00001184	yes	yes	no
TCONS_00001187	no	yes	no
TCONS_00001188	no	no	no
TCONS_00001189	no	no	no
TCONS_00001190	no	no	no
TCONS_00001191	no	no	no
TCONS_00001192	no	no	no
TCONS_00001193	no	yes	no
TCONS_00001194	no	yes	no
TCONS_00001196	yes	yes	no
TCONS_00001197	yes	yes	no
TCONS_00001198	yes	yes	no
TCONS_00001199	no	no	no
TCONS_00001212	yes	yes	no
TCONS_00001291	yes	yes	yes
TCONS_00001292	yes	yes	yes
TCONS_00001294	yes	no	yes
TCONS_00001300	yes	yes	yes
TCONS_00001303	no	no	no
TCONS_00001305	yes	yes	no
TCONS_00001306	no	yes	no
TCONS_00001307	no	yes	no
TCONS_00001308	yes	yes	yes
TCONS_00001309	yes	yes	yes
TCONS_00001310	yes	yes	yes
TCONS_00001318	yes	yes	yes
TCONS_00001334	yes	yes	yes
TCONS_00001335	yes	yes	no
TCONS_00001343	yes	yes	yes
TCONS_00001395	yes	yes	yes
TCONS_00001396	yes	yes	yes
TCONS_00001401	yes	yes	yes
TCONS_00001407	yes	yes	yes
TCONS_00001419	yes	yes	yes
TCONS_00001522	yes	yes	no
TCONS_00001523	yes	yes	no
TCONS_00001590	yes	yes	yes
TCONS_00001655	yes	yes	yes
TCONS_00001677	yes	yes	yes
TCONS_00001678	yes	yes	yes
TCONS_00001681	yes	yes	yes
TCONS_00001690	no	yes	no
TCONS_00001691	no	yes	no
TCONS_00001692	yes	yes	yes
TCONS_00001693	yes	yes	no
TCONS_00001694	yes	yes	yes
TCONS_00001733	yes	yes	yes
TCONS_00001734	yes	yes	yes
TCONS_00001735	yes	yes	yes
TCONS_00001736	yes	yes	yes
TCONS_00001747	no	yes	no
TCONS_00001752	yes	yes	yes
TCONS_00001802	yes	yes	yes
TCONS_00001803	yes	yes	no
TCONS_00001804	yes	yes	yes
TCONS_00001806	yes	yes	yes
TCONS_00001864	no	no	no
TCONS_00001883	yes	yes	yes
TCONS_00001884	yes	yes	yes
TCONS_00001886	yes	yes	yes
TCONS_00001887	yes	yes	yes
TCONS_00001888	yes	yes	yes
TCONS_00001889	yes	yes	yes
TCONS_00001890	yes	yes	yes
TCONS_00001988	yes	yes	yes
TCONS_00002017	yes	yes	yes
TCONS_00002038	yes	yes	no
TCONS_00002039	yes	yes	yes
TCONS_00002040	yes	yes	yes
TCONS_00002041	yes	yes	yes
TCONS_00002042	yes	yes	yes
TCONS_00002054	yes	yes	yes
TCONS_00002055	yes	yes	yes
TCONS_00002057	yes	yes	no
TCONS_00002082	yes	yes	no
TCONS_00002083	yes	yes	yes
TCONS_00002084	yes	yes	yes
TCONS_00002094	yes	yes	yes
TCONS_00002102	yes	yes	no
TCONS_00002103	yes	yes	no
TCONS_00002104	yes	yes	yes
TCONS_00002108	yes	yes	no
TCONS_00002109	yes	yes	no
TCONS_00002110	yes	yes	yes
TCONS_00002120	yes	yes	yes
TCONS_00002121	yes	yes	yes
TCONS_00002132	yes	yes	yes
TCONS_00002133	yes	yes	yes
TCONS_00002134	yes	yes	yes
TCONS_00002143	yes	yes	no
TCONS_00002144	yes	yes	yes
TCONS_00002284	yes	yes	yes
TCONS_00002286	yes	yes	yes
TCONS_00002291	yes	yes	yes
TCONS_00002293	yes	yes	yes
TCONS_00002372	yes	yes	yes
TCONS_00002403	yes	yes	yes
TCONS_00002408	yes	yes	yes
TCONS_00002470	yes	yes	yes
TCONS_00002482	yes	yes	yes
TCONS_00002487	no	yes	no
TCONS_00002490	yes	yes	yes
TCONS_00002549	no	yes	yes
TCONS_00002550	yes	yes	yes
TCONS_00002551	yes	yes	yes
TCONS_00002552	yes	yes	yes
TCONS_00002553	yes	yes	yes
TCONS_00002554	yes	yes	yes
TCONS_00002555	yes	yes	yes
TCONS_00002556	yes	yes	yes
TCONS_00002557	yes	yes	yes
TCONS_00002558	yes	yes	yes
TCONS_00002559	yes	yes	yes
TCONS_00002560	yes	yes	yes
TCONS_00002574	yes	yes	no
TCONS_00002575	yes	yes	no
TCONS_00002576	yes	yes	no
TCONS_00002577	no	yes	yes
TCONS_00002578	yes	no	no
TCONS_00002579	yes	no	no
TCONS_00002583	yes	yes	no
TCONS_00002584	yes	yes	yes
TCONS_00002606	no	yes	yes
TCONS_00002610	yes	yes	yes
TCONS_00002618	yes	yes	no
TCONS_00002619	yes	yes	no
TCONS_00002620	yes	yes	no
TCONS_00002621	yes	yes	no
TCONS_00002622	yes	yes	no
TCONS_00002623	yes	yes	no
TCONS_00002624	yes	yes	no
TCONS_00002625	yes	yes	no
TCONS_00002626	yes	yes	no
TCONS_00002627	yes	yes	no
TCONS_00002628	yes	yes	no
TCONS_00002629	yes	yes	no
TCONS_00002630	yes	yes	no
TCONS_00002631	yes	yes	no
TCONS_00002632	yes	yes	no
TCONS_00002633	yes	yes	no
TCONS_00002634	yes	yes	no
TCONS_00002635	yes	yes	no
TCONS_00002636	yes	yes	no
TCONS_00002637	yes	yes	no
TCONS_00002638	yes	no	no
TCONS_00002639	yes	no	no
TCONS_00002640	yes	no	no
TCONS_00002646	yes	yes	yes
TCONS_00002707	yes	yes	yes
TCONS_00002708	yes	yes	no
TCONS_00002709	yes	yes	no
TCONS_00002710	yes	yes	yes
TCONS_00002711	yes	yes	yes
TCONS_00002831	no	yes	yes
TCONS_00002832	yes	yes	yes
TCONS_00002851	yes	yes	no
TCONS_00002852	yes	yes	no
TCONS_00002853	yes	yes	no
TCONS_00002854	yes	yes	yes
TCONS_00002855	yes	yes	yes
TCONS_00002867	yes	no	yes
TCONS_00002868	yes	no	yes
TCONS_00002869	yes	yes	yes
TCONS_00002870	yes	yes	yes
TCONS_00002871	yes	yes	yes
TCONS_00002876	no	yes	no
TCONS_00002877	no	yes	no
TCONS_00002885	yes	yes	yes
TCONS_00002886	yes	yes	yes
TCONS_00002914	yes	yes	no
TCONS_00002938	yes	yes	no
TCONS_00002939	yes	yes	no
TCONS_00002940	yes	yes	no
TCONS_00002941	no	yes	no
TCONS_00002942	no	yes	no
TCONS_00002943	yes	yes	no
TCONS_00002944	no	yes	no
TCONS_00002945	yes	yes	no
TCONS_00002946	no	yes	yes
TCONS_00002947	no	yes	yes
TCONS_00002949	yes	yes	yes
TCONS_00002950	yes	yes	yes
TCONS_00002964	yes	yes	no
TCONS_00002968	yes	no	yes
TCONS_00002969	yes	yes	yes
TCONS_00002989	yes	yes	yes
TCONS_00002992	yes	yes	no
TCONS_00002993	yes	yes	no
TCONS_00002994	yes	yes	yes
TCONS_00002995	yes	yes	yes
TCONS_00003045	yes	yes	yes
TCONS_00003049	no	yes	no
TCONS_00003051	no	yes	yes
TCONS_00003052	no	yes	yes
TCONS_00003053	no	yes	no
TCONS_00003054	no	no	no
TCONS_00003055	no	no	no
TCONS_00003056	no	no	no
TCONS_00003057	no	yes	no
TCONS_00003058	no	yes	no
TCONS_00003092	yes	yes	yes
TCONS_00003093	yes	yes	yes
TCONS_00003094	yes	yes	yes
TCONS_00003132	yes	yes	no
TCONS_00003133	yes	yes	yes
TCONS_00003140	no	yes	yes
TCONS_00003141	no	yes	yes
TCONS_00003146	yes	yes	no
TCONS_00003152	yes	yes	yes
TCONS_00003153	yes	yes	yes
TCONS_00003154	yes	yes	yes
TCONS_00003158	yes	yes	no
TCONS_00003162	no	yes	yes
TCONS_00003163	no	yes	yes
TCONS_00003164	no	yes	yes
TCONS_00003204	yes	yes	no
TCONS_00003206	yes	yes	yes
TCONS_00003207	yes	yes	no
TCONS_00003208	no	no	no
TCONS_00003209	no	no	no
TCONS_00003210	yes	no	yes
TCONS_00003211	no	yes	yes
TCONS_00003212	no	yes	yes
TCONS_00003213	yes	yes	yes
TCONS_00003214	yes	yes	yes
TCONS_00003223	no	no	yes
TCONS_00003224	yes	no	yes
TCONS_00003225	yes	no	yes
TCONS_00003230	yes	yes	yes
TCONS_00003231	yes	yes	yes
TCONS_00003232	yes	yes	yes
TCONS_00003259	yes	yes	yes
TCONS_00003260	yes	yes	yes
TCONS_00003261	yes	yes	yes
TCONS_00003269	no	yes	no
TCONS_00003273	yes	yes	yes
TCONS_00003276	yes	yes	yes
TCONS_00003277	yes	yes	yes
TCONS_00003278	yes	yes	yes
TCONS_00003279	no	yes	yes
TCONS_00003280	no	yes	yes
TCONS_00003281	yes	yes	no
TCONS_00003282	no	yes	no
TCONS_00003283	yes	yes	no
TCONS_00003284	no	yes	no
TCONS_00003290	yes	yes	yes
TCONS_00003291	yes	yes	yes
TCONS_00003292	yes	yes	yes
TCONS_00003293	yes	yes	yes
TCONS_00003294	yes	yes	no
TCONS_00003299	yes	yes	no
TCONS_00003310	yes	yes	yes
TCONS_00003311	yes	yes	yes
TCONS_00003321	no	yes	no
TCONS_00003322	no	yes	no
TCONS_00003323	no	yes	no
TCONS_00003324	yes	yes	no
TCONS_00003325	no	yes	no
TCONS_00003326	no	yes	no
TCONS_00003327	yes	yes	yes
TCONS_00003328	no	yes	no
TCONS_00003345	yes	yes	yes
TCONS_00003349	no	yes	yes
TCONS_00003350	no	yes	yes
TCONS_00003351	no	yes	yes
TCONS_00003352	no	yes	yes
TCONS_00003353	no	yes	yes
TCONS_00003354	no	yes	yes
TCONS_00003355	no	yes	yes
TCONS_00003356	no	yes	yes
TCONS_00003357	no	yes	yes
TCONS_00003358	no	yes	yes
TCONS_00003359	no	yes	yes
TCONS_00003360	no	yes	yes
TCONS_00003361	no	yes	yes
TCONS_00003365	yes	yes	no
TCONS_00003366	yes	yes	no
TCONS_00003367	yes	yes	no
TCONS_00003368	yes	yes	no
TCONS_00003369	yes	yes	no
TCONS_00003370	yes	yes	no
TCONS_00003371	yes	yes	yes
TCONS_00003372	yes	yes	yes
TCONS_00003373	no	yes	yes
TCONS_00003374	yes	yes	yes
TCONS_00003381	yes	yes	yes
TCONS_00003382	yes	yes	yes
TCONS_00003383	yes	yes	yes
TCONS_00003384	yes	yes	yes
TCONS_00003385	yes	yes	yes
TCONS_00003386	yes	yes	yes
TCONS_00003387	yes	yes	yes
TCONS_00003392	no	yes	no
TCONS_00003393	yes	yes	no
TCONS_00003394	no	yes	no
TCONS_00003395	no	yes	no
TCONS_00003396	no	yes	no
TCONS_00003397	no	yes	no
TCONS_00003398	yes	yes	no
TCONS_00003402	yes	yes	no
TCONS_00003403	yes	yes	no
TCONS_00003404	yes	yes	no
TCONS_00003405	yes	yes	no
TCONS_00003412	yes	yes	yes
TCONS_00003413	yes	yes	yes
TCONS_00003447	yes	yes	no
TCONS_00003448	no	yes	no
TCONS_00003449	no	yes	no
TCONS_00003450	no	yes	yes
TCONS_00003451	no	yes	yes
TCONS_00003452	no	yes	no
TCONS_00003454	no	yes	yes
TCONS_00003455	yes	yes	yes
TCONS_00003456	yes	yes	yes
TCONS_00003457	yes	no	yes
TCONS_00003458	yes	yes	yes
TCONS_00003459	yes	yes	yes
TCONS_00003460	yes	yes	no
TCONS_00003461	yes	yes	no
TCONS_00003462	yes	yes	no
TCONS_00003463	yes	yes	no
TCONS_00003464	yes	yes	no
TCONS_00003465	yes	yes	no
TCONS_00003466	yes	yes	yes
TCONS_00003485	yes	yes	yes
TCONS_00003487	no	yes	yes
TCONS_00003490	yes	yes	yes
TCONS_00003491	yes	yes	yes
TCONS_00003496	no	yes	yes
TCONS_00003560	no	yes	no
TCONS_00003561	no	yes	no
TCONS_00003582	yes	yes	yes
TCONS_00003622	yes	yes	yes
TCONS_00003630	no	yes	no
TCONS_00003645	yes	yes	yes
TCONS_00003646	yes	yes	yes
TCONS_00003652	yes	yes	yes
TCONS_00003660	yes	yes	yes
TCONS_00003682	yes	no	no
TCONS_00003683	yes	no	no
TCONS_00003684	no	no	no
TCONS_00003685	no	no	no
TCONS_00003723	yes	yes	yes
TCONS_00003724	yes	yes	yes
TCONS_00003764	yes	yes	yes
TCONS_00003765	yes	no	no
TCONS_00003766	yes	no	no
TCONS_00003767	yes	yes	no
TCONS_00003768	yes	no	no
TCONS_00003769	yes	no	yes
TCONS_00003770	yes	no	no
TCONS_00003790	yes	yes	yes
TCONS_00003797	yes	yes	yes
TCONS_00003805	no	yes	yes
TCONS_00003806	yes	yes	yes
TCONS_00003851	yes	yes	yes
TCONS_00003877	yes	yes	yes
TCONS_00003910	yes	yes	yes
TCONS_00003915	no	yes	no
TCONS_00003916	no	yes	no
TCONS_00003917	no	yes	no
TCONS_00003918	yes	yes	yes
TCONS_00003919	yes	yes	no
TCONS_00003920	yes	yes	yes
TCONS_00003921	yes	yes	yes
TCONS_00003933	yes	yes	yes
TCONS_00003934	yes	yes	yes
TCONS_00004040	yes	yes	no
TCONS_00004041	yes	yes	no
TCONS_00004052	yes	yes	yes
TCONS_00004053	yes	yes	yes
TCONS_00004054	yes	yes	yes
TCONS_00004056	yes	yes	yes
TCONS_00004080	yes	yes	yes
TCONS_00004081	yes	yes	yes
TCONS_00004082	yes	yes	yes
TCONS_00004083	yes	yes	yes
TCONS_00004084	yes	no	yes
TCONS_00004085	yes	yes	yes
TCONS_00004086	yes	yes	yes
TCONS_00004087	yes	yes	yes
TCONS_00004099	yes	yes	yes
TCONS_00004103	yes	yes	yes
TCONS_00004108	yes	yes	yes
TCONS_00004111	no	yes	yes
TCONS_00004112	yes	yes	yes
TCONS_00004134	yes	yes	yes
TCONS_00004135	yes	yes	yes
TCONS_00004136	yes	yes	yes
TCONS_00004137	no	yes	yes
TCONS_00004147	no	yes	no
TCONS_00004148	no	yes	no
TCONS_00004149	no	yes	no
TCONS_00004162	no	yes	yes
TCONS_00004163	no	yes	yes
TCONS_00004164	no	yes	yes
TCONS_00004165	no	yes	yes
TCONS_00004166	no	yes	yes
TCONS_00004167	no	yes	yes
TCONS_00004168	no	yes	yes
TCONS_00004169	yes	yes	yes
TCONS_00004171	yes	yes	yes
TCONS_00004172	no	yes	yes
TCONS_00004173	no	yes	yes
TCONS_00004174	no	yes	yes
TCONS_00004175	no	yes	yes
TCONS_00004184	yes	yes	yes
TCONS_00004201	no	yes	yes
TCONS_00004208	no	yes	yes
TCONS_00004209	no	yes	yes
TCONS_00004210	yes	no	yes
TCONS_00004211	yes	yes	yes
TCONS_00004212	no	yes	no
TCONS_00004213	no	yes	no
TCONS_00004214	yes	no	yes
TCONS_00004215	yes	yes	yes
TCONS_00004216	no	no	no
TCONS_00004217	no	no	no
TCONS_00004223	no	no	no
TCONS_00004224	yes	yes	yes
TCONS_00004253	no	yes	yes
TCONS_00004254	no	yes	yes
TCONS_00004255	no	yes	yes
TCONS_00004256	yes	yes	yes
TCONS_00004259	yes	yes	no
TCONS_00004260	yes	yes	no
TCONS_00004261	yes	yes	no
TCONS_00004262	yes	yes	no
TCONS_00004263	yes	yes	no
TCONS_00004278	yes	yes	no
TCONS_00004279	yes	yes	no
TCONS_00004280	yes	yes	no
TCONS_00004281	yes	yes	no
TCONS_00004282	yes	yes	no
TCONS_00004283	yes	yes	no
TCONS_00004284	yes	yes	no
TCONS_00004285	yes	no	no
TCONS_00004286	yes	yes	no
TCONS_00004307	yes	yes	yes
TCONS_00004327	yes	yes	no
TCONS_00004328	yes	yes	no
TCONS_00004329	yes	yes	yes
TCONS_00004330	yes	yes	yes
TCONS_00004341	yes	yes	yes
TCONS_00004363	yes	yes	yes
TCONS_00004371	yes	yes	yes
TCONS_00004372	yes	yes	yes
TCONS_00004373	yes	yes	yes
TCONS_00004374	yes	yes	yes
TCONS_00004375	yes	yes	yes
TCONS_00004376	no	yes	yes
TCONS_00004377	yes	yes	yes
TCONS_00004379	no	yes	yes
TCONS_00004380	yes	yes	yes
TCONS_00004381	yes	yes	yes
TCONS_00004382	yes	yes	yes
TCONS_00004383	yes	yes	yes
TCONS_00004384	yes	yes	yes
TCONS_00004385	yes	yes	yes
TCONS_00004386	yes	yes	no
TCONS_00004387	yes	yes	no
TCONS_00004392	yes	yes	yes
TCONS_00004404	yes	yes	yes
TCONS_00004405	yes	yes	yes
TCONS_00004409	yes	yes	yes
TCONS_00004410	yes	yes	yes
TCONS_00004411	yes	yes	yes
TCONS_00004412	yes	yes	yes
TCONS_00004413	yes	yes	yes
TCONS_00004414	yes	yes	yes
TCONS_00004415	yes	yes	no
TCONS_00004416	yes	yes	yes
TCONS_00004417	yes	yes	yes
TCONS_00004466	yes	yes	yes
TCONS_00004471	yes	yes	no
TCONS_00004491	yes	yes	yes
TCONS_00004495	yes	yes	yes
TCONS_00004500	yes	yes	no
TCONS_00004501	yes	yes	no
TCONS_00004502	yes	yes	no
TCONS_00004503	yes	yes	yes
TCONS_00004522	yes	yes	no
TCONS_00004523	yes	yes	no
TCONS_00004524	yes	yes	yes
TCONS_00004525	yes	yes	no
TCONS_00004570	yes	yes	yes
TCONS_00004571	no	yes	no
TCONS_00004572	no	yes	no
TCONS_00004573	no	yes	no
TCONS_00004574	yes	yes	yes
TCONS_00004575	yes	yes	yes
TCONS_00004580	yes	yes	no
TCONS_00004581	yes	yes	yes
TCONS_00004588	yes	yes	yes
TCONS_00004592	no	yes	no
TCONS_00004593	yes	yes	yes
TCONS_00004595	yes	yes	no
TCONS_00004619	yes	yes	yes
TCONS_00004620	yes	yes	yes
TCONS_00004627	yes	yes	yes
TCONS_00004628	yes	yes	yes
TCONS_00004644	yes	yes	yes
TCONS_00004645	yes	yes	yes
TCONS_00004683	yes	yes	yes
TCONS_00004726	yes	yes	yes
TCONS_00004888	yes	yes	yes
TCONS_00004889	yes	yes	yes
TCONS_00004890	yes	no	yes
TCONS_00004892	yes	yes	no
TCONS_00004893	yes	yes	no
TCONS_00004894	yes	yes	no
TCONS_00004896	yes	yes	no
TCONS_00004902	yes	yes	yes
TCONS_00004939	yes	yes	yes
TCONS_00004963	yes	yes	yes
TCONS_00004976	yes	yes	no
TCONS_00005001	yes	yes	yes
TCONS_00005054	yes	yes	yes
TCONS_00005101	yes	yes	no
TCONS_00005105	yes	yes	no
TCONS_00005106	yes	yes	yes
TCONS_00005107	yes	yes	yes
TCONS_00005109	yes	yes	no
TCONS_00005110	no	yes	no
TCONS_00005128	yes	yes	no
TCONS_00005129	yes	yes	no
TCONS_00005130	yes	yes	no
TCONS_00005131	yes	yes	no
TCONS_00005132	yes	yes	no
TCONS_00005194	yes	yes	yes
TCONS_00005195	no	yes	yes
TCONS_00005196	no	yes	yes
TCONS_00005201	yes	yes	yes
TCONS_00005203	yes	yes	yes
TCONS_00005211	yes	yes	yes
TCONS_00005213	yes	yes	yes
TCONS_00005214	yes	yes	yes
TCONS_00005215	yes	yes	yes
TCONS_00005216	yes	yes	yes
TCONS_00005217	yes	yes	yes
TCONS_00005218	yes	yes	no
TCONS_00005227	yes	yes	yes
TCONS_00005228	yes	yes	yes
TCONS_00005229	yes	yes	yes
TCONS_00005230	yes	yes	yes
TCONS_00005239	yes	yes	no
TCONS_00005240	yes	yes	no
TCONS_00005296	yes	no	no
TCONS_00005320	yes	yes	yes
TCONS_00005355	yes	yes	yes
TCONS_00005419	yes	yes	yes
TCONS_00005427	yes	yes	no
TCONS_00005428	yes	yes	no
TCONS_00005429	yes	yes	yes
TCONS_00005444	no	yes	no
TCONS_00005445	no	yes	no
TCONS_00005446	no	yes	no
TCONS_00005453	no	yes	no
TCONS_00005490	yes	yes	yes
TCONS_00005491	yes	yes	yes
TCONS_00005516	yes	yes	yes
TCONS_00005517	yes	yes	yes
TCONS_00005518	yes	yes	yes
TCONS_00005539	yes	yes	no
TCONS_00005541	yes	yes	yes
TCONS_00005573	yes	yes	yes
TCONS_00005599	no	yes	yes
TCONS_00005600	no	yes	yes
TCONS_00005613	yes	yes	no
TCONS_00005614	no	yes	no
TCONS_00005615	no	yes	no
TCONS_00005616	yes	yes	no
TCONS_00005618	yes	yes	yes
TCONS_00005619	yes	yes	yes
TCONS_00005620	yes	no	yes
TCONS_00005648	no	yes	yes
TCONS_00005669	yes	yes	yes
TCONS_00005743	yes	yes	yes
TCONS_00005744	yes	yes	yes
TCONS_00005748	yes	yes	yes
TCONS_00005754	yes	yes	yes
TCONS_00005756	yes	yes	yes
TCONS_00005766	yes	yes	no
TCONS_00005782	yes	yes	yes
TCONS_00005788	no	yes	no
TCONS_00005789	yes	yes	no
TCONS_00005791	yes	no	no
TCONS_00005792	yes	no	no
TCONS_00005823	no	yes	no
TCONS_00005834	yes	yes	yes
TCONS_00005874	yes	yes	no
TCONS_00005875	yes	yes	no
TCONS_00005876	yes	yes	yes
TCONS_00005880	yes	yes	yes
TCONS_00005898	no	yes	yes
TCONS_00005899	yes	yes	yes
TCONS_00005949	yes	yes	yes
TCONS_00005953	yes	yes	yes
TCONS_00005967	no	yes	no
TCONS_00005968	no	yes	no
TCONS_00005969	yes	yes	yes
TCONS_00005995	yes	yes	no
TCONS_00006003	yes	yes	yes
TCONS_00006028	no	yes	no
TCONS_00006029	no	yes	no
TCONS_00006042	yes	yes	yes
TCONS_00006051	yes	yes	no
TCONS_00006052	yes	yes	no
TCONS_00006053	yes	yes	no
TCONS_00006054	yes	yes	no
TCONS_00006055	yes	yes	no
TCONS_00006056	yes	yes	no
TCONS_00006057	yes	yes	no
TCONS_00006058	yes	yes	no
TCONS_00006059	yes	yes	no
TCONS_00006060	yes	yes	yes
TCONS_00006061	yes	yes	yes
TCONS_00006062	yes	yes	yes
TCONS_00006063	yes	yes	yes
TCONS_00006073	yes	yes	yes
TCONS_00006088	yes	yes	yes
TCONS_00006089	yes	yes	yes
TCONS_00006123	no	yes	yes
TCONS_00006124	yes	yes	yes
TCONS_00006125	yes	yes	yes
TCONS_00006126	yes	yes	yes
TCONS_00006137	yes	yes	yes
TCONS_00006153	yes	yes	yes
TCONS_00006170	yes	yes	yes
TCONS_00006171	yes	yes	yes
TCONS_00006172	yes	yes	yes
TCONS_00006190	yes	yes	no
TCONS_00006191	yes	yes	yes
TCONS_00006192	yes	yes	no
TCONS_00006193	no	yes	no
TCONS_00006194	no	yes	no
TCONS_00006195	yes	yes	no
TCONS_00006196	no	yes	no
TCONS_00006197	yes	yes	yes
TCONS_00006219	yes	yes	yes
TCONS_00006236	yes	yes	no
TCONS_00006237	yes	yes	no
TCONS_00006238	yes	yes	no
TCONS_00006239	yes	yes	no
TCONS_00006240	yes	yes	no
TCONS_00006241	yes	yes	no
TCONS_00006242	yes	yes	no
TCONS_00006243	yes	yes	yes
TCONS_00006244	yes	yes	yes
TCONS_00006245	yes	yes	yes
TCONS_00006273	no	yes	yes
TCONS_00006274	yes	yes	yes
TCONS_00006275	yes	yes	yes
TCONS_00006316	yes	yes	no
TCONS_00006317	yes	yes	no
TCONS_00006318	yes	yes	no
TCONS_00006325	yes	yes	yes
TCONS_00006351	yes	yes	yes
TCONS_00006352	yes	yes	yes
TCONS_00006356	yes	yes	yes
TCONS_00006358	yes	yes	yes
TCONS_00006359	yes	yes	yes
TCONS_00006400	yes	yes	yes
TCONS_00006425	yes	yes	yes
TCONS_00006427	yes	yes	yes
TCONS_00006429	yes	yes	yes
TCONS_00006456	yes	no	no
TCONS_00006487	yes	yes	yes
TCONS_00006494	yes	yes	no
TCONS_00006495	yes	yes	no
TCONS_00006496	yes	yes	no
TCONS_00006497	yes	yes	no
TCONS_00006498	yes	yes	no
TCONS_00006499	yes	yes	no
TCONS_00006500	yes	yes	no
TCONS_00006501	yes	yes	no
TCONS_00006502	yes	yes	no
TCONS_00006503	yes	yes	no
TCONS_00006504	yes	yes	no
TCONS_00006505	yes	yes	no
TCONS_00006506	yes	yes	no
TCONS_00006507	yes	yes	no
TCONS_00006508	yes	yes	no
TCONS_00006509	yes	yes	no
TCONS_00006510	yes	yes	yes
TCONS_00006511	yes	yes	yes
TCONS_00006514	yes	yes	yes
TCONS_00006538	yes	yes	yes
TCONS_00006544	no	yes	no
TCONS_00006555	no	yes	no
TCONS_00006556	no	yes	yes
TCONS_00006557	yes	yes	no
TCONS_00006558	no	yes	no
TCONS_00006559	no	yes	yes
TCONS_00006560	no	yes	yes
TCONS_00006561	yes	yes	no
TCONS_00006589	no	yes	no
TCONS_00006590	no	yes	no
TCONS_00006591	no	yes	no
TCONS_00006592	no	yes	no
TCONS_00006593	yes	yes	no
TCONS_00006594	no	yes	no
TCONS_00006595	yes	yes	yes
TCONS_00006596	no	yes	no
TCONS_00006601	yes	yes	yes
TCONS_00006604	yes	yes	yes
TCONS_00006650	yes	yes	yes
TCONS_00006651	yes	yes	yes
TCONS_00006652	yes	yes	yes
TCONS_00006653	yes	yes	yes
TCONS_00006654	yes	yes	no
TCONS_00006668	yes	yes	yes
TCONS_00006669	yes	yes	yes
TCONS_00006672	yes	yes	yes
TCONS_00006675	yes	yes	yes
TCONS_00006682	yes	yes	yes
TCONS_00006683	yes	yes	yes
TCONS_00006684	yes	yes	yes
TCONS_00006685	no	yes	no
TCONS_00006686	no	yes	no
TCONS_00006687	no	yes	no
TCONS_00006688	no	yes	no
TCONS_00006689	no	yes	no
TCONS_00006690	no	yes	no
TCONS_00006691	no	yes	no
TCONS_00006692	no	yes	no
TCONS_00006693	yes	yes	yes
TCONS_00006694	yes	yes	yes
TCONS_00006695	yes	yes	yes
TCONS_00006696	yes	yes	yes
TCONS_00006697	yes	yes	yes
TCONS_00006698	no	yes	yes
TCONS_00006704	yes	yes	no
TCONS_00006710	no	yes	yes
TCONS_00006711	no	yes	no
TCONS_00006715	yes	yes	no
TCONS_00006716	yes	yes	no
TCONS_00006717	yes	yes	no
TCONS_00006718	no	yes	no
TCONS_00006719	yes	yes	no
TCONS_00006720	yes	yes	no
TCONS_00006722	yes	yes	yes
TCONS_00006745	no	no	yes
TCONS_00006746	no	no	yes
TCONS_00006747	yes	yes	yes
TCONS_00006748	yes	yes	yes
TCONS_00006850	yes	yes	yes
TCONS_00006851	yes	yes	yes
TCONS_00006857	no	yes	yes
TCONS_00006858	no	yes	yes
TCONS_00006859	no	yes	yes
TCONS_00006866	yes	yes	no
TCONS_00006867	yes	yes	no
TCONS_00006868	yes	yes	no
TCONS_00006914	yes	yes	yes
TCONS_00006915	yes	yes	yes
TCONS_00006916	yes	yes	yes
TCONS_00006923	yes	yes	yes
TCONS_00006926	yes	yes	yes
TCONS_00006927	yes	yes	yes
TCONS_00006928	yes	yes	yes
TCONS_00006929	yes	yes	yes
TCONS_00006955	yes	yes	yes
TCONS_00006971	yes	yes	yes
TCONS_00006979	yes	yes	yes
TCONS_00007017	yes	yes	yes
TCONS_00007018	yes	yes	yes
TCONS_00007054	yes	yes	yes
TCONS_00007060	yes	yes	yes
TCONS_00007076	no	no	no
TCONS_00007077	no	no	no
TCONS_00007078	no	no	no
TCONS_00007079	no	no	no
TCONS_00007080	no	yes	no
TCONS_00007087	yes	no	no
TCONS_00007088	yes	no	no
TCONS_00007089	yes	no	no
TCONS_00007090	yes	yes	no
TCONS_00007093	yes	yes	yes
TCONS_00007094	yes	yes	yes
TCONS_00007095	yes	yes	yes
TCONS_00007120	yes	yes	yes
TCONS_00007121	yes	yes	yes
TCONS_00007147	yes	yes	yes
TCONS_00007160	no	yes	yes
TCONS_00007161	no	no	yes
TCONS_00007162	no	no	yes
TCONS_00007163	no	yes	yes
TCONS_00007164	no	yes	yes
TCONS_00007165	yes	yes	yes
TCONS_00007166	yes	yes	yes
TCONS_00007187	yes	yes	yes
TCONS_00007190	yes	yes	yes
TCONS_00007224	yes	yes	yes
TCONS_00007230	yes	yes	yes
TCONS_00007231	yes	yes	yes
TCONS_00007232	yes	yes	yes
TCONS_00007233	yes	yes	yes
TCONS_00007234	yes	yes	yes
TCONS_00007235	yes	yes	yes
TCONS_00007236	yes	yes	yes
TCONS_00007237	yes	yes	yes
TCONS_00007238	yes	yes	yes
TCONS_00007239	yes	yes	yes
TCONS_00007245	yes	yes	yes
TCONS_00007246	yes	yes	yes
TCONS_00007247	yes	yes	yes
TCONS_00007248	no	yes	no
TCONS_00007249	yes	yes	no
TCONS_00007251	yes	yes	yes
TCONS_00007261	yes	yes	no
TCONS_00007262	yes	yes	no
TCONS_00007263	yes	yes	no
TCONS_00007264	yes	yes	yes
TCONS_00007265	yes	no	no
TCONS_00007266	yes	yes	yes
TCONS_00007272	no	yes	yes
TCONS_00007273	yes	yes	yes
TCONS_00007274	yes	yes	yes
TCONS_00007275	no	yes	yes
TCONS_00007277	no	yes	yes
TCONS_00007278	yes	yes	yes
TCONS_00007279	yes	yes	yes
TCONS_00007323	yes	yes	no
TCONS_00007324	yes	yes	no
TCONS_00007325	yes	yes	no
TCONS_00007326	yes	yes	yes
TCONS_00007350	yes	yes	no
TCONS_00007351	yes	yes	no
TCONS_00007356	yes	yes	yes
TCONS_00007357	yes	yes	yes
TCONS_00007358	yes	yes	yes
TCONS_00007359	yes	yes	yes
TCONS_00007360	yes	yes	yes
TCONS_00007361	yes	yes	yes
TCONS_00007380	yes	no	no
TCONS_00007381	yes	yes	no
TCONS_00007382	yes	no	no
TCONS_00007383	yes	no	no
TCONS_00007390	yes	yes	no
TCONS_00007391	yes	yes	no
TCONS_00007392	yes	yes	no
TCONS_00007393	yes	yes	no
TCONS_00007394	yes	yes	yes
TCONS_00007395	yes	yes	no
TCONS_00007396	yes	yes	yes
TCONS_00007397	yes	yes	yes
TCONS_00007409	yes	yes	yes
TCONS_00007410	yes	yes	yes
TCONS_00007411	yes	yes	yes
TCONS_00007412	yes	yes	yes
TCONS_00007413	yes	yes	yes
TCONS_00007414	yes	yes	yes
TCONS_00007416	yes	yes	yes
TCONS_00007417	yes	yes	yes
TCONS_00007421	yes	yes	yes
TCONS_00007445	yes	yes	yes
TCONS_00007461	yes	yes	yes
TCONS_00007462	no	yes	yes
TCONS_00007463	no	yes	yes
TCONS_00007464	no	yes	yes
TCONS_00007465	yes	yes	yes
TCONS_00007466	no	yes	yes
TCONS_00007467	yes	yes	yes
TCONS_00007468	yes	yes	yes
TCONS_00007503	yes	yes	yes
TCONS_00007505	no	yes	yes
TCONS_00007506	no	yes	yes
TCONS_00007507	no	yes	yes
TCONS_00007509	no	yes	no
TCONS_00007510	no	yes	no
TCONS_00007511	no	yes	yes
TCONS_00007523	no	yes	no
TCONS_00007530	yes	yes	yes
TCONS_00007532	yes	yes	yes
TCONS_00007551	yes	yes	yes
TCONS_00007553	yes	yes	yes
TCONS_00007555	yes	yes	yes
TCONS_00007556	yes	yes	yes
TCONS_00007583	no	yes	yes
TCONS_00007584	no	yes	yes
TCONS_00007594	yes	yes	yes
TCONS_00007603	no	yes	yes
TCONS_00007604	yes	yes	yes
TCONS_00007606	no	yes	yes
TCONS_00007607	no	yes	yes
TCONS_00007608	no	yes	no
TCONS_00007609	no	yes	no
TCONS_00007614	yes	yes	yes
TCONS_00007637	yes	yes	yes
TCONS_00007641	no	yes	yes
TCONS_00007642	yes	yes	no
TCONS_00007645	yes	yes	yes
TCONS_00007684	yes	yes	no
TCONS_00007726	no	yes	yes
TCONS_00007727	no	yes	yes
TCONS_00007728	no	yes	yes
TCONS_00007736	yes	yes	yes
TCONS_00007737	yes	yes	yes
TCONS_00007738	yes	yes	yes
TCONS_00007739	no	yes	yes
TCONS_00007740	no	yes	yes
TCONS_00007743	no	yes	yes
TCONS_00007744	no	yes	yes
TCONS_00007761	yes	yes	yes
TCONS_00007762	yes	yes	yes
TCONS_00007772	no	yes	yes
TCONS_00007773	no	yes	yes
TCONS_00007774	yes	yes	yes
TCONS_00007775	no	yes	yes
TCONS_00007777	no	yes	no
TCONS_00007779	no	yes	yes
TCONS_00007780	no	yes	yes
TCONS_00007781	no	yes	yes
TCONS_00007782	yes	yes	yes
TCONS_00007784	yes	yes	yes
TCONS_00007785	yes	yes	yes
TCONS_00007822	no	yes	no
TCONS_00007823	yes	yes	no
TCONS_00007824	yes	yes	yes
TCONS_00007825	no	yes	yes
TCONS_00007846	yes	yes	yes
TCONS_00007847	yes	yes	yes
TCONS_00007848	yes	yes	yes
TCONS_00007849	yes	yes	yes
TCONS_00007850	yes	yes	yes
TCONS_00007899	yes	yes	yes
TCONS_00007912	no	no	yes
TCONS_00007913	yes	yes	yes
TCONS_00007914	yes	no	yes
TCONS_00007915	yes	yes	yes
TCONS_00007916	yes	yes	yes
TCONS_00007917	yes	yes	no
TCONS_00007918	no	yes	yes
TCONS_00007919	yes	yes	yes
TCONS_00007922	no	yes	no
TCONS_00007923	yes	yes	no
TCONS_00007924	yes	yes	no
TCONS_00007935	yes	yes	yes
TCONS_00007981	yes	yes	no
TCONS_00007994	yes	yes	yes
TCONS_00008028	yes	no	yes
TCONS_00008044	yes	yes	yes
TCONS_00008050	yes	yes	yes
TCONS_00008068	yes	yes	yes
TCONS_00008071	yes	yes	yes
TCONS_00008072	yes	yes	yes
TCONS_00008092	yes	yes	no
TCONS_00008094	yes	yes	no
TCONS_00008095	yes	yes	no
TCONS_00008139	yes	yes	yes
TCONS_00008150	yes	yes	yes
TCONS_00008152	yes	yes	no
TCONS_00008162	yes	yes	yes
TCONS_00008163	yes	yes	yes
TCONS_00008180	yes	yes	no
TCONS_00008185	no	yes	yes
TCONS_00008224	yes	yes	yes
TCONS_00008231	no	yes	yes
TCONS_00008232	yes	yes	yes
TCONS_00008233	yes	yes	yes
TCONS_00008249	no	yes	yes
TCONS_00008250	no	yes	yes
TCONS_00008251	no	no	yes
TCONS_00008275	yes	yes	yes
TCONS_00008282	yes	yes	yes
TCONS_00008284	yes	no	no
TCONS_00008285	yes	no	no
TCONS_00008287	yes	no	no
TCONS_00008288	yes	no	no
TCONS_00008297	yes	yes	yes
TCONS_00008298	yes	yes	yes
TCONS_00008299	yes	yes	yes
TCONS_00008303	yes	yes	yes
TCONS_00008307	yes	yes	yes
TCONS_00008317	yes	yes	yes
TCONS_00008332	no	yes	no
TCONS_00008333	no	yes	no
TCONS_00008334	no	yes	no
TCONS_00008335	no	yes	no
TCONS_00008347	yes	yes	no
TCONS_00008428	yes	yes	yes
TCONS_00008429	no	yes	yes
TCONS_00008444	yes	yes	yes
TCONS_00008445	yes	yes	yes
TCONS_00008473	no	yes	no
TCONS_00008474	no	yes	yes
TCONS_00008475	no	yes	no
TCONS_00008476	no	yes	no
TCONS_00008477	yes	yes	yes
TCONS_00008501	no	yes	no
TCONS_00008502	no	no	no
TCONS_00008503	no	yes	no
TCONS_00008504	no	yes	yes
TCONS_00008508	no	yes	yes
TCONS_00008512	yes	yes	yes
TCONS_00008524	yes	yes	yes
TCONS_00008525	yes	yes	yes
TCONS_00008547	yes	yes	yes
TCONS_00008548	yes	yes	yes
TCONS_00008549	yes	yes	yes
TCONS_00008557	yes	yes	yes
TCONS_00008562	yes	yes	yes
TCONS_00008563	yes	yes	yes
TCONS_00008571	yes	yes	yes
TCONS_00008592	yes	yes	yes
TCONS_00008593	yes	yes	yes
TCONS_00008594	yes	yes	yes
TCONS_00008595	yes	yes	yes
TCONS_00008596	yes	yes	yes
TCONS_00008597	yes	yes	yes
TCONS_00008599	yes	no	no
TCONS_00008600	no	no	no
TCONS_00008601	yes	yes	no
TCONS_00008602	yes	yes	yes
TCONS_00008603	yes	yes	yes
TCONS_00008605	yes	yes	yes
TCONS_00008606	yes	yes	yes
TCONS_00008607	yes	yes	no
TCONS_00008621	no	yes	no
TCONS_00008624	yes	yes	yes
TCONS_00008625	yes	yes	yes
TCONS_00008626	yes	yes	yes
TCONS_00008671	yes	yes	yes
TCONS_00008686	no	yes	yes
TCONS_00008690	no	yes	no
TCONS_00008693	yes	yes	no
TCONS_00008694	yes	yes	no
TCONS_00008695	yes	yes	no
TCONS_00008696	yes	yes	no
TCONS_00008697	yes	yes	no
TCONS_00008698	yes	yes	no
TCONS_00008699	no	yes	no
TCONS_00008700	no	yes	no
TCONS_00008701	yes	yes	no
TCONS_00008702	yes	yes	yes
TCONS_00008703	no	yes	no
TCONS_00008704	yes	yes	yes
TCONS_00008705	yes	yes	no
TCONS_00008706	yes	yes	yes
TCONS_00008707	yes	yes	yes
TCONS_00008708	no	yes	no
TCONS_00008711	no	yes	no
TCONS_00008712	no	yes	no
TCONS_00008713	yes	yes	yes
TCONS_00008714	yes	yes	yes
TCONS_00008715	yes	yes	no
TCONS_00008716	no	yes	no
TCONS_00008749	no	no	yes
TCONS_00008750	no	no	yes
TCONS_00008762	yes	yes	yes
TCONS_00008775	yes	yes	no
TCONS_00008782	yes	yes	yes
TCONS_00008783	yes	yes	yes
TCONS_00008784	yes	yes	no
TCONS_00008785	no	yes	yes
TCONS_00008786	yes	yes	no
TCONS_00008800	yes	yes	no
TCONS_00008802	no	yes	no
TCONS_00008803	no	yes	no
TCONS_00008815	yes	yes	yes
TCONS_00008823	yes	yes	yes
TCONS_00008824	no	yes	no
TCONS_00008825	no	yes	yes
TCONS_00008826	yes	yes	yes
TCONS_00008827	no	yes	yes
TCONS_00008828	no	no	yes
TCONS_00008846	yes	yes	yes
TCONS_00008860	no	yes	no
TCONS_00008861	no	yes	no
TCONS_00008866	no	yes	no
TCONS_00008867	no	yes	no
TCONS_00008873	no	yes	no
TCONS_00008881	no	yes	no
TCONS_00008882	no	yes	no
TCONS_00008883	yes	yes	yes
TCONS_00008908	yes	yes	yes
TCONS_00008943	yes	yes	yes
TCONS_00008972	yes	yes	yes
TCONS_00008973	yes	yes	yes
TCONS_00008977	yes	yes	yes
TCONS_00008978	yes	yes	no
TCONS_00008980	yes	yes	yes
TCONS_00008981	yes	yes	yes
TCONS_00008995	yes	no	yes
TCONS_00009000	yes	yes	yes
TCONS_00009001	yes	yes	yes
TCONS_00009029	yes	yes	yes
TCONS_00009040	no	yes	no
TCONS_00009041	yes	yes	no
TCONS_00009042	yes	yes	no
TCONS_00009043	yes	yes	yes
TCONS_00009059	no	yes	yes
TCONS_00009091	yes	yes	yes
TCONS_00009096	yes	yes	yes
TCONS_00009133	no	yes	no
TCONS_00009134	no	yes	no
TCONS_00009167	yes	yes	no
TCONS_00009174	yes	yes	yes
TCONS_00009322	yes	yes	no
TCONS_00009348	yes	yes	yes
TCONS_00009351	yes	yes	yes
TCONS_00009353	yes	yes	yes
TCONS_00009356	no	yes	no
TCONS_00009363	no	yes	no
TCONS_00009365	yes	yes	no
TCONS_00009371	yes	no	no
TCONS_00009372	yes	no	no
TCONS_00009373	yes	no	no
TCONS_00009374	yes	yes	no
TCONS_00009375	yes	yes	no
TCONS_00009378	yes	yes	no
TCONS_00009379	yes	yes	no
TCONS_00009380	yes	yes	no
TCONS_00009381	yes	yes	no
TCONS_00009382	yes	yes	no
TCONS_00009385	yes	yes	yes
TCONS_00009387	yes	yes	yes
TCONS_00009391	yes	yes	yes
TCONS_00009392	yes	yes	yes
TCONS_00009403	yes	yes	yes
TCONS_00009451	yes	yes	yes
TCONS_00009468	yes	yes	yes
TCONS_00009494	yes	yes	yes
TCONS_00009552	yes	yes	yes
TCONS_00009553	yes	yes	no
TCONS_00009554	yes	yes	yes
TCONS_00009555	yes	yes	no
TCONS_00009559	yes	yes	no
TCONS_00009561	yes	yes	yes
TCONS_00009562	yes	yes	no
TCONS_00009563	yes	yes	yes
TCONS_00009564	yes	yes	no
TCONS_00009566	yes	yes	no
TCONS_00009567	yes	yes	yes
TCONS_00009572	yes	yes	no
TCONS_00009592	yes	yes	no
TCONS_00009593	yes	yes	no
TCONS_00009594	yes	yes	no
TCONS_00009595	yes	yes	no
TCONS_00009596	yes	yes	no
TCONS_00009597	yes	yes	no
TCONS_00009598	no	yes	no
TCONS_00009599	no	yes	no
TCONS_00009600	yes	yes	yes
TCONS_00009601	no	yes	no
TCONS_00009602	no	yes	no
TCONS_00009603	no	yes	no
TCONS_00009613	yes	yes	no
TCONS_00009614	yes	yes	yes
TCONS_00009615	yes	yes	yes
TCONS_00009626	yes	yes	yes
TCONS_00009644	yes	yes	yes
TCONS_00009675	yes	yes	yes
TCONS_00009717	yes	yes	yes
TCONS_00009729	no	yes	no
TCONS_00009730	no	yes	no
TCONS_00009731	no	yes	no
TCONS_00009732	no	yes	no
TCONS_00009733	no	yes	no
TCONS_00009736	yes	yes	yes
TCONS_00009737	yes	yes	yes
TCONS_00009738	yes	yes	yes
TCONS_00009739	yes	yes	yes
TCONS_00009740	no	yes	no
TCONS_00009746	yes	yes	yes
TCONS_00009847	yes	yes	yes
TCONS_00009863	yes	yes	yes
TCONS_00009865	yes	yes	yes
TCONS_00009871	yes	yes	yes
TCONS_00009909	yes	yes	yes
TCONS_00009910	yes	yes	yes
TCONS_00009911	yes	yes	yes
TCONS_00009993	yes	yes	no
TCONS_00009994	yes	yes	yes
TCONS_00009995	yes	yes	yes
TCONS_00009996	yes	yes	yes
TCONS_00009997	yes	yes	no
TCONS_00009998	no	yes	yes
TCONS_00010038	yes	yes	no
TCONS_00010042	yes	yes	yes
TCONS_00010044	yes	yes	yes
TCONS_00010094	yes	yes	yes
TCONS_00010101	yes	yes	no
TCONS_00010102	yes	yes	yes
TCONS_00010103	yes	yes	no
TCONS_00010109	yes	yes	yes
TCONS_00010110	yes	yes	yes
TCONS_00010111	yes	yes	yes
TCONS_00010112	yes	yes	yes
TCONS_00010115	yes	yes	yes
TCONS_00010136	yes	yes	yes
TCONS_00010179	yes	yes	yes
TCONS_00010183	yes	yes	yes
TCONS_00010194	yes	yes	yes
TCONS_00010212	yes	yes	no
TCONS_00010213	yes	yes	no
TCONS_00010214	no	yes	no
TCONS_00010215	no	yes	no
TCONS_00010216	no	yes	no
TCONS_00010217	no	yes	no
TCONS_00010218	yes	yes	no
TCONS_00010219	yes	no	no
TCONS_00010226	yes	no	no
TCONS_00010227	yes	yes	no
TCONS_00010228	yes	no	no
TCONS_00010232	yes	yes	yes
TCONS_00010234	yes	yes	yes
TCONS_00010235	no	yes	yes
TCONS_00010236	no	yes	yes
TCONS_00010237	no	yes	yes
TCONS_00010238	no	yes	yes
TCONS_00010239	no	yes	yes
TCONS_00010240	no	yes	yes
TCONS_00010242	yes	yes	yes
TCONS_00010243	no	yes	yes
TCONS_00010247	yes	yes	yes
TCONS_00010249	yes	yes	no
TCONS_00010250	yes	yes	no
TCONS_00010251	yes	yes	yes
TCONS_00010255	yes	yes	yes
TCONS_00010288	yes	yes	no
TCONS_00010292	yes	yes	yes
TCONS_00010293	yes	yes	yes
TCONS_00010300	yes	yes	no
TCONS_00010301	yes	yes	no
TCONS_00010345	no	yes	no
TCONS_00010346	no	yes	no
TCONS_00010348	no	yes	no
TCONS_00010349	no	yes	no
TCONS_00010350	no	yes	no
TCONS_00010364	yes	no	yes
TCONS_00010382	yes	yes	no
TCONS_00010386	yes	yes	no
TCONS_00010387	yes	yes	no
TCONS_00010388	yes	yes	yes
TCONS_00010391	yes	yes	no
TCONS_00010392	yes	yes	no
TCONS_00010393	yes	yes	no
TCONS_00010536	yes	yes	yes
TCONS_00010565	yes	yes	yes
TCONS_00010566	yes	yes	yes
TCONS_00010567	yes	yes	yes
TCONS_00010568	no	yes	yes
TCONS_00010581	yes	yes	yes
TCONS_00010593	no	yes	no
TCONS_00010594	no	no	yes
TCONS_00010608	yes	yes	yes
TCONS_00010618	yes	yes	no
TCONS_00010619	no	yes	no
TCONS_00010620	yes	yes	no
TCONS_00010621	yes	yes	no
TCONS_00010622	no	yes	no
TCONS_00010623	no	yes	no
TCONS_00010627	no	no	no
TCONS_00010629	yes	yes	yes
TCONS_00010631	yes	yes	no
TCONS_00010632	yes	yes	no
TCONS_00010633	yes	no	yes
TCONS_00010634	yes	yes	yes
TCONS_00010640	yes	yes	yes
TCONS_00010641	yes	yes	yes
TCONS_00010642	yes	yes	yes
TCONS_00010648	no	yes	no
TCONS_00010649	yes	yes	no
TCONS_00010650	no	yes	no
TCONS_00010651	no	yes	no
TCONS_00010652	no	yes	no
TCONS_00010653	no	yes	no
TCONS_00010719	yes	yes	yes
TCONS_00010735	yes	yes	yes
TCONS_00010770	yes	yes	yes
TCONS_00010772	no	yes	no
TCONS_00010773	no	no	no
TCONS_00010774	no	no	no
TCONS_00010782	no	yes	no
TCONS_00010783	no	yes	no
TCONS_00010785	no	yes	no
TCONS_00010786	yes	yes	yes
TCONS_00010864	yes	yes	yes
TCONS_00010865	yes	yes	no
TCONS_00010866	yes	yes	no
TCONS_00010867	yes	yes	no
TCONS_00010868	yes	yes	no
TCONS_00010869	yes	yes	no
TCONS_00011140	yes	yes	yes
TCONS_00011163	yes	yes	yes
TCONS_00011196	yes	yes	yes
TCONS_00011221	yes	yes	no
TCONS_00011280	no	yes	yes
TCONS_00011281	no	yes	no
TCONS_00011282	no	yes	no
TCONS_00011283	no	yes	no
TCONS_00011284	no	yes	no
TCONS_00011285	no	yes	no
TCONS_00011286	no	yes	no
TCONS_00011287	no	yes	no
TCONS_00011288	no	yes	no
TCONS_00011294	yes	yes	yes
TCONS_00011300	no	yes	yes
TCONS_00011301	no	yes	yes
TCONS_00011306	no	yes	yes
TCONS_00011307	yes	yes	yes
TCONS_00011308	yes	yes	yes
TCONS_00011312	yes	yes	yes
TCONS_00011329	yes	yes	yes
TCONS_00011330	yes	yes	yes
TCONS_00011331	yes	yes	yes
TCONS_00011332	yes	yes	yes
TCONS_00011354	yes	yes	yes
TCONS_00011355	yes	yes	yes
TCONS_00011356	yes	yes	yes
TCONS_00011357	yes	yes	yes
TCONS_00011358	yes	yes	yes
TCONS_00011359	yes	yes	yes
TCONS_00011360	yes	yes	yes
TCONS_00011362	yes	yes	yes
TCONS_00011367	yes	yes	yes
TCONS_00011452	yes	yes	yes
TCONS_00011471	yes	yes	yes
TCONS_00011472	yes	yes	yes
TCONS_00011473	yes	yes	yes
TCONS_00011512	no	yes	no
TCONS_00011513	no	yes	no
TCONS_00011514	no	yes	no
TCONS_00011515	yes	yes	no
TCONS_00011526	yes	yes	yes
TCONS_00011529	yes	yes	yes
TCONS_00011531	yes	yes	yes
TCONS_00011533	yes	yes	yes
TCONS_00011534	yes	yes	yes
TCONS_00011535	yes	yes	yes
TCONS_00011536	yes	yes	yes
TCONS_00011538	yes	yes	yes
TCONS_00011539	yes	yes	no
TCONS_00011540	no	yes	yes
TCONS_00011541	no	yes	yes
TCONS_00011542	yes	yes	yes
TCONS_00011543	no	yes	yes
TCONS_00011544	yes	yes	yes
TCONS_00011545	yes	yes	yes
TCONS_00011547	yes	yes	yes
TCONS_00011559	yes	yes	yes
TCONS_00011560	no	yes	yes
TCONS_00011561	no	yes	no
TCONS_00011562	no	yes	no
TCONS_00011587	yes	yes	yes
TCONS_00011681	yes	yes	yes
TCONS_00011685	no	yes	yes
TCONS_00011686	no	yes	yes
TCONS_00011687	no	yes	yes
TCONS_00011717	no	yes	yes
TCONS_00011718	yes	yes	yes
TCONS_00011719	yes	yes	yes
TCONS_00011720	yes	yes	yes
TCONS_00011730	yes	yes	no
TCONS_00011733	yes	yes	yes
TCONS_00011734	yes	yes	yes
TCONS_00011735	no	yes	no
TCONS_00011736	no	yes	yes
TCONS_00011737	yes	yes	yes
TCONS_00011738	yes	yes	yes
TCONS_00011740	yes	yes	yes
TCONS_00011747	yes	yes	yes
TCONS_00011748	yes	yes	yes
TCONS_00011845	no	yes	yes
TCONS_00011850	yes	yes	yes
TCONS_00011852	yes	yes	yes
TCONS_00011853	yes	yes	yes
TCONS_00011861	no	no	no
TCONS_00011863	yes	no	no
TCONS_00011865	yes	yes	yes
TCONS_00011867	yes	yes	no
TCONS_00011869	no	no	no
TCONS_00011872	yes	yes	no
TCONS_00011873	yes	yes	no
TCONS_00011875	no	yes	yes
TCONS_00011876	yes	yes	no
TCONS_00011892	yes	yes	no
TCONS_00011894	yes	yes	no
TCONS_00011895	yes	yes	no
TCONS_00011898	yes	no	no
TCONS_00011899	no	no	no
TCONS_00011902	no	no	no
TCONS_00011904	no	no	no
TCONS_00011905	no	no	no
TCONS_00011906	no	no	no
TCONS_00011907	no	no	no
TCONS_00011908	no	no	no
TCONS_00011909	no	no	no
TCONS_00011910	no	yes	no
TCONS_00011911	no	yes	no
TCONS_00011912	no	no	no
TCONS_00011913	no	no	no
TCONS_00011914	no	no	no
TCONS_00011915	no	no	no
TCONS_00011916	no	no	no
TCONS_00011917	no	no	no
TCONS_00011918	no	no	no
TCONS_00011922	yes	yes	no
TCONS_00011924	no	no	no
TCONS_00011925	no	no	no
TCONS_00011926	no	no	no
TCONS_00011927	no	no	no
TCONS_00011928	no	no	no
TCONS_00011929	yes	yes	yes
TCONS_00011930	yes	yes	yes
TCONS_00011931	yes	yes	yes
TCONS_00011932	yes	yes	yes
TCONS_00011933	no	no	no
TCONS_00011934	yes	yes	no
TCONS_00011935	yes	yes	no
TCONS_00011936	yes	yes	yes
TCONS_00011937	yes	yes	yes
TCONS_00011938	yes	yes	no
TCONS_00011940	yes	yes	yes
TCONS_00011945	yes	yes	no
TCONS_00011997	yes	yes	yes
TCONS_00012092	yes	yes	yes
TCONS_00012093	yes	yes	no
TCONS_00012094	yes	yes	no
TCONS_00012095	yes	yes	no
TCONS_00012097	no	no	yes
TCONS_00012098	no	no	yes
TCONS_00012113	yes	no	yes
TCONS_00012114	yes	no	no
TCONS_00012115	yes	no	no
TCONS_00012116	yes	no	no
TCONS_00012117	yes	no	no
TCONS_00012128	yes	yes	yes
TCONS_00012204	yes	yes	yes
TCONS_00012205	yes	yes	no
TCONS_00012208	yes	yes	yes
TCONS_00012209	yes	yes	yes
TCONS_00012230	yes	yes	no
TCONS_00012231	no	yes	no
TCONS_00012232	no	yes	no
TCONS_00012233	no	yes	no
TCONS_00012234	no	yes	no
TCONS_00012241	yes	yes	no
TCONS_00012242	no	yes	no
TCONS_00012243	no	yes	no
TCONS_00012271	yes	yes	yes
TCONS_00012272	yes	yes	yes
TCONS_00012273	yes	yes	yes
TCONS_00012274	yes	yes	yes
TCONS_00012282	yes	yes	yes
TCONS_00012283	no	yes	yes
TCONS_00012284	yes	yes	yes
TCONS_00012285	yes	yes	yes
TCONS_00012290	yes	yes	yes
TCONS_00012298	yes	yes	yes
TCONS_00012301	yes	yes	yes
TCONS_00012302	yes	yes	yes
TCONS_00012303	yes	yes	yes
TCONS_00012304	yes	yes	yes
TCONS_00012305	yes	yes	yes
TCONS_00012308	yes	yes	yes
TCONS_00012322	yes	no	yes
TCONS_00012332	yes	yes	yes
TCONS_00012341	yes	yes	no
TCONS_00012342	yes	yes	yes
TCONS_00012353	yes	yes	yes
TCONS_00012368	no	no	yes
TCONS_00012370	yes	yes	yes
TCONS_00012372	yes	yes	yes
TCONS_00012373	yes	yes	yes
TCONS_00012394	no	no	yes
TCONS_00012395	yes	no	no
TCONS_00012396	no	no	no
TCONS_00012397	no	no	no
TCONS_00012398	no	no	yes
TCONS_00012399	no	yes	yes
TCONS_00012427	yes	yes	yes
TCONS_00012428	no	no	yes
TCONS_00012429	no	yes	yes
TCONS_00012430	no	yes	yes
TCONS_00012431	no	yes	yes
TCONS_00012432	no	yes	yes
TCONS_00012436	yes	yes	yes
TCONS_00012539	yes	yes	yes
TCONS_00012576	no	yes	no
TCONS_00012577	no	yes	no
TCONS_00012578	yes	yes	no
TCONS_00012579	no	yes	no
TCONS_00012580	yes	yes	no
TCONS_00012655	yes	yes	yes
TCONS_00012660	yes	yes	yes
TCONS_00012690	yes	yes	yes
TCONS_00012691	yes	yes	yes
TCONS_00012700	yes	yes	yes
TCONS_00012701	yes	yes	yes
TCONS_00012821	yes	yes	yes
TCONS_00012826	yes	yes	no
TCONS_00012831	yes	yes	yes
TCONS_00012832	yes	yes	no
TCONS_00012833	yes	yes	no
TCONS_00012834	yes	yes	no
TCONS_00012835	no	yes	yes
TCONS_00012836	no	yes	no
TCONS_00012837	no	yes	no
TCONS_00012851	yes	yes	yes
TCONS_00012853	no	yes	yes
TCONS_00012856	yes	yes	yes
TCONS_00012860	yes	yes	yes
TCONS_00012861	yes	yes	yes
TCONS_00012862	yes	yes	yes
TCONS_00012863	yes	yes	yes
TCONS_00012867	yes	yes	yes
TCONS_00012868	yes	yes	no
TCONS_00012871	yes	yes	no
TCONS_00012880	yes	yes	yes
TCONS_00012885	yes	yes	yes
TCONS_00012912	yes	yes	yes
TCONS_00012913	yes	yes	no
TCONS_00012914	yes	yes	yes
TCONS_00012915	yes	yes	yes
TCONS_00012919	yes	yes	yes
TCONS_00012920	yes	yes	no
TCONS_00012960	no	yes	yes
TCONS_00012961	no	yes	yes
TCONS_00012962	no	yes	yes
TCONS_00012963	no	yes	yes
TCONS_00012964	yes	yes	yes
TCONS_00012968	yes	yes	yes
TCONS_00012969	yes	yes	no
TCONS_00013010	no	no	no
TCONS_00013014	yes	yes	no
TCONS_00013015	no	yes	no
TCONS_00013071	yes	yes	yes
TCONS_00013132	yes	yes	yes
TCONS_00013150	yes	yes	yes
TCONS_00013160	no	yes	yes
TCONS_00013161	no	yes	yes
TCONS_00013162	yes	yes	yes
TCONS_00013183	yes	yes	yes
TCONS_00013188	yes	yes	yes
TCONS_00013207	yes	yes	yes
TCONS_00013208	yes	yes	yes
TCONS_00013278	no	yes	no
TCONS_00013283	yes	yes	yes
TCONS_00013286	yes	yes	yes
TCONS_00013287	yes	yes	yes
TCONS_00013373	yes	yes	yes
TCONS_00013393	yes	yes	yes
TCONS_00013394	yes	yes	yes
TCONS_00013395	yes	yes	yes
TCONS_00013396	yes	yes	yes
TCONS_00013432	yes	yes	yes
TCONS_00013433	no	yes	yes
TCONS_00013441	no	no	yes
TCONS_00013443	yes	yes	yes
TCONS_00013446	yes	yes	yes
TCONS_00013447	no	yes	yes
TCONS_00013460	yes	yes	yes
TCONS_00013485	no	no	yes
TCONS_00013489	yes	yes	yes
TCONS_00013514	yes	yes	yes
TCONS_00013540	yes	yes	yes
TCONS_00013563	yes	yes	no
TCONS_00013567	yes	yes	yes
TCONS_00013588	yes	yes	yes
TCONS_00013589	yes	yes	yes
TCONS_00013634	yes	no	yes
TCONS_00013635	no	yes	yes
TCONS_00013636	no	no	no
TCONS_00013637	no	no	no
TCONS_00013638	no	no	no
TCONS_00013639	no	no	no
TCONS_00013640	no	no	no
TCONS_00013642	no	no	no
TCONS_00013673	yes	yes	yes
TCONS_00013674	yes	yes	yes
TCONS_00013675	yes	yes	no
TCONS_00013676	yes	yes	no
TCONS_00013712	no	yes	yes
TCONS_00013728	yes	yes	yes
TCONS_00013742	yes	yes	yes
TCONS_00013743	yes	yes	yes
TCONS_00013746	yes	yes	yes
TCONS_00013747	yes	yes	no
TCONS_00013748	no	yes	no
TCONS_00013749	yes	yes	no
TCONS_00013750	yes	yes	yes
TCONS_00013753	yes	yes	no
TCONS_00013754	yes	yes	no
TCONS_00013768	yes	yes	yes
TCONS_00013788	yes	yes	yes
TCONS_00013800	yes	yes	yes
TCONS_00013829	yes	yes	no
TCONS_00013830	no	no	no
TCONS_00013831	yes	yes	no
TCONS_00013832	yes	yes	no
TCONS_00013833	yes	yes	no
TCONS_00013834	yes	yes	no
TCONS_00013835	yes	yes	no
TCONS_00013926	yes	yes	no
TCONS_00013954	yes	no	no
TCONS_00013955	yes	no	no
TCONS_00013956	yes	no	no
TCONS_00013957	yes	no	no
TCONS_00013958	yes	yes	no
TCONS_00013959	yes	yes	no
TCONS_00013979	yes	yes	yes
TCONS_00013993	yes	yes	yes
TCONS_00013996	yes	yes	yes
TCONS_00013998	yes	yes	yes
TCONS_00014001	yes	yes	no
TCONS_00014002	yes	yes	no
TCONS_00014004	yes	yes	yes
TCONS_00014005	yes	yes	yes
TCONS_00014007	yes	yes	yes
TCONS_00014012	yes	yes	yes
TCONS_00014014	yes	yes	yes
TCONS_00014015	yes	yes	yes
TCONS_00014016	yes	no	no
TCONS_00014025	yes	yes	yes
TCONS_00014074	yes	no	no
TCONS_00014076	yes	yes	no
TCONS_00014077	yes	yes	no
TCONS_00014078	yes	yes	no
TCONS_00014079	yes	yes	no
TCONS_00014080	yes	yes	no
TCONS_00014081	yes	yes	no
TCONS_00014101	no	yes	no
TCONS_00014103	no	yes	no
TCONS_00014104	no	no	no
TCONS_00014105	no	no	no
TCONS_00014106	yes	yes	yes
TCONS_00014107	yes	yes	yes
TCONS_00014108	yes	yes	no
TCONS_00014109	yes	yes	yes
TCONS_00014135	yes	yes	yes
TCONS_00014136	yes	yes	yes
TCONS_00014137	yes	yes	yes
TCONS_00014138	yes	yes	yes
TCONS_00014139	yes	yes	yes
TCONS_00014140	yes	yes	yes
TCONS_00014141	yes	yes	yes
TCONS_00014142	yes	no	yes
TCONS_00014143	yes	yes	yes
TCONS_00014144	yes	yes	yes
TCONS_00014145	yes	yes	yes
TCONS_00014146	yes	yes	yes
TCONS_00014147	yes	yes	yes
TCONS_00014148	yes	yes	yes
TCONS_00014158	yes	yes	yes
TCONS_00014160	yes	yes	yes
TCONS_00014201	yes	yes	yes
TCONS_00014202	yes	yes	yes
TCONS_00014203	yes	yes	no
TCONS_00014218	yes	yes	yes
TCONS_00014248	yes	yes	yes
TCONS_00014342	yes	yes	yes
TCONS_00014343	yes	yes	no
TCONS_00014477	yes	yes	yes
TCONS_00014478	yes	yes	yes
TCONS_00014491	yes	yes	yes
TCONS_00014519	yes	yes	yes
TCONS_00014564	yes	yes	yes
TCONS_00014565	yes	yes	yes
TCONS_00014568	yes	yes	yes
TCONS_00014573	yes	no	no
TCONS_00014574	yes	no	no
TCONS_00014575	yes	no	no
TCONS_00014576	yes	yes	no
TCONS_00014708	yes	yes	yes
TCONS_00014709	yes	no	no
TCONS_00014710	yes	no	no
TCONS_00014711	yes	yes	yes
TCONS_00014751	yes	yes	yes
TCONS_00014752	yes	yes	yes
TCONS_00014766	yes	yes	yes
TCONS_00014767	yes	yes	no
TCONS_00014770	yes	yes	no
TCONS_00014776	yes	yes	yes
TCONS_00014818	yes	yes	no
TCONS_00014821	yes	yes	yes
TCONS_00014827	no	yes	yes
TCONS_00014828	no	yes	yes
TCONS_00014841	yes	yes	no
TCONS_00014843	yes	yes	no
TCONS_00014844	no	no	no
TCONS_00014845	yes	yes	no
TCONS_00014846	yes	yes	no
TCONS_00014847	yes	yes	no
TCONS_00014848	yes	yes	no
TCONS_00014849	yes	yes	no
TCONS_00014850	no	no	no
TCONS_00014851	yes	yes	no
TCONS_00014865	no	yes	no
TCONS_00014866	no	yes	no
TCONS_00014893	yes	yes	no
TCONS_00014898	yes	yes	yes
TCONS_00014925	yes	yes	no
TCONS_00014954	yes	yes	no
TCONS_00014955	yes	yes	no
TCONS_00015005	yes	yes	no
TCONS_00015006	no	no	no
TCONS_00015046	yes	yes	yes
TCONS_00015047	no	yes	no
TCONS_00015069	no	yes	no
TCONS_00015070	no	yes	no
TCONS_00015071	no	yes	no
TCONS_00015072	no	yes	no
TCONS_00015073	no	yes	no
TCONS_00015074	no	yes	no
TCONS_00015095	yes	yes	yes
TCONS_00015107	yes	yes	no
TCONS_00015112	yes	yes	yes
TCONS_00015115	yes	yes	yes
TCONS_00015116	yes	yes	yes
TCONS_00015117	yes	yes	yes
TCONS_00015118	yes	yes	yes
TCONS_00015120	yes	yes	yes
TCONS_00015123	yes	yes	yes
TCONS_00015124	yes	yes	yes
TCONS_00015125	yes	yes	yes
TCONS_00015133	yes	yes	yes
TCONS_00015136	yes	yes	no
TCONS_00015149	yes	yes	yes
TCONS_00015169	yes	yes	yes
TCONS_00015171	yes	yes	yes
TCONS_00015182	yes	yes	yes
TCONS_00015187	yes	yes	yes
TCONS_00015189	yes	yes	no
TCONS_00015235	no	yes	no
TCONS_00015236	yes	yes	no
TCONS_00015237	yes	yes	no
TCONS_00015238	yes	yes	no
TCONS_00015241	yes	yes	yes
TCONS_00015242	yes	yes	no
TCONS_00015243	yes	yes	no
TCONS_00015244	yes	yes	no
TCONS_00015245	yes	yes	no
TCONS_00015246	yes	yes	no
TCONS_00015251	yes	yes	yes
TCONS_00015255	yes	yes	no
TCONS_00015258	yes	yes	no
TCONS_00015260	yes	yes	no
TCONS_00015261	yes	yes	no
TCONS_00015344	yes	yes	yes
TCONS_00015345	yes	yes	yes
TCONS_00015353	yes	yes	yes
TCONS_00015354	yes	yes	yes
TCONS_00015355	yes	yes	yes
TCONS_00015356	yes	yes	yes
TCONS_00015357	yes	yes	yes
TCONS_00015381	no	yes	no
TCONS_00015386	yes	yes	no
TCONS_00015390	yes	yes	no
TCONS_00015400	no	no	yes
TCONS_00015401	yes	yes	no
TCONS_00015402	yes	yes	no
TCONS_00015415	yes	yes	no
TCONS_00015423	yes	yes	no
TCONS_00015424	yes	yes	no
TCONS_00015425	yes	yes	no
TCONS_00015439	yes	yes	no
TCONS_00015440	yes	yes	no
TCONS_00015447	yes	yes	yes
TCONS_00015448	yes	yes	no
TCONS_00015449	yes	yes	yes
TCONS_00015460	yes	yes	yes
TCONS_00015461	yes	yes	yes
TCONS_00015462	yes	yes	yes
TCONS_00015463	yes	yes	yes
TCONS_00015464	yes	yes	yes
TCONS_00015465	yes	yes	yes
TCONS_00015466	yes	yes	yes
TCONS_00015471	yes	yes	yes
TCONS_00015481	yes	yes	no
TCONS_00015482	no	yes	no
TCONS_00015483	no	yes	yes
TCONS_00015484	no	yes	no
TCONS_00015485	no	yes	yes
TCONS_00015486	no	yes	yes
TCONS_00015487	no	yes	yes
TCONS_00015488	no	yes	yes
TCONS_00015489	no	yes	yes
TCONS_00015544	no	no	no
TCONS_00015546	yes	yes	no
TCONS_00015551	no	no	no
TCONS_00015558	no	no	no
TCONS_00015563	no	no	no
TCONS_00015565	yes	yes	no
TCONS_00015647	yes	yes	yes
TCONS_00015660	yes	yes	yes
TCONS_00015684	no	no	no
TCONS_00015685	yes	yes	yes
TCONS_00015692	yes	no	yes
TCONS_00015695	yes	yes	yes
TCONS_00015711	yes	yes	yes
TCONS_00015771	yes	yes	yes
TCONS_00015805	yes	yes	no
TCONS_00015806	yes	yes	yes
TCONS_00015807	yes	yes	yes
TCONS_00015808	yes	yes	yes
TCONS_00015809	yes	yes	no
TCONS_00015810	yes	yes	no
TCONS_00015814	no	yes	no
TCONS_00015815	no	yes	no
TCONS_00015816	yes	yes	yes
TCONS_00015953	yes	yes	yes
TCONS_00015957	yes	yes	no
TCONS_00015958	yes	yes	no
TCONS_00015968	yes	yes	yes
TCONS_00016006	yes	yes	yes
TCONS_00016055	yes	yes	yes
TCONS_00016072	yes	no	yes
TCONS_00016077	yes	yes	yes
TCONS_00016143	yes	yes	no
TCONS_00016144	yes	no	no
TCONS_00016146	yes	yes	yes
TCONS_00016147	yes	yes	yes
TCONS_00016148	yes	yes	yes
TCONS_00016162	yes	yes	yes
TCONS_00016183	no	yes	no
TCONS_00016197	yes	yes	no
TCONS_00016198	yes	yes	yes
TCONS_00016199	yes	yes	yes
TCONS_00016246	yes	yes	yes
TCONS_00016249	yes	yes	no
TCONS_00016260	yes	yes	no
TCONS_00016261	yes	yes	yes
TCONS_00016268	yes	yes	yes
TCONS_00016284	yes	yes	no
TCONS_00016285	yes	yes	no
TCONS_00016286	yes	yes	no
TCONS_00016287	yes	yes	no
TCONS_00016294	no	yes	no
TCONS_00016295	yes	yes	no
TCONS_00016296	yes	yes	no
TCONS_00016299	yes	yes	no
TCONS_00016300	yes	yes	no
TCONS_00016306	yes	yes	yes
TCONS_00016307	yes	no	no
TCONS_00016308	no	no	yes
TCONS_00016321	yes	yes	yes
TCONS_00016322	yes	yes	yes
TCONS_00016323	yes	no	yes
TCONS_00016324	yes	yes	no
TCONS_00016325	yes	yes	no
TCONS_00016326	yes	yes	yes
TCONS_00016327	yes	yes	yes
TCONS_00016346	yes	yes	no
TCONS_00016364	yes	yes	no
TCONS_00016365	yes	yes	no
TCONS_00016366	yes	yes	no
TCONS_00016383	yes	yes	yes
TCONS_00016394	yes	yes	yes
TCONS_00016408	yes	yes	yes
TCONS_00016469	yes	yes	yes
TCONS_00016479	yes	yes	yes
[truncated: 52,622 more rows]
