# Supplementary material for: Hypothalamus Transcriptome Reveals Key lncRNAs and mRNAs Associated with Fecundity in Goats
Source: Animals (Basel). 2025 Mar 6;15(5):754. doi: 10.3390/ani15050754 (PMC11898595; doi:10.3390/ani15050754)
Supplement: Supplementary file 1 [file animals-15-00754-s001.zip › Supplementary Table 4.xlsx]

## Sheet: Novel_lncRNA_informa
Novel_lncRNA_ID	Novel_lncRNA_Gene_ID	Gene_Type	Chromosome	Exon_number	Length
LNC_003902	XLOC_038927	intronic_lncRNA	NC_030811.1	13	1837
LNC_003903	XLOC_038927	intronic_lncRNA	NC_030811.1	10	1378
LNC_003900	XLOC_038926	intronic_lncRNA	NC_030811.1	3	1144
LNC_003901	XLOC_038927	intronic_lncRNA	NC_030811.1	13	1597
LNC_003906	XLOC_038931	intronic_lncRNA	NC_030811.1	6	776
LNC_003907	XLOC_038932	lincRNA	NC_030811.1	2	316
LNC_003904	XLOC_038927	antisense_lncRNA	NC_030811.1	2	235
LNC_003905	XLOC_038930	intronic_lncRNA	NC_030811.1	3	431
LNC_003908	XLOC_038938	intronic_lncRNA	NC_030811.1	2	282
LNC_003909	XLOC_038939	intronic_lncRNA	NC_030811.1	2	312
LNC_024714	XLOC_256081	lincRNA	NW_017189516.1	2	278
LNC_024715	XLOC_256082	lincRNA	NW_017189516.1	2	304
LNC_024716	XLOC_256094	antisense_lncRNA	NW_017189516.1	5	1140
LNC_024717	XLOC_256094	intronic_lncRNA	NW_017189516.1	5	1315
LNC_024710	XLOC_255996	antisense_lncRNA	NW_017189516.1	2	332
LNC_024711	XLOC_256003	lincRNA	NW_017189516.1	4	589
LNC_024712	XLOC_256003	lincRNA	NW_017189516.1	6	778
LNC_024713	XLOC_256003	lincRNA	NW_017189516.1	6	1034
LNC_024718	XLOC_256124	intronic_lncRNA	NW_017189516.1	3	446
LNC_024719	XLOC_256124	intronic_lncRNA	NW_017189516.1	5	514
LNC_005429	XLOC_056487	intronic_lncRNA	NC_030812.1	2	259
LNC_005428	XLOC_056482	antisense_lncRNA	NC_030812.1	2	1444
LNC_005423	XLOC_056466	intronic_lncRNA	NC_030812.1	8	862
LNC_005422	XLOC_056464	intronic_lncRNA	NC_030812.1	3	345
LNC_005421	XLOC_056456	intronic_lncRNA	NC_030812.1	4	757
LNC_005420	XLOC_056455	intronic_lncRNA	NC_030812.1	3	471
LNC_005427	XLOC_056481	intronic_lncRNA	NC_030812.1	8	978
LNC_005426	XLOC_056481	intronic_lncRNA	NC_030812.1	8	933
LNC_005425	XLOC_056479	intronic_lncRNA	NC_030812.1	3	375
LNC_005424	XLOC_056466	intronic_lncRNA	NC_030812.1	9	2312
LNC_022073	XLOC_227088	intronic_lncRNA	NC_030832.1	9	876
LNC_007379	XLOC_079670	intronic_lncRNA	NC_030814.1	8	1255
LNC_007378	XLOC_079616	lincRNA	NC_030814.1	2	2304
LNC_007375	XLOC_079611	intronic_lncRNA	NC_030814.1	6	788
LNC_007374	XLOC_079611	intronic_lncRNA	NC_030814.1	7	677
LNC_007377	XLOC_079613	intronic_lncRNA	NC_030814.1	15	1954
LNC_007376	XLOC_079613	intronic_lncRNA	NC_030814.1	16	1981
LNC_007371	XLOC_079592	lincRNA	NC_030814.1	2	239
LNC_007370	XLOC_079590	lincRNA	NC_030814.1	2	229
LNC_007373	XLOC_079611	intronic_lncRNA	NC_030814.1	7	571
LNC_007372	XLOC_079608	intronic_lncRNA	NC_030814.1	2	1360
LNC_001430	XLOC_015766	intronic_lncRNA	NC_030809.1	5	2512
LNC_001431	XLOC_015766	intronic_lncRNA	NC_030809.1	6	2585
LNC_001432	XLOC_015766	intronic_lncRNA	NC_030809.1	3	375
LNC_001433	XLOC_015768	intronic_lncRNA	NC_030809.1	5	483
LNC_001434	XLOC_015769	intronic_lncRNA	NC_030809.1	4	385
LNC_001435	XLOC_015770	intronic_lncRNA	NC_030809.1	7	752
LNC_001436	XLOC_015815	lincRNA	NC_030809.1	2	509
LNC_001437	XLOC_015820	lincRNA	NC_030809.1	2	317
LNC_001438	XLOC_015874	lincRNA	NC_030809.1	2	289
LNC_001439	XLOC_015874	lincRNA	NC_030809.1	3	1644
LNC_006428	XLOC_066382	intronic_lncRNA	NC_030813.1	5	420
LNC_006429	XLOC_066422	lincRNA	NC_030813.1	4	936
LNC_004482	XLOC_045952	intronic_lncRNA	NC_030811.1	7	5345
LNC_004483	XLOC_045953	lincRNA	NC_030811.1	3	317
LNC_004480	XLOC_045937	intronic_lncRNA	NC_030811.1	14	3006
LNC_004481	XLOC_045949	antisense_lncRNA	NC_030811.1	3	219
LNC_004486	XLOC_045961	antisense_lncRNA	NC_030811.1	2	254
LNC_004487	XLOC_045963	antisense_lncRNA	NC_030811.1	2	761
LNC_004484	XLOC_045957	lincRNA	NC_030811.1	2	419
LNC_004485	XLOC_045957	intronic_lncRNA	NC_030811.1	3	474
LNC_004488	XLOC_045967	intronic_lncRNA	NC_030811.1	4	712
LNC_004489	XLOC_045968	intronic_lncRNA	NC_030811.1	7	1484
LNC_007599	XLOC_082177	intronic_lncRNA	NC_030814.1	10	5769
LNC_007598	XLOC_082177	intronic_lncRNA	NC_030814.1	13	2636
LNC_007591	XLOC_082103	lincRNA	NC_030814.1	5	559
LNC_007590	XLOC_082096	lincRNA	NC_030814.1	2	780
LNC_007593	XLOC_082113	antisense_lncRNA	NC_030814.1	3	8337
LNC_007592	XLOC_082113	antisense_lncRNA	NC_030814.1	2	8221
LNC_007595	XLOC_082149	lincRNA	NC_030814.1	3	1031
LNC_007594	XLOC_082125	intronic_lncRNA	NC_030814.1	5	2714
LNC_007597	XLOC_082177	intronic_lncRNA	NC_030814.1	9	6698
LNC_007596	XLOC_082149	lincRNA	NC_030814.1	3	562
LNC_003289	XLOC_033747	lincRNA	NC_030810.1	11	2144
LNC_003288	XLOC_033695	antisense_lncRNA	NC_030810.1	2	2075
LNC_009629	XLOC_105410	intronic_lncRNA	NC_030817.1	4	1096
LNC_009628	XLOC_105410	intronic_lncRNA	NC_030817.1	8	1172
LNC_003281	XLOC_033610	lincRNA	NC_030810.1	2	361
LNC_003280	XLOC_033584	lincRNA	NC_030810.1	4	2255
LNC_003283	XLOC_033668	lincRNA	NC_030810.1	2	1154
LNC_003282	XLOC_033611	lincRNA	NC_030810.1	3	565
LNC_003285	XLOC_033681	lincRNA	NC_030810.1	2	1093
LNC_003284	XLOC_033668	lincRNA	NC_030810.1	2	1326
LNC_003287	XLOC_033695	intronic_lncRNA	NC_030810.1	7	2612
LNC_003286	XLOC_033687	lincRNA	NC_030810.1	2	289
LNC_008572	XLOC_093114	intronic_lncRNA	NC_030815.1	4	803
LNC_008573	XLOC_093114	intronic_lncRNA	NC_030815.1	4	615
LNC_008570	XLOC_093113	lincRNA	NC_030815.1	2	236
LNC_008571	XLOC_093114	intronic_lncRNA	NC_030815.1	4	608
LNC_008576	XLOC_093120	intronic_lncRNA	NC_030815.1	7	2784
LNC_008577	XLOC_093120	antisense_lncRNA	NC_030815.1	2	2031
LNC_008574	XLOC_093115	intronic_lncRNA	NC_030815.1	3	300
LNC_008575	XLOC_093120	antisense_lncRNA	NC_030815.1	5	2318
LNC_008578	XLOC_093144	lincRNA	NC_030815.1	3	2374
LNC_008579	XLOC_093152	intronic_lncRNA	NC_030815.1	17	4718
LNC_000741	XLOC_008318	intronic_lncRNA	NC_030808.1	5	886
LNC_000740	XLOC_008318	intronic_lncRNA	NC_030808.1	5	874
LNC_000743	XLOC_008318	intronic_lncRNA	NC_030808.1	7	1377
LNC_000742	XLOC_008318	intronic_lncRNA	NC_030808.1	8	1402
LNC_000745	XLOC_008322	intronic_lncRNA	NC_030808.1	3	844
LNC_000744	XLOC_008319	antisense_lncRNA	NC_030808.1	4	323
LNC_000747	XLOC_008341	intronic_lncRNA	NC_030808.1	2	4650
LNC_000746	XLOC_008337	intronic_lncRNA	NC_030808.1	5	807
LNC_000749	XLOC_008349	antisense_lncRNA	NC_030808.1	2	1365
LNC_000748	XLOC_008342	intronic_lncRNA	NC_030808.1	6	1197
LNC_005999	XLOC_061907	lincRNA	NC_030813.1	3	1620
LNC_005998	XLOC_061907	lincRNA	NC_030813.1	2	4306
LNC_003133	XLOC_032108	intronic_lncRNA	NC_030810.1	4	584
LNC_003132	XLOC_032108	intronic_lncRNA	NC_030810.1	4	570
LNC_003131	XLOC_032105	lincRNA	NC_030810.1	2	3438
LNC_003130	XLOC_032102	intronic_lncRNA	NC_030810.1	5	328
LNC_003137	XLOC_032154	lincRNA	NC_030810.1	3	230
LNC_003136	XLOC_032146	intronic_lncRNA	NC_030810.1	3	278
LNC_003135	XLOC_032146	intronic_lncRNA	NC_030810.1	3	322
LNC_003134	XLOC_032121	lincRNA	NC_030810.1	2	360
LNC_003139	XLOC_032166	intronic_lncRNA	NC_030810.1	10	3416
LNC_003138	XLOC_032164	antisense_lncRNA	NC_030810.1	2	630
LNC_009199	XLOC_100174	intronic_lncRNA	NC_030816.1	7	839
LNC_009198	XLOC_100147	lincRNA	NC_030816.1	2	562
LNC_017767	XLOC_185726	intronic_lncRNA	NC_030826.1	4	2446
LNC_017766	XLOC_185712	intronic_lncRNA	NC_030826.1	22	2792
LNC_017765	XLOC_185712	intronic_lncRNA	NC_030826.1	22	2789
LNC_017764	XLOC_185712	intronic_lncRNA	NC_030826.1	23	3503
LNC_017763	XLOC_185712	intronic_lncRNA	NC_030826.1	21	4686
LNC_017762	XLOC_185712	intronic_lncRNA	NC_030826.1	22	4268
LNC_002428	XLOC_026484	lincRNA	NC_030810.1	2	890
LNC_002429	XLOC_026484	lincRNA	NC_030810.1	2	247
LNC_002426	XLOC_026466	intronic_lncRNA	NC_030810.1	5	555
LNC_002427	XLOC_026476	intronic_lncRNA	NC_030810.1	3	1242
LNC_002424	XLOC_026465	antisense_lncRNA	NC_030810.1	2	352
LNC_002425	XLOC_026466	intronic_lncRNA	NC_030810.1	26	4442
LNC_002422	XLOC_026463	intronic_lncRNA	NC_030810.1	8	1381
LNC_002423	XLOC_026463	antisense_lncRNA	NC_030810.1	3	561
LNC_002420	XLOC_026442	intronic_lncRNA	NC_030810.1	8	1039
LNC_002421	XLOC_026444	antisense_lncRNA	NC_030810.1	2	1098
LNC_014524	XLOC_157606	lincRNA	NC_030822.1	2	534
LNC_014525	XLOC_157635	lincRNA	NC_030822.1	3	673
LNC_014526	XLOC_157635	lincRNA	NC_030822.1	4	685
LNC_014527	XLOC_157635	lincRNA	NC_030822.1	5	949
LNC_014520	XLOC_157575	antisense_lncRNA	NC_030822.1	4	970
LNC_014521	XLOC_157580	lincRNA	NC_030822.1	2	241
LNC_014522	XLOC_157591	lincRNA	NC_030822.1	2	210
LNC_014523	XLOC_157606	lincRNA	NC_030822.1	3	648
LNC_014528	XLOC_157635	lincRNA	NC_030822.1	10	1388
LNC_014529	XLOC_157635	lincRNA	NC_030822.1	6	757
LNC_010234	XLOC_111463	intronic_lncRNA	NC_030817.1	2	292
LNC_010235	XLOC_111464	intronic_lncRNA	NC_030817.1	3	256
LNC_010236	XLOC_111465	intronic_lncRNA	NC_030817.1	7	696
LNC_010237	XLOC_111475	lincRNA	NC_030817.1	2	1297
LNC_010230	XLOC_111461	antisense_lncRNA	NC_030817.1	2	379
LNC_010231	XLOC_111462	intronic_lncRNA	NC_030817.1	7	736
LNC_001199	XLOC_013735	lincRNA	NC_030809.1	2	786
LNC_001198	XLOC_013733	lincRNA	NC_030809.1	2	515
LNC_001197	XLOC_013733	lincRNA	NC_030809.1	2	1119
LNC_001196	XLOC_013712	intronic_lncRNA	NC_030809.1	2	240
LNC_001195	XLOC_013706	intronic_lncRNA	NC_030809.1	3	589
LNC_001194	XLOC_013706	intronic_lncRNA	NC_030809.1	7	775
LNC_001193	XLOC_013704	intronic_lncRNA	NC_030809.1	5	1298
LNC_001192	XLOC_013697	antisense_lncRNA	NC_030809.1	2	3629
LNC_001191	XLOC_013697	antisense_lncRNA	NC_030809.1	3	3415
LNC_001190	XLOC_013694	intronic_lncRNA	NC_030809.1	2	357
LNC_016968	XLOC_180868	intronic_lncRNA	NC_030825.1	6	3996
LNC_016969	XLOC_180873	antisense_lncRNA	NC_030825.1	2	343
LNC_016966	XLOC_180859	antisense_lncRNA	NC_030825.1	4	559
LNC_016967	XLOC_180861	intronic_lncRNA	NC_030825.1	6	1045
LNC_016964	XLOC_180854	intronic_lncRNA	NC_030825.1	2	280
LNC_016965	XLOC_180855	intronic_lncRNA	NC_030825.1	4	1319
LNC_016962	XLOC_180851	intronic_lncRNA	NC_030825.1	7	2183
LNC_016963	XLOC_180854	intronic_lncRNA	NC_030825.1	4	1003
LNC_016960	XLOC_180851	lincRNA	NC_030825.1	2	2183
LNC_016961	XLOC_180851	lincRNA	NC_030825.1	2	2508
LNC_020260	XLOC_210528	intronic_lncRNA	NC_030829.1	3	438
LNC_020261	XLOC_210529	intronic_lncRNA	NC_030829.1	4	700
LNC_020262	XLOC_210530	intronic_lncRNA	NC_030829.1	4	524
LNC_020263	XLOC_210531	intronic_lncRNA	NC_030829.1	2	290
LNC_020264	XLOC_210537	intronic_lncRNA	NC_030829.1	12	2069
LNC_020265	XLOC_210542	intronic_lncRNA	NC_030829.1	4	299
LNC_020266	XLOC_210549	lincRNA	NC_030829.1	2	465
LNC_020267	XLOC_210553	lincRNA	NC_030829.1	2	1105
LNC_020268	XLOC_210571	lincRNA	NC_030829.1	3	660
LNC_020269	XLOC_210571	lincRNA	NC_030829.1	2	552
LNC_013259	XLOC_145117	intronic_lncRNA	NC_030821.1	16	2569
LNC_013258	XLOC_145117	intronic_lncRNA	NC_030821.1	3	599
LNC_013253	XLOC_145104	lincRNA	NC_030821.1	2	305
LNC_013252	XLOC_145089	lincRNA	NC_030821.1	3	558
LNC_013251	XLOC_145089	lincRNA	NC_030821.1	3	534
LNC_013250	XLOC_145049	lincRNA	NC_030821.1	2	213
LNC_013257	XLOC_145114	intronic_lncRNA	NC_030821.1	13	6200
LNC_013256	XLOC_145114	intronic_lncRNA	NC_030821.1	14	6221
LNC_013255	XLOC_145114	intronic_lncRNA	NC_030821.1	14	6354
LNC_013254	XLOC_145114	intronic_lncRNA	NC_030821.1	14	6372
LNC_013929	XLOC_152012	lincRNA	NC_030822.1	10	1332
LNC_013928	XLOC_152012	lincRNA	NC_030822.1	12	1459
LNC_013921	XLOC_151926	lincRNA	NC_030822.1	5	880
LNC_013920	XLOC_151926	antisense_lncRNA	NC_030822.1	3	209
LNC_013923	XLOC_151982	lincRNA	NC_030822.1	2	398
LNC_013922	XLOC_151926	lincRNA	NC_030822.1	4	636
LNC_013925	XLOC_151982	lincRNA	NC_030822.1	2	370
LNC_013924	XLOC_151982	lincRNA	NC_030822.1	2	578
LNC_013927	XLOC_152012	lincRNA	NC_030822.1	4	759
LNC_013926	XLOC_151994	lincRNA	NC_030822.1	2	2110
LNC_019448	XLOC_202275	lincRNA	NC_030828.1	2	671
LNC_019449	XLOC_202275	lincRNA	NC_030828.1	5	1669
LNC_019444	XLOC_202181	intronic_lncRNA	NC_030828.1	19	10235
LNC_019445	XLOC_202181	intronic_lncRNA	NC_030828.1	19	10250
LNC_019446	XLOC_202213	antisense_lncRNA	NC_030828.1	2	654
LNC_019447	XLOC_202219	intronic_lncRNA	NC_030828.1	3	822
LNC_019440	XLOC_202181	antisense_lncRNA	NC_030828.1	2	282
LNC_019441	XLOC_202181	antisense_lncRNA	NC_030828.1	3	605
LNC_019442	XLOC_202181	intronic_lncRNA	NC_030828.1	21	7562
LNC_019443	XLOC_202181	lincRNA	NC_030828.1	3	1401
LNC_011273	XLOC_123277	lincRNA	NC_030818.1	4	430
LNC_011272	XLOC_123258	lincRNA	NC_030818.1	2	2463
LNC_011271	XLOC_123241	antisense_lncRNA	NC_030818.1	2	322
LNC_011270	XLOC_123241	intronic_lncRNA	NC_030818.1	3	257
LNC_011277	XLOC_123349	lincRNA	NC_030818.1	2	385
LNC_011276	XLOC_123336	antisense_lncRNA	NC_030818.1	3	225
LNC_011275	XLOC_123336	antisense_lncRNA	NC_030818.1	8	1186
LNC_011274	XLOC_123336	lincRNA	NC_030818.1	7	1264
LNC_011279	XLOC_123446	lincRNA	NC_030818.1	2	711
LNC_011278	XLOC_123446	lincRNA	NC_030818.1	2	307
LNC_009528	XLOC_104349	lincRNA	NC_030816.1	2	1678
LNC_009529	XLOC_104352	lincRNA	NC_030816.1	3	826
LNC_024174	XLOC_249874	intronic_lncRNA	NC_030836.1	2	712
LNC_024175	XLOC_249892	lincRNA	NC_030836.1	3	589
LNC_024176	XLOC_249892	lincRNA	NC_030836.1	3	729
LNC_024177	XLOC_249892	lincRNA	NC_030836.1	3	652
LNC_024170	XLOC_249867	intronic_lncRNA	NC_030836.1	3	1278
LNC_012928	XLOC_141218	lincRNA	NC_030820.1	3	4703
LNC_024172	XLOC_249870	intronic_lncRNA	NC_030836.1	8	1816
LNC_024173	XLOC_249870	intronic_lncRNA	NC_030836.1	13	3175
LNC_012929	XLOC_141246	lincRNA	NC_030820.1	2	359
LNC_024178	XLOC_249909	lincRNA	NC_030836.1	2	1119
LNC_024179	XLOC_249910	intronic_lncRNA	NC_030836.1	4	371
LNC_023746	XLOC_245901	lincRNA	NC_030836.1	2	364
LNC_023747	XLOC_246061	lincRNA	NC_030836.1	2	467
LNC_023744	XLOC_245819	lincRNA	NC_030836.1	2	831
LNC_023745	XLOC_245819	lincRNA	NC_030836.1	2	690
LNC_023742	XLOC_245653	lincRNA	NC_030836.1	2	226
LNC_023743	XLOC_245670	lincRNA	NC_030836.1	2	545
LNC_023740	XLOC_245486	lincRNA	NC_030836.1	4	456
LNC_023741	XLOC_245613	lincRNA	NC_030836.1	2	636
LNC_023748	XLOC_246184	lincRNA	NC_030836.1	2	2908
LNC_023749	XLOC_246214	lincRNA	NC_030836.1	2	740
LNC_021678	XLOC_224122	lincRNA	NC_030832.1	2	2143
LNC_021679	XLOC_224122	lincRNA	NC_030832.1	3	786
LNC_024288	XLOC_250796	intronic_lncRNA	NW_017189516.1	4	519
LNC_006423	XLOC_066340	intronic_lncRNA	NC_030813.1	8	5398
LNC_021670	XLOC_224088	intronic_lncRNA	NC_030832.1	3	1553
LNC_021671	XLOC_224092	antisense_lncRNA	NC_030832.1	2	285
LNC_021672	XLOC_224093	intronic_lncRNA	NC_030832.1	8	3203
LNC_021673	XLOC_224100	intronic_lncRNA	NC_030832.1	11	1503
LNC_021674	XLOC_224110	intronic_lncRNA	NC_030832.1	6	945
LNC_006420	XLOC_066340	intronic_lncRNA	NC_030813.1	8	1216
LNC_021676	XLOC_224111	intronic_lncRNA	NC_030832.1	5	441
LNC_021677	XLOC_224122	lincRNA	NC_030832.1	4	517
LNC_006421	XLOC_066340	intronic_lncRNA	NC_030813.1	8	1261
LNC_006426	XLOC_066381	intronic_lncRNA	NC_030813.1	3	543
LNC_006427	XLOC_066381	intronic_lncRNA	NC_030813.1	3	551
LNC_006424	XLOC_066373	intronic_lncRNA	NC_030813.1	11	4670
LNC_006425	XLOC_066376	lincRNA	NC_030813.1	2	307
LNC_007920	XLOC_085382	intronic_lncRNA	NC_030815.1	5	1818
LNC_007921	XLOC_085385	intronic_lncRNA	NC_030815.1	8	2788
LNC_007922	XLOC_085390	intronic_lncRNA	NC_030815.1	5	858
LNC_007923	XLOC_085390	intronic_lncRNA	NC_030815.1	6	1893
LNC_007924	XLOC_085445	intronic_lncRNA	NC_030815.1	20	4776
LNC_007925	XLOC_085445	intronic_lncRNA	NC_030815.1	3	2147
LNC_007926	XLOC_085445	lincRNA	NC_030815.1	3	390
LNC_007927	XLOC_085445	intronic_lncRNA	NC_030815.1	9	3407
LNC_007928	XLOC_085456	lincRNA	NC_030815.1	2	1014
LNC_007929	XLOC_085470	intronic_lncRNA	NC_030815.1	3	968
LNC_020109	XLOC_208971	intronic_lncRNA	NC_030829.1	14	2209
LNC_020108	XLOC_208942	lincRNA	NC_030829.1	4	1704
LNC_020101	XLOC_208890	intronic_lncRNA	NC_030829.1	5	3239
LNC_020100	XLOC_208880	lincRNA	NC_030829.1	2	221
LNC_020103	XLOC_208902	intronic_lncRNA	NC_030829.1	11	3056
LNC_020102	XLOC_208899	intronic_lncRNA	NC_030829.1	4	3018
LNC_020105	XLOC_208908	intronic_lncRNA	NC_030829.1	7	2688
LNC_020104	XLOC_208903	antisense_lncRNA	NC_030829.1	3	1252
LNC_020107	XLOC_208933	lincRNA	NC_030829.1	2	444
LNC_020106	XLOC_208909	intronic_lncRNA	NC_030829.1	2	600
LNC_018278	XLOC_189337	intronic_lncRNA	NC_030826.1	10	1083
LNC_018279	XLOC_189341	lincRNA	NC_030826.1	2	2479
LNC_018270	XLOC_189235	intronic_lncRNA	NC_030826.1	3	315
LNC_018271	XLOC_189265	lincRNA	NC_030826.1	2	608
LNC_018272	XLOC_189310	intronic_lncRNA	NC_030826.1	8	1677
LNC_018273	XLOC_189310	antisense_lncRNA	NC_030826.1	3	731
LNC_018274	XLOC_189310	antisense_lncRNA	NC_030826.1	3	468
LNC_018275	XLOC_189332	lincRNA	NC_030826.1	4	2019
LNC_018276	XLOC_189332	lincRNA	NC_030826.1	2	780
LNC_018277	XLOC_189337	antisense_lncRNA	NC_030826.1	2	575
LNC_001411	XLOC_015474	lincRNA	NC_030809.1	2	346
LNC_003713	XLOC_037195	lincRNA	NC_030811.1	3	329
LNC_003712	XLOC_037195	lincRNA	NC_030811.1	3	436
LNC_003711	XLOC_037188	lincRNA	NC_030811.1	3	675
LNC_003710	XLOC_037179	lincRNA	NC_030811.1	4	4489
LNC_003717	XLOC_037227	antisense_lncRNA	NC_030811.1	2	604
LNC_003716	XLOC_037226	intronic_lncRNA	NC_030811.1	9	1057
LNC_003715	XLOC_037214	lincRNA	NC_030811.1	3	434
LNC_003714	XLOC_037211	lincRNA	NC_030811.1	2	240
LNC_003719	XLOC_037299	antisense_lncRNA	NC_030811.1	2	1003
LNC_003718	XLOC_037282	lincRNA	NC_030811.1	2	576
LNC_005386	XLOC_056044	lincRNA	NC_030812.1	4	847
LNC_005387	XLOC_056044	lincRNA	NC_030812.1	3	909
LNC_005384	XLOC_055963	lincRNA	NC_030812.1	4	514
LNC_005385	XLOC_056037	lincRNA	NC_030812.1	2	478
LNC_005382	XLOC_055921	intronic_lncRNA	NC_030812.1	3	5518
LNC_005383	XLOC_055954	lincRNA	NC_030812.1	3	357
LNC_005380	XLOC_055890	antisense_lncRNA	NC_030812.1	3	345
LNC_005381	XLOC_055909	lincRNA	NC_030812.1	2	3944
LNC_024909	XLOC_258906	intronic_lncRNA	NW_017189517.1	7	1479
LNC_024908	XLOC_258899	lincRNA	NW_017189517.1	3	301
LNC_005388	XLOC_056044	lincRNA	NC_030812.1	3	751
LNC_005389	XLOC_056044	lincRNA	NC_030812.1	3	670
LNC_005658	XLOC_058366	intronic_lncRNA	NC_030812.1	10	2025
LNC_005659	XLOC_058366	intronic_lncRNA	NC_030812.1	4	1079
LNC_005650	XLOC_058361	antisense_lncRNA	NC_030812.1	2	3185
LNC_005651	XLOC_058361	antisense_lncRNA	NC_030812.1	2	3060
LNC_005652	XLOC_058366	intronic_lncRNA	NC_030812.1	6	4639
LNC_005653	XLOC_058366	intronic_lncRNA	NC_030812.1	7	2082
LNC_005654	XLOC_058366	intronic_lncRNA	NC_030812.1	10	2537
LNC_005655	XLOC_058366	intronic_lncRNA	NC_030812.1	9	2544
LNC_005656	XLOC_058366	intronic_lncRNA	NC_030812.1	4	949
LNC_005657	XLOC_058366	intronic_lncRNA	NC_030812.1	7	1570
LNC_002390	XLOC_026229	intronic_lncRNA	NC_030810.1	6	885
LNC_002391	XLOC_026229	intronic_lncRNA	NC_030810.1	6	2450
LNC_002392	XLOC_026229	intronic_lncRNA	NC_030810.1	8	1142
LNC_002393	XLOC_026229	intronic_lncRNA	NC_030810.1	6	952
LNC_002394	XLOC_026241	intronic_lncRNA	NC_030810.1	7	3886
LNC_002395	XLOC_026246	antisense_lncRNA	NC_030810.1	2	3448
LNC_002396	XLOC_026248	intronic_lncRNA	NC_030810.1	2	1430
LNC_002397	XLOC_026249	intronic_lncRNA	NC_030810.1	5	1951
LNC_002398	XLOC_026267	lincRNA	NC_030810.1	3	259
LNC_002399	XLOC_026286	lincRNA	NC_030810.1	2	488
LNC_010814	XLOC_118407	antisense_lncRNA	NC_030818.1	2	260
LNC_010815	XLOC_118408	antisense_lncRNA	NC_030818.1	3	524
LNC_010816	XLOC_118408	intronic_lncRNA	NC_030818.1	8	2831
LNC_010817	XLOC_118408	antisense_lncRNA	NC_030818.1	4	644
LNC_010810	XLOC_118398	intronic_lncRNA	NC_030818.1	5	1974
LNC_010811	XLOC_118398	intronic_lncRNA	NC_030818.1	6	2062
LNC_010812	XLOC_118399	intronic_lncRNA	NC_030818.1	10	8071
LNC_010813	XLOC_118399	intronic_lncRNA	NC_030818.1	4	1012
LNC_010818	XLOC_118408	intronic_lncRNA	NC_030818.1	6	3588
LNC_010819	XLOC_118453	intronic_lncRNA	NC_030818.1	2	387
LNC_004529	XLOC_046318	lincRNA	NC_030811.1	2	426
LNC_004528	XLOC_046318	lincRNA	NC_030811.1	2	14911
LNC_004521	XLOC_046278	intronic_lncRNA	NC_030811.1	3	382
LNC_004520	XLOC_046277	intronic_lncRNA	NC_030811.1	3	503
LNC_004523	XLOC_046296	intronic_lncRNA	NC_030811.1	3	246
LNC_004522	XLOC_046295	intronic_lncRNA	NC_030811.1	4	948
LNC_004525	XLOC_046307	intronic_lncRNA	NC_030811.1	3	829
LNC_004524	XLOC_046307	intronic_lncRNA	NC_030811.1	2	1061
LNC_004527	XLOC_046311	intronic_lncRNA	NC_030811.1	3	471
LNC_004526	XLOC_046307	intronic_lncRNA	NC_030811.1	8	2164
LNC_009012	XLOC_098261	lincRNA	NC_030816.1	4	407
LNC_009013	XLOC_098263	antisense_lncRNA	NC_030816.1	2	684
LNC_009010	XLOC_098261	lincRNA	NC_030816.1	4	345
LNC_009011	XLOC_098261	lincRNA	NC_030816.1	3	282
LNC_009016	XLOC_098367	intronic_lncRNA	NC_030816.1	2	410
LNC_009017	XLOC_098368	intronic_lncRNA	NC_030816.1	2	318
LNC_009014	XLOC_098296	lincRNA	NC_030816.1	4	511
LNC_009015	XLOC_098296	lincRNA	NC_030816.1	3	421
LNC_009018	XLOC_098372	intronic_lncRNA	NC_030816.1	5	3599
LNC_009019	XLOC_098372	intronic_lncRNA	NC_030816.1	13	3474
LNC_006673	XLOC_069898	intronic_lncRNA	NC_030814.1	8	1420
LNC_006672	XLOC_069876	lincRNA	NC_030814.1	2	208
LNC_006671	XLOC_069849	intronic_lncRNA	NC_030814.1	3	521
LNC_006670	XLOC_069790	lincRNA	NC_030814.1	2	935
LNC_006677	XLOC_069999	antisense_lncRNA	NC_030814.1	2	393
LNC_006676	XLOC_069999	antisense_lncRNA	NC_030814.1	2	1947
LNC_006675	XLOC_069982	lincRNA	NC_030814.1	3	391
LNC_006674	XLOC_069905	lincRNA	NC_030814.1	2	534
LNC_016315	XLOC_176133	lincRNA	NC_030825.1	7	1149
LNC_016314	XLOC_176133	lincRNA	NC_030825.1	4	872
LNC_006679	XLOC_069999	intronic_lncRNA	NC_030814.1	25	4146
LNC_006678	XLOC_069999	antisense_lncRNA	NC_030814.1	2	2095
LNC_016311	XLOC_176001	intronic_lncRNA	NC_030825.1	5	2097
LNC_016310	XLOC_176001	intronic_lncRNA	NC_030825.1	5	2052
LNC_016313	XLOC_176133	lincRNA	NC_030825.1	6	820
LNC_016312	XLOC_176133	lincRNA	NC_030825.1	6	1122
LNC_008947	XLOC_097712	intronic_lncRNA	NC_030816.1	8	3131
LNC_008946	XLOC_097712	intronic_lncRNA	NC_030816.1	2	4361
LNC_008945	XLOC_097711	intronic_lncRNA	NC_030816.1	7	661
LNC_008944	XLOC_097658	lincRNA	NC_030816.1	2	335
LNC_008943	XLOC_097610	lincRNA	NC_030816.1	3	585
LNC_008942	XLOC_097610	intronic_lncRNA	NC_030816.1	8	1885
LNC_008941	XLOC_097610	intronic_lncRNA	NC_030816.1	8	4065
LNC_008940	XLOC_097570	lincRNA	NC_030816.1	5	799
LNC_025545	XLOC_265310	intronic_lncRNA	NW_017189940.1	4	2491
LNC_008949	XLOC_097714	intronic_lncRNA	NC_030816.1	7	1552
LNC_008948	XLOC_097712	intronic_lncRNA	NC_030816.1	7	2953
LNC_020524	XLOC_213318	intronic_lncRNA	NC_030830.1	7	2960
LNC_023351	XLOC_241539	intronic_lncRNA	NC_030835.1	7	3087
LNC_023350	XLOC_241529	lincRNA	NC_030835.1	2	641
LNC_023353	XLOC_241539	intronic_lncRNA	NC_030835.1	2	656
LNC_009625	XLOC_105407	antisense_lncRNA	NC_030817.1	2	240
LNC_023352	XLOC_241539	intronic_lncRNA	NC_030835.1	4	827
LNC_009624	XLOC_105398	intronic_lncRNA	NC_030817.1	4	724
LNC_023355	XLOC_241549	intronic_lncRNA	NC_030835.1	5	3133
LNC_009627	XLOC_105410	intronic_lncRNA	NC_030817.1	8	1404
LNC_023354	XLOC_241541	lincRNA	NC_030835.1	2	393
LNC_017042	XLOC_181389	intronic_lncRNA	NC_030825.1	8	728
LNC_000537	XLOC_005492	lincRNA	NC_030808.1	3	2170
LNC_000534	XLOC_005450	lincRNA	NC_030808.1	2	422
LNC_000535	XLOC_005450	lincRNA	NC_030808.1	3	519
LNC_000532	XLOC_005383	intronic_lncRNA	NC_030808.1	3	396
LNC_000533	XLOC_005435	intronic_lncRNA	NC_030808.1	10	2605
LNC_000530	XLOC_005370	intronic_lncRNA	NC_030808.1	8	3096
LNC_000531	XLOC_005374	lincRNA	NC_030808.1	3	255
LNC_009621	XLOC_105397	lincRNA	NC_030817.1	4	480
LNC_017048	XLOC_181390	intronic_lncRNA	NC_030825.1	8	847
LNC_017049	XLOC_181390	intronic_lncRNA	NC_030825.1	8	1006
LNC_000538	XLOC_005510	lincRNA	NC_030808.1	4	512
LNC_000539	XLOC_005510	lincRNA	NC_030808.1	5	669
LNC_014227	XLOC_154295	lincRNA	NC_030822.1	2	6772
LNC_014226	XLOC_154292	lincRNA	NC_030822.1	2	5265
LNC_014225	XLOC_154285	lincRNA	NC_030822.1	3	2523
LNC_014224	XLOC_154249	intronic_lncRNA	NC_030822.1	5	1569
LNC_014223	XLOC_154249	intronic_lncRNA	NC_030822.1	4	1165
LNC_009623	XLOC_105398	intronic_lncRNA	NC_030817.1	4	536
LNC_014221	XLOC_154249	intronic_lncRNA	NC_030822.1	8	2122
LNC_014220	XLOC_154249	intronic_lncRNA	NC_030822.1	10	2239
LNC_009622	XLOC_105397	lincRNA	NC_030817.1	3	264
LNC_014229	XLOC_154319	lincRNA	NC_030822.1	2	610
LNC_014228	XLOC_154307	lincRNA	NC_030822.1	2	1416
LNC_015574	XLOC_167421	intronic_lncRNA	NC_030824.1	6	566
LNC_015575	XLOC_167421	lincRNA	NC_030824.1	2	891
LNC_015576	XLOC_167437	lincRNA	NC_030824.1	2	238
LNC_015577	XLOC_167438	lincRNA	NC_030824.1	2	267
LNC_015570	XLOC_167386	intronic_lncRNA	NC_030824.1	6	546
LNC_015571	XLOC_167391	lincRNA	NC_030824.1	4	566
LNC_015572	XLOC_167417	lincRNA	NC_030824.1	2	1559
LNC_015573	XLOC_167421	intronic_lncRNA	NC_030824.1	2	427
LNC_015578	XLOC_167449	lincRNA	NC_030824.1	3	269
LNC_015579	XLOC_167455	lincRNA	NC_030824.1	2	531
LNC_008055	XLOC_087211	intronic_lncRNA	NC_030815.1	2	507
LNC_008054	XLOC_087203	antisense_lncRNA	NC_030815.1	2	1116
LNC_008057	XLOC_087213	intronic_lncRNA	NC_030815.1	13	5883
LNC_008056	XLOC_087213	intronic_lncRNA	NC_030815.1	14	5819
LNC_008051	XLOC_087190	intronic_lncRNA	NC_030815.1	2	380
LNC_008050	XLOC_087188	intronic_lncRNA	NC_030815.1	2	405
LNC_008053	XLOC_087202	intronic_lncRNA	NC_030815.1	6	902
LNC_008052	XLOC_087202	intronic_lncRNA	NC_030815.1	6	834
LNC_008059	XLOC_087213	intronic_lncRNA	NC_030815.1	13	5652
LNC_008058	XLOC_087213	intronic_lncRNA	NC_030815.1	14	5843
LNC_023871	XLOC_247559	intronic_lncRNA	NC_030836.1	13	1798
LNC_017594	XLOC_184576	intronic_lncRNA	NC_030826.1	4	422
LNC_017595	XLOC_184576	intronic_lncRNA	NC_030826.1	5	774
LNC_017596	XLOC_184576	intronic_lncRNA	NC_030826.1	4	500
LNC_017597	XLOC_184576	intronic_lncRNA	NC_030826.1	4	834
LNC_017590	XLOC_184526	intronic_lncRNA	NC_030826.1	7	1902
LNC_017591	XLOC_184526	intronic_lncRNA	NC_030826.1	6	1757
LNC_017592	XLOC_184528	intronic_lncRNA	NC_030826.1	3	252
LNC_017593	XLOC_184575	lincRNA	NC_030826.1	2	357
LNC_017598	XLOC_184600	intronic_lncRNA	NC_030826.1	5	1128
LNC_017599	XLOC_184601	intronic_lncRNA	NC_030826.1	5	473
LNC_014483	XLOC_157119	intronic_lncRNA	NC_030822.1	13	3779
LNC_005993	XLOC_061825	lincRNA	NC_030813.1	3	1632
LNC_014481	XLOC_157083	lincRNA	NC_030822.1	3	342
LNC_014480	XLOC_157002	lincRNA	NC_030822.1	2	223
LNC_014487	XLOC_157138	antisense_lncRNA	NC_030822.1	4	764
LNC_014486	XLOC_157121	intronic_lncRNA	NC_030822.1	2	414
LNC_014485	XLOC_157120	lincRNA	NC_030822.1	2	658
LNC_005992	XLOC_061825	lincRNA	NC_030813.1	4	6368
LNC_014489	XLOC_157138	antisense_lncRNA	NC_030822.1	2	212
LNC_014488	XLOC_157138	intronic_lncRNA	NC_030822.1	5	2499
LNC_005991	XLOC_061825	lincRNA	NC_030813.1	7	3950
LNC_005990	XLOC_061825	lincRNA	NC_030813.1	3	1610
LNC_005997	XLOC_061907	lincRNA	NC_030813.1	2	4223
LNC_005996	XLOC_061825	lincRNA	NC_030813.1	6	5697
LNC_005995	XLOC_061825	lincRNA	NC_030813.1	7	3081
LNC_005994	XLOC_061825	lincRNA	NC_030813.1	4	4125
LNC_021969	XLOC_226276	antisense_lncRNA	NC_030832.1	2	786
LNC_016885	XLOC_180310	antisense_lncRNA	NC_030825.1	2	2501
LNC_016884	XLOC_180296	intronic_lncRNA	NC_030825.1	2	345
LNC_016887	XLOC_180317	intronic_lncRNA	NC_030825.1	14	1879
LNC_016886	XLOC_180312	intronic_lncRNA	NC_030825.1	7	4746
LNC_016881	XLOC_180292	antisense_lncRNA	NC_030825.1	2	378
LNC_016880	XLOC_180284	lincRNA	NC_030825.1	2	410
LNC_016883	XLOC_180295	intronic_lncRNA	NC_030825.1	3	268
LNC_016882	XLOC_180294	antisense_lncRNA	NC_030825.1	2	346
LNC_016889	XLOC_180320	intronic_lncRNA	NC_030825.1	8	3329
LNC_016888	XLOC_180320	intronic_lncRNA	NC_030825.1	8	3119
LNC_010065	XLOC_109632	antisense_lncRNA	NC_030817.1	3	5970
LNC_010064	XLOC_109630	intronic_lncRNA	NC_030817.1	2	525
LNC_010067	XLOC_109636	lincRNA	NC_030817.1	2	485
LNC_010066	XLOC_109632	antisense_lncRNA	NC_030817.1	3	1540
LNC_010061	XLOC_109601	lincRNA	NC_030817.1	2	344
LNC_010060	XLOC_109595	lincRNA	NC_030817.1	2	626
LNC_010063	XLOC_109620	antisense_lncRNA	NC_030817.1	2	297
LNC_010062	XLOC_109612	lincRNA	NC_030817.1	2	428
LNC_015686	XLOC_169512	intronic_lncRNA	NC_030824.1	6	12574
LNC_015687	XLOC_169512	intronic_lncRNA	NC_030824.1	7	12710
LNC_015684	XLOC_169492	lincRNA	NC_030824.1	2	2027
LNC_015685	XLOC_169492	lincRNA	NC_030824.1	2	2163
LNC_010069	XLOC_109646	intronic_lncRNA	NC_030817.1	4	1386
LNC_010068	XLOC_109646	antisense_lncRNA	NC_030817.1	2	270
LNC_015680	XLOC_169452	lincRNA	NC_030824.1	3	231
LNC_015681	XLOC_169456	lincRNA	NC_030824.1	2	300
LNC_023688	XLOC_245087	lincRNA	NC_030836.1	2	403
LNC_023682	XLOC_245073	intronic_lncRNA	NC_030836.1	3	562
LNC_009197	XLOC_100143	lincRNA	NC_030816.1	2	216
LNC_009196	XLOC_100139	lincRNA	NC_030816.1	2	303
LNC_009195	XLOC_100133	lincRNA	NC_030816.1	2	408
LNC_009194	XLOC_100111	lincRNA	NC_030816.1	2	460
LNC_009193	XLOC_100111	lincRNA	NC_030816.1	2	664
LNC_023684	XLOC_245074	intronic_lncRNA	NC_030836.1	5	1329
LNC_009192	XLOC_100072	lincRNA	NC_030816.1	2	675
LNC_009191	XLOC_100061	lincRNA	NC_030816.1	2	316
LNC_021478	XLOC_222105	lincRNA	NC_030831.1	7	1062
LNC_021479	XLOC_222105	lincRNA	NC_030831.1	6	754
LNC_021476	XLOC_222105	lincRNA	NC_030831.1	7	1036
LNC_021477	XLOC_222105	lincRNA	NC_030831.1	8	1226
LNC_021474	XLOC_222105	lincRNA	NC_030831.1	7	964
LNC_009190	XLOC_100043	lincRNA	NC_030816.1	3	229
LNC_021472	XLOC_222069	intronic_lncRNA	NC_030831.1	5	2705
LNC_021473	XLOC_222069	intronic_lncRNA	NC_030831.1	8	4082
LNC_021470	XLOC_222013	intronic_lncRNA	NC_030831.1	6	3625
LNC_021471	XLOC_222041	lincRNA	NC_030831.1	2	392
LNC_017868	XLOC_186345	lincRNA	NC_030826.1	3	282
LNC_017869	XLOC_186486	lincRNA	NC_030826.1	3	1006
LNC_025508	XLOC_264950	lincRNA	NW_017189851.1	2	239
LNC_025509	XLOC_264956	intronic_lncRNA	NW_017189851.1	5	457
LNC_017864	XLOC_186259	lincRNA	NC_030826.1	2	1618
LNC_017865	XLOC_186259	lincRNA	NC_030826.1	5	1939
LNC_017866	XLOC_186259	lincRNA	NC_030826.1	3	599
LNC_017867	XLOC_186316	lincRNA	NC_030826.1	3	1448
LNC_017860	XLOC_186253	lincRNA	NC_030826.1	2	314
LNC_017861	XLOC_186254	lincRNA	NC_030826.1	2	480
LNC_017862	XLOC_186259	lincRNA	NC_030826.1	4	1147
LNC_017863	XLOC_186259	lincRNA	NC_030826.1	2	1836
LNC_012339	XLOC_135588	intronic_lncRNA	NC_030820.1	7	1952
LNC_012338	XLOC_135588	intronic_lncRNA	NC_030820.1	6	2106
LNC_012333	XLOC_135545	intronic_lncRNA	NC_030820.1	4	560
LNC_012332	XLOC_135545	intronic_lncRNA	NC_030820.1	14	1469
LNC_012331	XLOC_135544	intronic_lncRNA	NC_030820.1	4	387
LNC_012330	XLOC_135533	intronic_lncRNA	NC_030820.1	7	932
LNC_012337	XLOC_135588	intronic_lncRNA	NC_030820.1	7	2597
LNC_012336	XLOC_135581	lincRNA	NC_030820.1	2	903
LNC_012335	XLOC_135569	lincRNA	NC_030820.1	2	1310
LNC_012334	XLOC_135558	intronic_lncRNA	NC_030820.1	4	364
LNC_000994	XLOC_012048	intronic_lncRNA	NC_030808.1	2	4694
LNC_000995	XLOC_012081	intronic_lncRNA	NC_030808.1	2	220
LNC_000996	XLOC_012105	intronic_lncRNA	NC_030808.1	6	2490
LNC_000997	XLOC_012117	intronic_lncRNA	NC_030808.1	3	353
LNC_000990	XLOC_012023	lincRNA	NC_030808.1	2	1826
LNC_000991	XLOC_012040	lincRNA	NC_030808.1	2	289
LNC_000992	XLOC_012046	intronic_lncRNA	NC_030808.1	10	1186
LNC_000993	XLOC_012047	intronic_lncRNA	NC_030808.1	3	444
LNC_023830	XLOC_247285	antisense_lncRNA	NC_030836.1	3	898
LNC_023831	XLOC_247285	lincRNA	NC_030836.1	3	4643
LNC_023832	XLOC_247285	lincRNA	NC_030836.1	4	864
LNC_023833	XLOC_247285	lincRNA	NC_030836.1	3	1233
LNC_023834	XLOC_247285	lincRNA	NC_030836.1	5	8951
LNC_023835	XLOC_247285	lincRNA	NC_030836.1	4	6601
LNC_023836	XLOC_247285	lincRNA	NC_030836.1	3	2006
LNC_023837	XLOC_247318	intronic_lncRNA	NC_030836.1	3	454
LNC_023838	XLOC_247326	antisense_lncRNA	NC_030836.1	2	253
LNC_023839	XLOC_247361	intronic_lncRNA	NC_030836.1	9	879
LNC_017761	XLOC_185703	intronic_lncRNA	NC_030826.1	3	575
LNC_017760	XLOC_185703	intronic_lncRNA	NC_030826.1	3	753
LNC_018078	XLOC_187982	intronic_lncRNA	NC_030826.1	4	681
LNC_018079	XLOC_187987	lincRNA	NC_030826.1	2	636
LNC_018076	XLOC_187977	antisense_lncRNA	NC_030826.1	2	1460
LNC_018077	XLOC_187979	antisense_lncRNA	NC_030826.1	2	561
LNC_018074	XLOC_187968	intronic_lncRNA	NC_030826.1	6	789
LNC_018075	XLOC_187968	intronic_lncRNA	NC_030826.1	5	1388
LNC_018072	XLOC_187968	antisense_lncRNA	NC_030826.1	2	526
LNC_018073	XLOC_187968	intronic_lncRNA	NC_030826.1	5	3602
LNC_018070	XLOC_187968	antisense_lncRNA	NC_030826.1	2	386
LNC_018071	XLOC_187968	antisense_lncRNA	NC_030826.1	2	382
LNC_002286	XLOC_025326	intronic_lncRNA	NC_030810.1	6	1795
LNC_017769	XLOC_185727	antisense_lncRNA	NC_030826.1	2	1588
LNC_002287	XLOC_025326	intronic_lncRNA	NC_030810.1	8	5014
LNC_017768	XLOC_185727	antisense_lncRNA	NC_030826.1	2	1204
LNC_002284	XLOC_025326	intronic_lncRNA	NC_030810.1	7	5000
LNC_002285	XLOC_025326	intronic_lncRNA	NC_030810.1	6	1800
LNC_002282	XLOC_025306	lincRNA	NC_030810.1	2	448
LNC_002283	XLOC_025326	intronic_lncRNA	NC_030810.1	5	1221
LNC_002280	XLOC_025277	lincRNA	NC_030810.1	2	373
LNC_002281	XLOC_025288	lincRNA	NC_030810.1	2	523
LNC_023166	XLOC_239375	lincRNA	NC_030834.1	2	445
LNC_023167	XLOC_239375	intronic_lncRNA	NC_030834.1	7	1846
LNC_023164	XLOC_239370	lincRNA	NC_030834.1	2	214
LNC_023165	XLOC_239375	intronic_lncRNA	NC_030834.1	11	2229
LNC_023162	XLOC_239347	intronic_lncRNA	NC_030834.1	3	1466
LNC_023163	XLOC_239368	lincRNA	NC_030834.1	2	232
LNC_023160	XLOC_239112	lincRNA	NC_030834.1	2	6300
LNC_023161	XLOC_239343	lincRNA	NC_030834.1	2	561
LNC_023168	XLOC_239375	intronic_lncRNA	NC_030834.1	6	901
LNC_023169	XLOC_239519	intronic_lncRNA	NC_030834.1	4	499
LNC_021995	XLOC_226414	intronic_lncRNA	NC_030832.1	12	1664
LNC_021994	XLOC_226414	intronic_lncRNA	NC_030832.1	12	1746
LNC_021997	XLOC_226414	intronic_lncRNA	NC_030832.1	18	10052
LNC_021996	XLOC_226414	intronic_lncRNA	NC_030832.1	17	9512
LNC_021991	XLOC_226403	intronic_lncRNA	NC_030832.1	11	3449
LNC_021990	XLOC_226402	lincRNA	NC_030832.1	2	307
LNC_021993	XLOC_226406	intronic_lncRNA	NC_030832.1	5	537
LNC_021992	XLOC_226405	intronic_lncRNA	NC_030832.1	4	1339
LNC_021999	XLOC_226416	intronic_lncRNA	NC_030832.1	9	2311
LNC_021998	XLOC_226416	intronic_lncRNA	NC_030832.1	10	2702
LNC_018928	XLOC_197259	intronic_lncRNA	NC_030828.1	7	3927
LNC_018929	XLOC_197259	intronic_lncRNA	NC_030828.1	6	5590
LNC_018924	XLOC_196947	intronic_lncRNA	NC_030827.1	5	5903
LNC_018925	XLOC_196947	intronic_lncRNA	NC_030827.1	5	6043
LNC_018926	XLOC_197184	antisense_lncRNA	NC_030828.1	2	4826
LNC_018927	XLOC_197259	antisense_lncRNA	NC_030828.1	4	3090
LNC_018920	XLOC_196947	intronic_lncRNA	NC_030827.1	7	5970
LNC_018921	XLOC_196947	intronic_lncRNA	NC_030827.1	7	6002
LNC_018922	XLOC_196947	intronic_lncRNA	NC_030827.1	5	6175
LNC_018923	XLOC_196947	intronic_lncRNA	NC_030827.1	9	5944
LNC_007700	XLOC_082551	intronic_lncRNA	NC_030814.1	6	1095
LNC_007701	XLOC_082551	intronic_lncRNA	NC_030814.1	5	982
LNC_007702	XLOC_082558	antisense_lncRNA	NC_030814.1	2	206
LNC_007703	XLOC_082561	lincRNA	NC_030814.1	2	568
LNC_007704	XLOC_082584	intronic_lncRNA	NC_030814.1	23	3262
LNC_007705	XLOC_082584	intronic_lncRNA	NC_030814.1	23	3356
LNC_007706	XLOC_082584	intronic_lncRNA	NC_030814.1	21	3328
LNC_007707	XLOC_082584	intronic_lncRNA	NC_030814.1	22	3363
LNC_007708	XLOC_082584	intronic_lncRNA	NC_030814.1	23	3316
LNC_007709	XLOC_082584	intronic_lncRNA	NC_030814.1	18	2098
LNC_003410	XLOC_034873	lincRNA	NC_030810.1	2	631
LNC_003411	XLOC_034882	antisense_lncRNA	NC_030810.1	2	1508
LNC_003412	XLOC_034883	antisense_lncRNA	NC_030810.1	2	1104
LNC_003413	XLOC_034883	antisense_lncRNA	NC_030810.1	2	426
LNC_003414	XLOC_034906	intronic_lncRNA	NC_030810.1	4	1161
LNC_003415	XLOC_034909	lincRNA	NC_030810.1	2	211
LNC_003416	XLOC_034910	intronic_lncRNA	NC_030810.1	3	1026
LNC_003417	XLOC_034915	intronic_lncRNA	NC_030810.1	2	1567
LNC_003418	XLOC_034924	intronic_lncRNA	NC_030810.1	8	3989
LNC_003419	XLOC_034924	intronic_lncRNA	NC_030810.1	9	2116
LNC_026079	XLOC_270084	lincRNA	NW_017215042.1	6	4382
LNC_026078	XLOC_270084	lincRNA	NW_017215042.1	6	4347
LNC_022084	XLOC_227194	intronic_lncRNA	NC_030832.1	8	2085
LNC_022085	XLOC_227194	intronic_lncRNA	NC_030832.1	4	1257
LNC_022083	XLOC_227194	intronic_lncRNA	NC_030832.1	3	1745
LNC_022266	XLOC_228320	intronic_lncRNA	NC_030832.1	7	7275
LNC_022267	XLOC_228320	intronic_lncRNA	NC_030832.1	7	6793
LNC_022088	XLOC_227207	intronic_lncRNA	NC_030832.1	5	631
LNC_022089	XLOC_227207	intronic_lncRNA	NC_030832.1	6	850
LNC_006071	XLOC_062504	intronic_lncRNA	NC_030813.1	5	477
LNC_006070	XLOC_062442	intronic_lncRNA	NC_030813.1	4	552
LNC_006073	XLOC_062510	intronic_lncRNA	NC_030813.1	3	2272
LNC_006072	XLOC_062510	intronic_lncRNA	NC_030813.1	3	2741
LNC_006075	XLOC_062511	lincRNA	NC_030813.1	4	1361
LNC_006074	XLOC_062510	intronic_lncRNA	NC_030813.1	3	2165
LNC_006077	XLOC_062553	lincRNA	NC_030813.1	2	271
LNC_006076	XLOC_062549	antisense_lncRNA	NC_030813.1	3	532
LNC_006079	XLOC_062601	lincRNA	NC_030813.1	2	214
LNC_006078	XLOC_062570	intronic_lncRNA	NC_030813.1	6	3063
LNC_022269	XLOC_228320	intronic_lncRNA	NC_030832.1	8	6957
LNC_024325	XLOC_251163	lincRNA	NW_017189516.1	2	223
LNC_024324	XLOC_251162	lincRNA	NW_017189516.1	3	330
LNC_024327	XLOC_251173	intronic_lncRNA	NW_017189516.1	4	392
LNC_024326	XLOC_251166	lincRNA	NW_017189516.1	2	1588
LNC_024321	XLOC_251156	lincRNA	NW_017189516.1	2	390
LNC_024320	XLOC_251154	lincRNA	NW_017189516.1	2	538
LNC_024323	XLOC_251160	lincRNA	NW_017189516.1	2	257
LNC_024322	XLOC_251158	lincRNA	NW_017189516.1	2	6058
LNC_024329	XLOC_251193	intronic_lncRNA	NW_017189516.1	14	3523
LNC_024328	XLOC_251193	intronic_lncRNA	NW_017189516.1	13	4203
LNC_005038	XLOC_052540	lincRNA	NC_030812.1	2	238
LNC_005039	XLOC_052560	antisense_lncRNA	NC_030812.1	2	455
LNC_005030	XLOC_052472	intronic_lncRNA	NC_030812.1	10	6855
LNC_005031	XLOC_052474	intronic_lncRNA	NC_030812.1	3	1031
LNC_005032	XLOC_052484	intronic_lncRNA	NC_030812.1	5	776
LNC_005033	XLOC_052485	intronic_lncRNA	NC_030812.1	2	311
LNC_005034	XLOC_052487	antisense_lncRNA	NC_030812.1	4	562
LNC_005035	XLOC_052488	intronic_lncRNA	NC_030812.1	2	454
LNC_005036	XLOC_052491	antisense_lncRNA	NC_030812.1	2	959
LNC_005037	XLOC_052520	lincRNA	NC_030812.1	3	518
LNC_007889	XLOC_084687	intronic_lncRNA	NC_030815.1	27	5647
LNC_007888	XLOC_084678	lincRNA	NC_030815.1	2	1207
LNC_007887	XLOC_084674	intronic_lncRNA	NC_030815.1	8	1040
LNC_007886	XLOC_084671	antisense_lncRNA	NC_030815.1	3	537
LNC_007885	XLOC_084663	antisense_lncRNA	NC_030815.1	2	557
LNC_007884	XLOC_084651	intronic_lncRNA	NC_030815.1	6	2536
LNC_007883	XLOC_084651	intronic_lncRNA	NC_030815.1	2	431
LNC_007882	XLOC_084651	intronic_lncRNA	NC_030815.1	5	609
LNC_007881	XLOC_084640	lincRNA	NC_030815.1	2	205
LNC_007880	XLOC_084596	intronic_lncRNA	NC_030815.1	8	1481
LNC_021194	XLOC_219015	lincRNA	NC_030831.1	3	371
LNC_004349	XLOC_044247	intronic_lncRNA	NC_030811.1	7	763
LNC_004348	XLOC_044236	lincRNA	NC_030811.1	2	1211
LNC_004341	XLOC_044207	lincRNA	NC_030811.1	4	2775
LNC_004340	XLOC_044207	lincRNA	NC_030811.1	4	2845
LNC_004343	XLOC_044207	lincRNA	NC_030811.1	3	2653
LNC_004342	XLOC_044207	lincRNA	NC_030811.1	2	2450
LNC_004345	XLOC_044225	antisense_lncRNA	NC_030811.1	2	2672
LNC_004344	XLOC_044207	lincRNA	NC_030811.1	3	1536
LNC_004347	XLOC_044226	intronic_lncRNA	NC_030811.1	8	1526
LNC_004346	XLOC_044225	antisense_lncRNA	NC_030811.1	2	1922
LNC_021192	XLOC_219004	antisense_lncRNA	NC_030831.1	3	863
LNC_001834	XLOC_020269	lincRNA	NC_030809.1	5	3047
LNC_001835	XLOC_020269	lincRNA	NC_030809.1	5	3040
LNC_001836	XLOC_020285	lincRNA	NC_030809.1	2	4538
LNC_001837	XLOC_020302	lincRNA	NC_030809.1	2	227
LNC_001830	XLOC_020230	intronic_lncRNA	NC_030809.1	5	2706
LNC_001831	XLOC_020269	lincRNA	NC_030809.1	2	257
LNC_001832	XLOC_020269	lincRNA	NC_030809.1	5	3043
LNC_001833	XLOC_020269	lincRNA	NC_030809.1	5	3044
LNC_001838	XLOC_020311	intronic_lncRNA	NC_030809.1	7	955
LNC_001839	XLOC_020311	intronic_lncRNA	NC_030809.1	7	669
LNC_006828	XLOC_071618	intronic_lncRNA	NC_030814.1	6	6471
LNC_006829	XLOC_071663	intronic_lncRNA	NC_030814.1	3	2244
LNC_010232	XLOC_111462	intronic_lncRNA	NC_030817.1	7	738
LNC_010233	XLOC_111462	intronic_lncRNA	NC_030817.1	7	723
LNC_010238	XLOC_111475	lincRNA	NC_030817.1	2	430
LNC_010239	XLOC_111488	lincRNA	NC_030817.1	2	589
LNC_001737	XLOC_019602	intronic_lncRNA	NC_030809.1	3	1157
LNC_016422	XLOC_176861	intronic_lncRNA	NC_030825.1	12	2101
LNC_016421	XLOC_176861	intronic_lncRNA	NC_030825.1	3	391
LNC_001734	XLOC_019600	intronic_lncRNA	NC_030809.1	3	1356
LNC_016427	XLOC_176908	antisense_lncRNA	NC_030825.1	3	243
LNC_016426	XLOC_176888	antisense_lncRNA	NC_030825.1	5	1866
LNC_001731	XLOC_019598	intronic_lncRNA	NC_030809.1	7	1985
LNC_001730	XLOC_019585	lincRNA	NC_030809.1	2	280
LNC_007069	XLOC_073819	intronic_lncRNA	NC_030814.1	3	1743
LNC_007068	XLOC_073819	intronic_lncRNA	NC_030814.1	11	2979
LNC_007061	XLOC_073780	intronic_lncRNA	NC_030814.1	11	7331
LNC_007060	XLOC_073780	intronic_lncRNA	NC_030814.1	12	7430
LNC_007063	XLOC_073791	intronic_lncRNA	NC_030814.1	2	1895
LNC_007062	XLOC_073791	intronic_lncRNA	NC_030814.1	8	969
LNC_007065	XLOC_073805	lincRNA	NC_030814.1	2	536
LNC_007064	XLOC_073792	antisense_lncRNA	NC_030814.1	2	289
LNC_007067	XLOC_073819	intronic_lncRNA	NC_030814.1	14	3878
LNC_007066	XLOC_073808	lincRNA	NC_030814.1	2	353
LNC_009939	XLOC_108288	lincRNA	NC_030817.1	2	401
LNC_009938	XLOC_108287	lincRNA	NC_030817.1	2	431
LNC_009935	XLOC_108265	lincRNA	NC_030817.1	2	283
LNC_009934	XLOC_108258	lincRNA	NC_030817.1	2	499
LNC_009937	XLOC_108283	lincRNA	NC_030817.1	2	251
LNC_009936	XLOC_108274	lincRNA	NC_030817.1	2	648
LNC_009931	XLOC_108250	antisense_lncRNA	NC_030817.1	2	364
LNC_009930	XLOC_108249	antisense_lncRNA	NC_030817.1	2	352
LNC_009933	XLOC_108255	lincRNA	NC_030817.1	2	250
LNC_009932	XLOC_108252	lincRNA	NC_030817.1	2	370
LNC_000879	XLOC_010125	lincRNA	NC_030808.1	6	839
LNC_000878	XLOC_010125	lincRNA	NC_030808.1	6	852
LNC_000877	XLOC_010125	lincRNA	NC_030808.1	6	815
LNC_000876	XLOC_010123	lincRNA	NC_030808.1	2	391
LNC_000875	XLOC_010104	lincRNA	NC_030808.1	2	308
LNC_000874	XLOC_010088	antisense_lncRNA	NC_030808.1	2	215
LNC_000873	XLOC_010080	intronic_lncRNA	NC_030808.1	3	320
LNC_000872	XLOC_010080	intronic_lncRNA	NC_030808.1	4	332
LNC_000871	XLOC_010079	intronic_lncRNA	NC_030808.1	7	705
LNC_000870	XLOC_010076	lincRNA	NC_030808.1	2	447
LNC_002581	XLOC_027954	lincRNA	NC_030810.1	2	296
LNC_002580	XLOC_027908	intronic_lncRNA	NC_030810.1	5	1264
LNC_002583	XLOC_027971	intronic_lncRNA	NC_030810.1	6	625
LNC_002582	XLOC_027971	intronic_lncRNA	NC_030810.1	7	692
LNC_002585	XLOC_027972	antisense_lncRNA	NC_030810.1	2	217
LNC_002584	XLOC_027972	intronic_lncRNA	NC_030810.1	7	1998
LNC_002587	XLOC_027972	intronic_lncRNA	NC_030810.1	3	316
LNC_002586	XLOC_027972	antisense_lncRNA	NC_030810.1	3	2881
LNC_002589	XLOC_027978	lincRNA	NC_030810.1	3	1997
LNC_002588	XLOC_027976	intronic_lncRNA	NC_030810.1	2	384
LNC_010605	XLOC_115948	lincRNA	NC_030818.1	2	260
LNC_010604	XLOC_115905	antisense_lncRNA	NC_030818.1	3	1782
LNC_010607	XLOC_115971	lincRNA	NC_030818.1	4	825
LNC_010606	XLOC_115964	lincRNA	NC_030818.1	2	202
LNC_001588	XLOC_018073	antisense_lncRNA	NC_030809.1	4	2532
LNC_001589	XLOC_018073	antisense_lncRNA	NC_030809.1	5	1243
LNC_010603	XLOC_115904	intronic_lncRNA	NC_030818.1	6	4652
LNC_010602	XLOC_115900	intronic_lncRNA	NC_030818.1	6	1629
LNC_001584	XLOC_018060	intronic_lncRNA	NC_030809.1	11	1829
LNC_001585	XLOC_018064	lincRNA	NC_030809.1	3	4762
LNC_001586	XLOC_018064	lincRNA	NC_030809.1	3	4689
LNC_001587	XLOC_018064	lincRNA	NC_030809.1	3	4914
LNC_001580	XLOC_018015	lincRNA	NC_030809.1	3	5844
LNC_001581	XLOC_018021	lincRNA	NC_030809.1	2	265
LNC_001582	XLOC_018048	intronic_lncRNA	NC_030809.1	4	965
LNC_001583	XLOC_018060	intronic_lncRNA	NC_030809.1	9	1433
LNC_009203	XLOC_100228	lincRNA	NC_030816.1	2	368
LNC_009202	XLOC_100174	intronic_lncRNA	NC_030816.1	11	1421
LNC_009201	XLOC_100174	intronic_lncRNA	NC_030816.1	11	1526
LNC_009200	XLOC_100174	intronic_lncRNA	NC_030816.1	7	895
LNC_009207	XLOC_100444	lincRNA	NC_030816.1	2	322
LNC_009206	XLOC_100250	lincRNA	NC_030816.1	3	635
LNC_009205	XLOC_100228	lincRNA	NC_030816.1	3	1770
LNC_009204	XLOC_100228	lincRNA	NC_030816.1	4	702
LNC_009209	XLOC_100608	lincRNA	NC_030816.1	2	338
LNC_009208	XLOC_100598	intronic_lncRNA	NC_030816.1	2	258
LNC_001056	XLOC_012904	lincRNA	NC_030808.1	8	2414
LNC_001057	XLOC_012912	intronic_lncRNA	NC_030808.1	20	4395
LNC_001054	XLOC_012890	intronic_lncRNA	NC_030808.1	10	3724
LNC_001055	XLOC_012904	lincRNA	NC_030808.1	8	2844
LNC_001052	XLOC_012779	lincRNA	NC_030808.1	2	2772
LNC_001053	XLOC_012796	lincRNA	NC_030808.1	2	656
LNC_001050	XLOC_012753	lincRNA	NC_030808.1	2	1672
LNC_001051	XLOC_012760	lincRNA	NC_030808.1	2	3217
LNC_001058	XLOC_012914	lincRNA	NC_030808.1	2	711
LNC_001059	XLOC_012932	lincRNA	NC_030808.1	3	708
LNC_017653	XLOC_184994	intronic_lncRNA	NC_030826.1	14	4496
LNC_017652	XLOC_184993	lincRNA	NC_030826.1	2	396
LNC_017651	XLOC_184987	intronic_lncRNA	NC_030826.1	7	935
LNC_019234	XLOC_199694	lincRNA	NC_030828.1	2	703
LNC_017657	XLOC_185028	intronic_lncRNA	NC_030826.1	3	370
LNC_017656	XLOC_185004	intronic_lncRNA	NC_030826.1	6	1270
LNC_017655	XLOC_184999	intronic_lncRNA	NC_030826.1	4	352
LNC_017654	XLOC_184994	intronic_lncRNA	NC_030826.1	7	985
LNC_017659	XLOC_185035	intronic_lncRNA	NC_030826.1	4	624
LNC_017658	XLOC_185029	intronic_lncRNA	NC_030826.1	3	976
LNC_019239	XLOC_200139	antisense_lncRNA	NC_030828.1	3	215
LNC_019238	XLOC_200120	lincRNA	NC_030828.1	2	216
LNC_012519	XLOC_137471	lincRNA	NC_030820.1	4	3195
LNC_012518	XLOC_137372	intronic_lncRNA	NC_030820.1	6	2092
LNC_012513	XLOC_137367	intronic_lncRNA	NC_030820.1	39	7897
LNC_012512	XLOC_137356	lincRNA	NC_030820.1	3	469
LNC_012511	XLOC_137356	lincRNA	NC_030820.1	3	773
LNC_012510	XLOC_137351	antisense_lncRNA	NC_030820.1	2	686
LNC_012517	XLOC_137367	intronic_lncRNA	NC_030820.1	11	921
LNC_012516	XLOC_137367	intronic_lncRNA	NC_030820.1	39	7890
LNC_012515	XLOC_137367	intronic_lncRNA	NC_030820.1	38	7860
LNC_012514	XLOC_137367	intronic_lncRNA	NC_030820.1	38	7839
LNC_015725	XLOC_169902	antisense_lncRNA	NC_030824.1	2	407
LNC_015724	XLOC_169876	intronic_lncRNA	NC_030824.1	5	1047
LNC_015727	XLOC_169910	antisense_lncRNA	NC_030824.1	2	267
LNC_015726	XLOC_169905	intronic_lncRNA	NC_030824.1	3	269
LNC_015721	XLOC_169822	lincRNA	NC_030824.1	2	381
LNC_015720	XLOC_169822	lincRNA	NC_030824.1	2	384
LNC_015723	XLOC_169870	intronic_lncRNA	NC_030824.1	6	8083
LNC_015722	XLOC_169870	lincRNA	NC_030824.1	2	716
LNC_015729	XLOC_169935	intronic_lncRNA	NC_030824.1	2	303
LNC_015728	XLOC_169923	intronic_lncRNA	NC_030824.1	9	2215
LNC_023209	XLOC_240015	lincRNA	NC_030835.1	2	578
LNC_023208	XLOC_239996	lincRNA	NC_030835.1	2	460
LNC_002808	XLOC_029851	lincRNA	NC_030810.1	2	243
LNC_002809	XLOC_029852	lincRNA	NC_030810.1	2	366
LNC_002804	XLOC_029821	antisense_lncRNA	NC_030810.1	2	1047
LNC_002805	XLOC_029823	intronic_lncRNA	NC_030810.1	11	3936
LNC_002806	XLOC_029823	intronic_lncRNA	NC_030810.1	11	3839
LNC_002807	XLOC_029839	antisense_lncRNA	NC_030810.1	2	404
LNC_002800	XLOC_029778	intronic_lncRNA	NC_030810.1	10	3575
LNC_002801	XLOC_029812	intronic_lncRNA	NC_030810.1	5	1446
LNC_002802	XLOC_029812	intronic_lncRNA	NC_030810.1	14	2339
LNC_002803	XLOC_029812	intronic_lncRNA	NC_030810.1	8	701
LNC_025028	XLOC_260276	lincRNA	NW_017189517.1	4	11810
LNC_022154	XLOC_227663	antisense_lncRNA	NC_030832.1	4	613
LNC_022155	XLOC_227664	intronic_lncRNA	NC_030832.1	3	468
LNC_022156	XLOC_227666	intronic_lncRNA	NC_030832.1	5	796
LNC_022157	XLOC_227682	lincRNA	NC_030832.1	2	1965
LNC_022150	XLOC_227601	lincRNA	NC_030832.1	2	3325
LNC_022151	XLOC_227621	lincRNA	NC_030832.1	2	634
LNC_022152	XLOC_227640	lincRNA	NC_030832.1	2	267
LNC_022153	XLOC_227657	lincRNA	NC_030832.1	2	2841
LNC_022158	XLOC_227682	lincRNA	NC_030832.1	2	1968
LNC_022159	XLOC_227682	lincRNA	NC_030832.1	2	1228
LNC_013392	XLOC_146153	intronic_lncRNA	NC_030821.1	8	1054
LNC_013393	XLOC_146153	antisense_lncRNA	NC_030821.1	2	2403
LNC_013390	XLOC_146150	intronic_lncRNA	NC_030821.1	5	1432
LNC_013391	XLOC_146153	intronic_lncRNA	NC_030821.1	7	885
LNC_013396	XLOC_146184	intronic_lncRNA	NC_030821.1	9	2203
LNC_013397	XLOC_146191	lincRNA	NC_030821.1	3	226
LNC_013394	XLOC_146153	lincRNA	NC_030821.1	2	272
LNC_013395	XLOC_146180	antisense_lncRNA	NC_030821.1	2	798
LNC_013398	XLOC_146203	lincRNA	NC_030821.1	3	511
LNC_013399	XLOC_146209	intronic_lncRNA	NC_030821.1	2	362
LNC_011721	XLOC_127649	lincRNA	NC_030819.1	3	1095
LNC_011720	XLOC_127632	lincRNA	NC_030819.1	2	2862
LNC_011723	XLOC_127678	lincRNA	NC_030819.1	3	1137
LNC_011722	XLOC_127651	lincRNA	NC_030819.1	2	411
LNC_011725	XLOC_127703	antisense_lncRNA	NC_030819.1	2	601
LNC_011724	XLOC_127685	lincRNA	NC_030819.1	3	395
LNC_011727	XLOC_127723	intronic_lncRNA	NC_030819.1	19	2219
LNC_011726	XLOC_127723	intronic_lncRNA	NC_030819.1	19	2420
LNC_011729	XLOC_127723	intronic_lncRNA	NC_030819.1	5	952
LNC_011728	XLOC_127723	intronic_lncRNA	NC_030819.1	9	1147
LNC_011899	XLOC_129746	lincRNA	NC_030819.1	3	1619
LNC_011898	XLOC_129746	lincRNA	NC_030819.1	3	273
LNC_011893	XLOC_129631	antisense_lncRNA	NC_030819.1	2	1191
LNC_011892	XLOC_129622	intronic_lncRNA	NC_030819.1	2	3102
LNC_011891	XLOC_129622	intronic_lncRNA	NC_030819.1	2	2880
LNC_011890	XLOC_129586	lincRNA	NC_030819.1	2	2185
LNC_011897	XLOC_129653	lincRNA	NC_030819.1	4	1713
LNC_011896	XLOC_129653	lincRNA	NC_030819.1	4	473
LNC_011895	XLOC_129642	lincRNA	NC_030819.1	2	237
LNC_011894	XLOC_129632	lincRNA	NC_030819.1	2	204
LNC_025319	XLOC_263551	lincRNA	NW_017189630.1	2	425
LNC_025318	XLOC_263539	lincRNA	NW_017189630.1	2	18139
LNC_025317	XLOC_263539	lincRNA	NW_017189630.1	2	1137
LNC_025316	XLOC_263539	lincRNA	NW_017189630.1	2	6091
LNC_025315	XLOC_263539	antisense_lncRNA	NW_017189630.1	2	16699
LNC_025314	XLOC_263539	antisense_lncRNA	NW_017189630.1	2	7528
LNC_025313	XLOC_263539	intronic_lncRNA	NW_017189630.1	5	19342
LNC_025312	XLOC_263539	antisense_lncRNA	NW_017189630.1	2	3528
LNC_025311	XLOC_263539	antisense_lncRNA	NW_017189630.1	4	515
LNC_025310	XLOC_263485	lincRNA	NW_017189629.1	2	317
LNC_020790	XLOC_215308	lincRNA	NC_030830.1	2	977
LNC_020791	XLOC_215308	lincRNA	NC_030830.1	2	707
LNC_020792	XLOC_215535	intronic_lncRNA	NC_030830.1	3	364
LNC_020793	XLOC_215539	lincRNA	NC_030830.1	3	469
LNC_020794	XLOC_215558	lincRNA	NC_030830.1	2	541
LNC_020795	XLOC_215558	lincRNA	NC_030830.1	2	686
LNC_020796	XLOC_215592	lincRNA	NC_030830.1	4	1868
LNC_020797	XLOC_215594	intronic_lncRNA	NC_030830.1	2	549
LNC_020798	XLOC_215595	antisense_lncRNA	NC_030830.1	2	272
LNC_020799	XLOC_215626	intronic_lncRNA	NC_030830.1	3	2801
LNC_022936	XLOC_235783	lincRNA	NC_030834.1	2	263
LNC_022937	XLOC_235790	lincRNA	NC_030834.1	2	284
LNC_022934	XLOC_235597	lincRNA	NC_030834.1	2	1666
LNC_022935	XLOC_235764	lincRNA	NC_030834.1	2	202
LNC_022932	XLOC_235336	lincRNA	NC_030834.1	2	1727
LNC_022933	XLOC_235421	lincRNA	NC_030834.1	6	752
LNC_022930	XLOC_235336	lincRNA	NC_030834.1	2	240
LNC_022931	XLOC_235336	lincRNA	NC_030834.1	3	1851
LNC_022938	XLOC_235790	lincRNA	NC_030834.1	4	432
LNC_022939	XLOC_235841	intronic_lncRNA	NC_030834.1	26	5977
LNC_026039	XLOC_269756	lincRNA	NW_017214108.1	4	507
LNC_026038	XLOC_269755	intronic_lncRNA	NW_017214104.1	4	304
LNC_015422	XLOC_166388	lincRNA	NC_030824.1	4	1069
LNC_019178	XLOC_199109	lincRNA	NC_030828.1	2	787
LNC_019179	XLOC_199116	lincRNA	NC_030828.1	2	316
LNC_012431	XLOC_136275	intronic_lncRNA	NC_030820.1	3	554
LNC_019174	XLOC_199095	lincRNA	NC_030828.1	2	235
LNC_019175	XLOC_199103	lincRNA	NC_030828.1	4	2038
LNC_019176	XLOC_199103	lincRNA	NC_030828.1	5	1419
LNC_019177	XLOC_199104	lincRNA	NC_030828.1	2	1768
LNC_019170	XLOC_199029	antisense_lncRNA	NC_030828.1	2	413
LNC_015420	XLOC_166388	lincRNA	NC_030824.1	3	334
LNC_019172	XLOC_199072	lincRNA	NC_030828.1	4	698
LNC_019173	XLOC_199072	lincRNA	NC_030828.1	3	2199
LNC_015421	XLOC_166388	lincRNA	NC_030824.1	3	382
LNC_015426	XLOC_166405	intronic_lncRNA	NC_030824.1	4	826
LNC_015427	XLOC_166405	intronic_lncRNA	NC_030824.1	4	745
LNC_015424	XLOC_166402	intronic_lncRNA	NC_030824.1	2	356
LNC_026037	XLOC_269749	intronic_lncRNA	NW_017213994.1	4	705
LNC_015425	XLOC_166403	intronic_lncRNA	NC_030824.1	3	331
LNC_026036	XLOC_269749	intronic_lncRNA	NW_017213994.1	6	637
LNC_004770	XLOC_049778	intronic_lncRNA	NC_030812.1	2	2012
LNC_004771	XLOC_049822	lincRNA	NC_030812.1	2	271
LNC_004772	XLOC_049829	lincRNA	NC_030812.1	2	319
LNC_004773	XLOC_049868	lincRNA	NC_030812.1	2	264
LNC_004774	XLOC_049888	intronic_lncRNA	NC_030812.1	3	245
LNC_004775	XLOC_049889	antisense_lncRNA	NC_030812.1	2	249
LNC_004776	XLOC_049939	intronic_lncRNA	NC_030812.1	12	2103
LNC_004777	XLOC_049953	intronic_lncRNA	NC_030812.1	7	1266
LNC_004778	XLOC_049953	antisense_lncRNA	NC_030812.1	4	1190
LNC_004779	XLOC_049990	antisense_lncRNA	NC_030812.1	3	1552
LNC_024646	XLOC_255166	lincRNA	NW_017189516.1	2	2775
LNC_024647	XLOC_255167	lincRNA	NW_017189516.1	2	518
LNC_024644	XLOC_255129	antisense_lncRNA	NW_017189516.1	2	1094
LNC_026132	XLOC_270559	lincRNA	NW_017216687.1	2	343
LNC_026133	XLOC_270570	lincRNA	NW_017216721.1	2	1302
LNC_026130	XLOC_270552	intronic_lncRNA	NW_017216634.1	4	440
LNC_024645	XLOC_255165	lincRNA	NW_017189516.1	2	1768
LNC_026136	XLOC_270595	lincRNA	NW_017216808.1	2	216
LNC_026137	XLOC_270596	intronic_lncRNA	NW_017216809.1	5	1689
LNC_026134	XLOC_270573	lincRNA	NW_017216721.1	2	2913
LNC_026135	XLOC_270576	intronic_lncRNA	NW_017216721.1	2	580
LNC_024642	XLOC_255105	antisense_lncRNA	NW_017189516.1	2	351
LNC_026138	XLOC_270608	lincRNA	NW_017216838.1	2	2210
LNC_026139	XLOC_270621	intronic_lncRNA	NW_017216897.1	3	255
LNC_024643	XLOC_255108	lincRNA	NW_017189516.1	2	279
LNC_024640	XLOC_255098	antisense_lncRNA	NW_017189516.1	3	296
LNC_024641	XLOC_255105	intronic_lncRNA	NW_017189516.1	3	2301
LNC_007511	XLOC_080777	intronic_lncRNA	NC_030814.1	2	690
LNC_007510	XLOC_080765	intronic_lncRNA	NC_030814.1	24	4677
LNC_007513	XLOC_080836	intronic_lncRNA	NC_030814.1	8	1233
LNC_007512	XLOC_080787	lincRNA	NC_030814.1	2	224
LNC_007515	XLOC_080851	lincRNA	NC_030814.1	3	435
LNC_007514	XLOC_080843	intronic_lncRNA	NC_030814.1	3	892
LNC_007517	XLOC_080916	antisense_lncRNA	NC_030814.1	4	698
LNC_007516	XLOC_080885	lincRNA	NC_030814.1	2	607
LNC_007519	XLOC_080960	lincRNA	NC_030814.1	2	562
LNC_007518	XLOC_080960	lincRNA	NC_030814.1	3	305
LNC_003201	XLOC_032936	intronic_lncRNA	NC_030810.1	6	897
LNC_003200	XLOC_032936	intronic_lncRNA	NC_030810.1	6	918
LNC_003203	XLOC_032937	intronic_lncRNA	NC_030810.1	2	325
LNC_003202	XLOC_032936	intronic_lncRNA	NC_030810.1	6	898
LNC_003205	XLOC_032959	intronic_lncRNA	NC_030810.1	7	7014
LNC_003204	XLOC_032951	intronic_lncRNA	NC_030810.1	10	1573
LNC_003207	XLOC_032963	lincRNA	NC_030810.1	2	996
LNC_003206	XLOC_032959	intronic_lncRNA	NC_030810.1	8	7289
LNC_003209	XLOC_032967	intronic_lncRNA	NC_030810.1	4	517
LNC_003208	XLOC_032963	antisense_lncRNA	NC_030810.1	2	1117
LNC_005919	XLOC_061027	antisense_lncRNA	NC_030813.1	3	1454
LNC_005918	XLOC_061027	intronic_lncRNA	NC_030813.1	7	2866
LNC_005913	XLOC_060955	intronic_lncRNA	NC_030813.1	5	1293
LNC_005912	XLOC_060950	intronic_lncRNA	NC_030813.1	9	1968
LNC_005911	XLOC_060945	intronic_lncRNA	NC_030813.1	14	2418
LNC_005910	XLOC_060945	intronic_lncRNA	NC_030813.1	11	4334
LNC_005917	XLOC_060970	lincRNA	NC_030813.1	2	4545
LNC_005916	XLOC_060966	lincRNA	NC_030813.1	2	828
LNC_005915	XLOC_060955	lincRNA	NC_030813.1	2	2081
LNC_005914	XLOC_060955	lincRNA	NC_030813.1	4	728
LNC_002959	XLOC_030681	lincRNA	NC_030810.1	2	698
LNC_002697	XLOC_029065	lincRNA	NC_030810.1	2	1608
LNC_001117	XLOC_013301	lincRNA	NC_030809.1	2	809
LNC_001116	XLOC_013301	lincRNA	NC_030809.1	2	1057
LNC_001115	XLOC_013267	lincRNA	NC_030809.1	2	371
LNC_001114	XLOC_013262	intronic_lncRNA	NC_030809.1	8	948
LNC_001113	XLOC_013259	lincRNA	NC_030809.1	2	476
LNC_001112	XLOC_013249	antisense_lncRNA	NC_030809.1	2	228
LNC_001111	XLOC_013248	intronic_lncRNA	NC_030809.1	13	4610
LNC_001110	XLOC_013218	intronic_lncRNA	NC_030809.1	26	6731
LNC_001119	XLOC_013335	lincRNA	NC_030809.1	3	2098
LNC_001118	XLOC_013322	lincRNA	NC_030809.1	2	269
LNC_024518	XLOC_253947	intronic_lncRNA	NW_017189516.1	5	784
LNC_024519	XLOC_253948	lincRNA	NW_017189516.1	2	274
LNC_024512	XLOC_253889	antisense_lncRNA	NW_017189516.1	2	360
LNC_024513	XLOC_253893	lincRNA	NW_017189516.1	2	233
LNC_024510	XLOC_253871	antisense_lncRNA	NW_017189516.1	2	368
LNC_024511	XLOC_253877	intronic_lncRNA	NW_017189516.1	2	227
LNC_024516	XLOC_253938	lincRNA	NW_017189516.1	2	890
LNC_024517	XLOC_253947	intronic_lncRNA	NW_017189516.1	4	4446
LNC_024514	XLOC_253900	lincRNA	NW_017189516.1	3	5160
LNC_024515	XLOC_253921	lincRNA	NW_017189516.1	2	1504
LNC_015259	XLOC_164962	antisense_lncRNA	NC_030823.1	2	597
LNC_015258	XLOC_164960	intronic_lncRNA	NC_030823.1	9	2232
LNC_015255	XLOC_164936	lincRNA	NC_030823.1	3	481
LNC_015254	XLOC_164895	intronic_lncRNA	NC_030823.1	2	322
LNC_015257	XLOC_164960	antisense_lncRNA	NC_030823.1	2	437
LNC_015256	XLOC_164939	antisense_lncRNA	NC_030823.1	2	344
LNC_015251	XLOC_164880	lincRNA	NC_030823.1	2	2156
LNC_015250	XLOC_164845	antisense_lncRNA	NC_030823.1	2	379
LNC_015253	XLOC_164884	lincRNA	NC_030823.1	2	332
LNC_015252	XLOC_164882	lincRNA	NC_030823.1	2	2011
LNC_000244	XLOC_002725	intronic_lncRNA	NC_030808.1	2	3553
LNC_000245	XLOC_002736	intronic_lncRNA	NC_030808.1	8	1551
LNC_000246	XLOC_002738	intronic_lncRNA	NC_030808.1	16	4247
LNC_000247	XLOC_002738	antisense_lncRNA	NC_030808.1	4	420
LNC_000240	XLOC_002716	intronic_lncRNA	NC_030808.1	2	407
LNC_000241	XLOC_002716	intronic_lncRNA	NC_030808.1	5	793
LNC_000242	XLOC_002720	intronic_lncRNA	NC_030808.1	32	6068
LNC_000243	XLOC_002722	intronic_lncRNA	NC_030808.1	22	4553
LNC_000248	XLOC_002752	intronic_lncRNA	NC_030808.1	12	1549
LNC_000249	XLOC_002771	intronic_lncRNA	NC_030808.1	2	209
LNC_020961	XLOC_217015	intronic_lncRNA	NC_030830.1	6	6115
LNC_000938	XLOC_011329	lincRNA	NC_030808.1	3	345
LNC_000939	XLOC_011344	lincRNA	NC_030808.1	2	353
LNC_000932	XLOC_011150	lincRNA	NC_030808.1	3	2796
LNC_000933	XLOC_011150	lincRNA	NC_030808.1	2	479
LNC_000930	XLOC_011105	lincRNA	NC_030808.1	2	365
LNC_000931	XLOC_011150	lincRNA	NC_030808.1	2	1783
LNC_000936	XLOC_011244	lincRNA	NC_030808.1	2	2374
LNC_000937	XLOC_011328	intronic_lncRNA	NC_030808.1	3	3482
LNC_000934	XLOC_011156	lincRNA	NC_030808.1	2	720
LNC_000935	XLOC_011187	lincRNA	NC_030808.1	2	5123
LNC_013741	XLOC_150109	lincRNA	NC_030821.1	4	2005
LNC_013740	XLOC_150102	lincRNA	NC_030821.1	4	1389
LNC_016991	XLOC_181052	intronic_lncRNA	NC_030825.1	6	4813
LNC_013742	XLOC_150109	lincRNA	NC_030821.1	4	2311
LNC_013745	XLOC_150154	intronic_lncRNA	NC_030821.1	14	3197
LNC_013744	XLOC_150132	lincRNA	NC_030821.1	2	286
LNC_013747	XLOC_150154	intronic_lncRNA	NC_030821.1	28	4881
LNC_013746	XLOC_150154	intronic_lncRNA	NC_030821.1	29	4927
LNC_002268	XLOC_025190	lincRNA	NC_030810.1	5	3841
LNC_002269	XLOC_025190	lincRNA	NC_030810.1	3	3946
LNC_002264	XLOC_025190	lincRNA	NC_030810.1	4	1349
LNC_002265	XLOC_025190	lincRNA	NC_030810.1	3	300
LNC_002266	XLOC_025190	lincRNA	NC_030810.1	5	3220
LNC_002267	XLOC_025190	lincRNA	NC_030810.1	5	3463
LNC_002260	XLOC_025159	intronic_lncRNA	NC_030810.1	10	1813
LNC_002261	XLOC_025160	intronic_lncRNA	NC_030810.1	5	4921
LNC_002262	XLOC_025160	intronic_lncRNA	NC_030810.1	4	6330
LNC_002263	XLOC_025161	intronic_lncRNA	NC_030810.1	4	933
LNC_016489	XLOC_177187	intronic_lncRNA	NC_030825.1	2	216
LNC_016488	XLOC_177166	antisense_lncRNA	NC_030825.1	2	1048
LNC_016481	XLOC_177147	antisense_lncRNA	NC_030825.1	2	492
LNC_016480	XLOC_177146	intronic_lncRNA	NC_030825.1	2	4745
LNC_016483	XLOC_177155	intronic_lncRNA	NC_030825.1	5	633
LNC_016482	XLOC_177153	antisense_lncRNA	NC_030825.1	3	391
LNC_016485	XLOC_177156	antisense_lncRNA	NC_030825.1	6	3817
LNC_016484	XLOC_177156	antisense_lncRNA	NC_030825.1	5	3716
LNC_016487	XLOC_177157	intronic_lncRNA	NC_030825.1	4	1478
LNC_016486	XLOC_177156	antisense_lncRNA	NC_030825.1	6	3339
LNC_019372	XLOC_201388	lincRNA	NC_030828.1	2	530
LNC_019373	XLOC_201388	antisense_lncRNA	NC_030828.1	3	1772
LNC_019370	XLOC_201328	lincRNA	NC_030828.1	2	1066
LNC_019371	XLOC_201329	lincRNA	NC_030828.1	2	204
LNC_019376	XLOC_201408	lincRNA	NC_030828.1	2	1017
LNC_019377	XLOC_201434	lincRNA	NC_030828.1	3	711
LNC_019374	XLOC_201402	lincRNA	NC_030828.1	2	854
LNC_019375	XLOC_201402	lincRNA	NC_030828.1	2	820
LNC_019378	XLOC_201471	lincRNA	NC_030828.1	2	832
LNC_019379	XLOC_201472	lincRNA	NC_030828.1	2	1237
LNC_011141	XLOC_121234	lincRNA	NC_030818.1	4	470
LNC_011140	XLOC_121229	intronic_lncRNA	NC_030818.1	4	498
LNC_014391	XLOC_156354	intronic_lncRNA	NC_030822.1	9	1735
LNC_011142	XLOC_121240	lincRNA	NC_030818.1	2	392
LNC_014397	XLOC_156395	antisense_lncRNA	NC_030822.1	3	550
LNC_011144	XLOC_121254	lincRNA	NC_030818.1	2	556
LNC_011147	XLOC_121261	lincRNA	NC_030818.1	3	318
LNC_011146	XLOC_121261	lincRNA	NC_030818.1	3	296
LNC_011149	XLOC_121432	lincRNA	NC_030818.1	2	642
LNC_011148	XLOC_121361	lincRNA	NC_030818.1	2	506
LNC_014399	XLOC_156395	intronic_lncRNA	NC_030822.1	14	1334
LNC_014398	XLOC_156395	intronic_lncRNA	NC_030822.1	15	1565
LNC_016733	XLOC_178325	lincRNA	NC_030825.1	2	1404
LNC_016732	XLOC_178271	lincRNA	NC_030825.1	2	7354
LNC_016731	XLOC_178271	lincRNA	NC_030825.1	3	1574
LNC_016730	XLOC_178271	lincRNA	NC_030825.1	4	2491
LNC_016737	XLOC_178361	antisense_lncRNA	NC_030825.1	2	1444
LNC_016736	XLOC_178360	antisense_lncRNA	NC_030825.1	2	208
LNC_016735	XLOC_178353	antisense_lncRNA	NC_030825.1	2	224
LNC_016734	XLOC_178353	antisense_lncRNA	NC_030825.1	2	323
LNC_016739	XLOC_178411	intronic_lncRNA	NC_030825.1	5	2450
LNC_016738	XLOC_178411	intronic_lncRNA	NC_030825.1	5	2169
LNC_020967	XLOC_217088	lincRNA	NC_030830.1	2	232
LNC_014644	XLOC_158957	intronic_lncRNA	NC_030823.1	2	1029
LNC_020965	XLOC_217027	intronic_lncRNA	NC_030830.1	8	857
LNC_020964	XLOC_217018	antisense_lncRNA	NC_030830.1	2	232
LNC_020963	XLOC_217018	antisense_lncRNA	NC_030830.1	2	830
LNC_020962	XLOC_217015	intronic_lncRNA	NC_030830.1	5	6117
LNC_014643	XLOC_158957	intronic_lncRNA	NC_030823.1	4	3610
LNC_020960	XLOC_217015	intronic_lncRNA	NC_030830.1	6	6109
LNC_014649	XLOC_159007	intronic_lncRNA	NC_030823.1	3	259
LNC_014648	XLOC_159007	intronic_lncRNA	NC_030823.1	6	3386
LNC_020969	XLOC_217113	intronic_lncRNA	NC_030830.1	6	2647
LNC_020968	XLOC_217100	lincRNA	NC_030830.1	2	1413
LNC_013994	XLOC_152578	intronic_lncRNA	NC_030822.1	6	2028
LNC_013995	XLOC_152581	antisense_lncRNA	NC_030822.1	2	392
LNC_013996	XLOC_152582	intronic_lncRNA	NC_030822.1	4	4231
LNC_016745	XLOC_178434	intronic_lncRNA	NC_030825.1	4	1578
LNC_013990	XLOC_152571	intronic_lncRNA	NC_030822.1	8	2243
LNC_016743	XLOC_178413	intronic_lncRNA	NC_030825.1	4	2584
LNC_013992	XLOC_152571	intronic_lncRNA	NC_030822.1	7	2055
LNC_013993	XLOC_152578	intronic_lncRNA	NC_030822.1	7	7125
LNC_012496	XLOC_137143	lincRNA	NC_030820.1	3	683
LNC_012497	XLOC_137158	lincRNA	NC_030820.1	2	615
LNC_012494	XLOC_137135	lincRNA	NC_030820.1	2	436
LNC_012495	XLOC_137135	lincRNA	NC_030820.1	3	492
LNC_012492	XLOC_137117	lincRNA	NC_030820.1	2	1987
LNC_012493	XLOC_137117	lincRNA	NC_030820.1	2	2209
LNC_012490	XLOC_137003	lincRNA	NC_030820.1	3	501
LNC_012491	XLOC_137047	lincRNA	NC_030820.1	3	373
LNC_012498	XLOC_137159	lincRNA	NC_030820.1	2	1705
LNC_012499	XLOC_137159	antisense_lncRNA	NC_030820.1	4	1598
LNC_022761	XLOC_232852	intronic_lncRNA	NC_030833.1	2	6209
LNC_022760	XLOC_232838	lincRNA	NC_030833.1	2	309
LNC_012728	XLOC_139440	intronic_lncRNA	NC_030820.1	18	5614
LNC_012729	XLOC_139446	intronic_lncRNA	NC_030820.1	38	8290
LNC_015118	XLOC_163999	lincRNA	NC_030823.1	2	2118
LNC_015119	XLOC_164004	lincRNA	NC_030823.1	2	1095
LNC_015112	XLOC_163860	intronic_lncRNA	NC_030823.1	3	473
LNC_015113	XLOC_163860	intronic_lncRNA	NC_030823.1	4	506
LNC_015110	XLOC_163786	lincRNA	NC_030823.1	3	1159
LNC_012723	XLOC_139391	lincRNA	NC_030820.1	2	237
LNC_012724	XLOC_139392	lincRNA	NC_030820.1	2	270
LNC_015117	XLOC_163994	lincRNA	NC_030823.1	2	6073
LNC_015114	XLOC_163906	intronic_lncRNA	NC_030823.1	3	444
LNC_015115	XLOC_163963	lincRNA	NC_030823.1	2	3420
LNC_023434	XLOC_242225	intronic_lncRNA	NC_030835.1	10	1615
LNC_023435	XLOC_242239	intronic_lncRNA	NC_030835.1	22	13491
LNC_023436	XLOC_242239	intronic_lncRNA	NC_030835.1	4	4361
LNC_023437	XLOC_242239	intronic_lncRNA	NC_030835.1	21	10942
LNC_023430	XLOC_242205	antisense_lncRNA	NC_030835.1	2	1120
LNC_023431	XLOC_242205	intronic_lncRNA	NC_030835.1	2	2068
LNC_023432	XLOC_242224	intronic_lncRNA	NC_030835.1	10	4088
LNC_023433	XLOC_242224	intronic_lncRNA	NC_030835.1	11	4324
LNC_023438	XLOC_242253	intronic_lncRNA	NC_030835.1	6	1506
LNC_023439	XLOC_242253	intronic_lncRNA	NC_030835.1	7	1716
LNC_011286	XLOC_123521	lincRNA	NC_030818.1	5	678
LNC_022769	XLOC_232971	intronic_lncRNA	NC_030833.1	13	3107
LNC_014671	XLOC_159234	lincRNA	NC_030823.1	5	232
LNC_022768	XLOC_232965	intronic_lncRNA	NC_030833.1	10	1014
LNC_011284	XLOC_123497	intronic_lncRNA	NC_030818.1	8	8363
LNC_011285	XLOC_123504	intronic_lncRNA	NC_030818.1	3	1340
LNC_011282	XLOC_123464	lincRNA	NC_030818.1	2	235
LNC_011283	XLOC_123468	lincRNA	NC_030818.1	2	416
LNC_011280	XLOC_123462	lincRNA	NC_030818.1	2	614
LNC_011281	XLOC_123462	lincRNA	NC_030818.1	2	841
LNC_013459	XLOC_146960	lincRNA	NC_030821.1	2	621
LNC_013458	XLOC_146910	lincRNA	NC_030821.1	3	1198
LNC_013451	XLOC_146881	intronic_lncRNA	NC_030821.1	9	2212
LNC_013450	XLOC_146837	antisense_lncRNA	NC_030821.1	2	1802
LNC_013453	XLOC_146892	intronic_lncRNA	NC_030821.1	20	3070
LNC_013452	XLOC_146882	intronic_lncRNA	NC_030821.1	5	931
LNC_013455	XLOC_146892	intronic_lncRNA	NC_030821.1	16	2533
LNC_013454	XLOC_146892	intronic_lncRNA	NC_030821.1	20	3068
LNC_013457	XLOC_146910	lincRNA	NC_030821.1	3	888
LNC_013456	XLOC_146892	intronic_lncRNA	NC_030821.1	3	570
LNC_021368	XLOC_220689	antisense_lncRNA	NC_030831.1	2	385
LNC_021369	XLOC_220748	intronic_lncRNA	NC_030831.1	11	5346
LNC_021366	XLOC_220684	lincRNA	NC_030831.1	2	752
LNC_021367	XLOC_220685	lincRNA	NC_030831.1	3	658
LNC_021364	XLOC_220627	intronic_lncRNA	NC_030831.1	7	1024
LNC_021365	XLOC_220661	lincRNA	NC_030831.1	2	4352
LNC_021362	XLOC_220625	intronic_lncRNA	NC_030831.1	13	1142
LNC_021363	XLOC_220626	intronic_lncRNA	NC_030831.1	6	398
LNC_021360	XLOC_220617	intronic_lncRNA	NC_030831.1	3	813
LNC_021361	XLOC_220617	intronic_lncRNA	NC_030831.1	2	689
LNC_022479	XLOC_230516	intronic_lncRNA	NC_030833.1	13	2552
LNC_022478	XLOC_230516	intronic_lncRNA	NC_030833.1	18	3431
LNC_022477	XLOC_230503	lincRNA	NC_030833.1	3	422
LNC_022476	XLOC_230442	lincRNA	NC_030833.1	3	448
LNC_022475	XLOC_230442	lincRNA	NC_030833.1	4	563
LNC_022474	XLOC_230442	lincRNA	NC_030833.1	4	506
LNC_022473	XLOC_230429	lincRNA	NC_030833.1	2	1405
LNC_022472	XLOC_230337	lincRNA	NC_030833.1	2	344
LNC_022471	XLOC_230313	lincRNA	NC_030833.1	2	239
LNC_022470	XLOC_230310	lincRNA	NC_030833.1	2	772
LNC_011916	XLOC_129975	lincRNA	NC_030819.1	2	922
LNC_011917	XLOC_130000	intronic_lncRNA	NC_030819.1	9	896
LNC_011914	XLOC_129961	lincRNA	NC_030819.1	3	258
LNC_011915	XLOC_129975	lincRNA	NC_030819.1	3	689
LNC_011912	XLOC_129896	intronic_lncRNA	NC_030819.1	4	502
LNC_011913	XLOC_129923	lincRNA	NC_030819.1	3	424
LNC_011910	XLOC_129848	lincRNA	NC_030819.1	2	677
LNC_011911	XLOC_129866	lincRNA	NC_030819.1	2	309
LNC_011918	XLOC_130008	intronic_lncRNA	NC_030819.1	7	806
LNC_011919	XLOC_130019	intronic_lncRNA	NC_030819.1	9	929
LNC_020181	XLOC_209890	antisense_lncRNA	NC_030829.1	2	353
LNC_020180	XLOC_209889	intronic_lncRNA	NC_030829.1	22	4438
LNC_020183	XLOC_209908	intronic_lncRNA	NC_030829.1	16	1503
LNC_020182	XLOC_209905	intronic_lncRNA	NC_030829.1	18	2106
LNC_020185	XLOC_209909	antisense_lncRNA	NC_030829.1	4	617
LNC_020184	XLOC_209908	intronic_lncRNA	NC_030829.1	16	1809
LNC_020187	XLOC_209909	intronic_lncRNA	NC_030829.1	3	427
LNC_020186	XLOC_209909	antisense_lncRNA	NC_030829.1	4	612
LNC_020189	XLOC_210035	lincRNA	NC_030829.1	3	409
LNC_020188	XLOC_209909	intronic_lncRNA	NC_030829.1	6	1705
LNC_018768	XLOC_195181	lincRNA	NC_030827.1	4	7822
LNC_018769	XLOC_195181	lincRNA	NC_030827.1	5	5434
LNC_018766	XLOC_195157	intronic_lncRNA	NC_030827.1	3	838
LNC_018767	XLOC_195179	intronic_lncRNA	NC_030827.1	3	599
LNC_018764	XLOC_195146	intronic_lncRNA	NC_030827.1	22	3771
LNC_018765	XLOC_195147	lincRNA	NC_030827.1	3	688
LNC_018762	XLOC_195141	lincRNA	NC_030827.1	3	666
LNC_018763	XLOC_195141	lincRNA	NC_030827.1	2	1709
LNC_018760	XLOC_195123	antisense_lncRNA	NC_030827.1	2	943
LNC_018761	XLOC_195135	intronic_lncRNA	NC_030827.1	7	691
LNC_021588	XLOC_223226	antisense_lncRNA	NC_030831.1	5	4046
LNC_021589	XLOC_223226	intronic_lncRNA	NC_030831.1	7	17774
LNC_021582	XLOC_223152	lincRNA	NC_030831.1	2	502
LNC_021583	XLOC_223152	lincRNA	NC_030831.1	2	1160
LNC_021580	XLOC_223152	lincRNA	NC_030831.1	2	610
LNC_021581	XLOC_223152	lincRNA	NC_030831.1	3	285
LNC_021586	XLOC_223197	antisense_lncRNA	NC_030831.1	2	224
LNC_021587	XLOC_223226	antisense_lncRNA	NC_030831.1	3	4084
LNC_021584	XLOC_223192	lincRNA	NC_030831.1	2	260
LNC_021585	XLOC_223197	lincRNA	NC_030831.1	3	363
LNC_025298	XLOC_263363	intronic_lncRNA	NW_017189614.1	5	1420
LNC_025299	XLOC_263363	intronic_lncRNA	NW_017189614.1	2	1445
LNC_025292	XLOC_263359	intronic_lncRNA	NW_017189614.1	4	1063
LNC_025293	XLOC_263359	intronic_lncRNA	NW_017189614.1	3	810
LNC_025290	XLOC_263357	lincRNA	NW_017189613.1	5	421
LNC_025291	XLOC_263359	intronic_lncRNA	NW_017189614.1	4	1061
LNC_025296	XLOC_263363	intronic_lncRNA	NW_017189614.1	4	3673
LNC_025297	XLOC_263363	antisense_lncRNA	NW_017189614.1	2	615
LNC_025294	XLOC_263359	intronic_lncRNA	NW_017189614.1	3	772
LNC_025295	XLOC_263359	intronic_lncRNA	NW_017189614.1	3	771
LNC_023988	XLOC_248362	lincRNA	NC_030836.1	2	766
LNC_023989	XLOC_248366	lincRNA	NC_030836.1	4	1660
LNC_023984	XLOC_248299	intronic_lncRNA	NC_030836.1	5	564
LNC_023985	XLOC_248343	intronic_lncRNA	NC_030836.1	3	1188
LNC_023986	XLOC_248343	intronic_lncRNA	NC_030836.1	7	1832
LNC_023987	XLOC_248359	intronic_lncRNA	NC_030836.1	3	2261
LNC_023980	XLOC_248261	intronic_lncRNA	NC_030836.1	14	7487
LNC_023981	XLOC_248261	intronic_lncRNA	NC_030836.1	14	7358
LNC_023982	XLOC_248261	intronic_lncRNA	NC_030836.1	15	7724
LNC_023983	XLOC_248284	lincRNA	NC_030836.1	2	204
LNC_025128	XLOC_261624	intronic_lncRNA	NW_017189517.1	8	3322
LNC_025129	XLOC_261642	intronic_lncRNA	NW_017189517.1	3	623
LNC_025124	XLOC_261624	intronic_lncRNA	NW_017189517.1	11	4145
LNC_025125	XLOC_261624	intronic_lncRNA	NW_017189517.1	12	3936
LNC_025126	XLOC_261624	intronic_lncRNA	NW_017189517.1	12	4148
LNC_025127	XLOC_261624	intronic_lncRNA	NW_017189517.1	13	4015
LNC_025120	XLOC_261606	intronic_lncRNA	NW_017189517.1	3	3056
LNC_025121	XLOC_261606	intronic_lncRNA	NW_017189517.1	5	12013
LNC_025122	XLOC_261606	intronic_lncRNA	NW_017189517.1	5	12024
LNC_025123	XLOC_261606	antisense_lncRNA	NW_017189517.1	4	454
LNC_018188	XLOC_188646	intronic_lncRNA	NC_030826.1	4	430
LNC_018189	XLOC_188648	lincRNA	NC_030826.1	2	401
LNC_018182	XLOC_188609	antisense_lncRNA	NC_030826.1	3	374
LNC_018183	XLOC_188610	intronic_lncRNA	NC_030826.1	3	470
LNC_018180	XLOC_188591	lincRNA	NC_030826.1	2	339
LNC_018181	XLOC_188591	lincRNA	NC_030826.1	2	349
LNC_018186	XLOC_188627	intronic_lncRNA	NC_030826.1	9	1048
LNC_018187	XLOC_188628	antisense_lncRNA	NC_030826.1	2	337
LNC_018184	XLOC_188623	antisense_lncRNA	NC_030826.1	2	5985
LNC_018185	XLOC_188627	intronic_lncRNA	NC_030826.1	9	1071
LNC_003821	XLOC_038192	intronic_lncRNA	NC_030811.1	18	3618
LNC_003820	XLOC_038192	intronic_lncRNA	NC_030811.1	18	3615
LNC_003823	XLOC_038192	antisense_lncRNA	NC_030811.1	3	562
LNC_003822	XLOC_038192	antisense_lncRNA	NC_030811.1	2	446
LNC_003825	XLOC_038203	lincRNA	NC_030811.1	2	1689
LNC_003824	XLOC_038195	intronic_lncRNA	NC_030811.1	12	3974
LNC_003827	XLOC_038217	intronic_lncRNA	NC_030811.1	7	3324
LNC_003826	XLOC_038203	lincRNA	NC_030811.1	2	1678
LNC_003829	XLOC_038235	lincRNA	NC_030811.1	2	365
LNC_003828	XLOC_038221	intronic_lncRNA	NC_030811.1	2	574
LNC_024451	XLOC_253146	antisense_lncRNA	NW_017189516.1	2	1229
LNC_024450	XLOC_253146	intronic_lncRNA	NW_017189516.1	4	1612
LNC_024457	XLOC_253253	lincRNA	NW_017189516.1	3	407
LNC_024456	XLOC_253253	lincRNA	NW_017189516.1	2	1691
LNC_024455	XLOC_253253	lincRNA	NW_017189516.1	4	832
LNC_024454	XLOC_253196	lincRNA	NW_017189516.1	2	865
LNC_003799	XLOC_038008	lincRNA	NC_030811.1	3	295
LNC_003798	XLOC_037996	lincRNA	NC_030811.1	2	941
LNC_003793	XLOC_037902	intronic_lncRNA	NC_030811.1	3	1237
LNC_003792	XLOC_037902	intronic_lncRNA	NC_030811.1	6	2147
LNC_003791	XLOC_037898	lincRNA	NC_030811.1	2	407
LNC_003790	XLOC_037896	antisense_lncRNA	NC_030811.1	4	18732
LNC_003797	XLOC_037969	lincRNA	NC_030811.1	2	239
LNC_003796	XLOC_037961	antisense_lncRNA	NC_030811.1	2	256
LNC_003795	XLOC_037959	intronic_lncRNA	NC_030811.1	5	683
LNC_003794	XLOC_037958	intronic_lncRNA	NC_030811.1	4	274
LNC_024989	XLOC_259934	lincRNA	NW_017189517.1	2	359
LNC_024988	XLOC_259922	lincRNA	NW_017189517.1	3	1467
LNC_005308	XLOC_055432	antisense_lncRNA	NC_030812.1	3	1689
LNC_005309	XLOC_055432	antisense_lncRNA	NC_030812.1	4	1113
LNC_005306	XLOC_055432	lincRNA	NC_030812.1	2	1714
LNC_005307	XLOC_055432	antisense_lncRNA	NC_030812.1	3	1669
LNC_005304	XLOC_055406	intronic_lncRNA	NC_030812.1	10	2218
LNC_005305	XLOC_055406	intronic_lncRNA	NC_030812.1	13	9189
LNC_005302	XLOC_055406	intronic_lncRNA	NC_030812.1	10	1786
LNC_005303	XLOC_055406	intronic_lncRNA	NC_030812.1	11	2327
LNC_005300	XLOC_055406	intronic_lncRNA	NC_030812.1	7	1820
LNC_005301	XLOC_055406	intronic_lncRNA	NC_030812.1	11	1883
LNC_007230	XLOC_075959	lincRNA	NC_030814.1	2	293
LNC_007231	XLOC_075959	lincRNA	NC_030814.1	3	909
LNC_007232	XLOC_075990	lincRNA	NC_030814.1	2	1519
LNC_007233	XLOC_075990	lincRNA	NC_030814.1	2	1643
LNC_007234	XLOC_076190	lincRNA	NC_030814.1	9	1364
LNC_007235	XLOC_076190	lincRNA	NC_030814.1	3	560
LNC_007236	XLOC_076273	lincRNA	NC_030814.1	2	686
LNC_007237	XLOC_076299	lincRNA	NC_030814.1	2	1929
LNC_007238	XLOC_076391	intronic_lncRNA	NC_030814.1	5	940
LNC_007239	XLOC_076392	lincRNA	NC_030814.1	2	1001
LNC_006541	XLOC_067979	lincRNA	NC_030813.1	6	2079
LNC_006540	XLOC_067979	lincRNA	NC_030813.1	5	1478
LNC_006543	XLOC_068004	intronic_lncRNA	NC_030813.1	2	247
LNC_006542	XLOC_067994	lincRNA	NC_030813.1	2	531
LNC_006545	XLOC_068032	lincRNA	NC_030813.1	2	4191
LNC_006544	XLOC_068032	lincRNA	NC_030813.1	4	4238
LNC_006547	XLOC_068043	lincRNA	NC_030813.1	2	2323
LNC_006546	XLOC_068038	lincRNA	NC_030813.1	2	302
LNC_006549	XLOC_068050	antisense_lncRNA	NC_030813.1	2	610
LNC_006548	XLOC_068050	antisense_lncRNA	NC_030813.1	2	931
LNC_009046	XLOC_098699	intronic_lncRNA	NC_030816.1	4	3066
LNC_023205	XLOC_239936	lincRNA	NC_030835.1	2	573
LNC_023204	XLOC_239936	lincRNA	NC_030835.1	2	5126
LNC_007498	XLOC_080431	intronic_lncRNA	NC_030814.1	23	1348
LNC_007499	XLOC_080433	intronic_lncRNA	NC_030814.1	2	554
LNC_007494	XLOC_080423	intronic_lncRNA	NC_030814.1	3	2327
LNC_007495	XLOC_080429	intronic_lncRNA	NC_030814.1	3	1365
LNC_007496	XLOC_080429	intronic_lncRNA	NC_030814.1	4	1363
LNC_007497	XLOC_080430	intronic_lncRNA	NC_030814.1	3	588
LNC_007490	XLOC_080421	antisense_lncRNA	NC_030814.1	2	238
LNC_007491	XLOC_080423	intronic_lncRNA	NC_030814.1	5	4551
LNC_007492	XLOC_080423	intronic_lncRNA	NC_030814.1	5	1522
LNC_007493	XLOC_080423	intronic_lncRNA	NC_030814.1	5	3237
LNC_005896	XLOC_060729	lincRNA	NC_030813.1	3	3468
LNC_005897	XLOC_060795	lincRNA	NC_030813.1	4	894
LNC_005894	XLOC_060694	intronic_lncRNA	NC_030813.1	8	1587
LNC_005895	XLOC_060705	lincRNA	NC_030813.1	2	2979
LNC_005892	XLOC_060683	intronic_lncRNA	NC_030813.1	13	5117
LNC_005893	XLOC_060693	antisense_lncRNA	NC_030813.1	2	201
LNC_005890	XLOC_060683	intronic_lncRNA	NC_030813.1	12	5066
LNC_005891	XLOC_060683	intronic_lncRNA	NC_030813.1	6	4085
LNC_023201	XLOC_239936	lincRNA	NC_030835.1	2	1790
LNC_005898	XLOC_060795	lincRNA	NC_030813.1	4	824
LNC_005899	XLOC_060795	lincRNA	NC_030813.1	3	333
LNC_003076	XLOC_031606	intronic_lncRNA	NC_030810.1	11	11514
LNC_003077	XLOC_031618	intronic_lncRNA	NC_030810.1	2	1202
LNC_003074	XLOC_031606	lincRNA	NC_030810.1	2	8479
LNC_003075	XLOC_031606	lincRNA	NC_030810.1	2	9674
LNC_003072	XLOC_031605	intronic_lncRNA	NC_030810.1	9	2840
LNC_003073	XLOC_031605	intronic_lncRNA	NC_030810.1	9	2837
LNC_003070	XLOC_031600	antisense_lncRNA	NC_030810.1	2	1407
LNC_003071	XLOC_031603	intronic_lncRNA	NC_030810.1	5	439
LNC_023200	XLOC_239936	lincRNA	NC_030835.1	4	5597
LNC_003078	XLOC_031629	antisense_lncRNA	NC_030810.1	2	634
LNC_003079	XLOC_031640	lincRNA	NC_030810.1	3	352
LNC_001531	XLOC_017423	lincRNA	NC_030809.1	2	439
LNC_025232	XLOC_262802	antisense_lncRNA	NW_017189544.1	2	298
LNC_025233	XLOC_262808	antisense_lncRNA	NW_017189545.1	3	397
LNC_025238	XLOC_262876	intronic_lncRNA	NW_017189554.1	8	1234
LNC_025239	XLOC_262879	intronic_lncRNA	NW_017189554.1	6	1052
LNC_002677	XLOC_028850	lincRNA	NC_030810.1	3	1329
LNC_002676	XLOC_028848	lincRNA	NC_030810.1	2	361
LNC_002675	XLOC_028798	intronic_lncRNA	NC_030810.1	3	367
LNC_002674	XLOC_028713	lincRNA	NC_030810.1	2	1152
LNC_002673	XLOC_028704	lincRNA	NC_030810.1	2	765
LNC_002672	XLOC_028703	antisense_lncRNA	NC_030810.1	17	2611
LNC_002671	XLOC_028703	antisense_lncRNA	NC_030810.1	10	1125
LNC_002670	XLOC_028703	antisense_lncRNA	NC_030810.1	11	1790
LNC_012735	XLOC_139514	intronic_lncRNA	NC_030820.1	3	2070
LNC_002679	XLOC_028976	intronic_lncRNA	NC_030810.1	11	2650
LNC_002678	XLOC_028855	lincRNA	NC_030810.1	3	231
LNC_023320	XLOC_240968	antisense_lncRNA	NC_030835.1	2	1099
LNC_003353	XLOC_034388	lincRNA	NC_030810.1	3	556
LNC_015102	XLOC_163710	intronic_lncRNA	NC_030823.1	3	681
LNC_003352	XLOC_034385	lincRNA	NC_030810.1	2	317
LNC_012733	XLOC_139505	antisense_lncRNA	NC_030820.1	3	3810
LNC_003351	XLOC_034380	antisense_lncRNA	NC_030810.1	2	352
LNC_012732	XLOC_139505	lincRNA	NC_030820.1	3	1240
LNC_008329	XLOC_089992	lincRNA	NC_030815.1	3	583
LNC_008328	XLOC_089992	lincRNA	NC_030815.1	4	582
LNC_015107	XLOC_163785	intronic_lncRNA	NC_030823.1	5	465
LNC_008323	XLOC_089878	lincRNA	NC_030815.1	3	500
LNC_008322	XLOC_089829	lincRNA	NC_030815.1	2	291
LNC_008321	XLOC_089815	lincRNA	NC_030815.1	2	238
LNC_008320	XLOC_089808	lincRNA	NC_030815.1	2	685
LNC_008327	XLOC_089992	lincRNA	NC_030815.1	4	426
LNC_008326	XLOC_089912	lincRNA	NC_030815.1	2	335
LNC_008325	XLOC_089878	lincRNA	NC_030815.1	2	2607
LNC_008324	XLOC_089878	lincRNA	NC_030815.1	2	733
LNC_014409	XLOC_156423	intronic_lncRNA	NC_030822.1	3	2075
LNC_014408	XLOC_156423	intronic_lncRNA	NC_030822.1	4	1920
LNC_003355	XLOC_034388	lincRNA	NC_030810.1	2	1014
LNC_014403	XLOC_156405	intronic_lncRNA	NC_030822.1	3	612
LNC_014402	XLOC_156396	antisense_lncRNA	NC_030822.1	2	384
LNC_014401	XLOC_156395	intronic_lncRNA	NC_030822.1	13	1042
LNC_003354	XLOC_034388	lincRNA	NC_030810.1	3	527
LNC_014407	XLOC_156423	antisense_lncRNA	NC_030822.1	3	4755
LNC_014406	XLOC_156423	intronic_lncRNA	NC_030822.1	4	4425
LNC_014405	XLOC_156422	intronic_lncRNA	NC_030822.1	3	1045
LNC_014404	XLOC_156410	intronic_lncRNA	NC_030822.1	4	550
LNC_004859	XLOC_050703	lincRNA	NC_030812.1	2	1667
LNC_004858	XLOC_050703	lincRNA	NC_030812.1	2	1023
LNC_010579	XLOC_115748	intronic_lncRNA	NC_030818.1	5	2786
LNC_010578	XLOC_115748	intronic_lncRNA	NC_030818.1	5	2805
LNC_004851	XLOC_050650	lincRNA	NC_030812.1	3	235
LNC_004850	XLOC_050649	intronic_lncRNA	NC_030812.1	7	1775
LNC_004853	XLOC_050675	intronic_lncRNA	NC_030812.1	19	2263
LNC_004852	XLOC_050675	intronic_lncRNA	NC_030812.1	20	2694
LNC_004855	XLOC_050680	antisense_lncRNA	NC_030812.1	2	1601
LNC_004854	XLOC_050675	intronic_lncRNA	NC_030812.1	20	2598
LNC_004857	XLOC_050703	lincRNA	NC_030812.1	3	521
LNC_004856	XLOC_050691	lincRNA	NC_030812.1	2	241
LNC_000619	XLOC_006475	lincRNA	NC_030808.1	3	8109
LNC_000618	XLOC_006475	lincRNA	NC_030808.1	3	569
LNC_001324	XLOC_014640	intronic_lncRNA	NC_030809.1	4	566
LNC_001325	XLOC_014643	intronic_lncRNA	NC_030809.1	2	1716
LNC_001326	XLOC_014692	lincRNA	NC_030809.1	2	372
LNC_001327	XLOC_014700	intronic_lncRNA	NC_030809.1	4	1695
LNC_001320	XLOC_014633	intronic_lncRNA	NC_030809.1	3	1394
LNC_001321	XLOC_014634	intronic_lncRNA	NC_030809.1	4	632
LNC_001322	XLOC_014634	intronic_lncRNA	NC_030809.1	6	753
LNC_001323	XLOC_014636	intronic_lncRNA	NC_030809.1	7	2847
LNC_001328	XLOC_014701	lincRNA	NC_030809.1	6	4563
LNC_001329	XLOC_014701	lincRNA	NC_030809.1	6	5424
LNC_000617	XLOC_006465	lincRNA	NC_030808.1	2	435
LNC_000616	XLOC_006399	lincRNA	NC_030808.1	2	404
LNC_016809	XLOC_179298	lincRNA	NC_030825.1	2	460
LNC_016808	XLOC_179288	lincRNA	NC_030825.1	3	732
LNC_016805	XLOC_179245	intronic_lncRNA	NC_030825.1	10	2263
LNC_016804	XLOC_179229	intronic_lncRNA	NC_030825.1	5	1643
LNC_016807	XLOC_179245	intronic_lncRNA	NC_030825.1	12	2111
LNC_016806	XLOC_179245	intronic_lncRNA	NC_030825.1	12	2441
LNC_016801	XLOC_179202	intronic_lncRNA	NC_030825.1	4	677
LNC_016800	XLOC_179202	intronic_lncRNA	NC_030825.1	5	2971
LNC_016803	XLOC_179229	intronic_lncRNA	NC_030825.1	7	2230
LNC_016802	XLOC_179229	intronic_lncRNA	NC_030825.1	7	2272
LNC_002066	XLOC_023155	intronic_lncRNA	NC_030809.1	9	1529
LNC_002067	XLOC_023155	intronic_lncRNA	NC_030809.1	10	1673
LNC_002064	XLOC_023155	antisense_lncRNA	NC_030809.1	4	478
LNC_002065	XLOC_023155	intronic_lncRNA	NC_030809.1	5	850
LNC_002062	XLOC_023134	lincRNA	NC_030809.1	2	1190
LNC_002063	XLOC_023134	lincRNA	NC_030809.1	2	1199
LNC_002060	XLOC_023118	intronic_lncRNA	NC_030809.1	4	1876
LNC_002061	XLOC_023134	lincRNA	NC_030809.1	3	3066
LNC_016113	XLOC_173640	intronic_lncRNA	NC_030825.1	15	1700
LNC_016112	XLOC_173596	lincRNA	NC_030825.1	2	610
LNC_016111	XLOC_173585	intronic_lncRNA	NC_030825.1	4	2987
LNC_016110	XLOC_173563	lincRNA	NC_030825.1	2	211
LNC_016117	XLOC_173648	intronic_lncRNA	NC_030825.1	3	605
LNC_016116	XLOC_173647	intronic_lncRNA	NC_030825.1	3	632
LNC_016115	XLOC_173643	intronic_lncRNA	NC_030825.1	8	12686
LNC_016114	XLOC_173643	intronic_lncRNA	NC_030825.1	5	8518
LNC_016119	XLOC_173649	intronic_lncRNA	NC_030825.1	5	678
LNC_016118	XLOC_173648	intronic_lncRNA	NC_030825.1	4	321
LNC_014986	XLOC_162664	intronic_lncRNA	NC_030823.1	2	3222
LNC_014987	XLOC_162670	lincRNA	NC_030823.1	3	238
LNC_014984	XLOC_162638	antisense_lncRNA	NC_030823.1	3	10118
LNC_014985	XLOC_162653	lincRNA	NC_030823.1	4	2776
LNC_014982	XLOC_162592	intronic_lncRNA	NC_030823.1	4	4669
LNC_014983	XLOC_162635	intronic_lncRNA	NC_030823.1	10	1728
LNC_014980	XLOC_162571	intronic_lncRNA	NC_030823.1	5	533
LNC_014981	XLOC_162573	intronic_lncRNA	NC_030823.1	2	264
LNC_014988	XLOC_162676	lincRNA	NC_030823.1	3	1765
LNC_014989	XLOC_162676	lincRNA	NC_030823.1	2	237
LNC_020347	XLOC_211167	antisense_lncRNA	NC_030829.1	2	1041
LNC_020346	XLOC_211167	antisense_lncRNA	NC_030829.1	3	3668
LNC_020345	XLOC_211167	antisense_lncRNA	NC_030829.1	2	768
LNC_020344	XLOC_211161	lincRNA	NC_030829.1	2	1533
LNC_020343	XLOC_211147	lincRNA	NC_030829.1	4	1459
LNC_020342	XLOC_211147	lincRNA	NC_030829.1	4	449
LNC_020341	XLOC_211147	intronic_lncRNA	NC_030829.1	7	2210
LNC_020340	XLOC_211147	intronic_lncRNA	NC_030829.1	7	2255
LNC_020349	XLOC_211167	lincRNA	NC_030829.1	3	2329
LNC_020348	XLOC_211167	antisense_lncRNA	NC_030829.1	4	1294
LNC_009513	XLOC_104275	lincRNA	NC_030816.1	2	246
LNC_009512	XLOC_104264	intronic_lncRNA	NC_030816.1	2	356
LNC_009511	XLOC_104250	lincRNA	NC_030816.1	2	277
LNC_009510	XLOC_104245	lincRNA	NC_030816.1	4	704
LNC_009517	XLOC_104313	lincRNA	NC_030816.1	2	3952
LNC_009516	XLOC_104300	lincRNA	NC_030816.1	2	343
LNC_009515	XLOC_104297	lincRNA	NC_030816.1	2	459
LNC_009514	XLOC_104276	lincRNA	NC_030816.1	2	796
LNC_009519	XLOC_104313	intronic_lncRNA	NC_030816.1	6	1375
LNC_009518	XLOC_104313	lincRNA	NC_030816.1	2	4006
LNC_013060	XLOC_142385	intronic_lncRNA	NC_030821.1	9	1529
LNC_013061	XLOC_142385	intronic_lncRNA	NC_030821.1	6	1139
LNC_013062	XLOC_142385	intronic_lncRNA	NC_030821.1	6	1070
LNC_013063	XLOC_142385	intronic_lncRNA	NC_030821.1	5	989
LNC_013064	XLOC_142385	intronic_lncRNA	NC_030821.1	4	951
LNC_013065	XLOC_142385	antisense_lncRNA	NC_030821.1	2	945
LNC_013066	XLOC_142396	intronic_lncRNA	NC_030821.1	5	671
LNC_013067	XLOC_142408	intronic_lncRNA	NC_030821.1	9	1196
LNC_013068	XLOC_142416	antisense_lncRNA	NC_030821.1	2	2206
LNC_013069	XLOC_142417	antisense_lncRNA	NC_030821.1	2	294
LNC_012919	XLOC_141141	lincRNA	NC_030820.1	2	267
LNC_012918	XLOC_141138	lincRNA	NC_030820.1	2	270
LNC_012917	XLOC_141133	lincRNA	NC_030820.1	2	825
LNC_012916	XLOC_141125	intronic_lncRNA	NC_030820.1	16	2472
LNC_012915	XLOC_141125	intronic_lncRNA	NC_030820.1	15	2429
LNC_012914	XLOC_141125	intronic_lncRNA	NC_030820.1	3	553
LNC_012913	XLOC_141100	antisense_lncRNA	NC_030820.1	2	203
LNC_012912	XLOC_141075	antisense_lncRNA	NC_030820.1	2	539
LNC_012911	XLOC_141069	intronic_lncRNA	NC_030820.1	3	336
LNC_012910	XLOC_141065	intronic_lncRNA	NC_030820.1	2	231
LNC_021919	XLOC_226030	antisense_lncRNA	NC_030832.1	2	8146
LNC_021918	XLOC_226021	antisense_lncRNA	NC_030832.1	2	458
LNC_021915	XLOC_226021	antisense_lncRNA	NC_030832.1	3	774
LNC_021914	XLOC_226021	antisense_lncRNA	NC_030832.1	3	809
LNC_021917	XLOC_226021	antisense_lncRNA	NC_030832.1	2	3533
LNC_021916	XLOC_226021	antisense_lncRNA	NC_030832.1	2	949
LNC_021911	XLOC_225961	lincRNA	NC_030832.1	2	722
LNC_021910	XLOC_225935	lincRNA	NC_030832.1	2	221
LNC_021913	XLOC_226021	intronic_lncRNA	NC_030832.1	3	1197
LNC_021912	XLOC_225997	lincRNA	NC_030832.1	2	528
LNC_022259	XLOC_228249	lincRNA	NC_030832.1	2	395
LNC_022258	XLOC_228235	lincRNA	NC_030832.1	2	516
LNC_022257	XLOC_228223	lincRNA	NC_030832.1	2	222
LNC_022256	XLOC_228220	lincRNA	NC_030832.1	2	328
LNC_022255	XLOC_228220	lincRNA	NC_030832.1	4	691
LNC_022254	XLOC_228215	intronic_lncRNA	NC_030832.1	3	1535
LNC_022253	XLOC_228214	lincRNA	NC_030832.1	2	2910
LNC_022252	XLOC_228204	lincRNA	NC_030832.1	2	205
LNC_022251	XLOC_228199	lincRNA	NC_030832.1	2	387
LNC_022250	XLOC_228193	lincRNA	NC_030832.1	6	14258
LNC_011336	XLOC_123890	lincRNA	NC_030818.1	2	207
LNC_011337	XLOC_123900	lincRNA	NC_030818.1	2	784
LNC_011334	XLOC_123887	antisense_lncRNA	NC_030818.1	2	443
LNC_011335	XLOC_123887	intronic_lncRNA	NC_030818.1	5	824
LNC_011332	XLOC_123882	lincRNA	NC_030818.1	2	2125
LNC_011333	XLOC_123887	intronic_lncRNA	NC_030818.1	4	641
LNC_011330	XLOC_123855	antisense_lncRNA	NC_030818.1	2	702
LNC_011331	XLOC_123868	lincRNA	NC_030818.1	2	231
LNC_011338	XLOC_123914	lincRNA	NC_030818.1	2	257
LNC_011339	XLOC_123915	antisense_lncRNA	NC_030818.1	3	514
LNC_019655	XLOC_204120	intronic_lncRNA	NC_030828.1	6	4980
LNC_019654	XLOC_204116	intronic_lncRNA	NC_030828.1	6	2470
LNC_019657	XLOC_204120	intronic_lncRNA	NC_030828.1	7	2723
LNC_019656	XLOC_204120	intronic_lncRNA	NC_030828.1	8	3428
LNC_019651	XLOC_204103	intronic_lncRNA	NC_030828.1	6	1252
LNC_019650	XLOC_204097	lincRNA	NC_030828.1	2	2333
LNC_019653	XLOC_204116	intronic_lncRNA	NC_030828.1	6	2474
LNC_019652	XLOC_204103	intronic_lncRNA	NC_030828.1	4	912
LNC_001736	XLOC_019602	antisense_lncRNA	NC_030809.1	2	967
LNC_019658	XLOC_204120	intronic_lncRNA	NC_030828.1	8	2824
LNC_001735	XLOC_019602	intronic_lncRNA	NC_030809.1	3	1087
LNC_025708	XLOC_266431	intronic_lncRNA	NW_017190169.1	5	444
LNC_025709	XLOC_266442	lincRNA	NW_017190170.1	2	335
LNC_025704	XLOC_266395	intronic_lncRNA	NW_017190168.1	3	298
LNC_025705	XLOC_266418	antisense_lncRNA	NW_017190169.1	2	329
LNC_025706	XLOC_266427	lincRNA	NW_017190169.1	2	226
LNC_025707	XLOC_266431	intronic_lncRNA	NW_017190169.1	5	447
LNC_025700	XLOC_266307	intronic_lncRNA	NW_017190163.1	4	954
LNC_025701	XLOC_266315	lincRNA	NW_017190165.1	2	210
LNC_025702	XLOC_266318	lincRNA	NW_017190165.1	3	263
LNC_025703	XLOC_266392	intronic_lncRNA	NW_017190167.1	5	597
LNC_001733	XLOC_019598	intronic_lncRNA	NC_030809.1	17	4224
LNC_021285	XLOC_219713	lincRNA	NC_030831.1	3	538
LNC_021284	XLOC_219713	lincRNA	NC_030831.1	2	342
LNC_021287	XLOC_219781	lincRNA	NC_030831.1	2	220
LNC_021286	XLOC_219750	lincRNA	NC_030831.1	2	1552
LNC_001732	XLOC_019598	intronic_lncRNA	NC_030809.1	14	2552
LNC_021280	XLOC_219637	lincRNA	NC_030831.1	6	647
LNC_021283	XLOC_219697	lincRNA	NC_030831.1	2	702
LNC_021282	XLOC_219680	lincRNA	NC_030831.1	2	4086
LNC_021289	XLOC_219809	intronic_lncRNA	NC_030831.1	4	416
LNC_021288	XLOC_219798	lincRNA	NC_030831.1	2	550
LNC_014746	XLOC_160561	antisense_lncRNA	NC_030823.1	2	383
LNC_023665	XLOC_244874	intronic_lncRNA	NC_030836.1	4	831
LNC_023664	XLOC_244874	intronic_lncRNA	NC_030836.1	5	585
LNC_023667	XLOC_244876	intronic_lncRNA	NC_030836.1	5	657
LNC_014747	XLOC_160586	intronic_lncRNA	NC_030823.1	2	542
LNC_023661	XLOC_244855	lincRNA	NC_030836.1	2	352
LNC_023660	XLOC_244821	lincRNA	NC_030836.1	2	641
LNC_023663	XLOC_244864	lincRNA	NC_030836.1	4	210
LNC_023662	XLOC_244864	lincRNA	NC_030836.1	4	390
LNC_023669	XLOC_244886	intronic_lncRNA	NC_030836.1	19	3762
LNC_023668	XLOC_244884	lincRNA	NC_030836.1	2	2564
LNC_021139	XLOC_218312	lincRNA	NC_030831.1	3	238
LNC_021138	XLOC_218282	lincRNA	NC_030831.1	2	1831
LNC_021137	XLOC_218282	lincRNA	NC_030831.1	3	1860
LNC_021136	XLOC_218281	lincRNA	NC_030831.1	2	287
LNC_021135	XLOC_218275	lincRNA	NC_030831.1	4	432
LNC_021134	XLOC_218248	lincRNA	NC_030831.1	2	638
LNC_021133	XLOC_218243	lincRNA	NC_030831.1	2	1394
LNC_021132	XLOC_218207	lincRNA	NC_030831.1	2	235
LNC_021131	XLOC_218203	lincRNA	NC_030831.1	2	270
LNC_021130	XLOC_218198	lincRNA	NC_030831.1	3	1200
LNC_004976	XLOC_051783	intronic_lncRNA	NC_030812.1	7	919
LNC_004977	XLOC_051783	intronic_lncRNA	NC_030812.1	12	2016
LNC_007807	XLOC_083325	lincRNA	NC_030815.1	2	1337
LNC_007806	XLOC_083322	intronic_lncRNA	NC_030815.1	2	1713
LNC_007805	XLOC_083322	intronic_lncRNA	NC_030815.1	3	1004
LNC_007804	XLOC_083322	intronic_lncRNA	NC_030815.1	3	516
LNC_007803	XLOC_083322	intronic_lncRNA	NC_030815.1	5	1585
LNC_007802	XLOC_083322	intronic_lncRNA	NC_030815.1	5	1244
LNC_007801	XLOC_083322	intronic_lncRNA	NC_030815.1	7	1599
LNC_007800	XLOC_083322	intronic_lncRNA	NC_030815.1	13	1960
LNC_007809	XLOC_083407	lincRNA	NC_030815.1	2	630
LNC_007808	XLOC_083407	lincRNA	NC_030815.1	3	975
LNC_022538	XLOC_231137	lincRNA	NC_030833.1	2	556
LNC_022539	XLOC_231139	intronic_lncRNA	NC_030833.1	4	1011
LNC_022532	XLOC_231040	lincRNA	NC_030833.1	2	240
LNC_022533	XLOC_231041	lincRNA	NC_030833.1	2	489
LNC_022530	XLOC_231010	intronic_lncRNA	NC_030833.1	2	1253
LNC_022531	XLOC_231027	lincRNA	NC_030833.1	3	308
LNC_022536	XLOC_231104	lincRNA	NC_030833.1	2	1229
LNC_022537	XLOC_231117	lincRNA	NC_030833.1	2	309
LNC_022534	XLOC_231083	lincRNA	NC_030833.1	2	915
LNC_022535	XLOC_231089	lincRNA	NC_030833.1	3	309
LNC_006761	XLOC_070909	intronic_lncRNA	NC_030814.1	3	1281
LNC_020668	XLOC_214211	lincRNA	NC_030830.1	4	822
LNC_020669	XLOC_214211	lincRNA	NC_030830.1	4	888
LNC_006760	XLOC_070905	intronic_lncRNA	NC_030814.1	4	5891
LNC_020664	XLOC_214211	lincRNA	NC_030830.1	6	2946
LNC_020665	XLOC_214211	lincRNA	NC_030830.1	5	1790
LNC_020666	XLOC_214211	lincRNA	NC_030830.1	5	1724
LNC_020667	XLOC_214211	lincRNA	NC_030830.1	2	928
LNC_020660	XLOC_214147	intronic_lncRNA	NC_030830.1	6	758
LNC_020661	XLOC_214151	intronic_lncRNA	NC_030830.1	2	230
LNC_020662	XLOC_214176	lincRNA	NC_030830.1	3	216
LNC_020663	XLOC_214186	antisense_lncRNA	NC_030830.1	2	775
LNC_006762	XLOC_070910	antisense_lncRNA	NC_030814.1	2	3533
LNC_016247	XLOC_174922	antisense_lncRNA	NC_030825.1	4	3452
LNC_006764	XLOC_070910	antisense_lncRNA	NC_030814.1	3	2001
LNC_018685	XLOC_193744	intronic_lncRNA	NC_030827.1	11	4616
LNC_018684	XLOC_193744	intronic_lncRNA	NC_030827.1	11	3555
LNC_018687	XLOC_193751	lincRNA	NC_030827.1	2	342
LNC_018686	XLOC_193751	lincRNA	NC_030827.1	2	307
LNC_018681	XLOC_193731	intronic_lncRNA	NC_030827.1	16	1866
LNC_018680	XLOC_193731	intronic_lncRNA	NC_030827.1	23	2970
LNC_018683	XLOC_193744	intronic_lncRNA	NC_030827.1	10	3302
LNC_018682	XLOC_193731	intronic_lncRNA	NC_030827.1	12	1647
LNC_006766	XLOC_070911	intronic_lncRNA	NC_030814.1	4	364
LNC_018689	XLOC_193813	lincRNA	NC_030827.1	2	253
LNC_018688	XLOC_193755	lincRNA	NC_030827.1	3	289
LNC_018539	XLOC_191729	intronic_lncRNA	NC_030827.1	3	910
LNC_018538	XLOC_191728	intronic_lncRNA	NC_030827.1	3	2612
LNC_018537	XLOC_191728	intronic_lncRNA	NC_030827.1	6	2793
LNC_018536	XLOC_191726	antisense_lncRNA	NC_030827.1	2	454
LNC_018535	XLOC_191720	intronic_lncRNA	NC_030827.1	5	802
LNC_018534	XLOC_191713	lincRNA	NC_030827.1	2	2180
LNC_018533	XLOC_191676	lincRNA	NC_030827.1	3	1358
LNC_018532	XLOC_191676	lincRNA	NC_030827.1	4	1753
LNC_018531	XLOC_191676	lincRNA	NC_030827.1	3	1644
LNC_018530	XLOC_191676	lincRNA	NC_030827.1	3	1786
LNC_011230	XLOC_122813	intronic_lncRNA	NC_030818.1	15	2016
LNC_003616	XLOC_036284	intronic_lncRNA	NC_030810.1	5	972
LNC_003617	XLOC_036284	intronic_lncRNA	NC_030810.1	5	1185
LNC_003614	XLOC_036258	intronic_lncRNA	NC_030810.1	4	4272
LNC_003615	XLOC_036277	antisense_lncRNA	NC_030810.1	3	5081
LNC_003612	XLOC_036208	intronic_lncRNA	NC_030810.1	4	4418
LNC_003613	XLOC_036222	intronic_lncRNA	NC_030810.1	2	484
LNC_003610	XLOC_036208	intronic_lncRNA	NC_030810.1	4	6043
LNC_003611	XLOC_036208	intronic_lncRNA	NC_030810.1	4	4257
LNC_003618	XLOC_036298	antisense_lncRNA	NC_030810.1	2	211
LNC_003619	XLOC_036299	intronic_lncRNA	NC_030810.1	3	656
LNC_005519	XLOC_057075	intronic_lncRNA	NC_030812.1	15	8250
LNC_005518	XLOC_057040	lincRNA	NC_030812.1	3	338
LNC_005517	XLOC_057021	intronic_lncRNA	NC_030812.1	9	3218
LNC_005516	XLOC_056978	lincRNA	NC_030812.1	2	612
LNC_005515	XLOC_056959	antisense_lncRNA	NC_030812.1	2	3045
LNC_005514	XLOC_056952	intronic_lncRNA	NC_030812.1	3	855
LNC_005513	XLOC_056936	lincRNA	NC_030812.1	2	3748
LNC_005512	XLOC_056930	antisense_lncRNA	NC_030812.1	2	964
LNC_005511	XLOC_056930	antisense_lncRNA	NC_030812.1	2	885
LNC_005510	XLOC_056930	lincRNA	NC_030812.1	2	5161
LNC_002057	XLOC_023054	lincRNA	NC_030809.1	2	212
LNC_002056	XLOC_022993	lincRNA	NC_030809.1	3	252
LNC_002055	XLOC_022992	lincRNA	NC_030809.1	3	441
LNC_002054	XLOC_022992	lincRNA	NC_030809.1	2	242
LNC_002053	XLOC_022929	lincRNA	NC_030809.1	2	336
LNC_002052	XLOC_022911	antisense_lncRNA	NC_030809.1	5	756
LNC_002051	XLOC_022911	antisense_lncRNA	NC_030809.1	5	684
LNC_002050	XLOC_022910	intronic_lncRNA	NC_030809.1	5	2002
LNC_002059	XLOC_023118	intronic_lncRNA	NC_030809.1	4	1258
LNC_002058	XLOC_023113	lincRNA	NC_030809.1	3	343
LNC_004648	XLOC_047667	intronic_lncRNA	NC_030812.1	11	1420
LNC_004649	XLOC_047667	intronic_lncRNA	NC_030812.1	11	1518
LNC_004644	XLOC_047593	lincRNA	NC_030812.1	2	1038
LNC_004645	XLOC_047593	lincRNA	NC_030812.1	2	563
LNC_004646	XLOC_047598	lincRNA	NC_030812.1	2	502
LNC_004647	XLOC_047667	intronic_lncRNA	NC_030812.1	11	1190
LNC_004640	XLOC_047391	intronic_lncRNA	NC_030811.1	4	3651
LNC_004641	XLOC_047410	lincRNA	NC_030811.1	2	480
LNC_004642	XLOC_047431	lincRNA	NC_030811.1	4	421
LNC_004643	XLOC_047431	lincRNA	NC_030811.1	2	9682
LNC_009751	XLOC_106499	intronic_lncRNA	NC_030817.1	7	686
LNC_009750	XLOC_106499	intronic_lncRNA	NC_030817.1	7	702
LNC_009753	XLOC_106502	intronic_lncRNA	NC_030817.1	3	422
LNC_009752	XLOC_106501	lincRNA	NC_030817.1	2	476
LNC_009755	XLOC_106506	intronic_lncRNA	NC_030817.1	2	1200
LNC_009754	XLOC_106505	intronic_lncRNA	NC_030817.1	3	944
LNC_009757	XLOC_106510	intronic_lncRNA	NC_030817.1	7	559
LNC_009756	XLOC_106509	antisense_lncRNA	NC_030817.1	3	716
LNC_009759	XLOC_106523	intronic_lncRNA	NC_030817.1	7	1761
LNC_009758	XLOC_106522	intronic_lncRNA	NC_030817.1	2	752
LNC_010687	XLOC_117143	lincRNA	NC_030818.1	9	720
LNC_010686	XLOC_117143	lincRNA	NC_030818.1	6	996
LNC_010681	XLOC_116987	lincRNA	NC_030818.1	2	1271
LNC_010680	XLOC_116920	intronic_lncRNA	NC_030818.1	7	977
LNC_010683	XLOC_117114	lincRNA	NC_030818.1	3	235
LNC_010682	XLOC_117072	lincRNA	NC_030818.1	2	504
LNC_001504	XLOC_017154	lincRNA	NC_030809.1	3	686
LNC_001505	XLOC_017207	intronic_lncRNA	NC_030809.1	3	4142
LNC_001506	XLOC_017215	intronic_lncRNA	NC_030809.1	11	2929
LNC_001507	XLOC_017216	lincRNA	NC_030809.1	5	7314
LNC_001500	XLOC_017144	lincRNA	NC_030809.1	2	353
LNC_001501	XLOC_017153	intronic_lncRNA	NC_030809.1	3	932
LNC_016216	XLOC_174625	antisense_lncRNA	NC_030825.1	2	339
LNC_001503	XLOC_017154	lincRNA	NC_030809.1	4	2217
LNC_016218	XLOC_174637	intronic_lncRNA	NC_030825.1	3	1054
LNC_016219	XLOC_174641	intronic_lncRNA	NC_030825.1	6	1761
LNC_001508	XLOC_017216	lincRNA	NC_030809.1	5	7256
LNC_001509	XLOC_017216	lincRNA	NC_030809.1	5	7407
LNC_006738	XLOC_070728	lincRNA	NC_030814.1	3	335
LNC_006739	XLOC_070751	lincRNA	NC_030814.1	2	290
LNC_008486	XLOC_092264	intronic_lncRNA	NC_030815.1	3	870
LNC_008487	XLOC_092277	intronic_lncRNA	NC_030815.1	4	2057
LNC_008484	XLOC_092254	lincRNA	NC_030815.1	2	408
LNC_008485	XLOC_092254	lincRNA	NC_030815.1	2	336
LNC_008482	XLOC_092195	antisense_lncRNA	NC_030815.1	4	2067
LNC_008483	XLOC_092232	lincRNA	NC_030815.1	2	2307
LNC_008480	XLOC_092147	intronic_lncRNA	NC_030815.1	9	870
LNC_008481	XLOC_092148	lincRNA	NC_030815.1	2	398
LNC_008488	XLOC_092277	lincRNA	NC_030815.1	2	3233
LNC_008489	XLOC_092322	lincRNA	NC_030815.1	2	571
LNC_017161	XLOC_181768	intronic_lncRNA	NC_030825.1	5	261
LNC_017160	XLOC_181768	intronic_lncRNA	NC_030825.1	5	397
LNC_017163	XLOC_181774	intronic_lncRNA	NC_030825.1	3	931
LNC_017162	XLOC_181773	intronic_lncRNA	NC_030825.1	3	332
LNC_017165	XLOC_181780	intronic_lncRNA	NC_030825.1	4	303
LNC_017164	XLOC_181774	intronic_lncRNA	NC_030825.1	4	491
LNC_017167	XLOC_181802	intronic_lncRNA	NC_030825.1	3	747
LNC_017166	XLOC_181784	intronic_lncRNA	NC_030825.1	5	844
LNC_017169	XLOC_181820	intronic_lncRNA	NC_030825.1	5	1023
LNC_017168	XLOC_181819	antisense_lncRNA	NC_030825.1	2	3801
LNC_009289	XLOC_101348	lincRNA	NC_030816.1	3	307
LNC_009288	XLOC_101320	lincRNA	NC_030816.1	2	248
LNC_009283	XLOC_101313	antisense_lncRNA	NC_030816.1	2	347
LNC_009282	XLOC_101310	intronic_lncRNA	NC_030816.1	3	379
LNC_009281	XLOC_101309	intronic_lncRNA	NC_030816.1	3	312
LNC_009280	XLOC_101298	intronic_lncRNA	NC_030816.1	5	2236
LNC_009287	XLOC_101319	intronic_lncRNA	NC_030816.1	7	4951
LNC_009286	XLOC_101319	intronic_lncRNA	NC_030816.1	5	4951
LNC_009285	XLOC_101316	antisense_lncRNA	NC_030816.1	2	1862
LNC_009284	XLOC_101313	intronic_lncRNA	NC_030816.1	13	2546
LNC_008158	XLOC_088067	intronic_lncRNA	NC_030815.1	15	3797
LNC_008159	XLOC_088067	intronic_lncRNA	NC_030815.1	14	5240
LNC_008150	XLOC_087949	intronic_lncRNA	NC_030815.1	7	2427
LNC_008151	XLOC_087951	intronic_lncRNA	NC_030815.1	10	2926
LNC_008152	XLOC_087951	intronic_lncRNA	NC_030815.1	10	2923
LNC_008153	XLOC_087951	intronic_lncRNA	NC_030815.1	10	2857
LNC_008154	XLOC_087951	intronic_lncRNA	NC_030815.1	5	1309
LNC_008155	XLOC_087955	lincRNA	NC_030815.1	4	435
LNC_008156	XLOC_087990	lincRNA	NC_030815.1	3	1086
LNC_008157	XLOC_088067	intronic_lncRNA	NC_030815.1	14	3116
LNC_000369	XLOC_004143	lincRNA	NC_030808.1	2	316
LNC_000368	XLOC_004143	lincRNA	NC_030808.1	2	278
LNC_000367	XLOC_004124	lincRNA	NC_030808.1	2	5619
LNC_000366	XLOC_004124	intronic_lncRNA	NC_030808.1	9	1042
LNC_000365	XLOC_004124	intronic_lncRNA	NC_030808.1	9	5708
LNC_000364	XLOC_004111	lincRNA	NC_030808.1	2	318
LNC_000363	XLOC_004090	antisense_lncRNA	NC_030808.1	3	674
LNC_000362	XLOC_004090	intronic_lncRNA	NC_030808.1	3	1841
LNC_000361	XLOC_004074	intronic_lncRNA	NC_030808.1	8	8234
LNC_000360	XLOC_004074	intronic_lncRNA	NC_030808.1	7	12799
LNC_002732	XLOC_029355	intronic_lncRNA	NC_030810.1	11	2779
LNC_002733	XLOC_029355	intronic_lncRNA	NC_030810.1	2	1024
LNC_002730	XLOC_029351	intronic_lncRNA	NC_030810.1	4	621
LNC_002731	XLOC_029355	intronic_lncRNA	NC_030810.1	7	2546
LNC_002736	XLOC_029373	intronic_lncRNA	NC_030810.1	2	315
LNC_002737	XLOC_029374	intronic_lncRNA	NC_030810.1	2	209
LNC_002734	XLOC_029371	intronic_lncRNA	NC_030810.1	3	517
LNC_002735	XLOC_029372	intronic_lncRNA	NC_030810.1	8	3128
LNC_002738	XLOC_029375	intronic_lncRNA	NC_030810.1	3	270
LNC_002739	XLOC_029376	intronic_lncRNA	NC_030810.1	3	273
LNC_002884	XLOC_030139	lincRNA	NC_030810.1	7	2803
LNC_002885	XLOC_030141	intronic_lncRNA	NC_030810.1	9	6868
LNC_002886	XLOC_030142	intronic_lncRNA	NC_030810.1	2	233
LNC_002887	XLOC_030143	intronic_lncRNA	NC_030810.1	2	288
LNC_002880	XLOC_030139	lincRNA	NC_030810.1	5	4299
LNC_002881	XLOC_030139	lincRNA	NC_030810.1	7	2699
LNC_002882	XLOC_030139	lincRNA	NC_030810.1	7	2521
LNC_002883	XLOC_030139	lincRNA	NC_030810.1	6	2960
LNC_002888	XLOC_030154	intronic_lncRNA	NC_030810.1	5	670
LNC_002889	XLOC_030154	intronic_lncRNA	NC_030810.1	6	871
LNC_010308	XLOC_112278	lincRNA	NC_030817.1	3	379
LNC_010309	XLOC_112308	lincRNA	NC_030817.1	2	355
LNC_010300	XLOC_112172	intronic_lncRNA	NC_030817.1	8	740
LNC_010301	XLOC_112178	lincRNA	NC_030817.1	2	381
LNC_010302	XLOC_112209	lincRNA	NC_030817.1	2	531
LNC_010303	XLOC_112226	intronic_lncRNA	NC_030817.1	6	714
LNC_010304	XLOC_112226	intronic_lncRNA	NC_030817.1	17	7452
LNC_010305	XLOC_112234	intronic_lncRNA	NC_030817.1	3	870
LNC_010306	XLOC_112263	lincRNA	NC_030817.1	2	722
LNC_010307	XLOC_112275	intronic_lncRNA	NC_030817.1	4	607
LNC_001283	XLOC_014337	intronic_lncRNA	NC_030809.1	8	1751
LNC_001282	XLOC_014337	intronic_lncRNA	NC_030809.1	10	2152
LNC_001281	XLOC_014337	intronic_lncRNA	NC_030809.1	10	2226
LNC_001280	XLOC_014337	intronic_lncRNA	NC_030809.1	7	1932
LNC_001287	XLOC_014341	intronic_lncRNA	NC_030809.1	4	306
LNC_001286	XLOC_014340	intronic_lncRNA	NC_030809.1	4	435
LNC_001285	XLOC_014339	intronic_lncRNA	NC_030809.1	3	208
LNC_001284	XLOC_014338	intronic_lncRNA	NC_030809.1	3	385
LNC_001289	XLOC_014343	intronic_lncRNA	NC_030809.1	3	256
LNC_001288	XLOC_014343	intronic_lncRNA	NC_030809.1	7	2191
LNC_013640	XLOC_149137	antisense_lncRNA	NC_030821.1	2	636
LNC_013641	XLOC_149140	lincRNA	NC_030821.1	3	272
LNC_013642	XLOC_149190	intronic_lncRNA	NC_030821.1	3	7818
LNC_013643	XLOC_149190	intronic_lncRNA	NC_030821.1	3	7858
LNC_013644	XLOC_149192	intronic_lncRNA	NC_030821.1	6	764
LNC_013645	XLOC_149192	intronic_lncRNA	NC_030821.1	6	916
LNC_013646	XLOC_149208	lincRNA	NC_030821.1	6	504
LNC_013647	XLOC_149225	lincRNA	NC_030821.1	2	505
LNC_013648	XLOC_149281	antisense_lncRNA	NC_030821.1	2	488
LNC_013649	XLOC_149281	lincRNA	NC_030821.1	2	1872
LNC_010507	XLOC_114700	lincRNA	NC_030817.1	2	1067
LNC_000684	XLOC_007697	intronic_lncRNA	NC_030808.1	5	617
LNC_000685	XLOC_007772	lincRNA	NC_030808.1	2	990
LNC_000686	XLOC_007791	lincRNA	NC_030808.1	2	1231
LNC_024171	XLOC_249869	intronic_lncRNA	NC_030836.1	4	492
LNC_000687	XLOC_007791	lincRNA	NC_030808.1	2	482
LNC_000680	XLOC_007691	intronic_lncRNA	NC_030808.1	33	5246
LNC_000681	XLOC_007691	intronic_lncRNA	NC_030808.1	32	4717
LNC_000682	XLOC_007691	intronic_lncRNA	NC_030808.1	32	5122
LNC_000683	XLOC_007693	lincRNA	NC_030808.1	2	626
LNC_021739	XLOC_224952	lincRNA	NC_030832.1	2	922
LNC_021738	XLOC_224952	lincRNA	NC_030832.1	2	885
LNC_021735	XLOC_224937	intronic_lncRNA	NC_030832.1	4	944
LNC_021734	XLOC_224936	intronic_lncRNA	NC_030832.1	10	2634
LNC_021737	XLOC_224952	lincRNA	NC_030832.1	3	471
LNC_021736	XLOC_224952	lincRNA	NC_030832.1	3	3814
LNC_021731	XLOC_224904	lincRNA	NC_030832.1	2	786
LNC_021730	XLOC_224904	lincRNA	NC_030832.1	5	1073
LNC_021733	XLOC_224935	intronic_lncRNA	NC_030832.1	5	1964
LNC_021732	XLOC_224932	intronic_lncRNA	NC_030832.1	18	3754
LNC_017943	XLOC_187176	intronic_lncRNA	NC_030826.1	7	5965
LNC_017942	XLOC_187173	intronic_lncRNA	NC_030826.1	4	1672
LNC_017941	XLOC_187168	lincRNA	NC_030826.1	2	535
LNC_017940	XLOC_187157	intronic_lncRNA	NC_030826.1	8	1355
LNC_017947	XLOC_187176	intronic_lncRNA	NC_030826.1	6	6250
LNC_017946	XLOC_187176	intronic_lncRNA	NC_030826.1	5	6711
LNC_017945	XLOC_187176	intronic_lncRNA	NC_030826.1	6	7549
LNC_017944	XLOC_187176	intronic_lncRNA	NC_030826.1	5	7313
LNC_025425	XLOC_264287	lincRNA	NW_017189737.1	4	941
LNC_025424	XLOC_264287	lincRNA	NW_017189737.1	2	1263
LNC_017949	XLOC_187221	antisense_lncRNA	NC_030826.1	2	256
LNC_017948	XLOC_187176	intronic_lncRNA	NC_030826.1	6	7025
LNC_025421	XLOC_264287	lincRNA	NW_017189737.1	4	4050
LNC_025420	XLOC_264287	lincRNA	NW_017189737.1	4	4061
LNC_025423	XLOC_264287	lincRNA	NW_017189737.1	4	4044
LNC_025422	XLOC_264287	lincRNA	NW_017189737.1	3	1449
LNC_025397	XLOC_264111	intronic_lncRNA	NW_017189707.1	5	706
LNC_025396	XLOC_264086	lincRNA	NW_017189707.1	2	365
LNC_025395	XLOC_264082	lincRNA	NW_017189706.1	2	1241
LNC_025394	XLOC_264075	lincRNA	NW_017189706.1	3	897
LNC_025393	XLOC_264075	lincRNA	NW_017189706.1	2	3047
LNC_025392	XLOC_264075	lincRNA	NW_017189706.1	4	2536
LNC_012278	XLOC_135014	intronic_lncRNA	NC_030820.1	13	1915
LNC_012279	XLOC_135014	intronic_lncRNA	NC_030820.1	12	1786
LNC_012276	XLOC_134991	lincRNA	NC_030820.1	2	575
LNC_012277	XLOC_134996	lincRNA	NC_030820.1	2	271
LNC_012274	XLOC_134987	intronic_lncRNA	NC_030820.1	4	3232
LNC_012275	XLOC_134987	intronic_lncRNA	NC_030820.1	4	3235
LNC_012272	XLOC_134914	lincRNA	NC_030820.1	2	1376
LNC_012273	XLOC_134932	lincRNA	NC_030820.1	2	573
LNC_012270	XLOC_134900	lincRNA	NC_030820.1	3	842
LNC_012271	XLOC_134900	lincRNA	NC_030820.1	4	754
LNC_020062	XLOC_208726	intronic_lncRNA	NC_030829.1	8	1222
LNC_020063	XLOC_208726	intronic_lncRNA	NC_030829.1	9	2835
LNC_020060	XLOC_208722	lincRNA	NC_030829.1	2	296
LNC_020061	XLOC_208723	lincRNA	NC_030829.1	3	338
LNC_020066	XLOC_208726	intronic_lncRNA	NC_030829.1	15	3294
LNC_020067	XLOC_208726	intronic_lncRNA	NC_030829.1	11	1738
LNC_020064	XLOC_208726	intronic_lncRNA	NC_030829.1	10	2635
LNC_020065	XLOC_208726	intronic_lncRNA	NC_030829.1	13	3129
LNC_020068	XLOC_208726	intronic_lncRNA	NC_030829.1	10	1113
LNC_020069	XLOC_208726	intronic_lncRNA	NC_030829.1	10	1254
LNC_012898	XLOC_140950	intronic_lncRNA	NC_030820.1	3	609
LNC_012899	XLOC_140952	intronic_lncRNA	NC_030820.1	4	1695
LNC_024428	XLOC_252781	lincRNA	NW_017189516.1	3	407
LNC_012892	XLOC_140915	antisense_lncRNA	NC_030820.1	2	259
LNC_012893	XLOC_140921	intronic_lncRNA	NC_030820.1	8	979
LNC_012890	XLOC_140876	intronic_lncRNA	NC_030820.1	5	517
LNC_012891	XLOC_140903	lincRNA	NC_030820.1	2	515
LNC_012896	XLOC_140924	intronic_lncRNA	NC_030820.1	14	2225
LNC_012897	XLOC_140932	antisense_lncRNA	NC_030820.1	2	714
LNC_012894	XLOC_140922	intronic_lncRNA	NC_030820.1	4	415
LNC_012895	XLOC_140923	intronic_lncRNA	NC_030820.1	2	256
LNC_018339	XLOC_189738	intronic_lncRNA	NC_030826.1	3	1795
LNC_018338	XLOC_189737	intronic_lncRNA	NC_030826.1	5	483
LNC_018335	XLOC_189719	intronic_lncRNA	NC_030826.1	19	5454
LNC_018334	XLOC_189719	intronic_lncRNA	NC_030826.1	20	5374
LNC_018337	XLOC_189728	intronic_lncRNA	NC_030826.1	3	307
LNC_018336	XLOC_189719	intronic_lncRNA	NC_030826.1	19	5448
LNC_018331	XLOC_189719	intronic_lncRNA	NC_030826.1	3	718
LNC_018330	XLOC_189719	intronic_lncRNA	NC_030826.1	3	686
LNC_018333	XLOC_189719	intronic_lncRNA	NC_030826.1	20	4564
LNC_018332	XLOC_189719	intronic_lncRNA	NC_030826.1	20	4570
LNC_024286	XLOC_250793	intronic_lncRNA	NW_017189516.1	6	1866
LNC_024287	XLOC_250796	intronic_lncRNA	NW_017189516.1	4	510
LNC_024284	XLOC_250793	intronic_lncRNA	NW_017189516.1	7	1920
LNC_024285	XLOC_250793	intronic_lncRNA	NW_017189516.1	3	1602
LNC_024282	XLOC_250793	antisense_lncRNA	NW_017189516.1	2	995
LNC_021675	XLOC_224110	intronic_lncRNA	NC_030832.1	5	1126
LNC_024280	XLOC_250749	intronic_lncRNA	NW_017189516.1	5	592
LNC_024281	XLOC_250752	intronic_lncRNA	NW_017189516.1	2	344
LNC_021898	XLOC_225878	lincRNA	NC_030832.1	2	435
LNC_021899	XLOC_225879	intronic_lncRNA	NC_030832.1	4	777
LNC_023007	XLOC_236993	lincRNA	NC_030834.1	3	2733
LNC_023006	XLOC_236993	lincRNA	NC_030834.1	3	2837
LNC_023001	XLOC_236745	lincRNA	NC_030834.1	2	723
LNC_023000	XLOC_236647	lincRNA	NC_030834.1	2	967
LNC_023003	XLOC_236830	lincRNA	NC_030834.1	2	290
LNC_023002	XLOC_236772	lincRNA	NC_030834.1	3	511
LNC_021890	XLOC_225856	intronic_lncRNA	NC_030832.1	2	1557
LNC_021891	XLOC_225856	antisense_lncRNA	NC_030832.1	4	1944
LNC_021892	XLOC_225856	antisense_lncRNA	NC_030832.1	3	2431
LNC_021893	XLOC_225856	intronic_lncRNA	NC_030832.1	4	1074
LNC_021894	XLOC_225857	intronic_lncRNA	NC_030832.1	3	941
LNC_021895	XLOC_225860	lincRNA	NC_030832.1	2	628
LNC_021896	XLOC_225878	lincRNA	NC_030832.1	2	460
LNC_021897	XLOC_225878	lincRNA	NC_030832.1	2	524
LNC_024159	XLOC_249845	intronic_lncRNA	NC_030836.1	10	2802
LNC_012867	XLOC_140535	intronic_lncRNA	NC_030820.1	23	8890
LNC_012866	XLOC_140531	intronic_lncRNA	NC_030820.1	2	209
LNC_012865	XLOC_140530	antisense_lncRNA	NC_030820.1	4	4811
LNC_018803	XLOC_195921	intronic_lncRNA	NC_030827.1	8	1367
LNC_018802	XLOC_195869	lincRNA	NC_030827.1	2	1176
LNC_018801	XLOC_195720	lincRNA	NC_030827.1	2	6269
LNC_018800	XLOC_195720	lincRNA	NC_030827.1	2	703
LNC_018807	XLOC_195960	intronic_lncRNA	NC_030827.1	18	5071
LNC_018806	XLOC_195954	intronic_lncRNA	NC_030827.1	3	272
LNC_018805	XLOC_195953	intronic_lncRNA	NC_030827.1	4	436
LNC_018804	XLOC_195943	antisense_lncRNA	NC_030827.1	3	639
LNC_012863	XLOC_140523	intronic_lncRNA	NC_030820.1	8	2012
LNC_018809	XLOC_195961	intronic_lncRNA	NC_030827.1	6	985
LNC_018808	XLOC_195961	intronic_lncRNA	NC_030827.1	6	791
LNC_012862	XLOC_140518	intronic_lncRNA	NC_030820.1	14	1253
LNC_012861	XLOC_140518	intronic_lncRNA	NC_030820.1	14	1987
LNC_012860	XLOC_140506	antisense_lncRNA	NC_030820.1	3	2432
LNC_022358	XLOC_229100	lincRNA	NC_030833.1	2	283
LNC_022359	XLOC_229113	intronic_lncRNA	NC_030833.1	17	6297
LNC_022352	XLOC_229075	antisense_lncRNA	NC_030833.1	3	1652
LNC_022353	XLOC_229075	antisense_lncRNA	NC_030833.1	2	487
LNC_022350	XLOC_229017	intronic_lncRNA	NC_030833.1	4	657
LNC_022351	XLOC_229027	lincRNA	NC_030833.1	2	298
LNC_022356	XLOC_229099	intronic_lncRNA	NC_030833.1	4	654
LNC_022357	XLOC_229099	intronic_lncRNA	NC_030833.1	3	501
LNC_022354	XLOC_229099	intronic_lncRNA	NC_030833.1	20	4900
LNC_022355	XLOC_229099	intronic_lncRNA	NC_030833.1	4	558
LNC_020853	XLOC_216342	antisense_lncRNA	NC_030830.1	2	787
LNC_020852	XLOC_216342	antisense_lncRNA	NC_030830.1	2	859
LNC_020851	XLOC_216342	antisense_lncRNA	NC_030830.1	2	707
LNC_020850	XLOC_216333	antisense_lncRNA	NC_030830.1	2	860
LNC_020857	XLOC_216366	intronic_lncRNA	NC_030830.1	4	10288
LNC_020856	XLOC_216366	intronic_lncRNA	NC_030830.1	4	10303
LNC_020855	XLOC_216354	intronic_lncRNA	NC_030830.1	3	359
LNC_020854	XLOC_216353	antisense_lncRNA	NC_030830.1	2	327
LNC_020859	XLOC_216366	intronic_lncRNA	NC_030830.1	4	10233
LNC_020858	XLOC_216366	intronic_lncRNA	NC_030830.1	3	12628
LNC_006248	XLOC_064060	intronic_lncRNA	NC_030813.1	2	1986
LNC_006249	XLOC_064139	intronic_lncRNA	NC_030813.1	5	672
LNC_006246	XLOC_064024	lincRNA	NC_030813.1	2	3654
LNC_006247	XLOC_064056	intronic_lncRNA	NC_030813.1	7	942
LNC_006244	XLOC_064024	antisense_lncRNA	NC_030813.1	3	399
LNC_006245	XLOC_064024	lincRNA	NC_030813.1	3	2736
LNC_006242	XLOC_064002	intronic_lncRNA	NC_030813.1	11	2321
LNC_006243	XLOC_064002	intronic_lncRNA	NC_030813.1	13	3538
LNC_006240	XLOC_064000	intronic_lncRNA	NC_030813.1	12	2143
LNC_006241	XLOC_064000	intronic_lncRNA	NC_030813.1	4	783
LNC_021078	XLOC_217696	intronic_lncRNA	NC_030830.1	5	2162
LNC_021079	XLOC_217707	intronic_lncRNA	NC_030830.1	12	3079
LNC_021072	XLOC_217683	intronic_lncRNA	NC_030830.1	7	4546
LNC_021073	XLOC_217683	intronic_lncRNA	NC_030830.1	8	4805
LNC_021070	XLOC_217683	intronic_lncRNA	NC_030830.1	8	4802
LNC_021071	XLOC_217683	intronic_lncRNA	NC_030830.1	7	5007
LNC_021076	XLOC_217684	intronic_lncRNA	NC_030830.1	25	10437
LNC_021077	XLOC_217684	intronic_lncRNA	NC_030830.1	24	7077
LNC_021074	XLOC_217683	intronic_lncRNA	NC_030830.1	8	4139
LNC_021075	XLOC_217684	intronic_lncRNA	NC_030830.1	5	5435
LNC_024592	XLOC_254413	lincRNA	NW_017189516.1	2	2540
LNC_024593	XLOC_254413	lincRNA	NW_017189516.1	3	2415
LNC_024590	XLOC_254406	intronic_lncRNA	NW_017189516.1	3	315
LNC_024591	XLOC_254412	intronic_lncRNA	NW_017189516.1	8	1102
LNC_024596	XLOC_254468	intronic_lncRNA	NW_017189516.1	11	4638
LNC_024597	XLOC_254468	intronic_lncRNA	NW_017189516.1	11	3541
LNC_024594	XLOC_254432	intronic_lncRNA	NW_017189516.1	10	2512
[truncated: 24,181 more rows]

## Sheet: Annotated_lncRNA_information
Annotated_lncRNA_ID	Annotated_lncRNA_Gene_ID	Annotated_lncRNA_Gene_Name	Chromosome	Exon_number	Length
XR_001917773.1	gene-LOC102179377	LOC102179377	NW_017212294.1	5	762
XR_001917700.1	gene-LOC106502818	LOC106502818	NW_017190166.1	2	1890
XR_001917136.1	gene-LOC108633551	LOC108633551	NC_030830.1	4	1107
XR_310453.3	gene-LOC102181790	LOC102181790	NC_030819.1	3	1095
XR_001917771.1	gene-LOC102179377	LOC102179377	NW_017212294.1	4	1132
XR_001918807.1	gene-LOC108637144	LOC108637144	NC_030818.1	3	901
XR_001918281.1	gene-LOC102189670	LOC102189670	NC_030814.1	7	2369
XR_001918450.1	gene-LOC108636568	LOC108636568	NC_030815.1	2	2080
XR_001918823.1	gene-LUZP1	LUZP1	NC_030809.1	5	7557
XR_001919943.1	gene-LOC106503392	LOC106503392	NC_030828.1	11	2054
XR_001919264.1	gene-LOC106502942	LOC106502942	NC_030823.1	3	1588
XR_311293.3	gene-LOC102175755	LOC102175755	NC_030828.1	3	3933
XR_001919877.1	gene-LRRC28	LRRC28	NC_030828.1	11	1913
XR_001919062.1	gene-LOC108637416	LOC108637416	NC_030809.1	2	605
XR_311077.2	gene-DEXI	DEXI	NC_030832.1	2	1636
XR_001918914.1	gene-LOC108637272	LOC108637272	NC_030819.1	4	1446
XR_001917761.1	gene-LOC108635176	LOC108635176	NW_017211618.1	4	510
XR_001917444.1	gene-LOC102169358	LOC102169358	NC_030835.1	6	1303
XR_001917763.1	gene-LOC108635193	LOC108635193	NW_017211817.1	3	261
XR_310506.3	gene-LOC102189880	LOC102189880	NC_030820.1	5	730
XR_001917638.1	gene-LOC108634480	LOC108634480	NW_017189517.1	2	2741
XR_001296676.2	gene-LOC106503007	LOC106503007	NC_030823.1	3	1516
XR_001917434.1	gene-LOC108634152	LOC108634152	NC_030835.1	3	3276
XR_001917368.1	gene-LOC108634087	LOC108634087	NC_030834.1	3	964
XR_001917569.1	gene-LOC108634339	LOC108634339	NW_017189516.1	4	381
XR_001917134.1	gene-LOC108633544	LOC108633544	NC_030830.1	2	2120
XR_001918478.1	gene-LOC106502447	LOC106502447	NC_030815.1	3	536
XR_310455.3	gene-LOC102181790	LOC102181790	NC_030819.1	3	1121
XR_001919655.1	gene-LOC108638226	LOC108638226	NC_030826.1	2	581
XR_001919981.1	gene-LOC106503412	LOC106503412	NC_030829.1	5	1451
XR_001295432.2	gene-LOC106502597	LOC106502597	NC_030818.1	2	457
XR_001917138.1	gene-LOC108633557	LOC108633557	NC_030830.1	2	1372
XR_001917925.1	gene-LOC106502075	LOC106502075	NC_030811.1	5	2001
XR_001918959.1	gene-LOC102185696	LOC102185696	NC_030809.1	5	1718
XR_309930.2	gene-LOC102180181	LOC102180181	NC_030810.1	3	909
XR_001296688.2	gene-LOC106503013	LOC106503013	NC_030824.1	7	1068
XR_309748.2	gene-LOC102175717	LOC102175717	NC_030808.1	3	1077
XR_001919941.1	gene-LOC108638541	LOC108638541	NC_030828.1	3	2260
XR_001917158.1	gene-LOC108633789	LOC108633789	NC_030831.1	3	316
XR_001918395.1	gene-LOC108636436	LOC108636436	NC_030808.1	3	356
XR_001917047.1	gene-LOC108633381	LOC108633381	NC_030829.1	3	1171
XR_309984.3	gene-LOC102181471	LOC102181471	NC_030812.1	3	2594
XR_001919431.1	gene-LOC108637957	LOC108637957	NC_030825.1	3	638
XR_001917634.1	gene-LOC108634473	LOC108634473	NW_017189517.1	3	237
XR_309988.3	gene-LOC102177307	LOC102177307	NC_030812.1	3	486
XR_001297352.2	gene-LOC106503660	LOC106503660	NC_030834.1	3	613
XR_001917816.1	gene-LOC106503977	LOC106503977	NW_017218518.1	4	1199
XR_001919018.1	gene-LOC108637394	LOC108637394	NC_030820.1	2	1827
XR_001296662.2	gene-LOC106502993	LOC106502993	NC_030823.1	4	3406
XR_001918918.1	gene-LOC108637279	LOC108637279	NC_030819.1	3	278
XR_001919265.1	gene-LOC102191067	LOC102191067	NC_030823.1	3	785
XR_001295953.2	gene-LOC106502391	LOC106502391	NC_030808.1	5	844
XR_001919457.1	gene-LOC108637973	LOC108637973	NC_030825.1	3	1668
XR_001296723.2	gene-LOC106503045	LOC106503045	NC_030824.1	2	5431
XR_001297062.2	gene-LOC102168946	LOC102168946	NC_030828.1	26	4027
XR_001918646.1	gene-TTC9	TTC9	NC_030817.1	2	2939
XR_001297374.2	gene-LOC106503675	LOC106503675	NC_030834.1	3	2874
XR_001919451.1	gene-LOC102189982	LOC102189982	NC_030825.1	6	1418
XR_001296658.2	gene-LOC106502990	LOC106502990	NC_030823.1	3	1018
XR_001917923.1	gene-LOC108635817	LOC108635817	NC_030811.1	2	1853
XR_001917511.1	gene-LOC102173639	LOC102173639	NC_030836.1	4	344
XR_001918233.1	gene-LOC108636244	LOC108636244	NC_030813.1	2	243
XR_001296283.2	gene-LOC102188412	LOC102188412	NC_030818.1	8	1252
XR_001917073.1	gene-LOC108633447	LOC108633447	NC_030809.1	4	647
XR_001919947.1	gene-LOC108638543	LOC108638543	NC_030828.1	3	1328
XR_001297326.2	gene-LOC102188110	LOC102188110	NC_030833.1	5	552
XR_310445.3	gene-LOC102186026	LOC102186026	NC_030819.1	4	803
XR_001918696.1	gene-LOC108636994	LOC108636994	NC_030817.1	3	655
XR_001297328.2	gene-LOC106503642	LOC106503642	NC_030833.1	3	388
XR_310447.3	gene-LOC102186317	LOC102186317	NC_030819.1	3	1288
XR_001918922.1	gene-LOC108637285	LOC108637285	NC_030819.1	2	511
XR_001295977.2	gene-LOC102170604	LOC102170604	NC_030815.1	3	992
XR_001295785.2	gene-LOC106502194	LOC106502194	NC_030813.1	3	275
XR_001917783.1	gene-LOC108635335	LOC108635335	NW_017213807.1	4	1120
XR_001918472.1	gene-LOC102176916	LOC102176916	NC_030808.1	5	2145
XR_001917285.1	gene-LOC108633915	LOC108633915	NC_030832.1	2	2747
XR_001919681.1	gene-LOC108638258	LOC108638258	NC_030826.1	2	421
XR_001918245.1	gene-LOC108636272	LOC108636272	NC_030813.1	3	157
XR_001919336.1	gene-LOC102169208	LOC102169208	NC_030823.1	7	2538
XR_001917641.1	gene-LOC108634509	LOC108634509	NW_017189530.1	2	663
XR_001919683.1	gene-LOC108638259	LOC108638259	NC_030826.1	2	1504
XR_001296281.2	gene-LOC102188412	LOC102188412	NC_030818.1	8	1290
XR_001919330.1	gene-LOC108637790	LOC108637790	NC_030823.1	3	958
XR_001919310.1	gene-LOC108637784	LOC108637784	NC_030823.1	4	1003
XR_001296948.2	gene-LOC106503307	LOC106503307	NC_030827.1	3	1007
XR_001919691.1	gene-LOC108638265	LOC108638265	NC_030826.1	3	528
XR_001919441.1	gene-LOC108637963	LOC108637963	NC_030825.1	3	4853
XR_001917297.1	gene-LOC108633927	LOC108633927	NC_030832.1	2	632
XR_001295714.2	gene-LOC106502122	LOC106502122	NC_030808.1	3	320
XR_001295563.2	gene-LOC106502005	LOC106502005	NC_030810.1	3	1610
XR_001918476.1	gene-LOC108636578	LOC108636578	NC_030815.1	2	792
XR_001917902.1	gene-LOC102182091	LOC102182091	NC_030810.1	3	218
XR_310429.2	gene-LOC102170330	LOC102170330	NC_030819.1	3	263
XR_001297268.2	gene-LOC106503588	LOC106503588	NC_030832.1	3	1441
XR_001918739.1	gene-LOC106502519	LOC106502519	NC_030817.1	2	2725
XR_001296154.2	gene-LOC102180501	LOC102180501	NC_030817.1	3	1840
XR_001917684.1	gene-LOC102171853	LOC102171853	NW_017189940.1	9	2148
XR_310002.3	gene-LOC102190664	LOC102190664	NC_030812.1	3	3259
XR_001918498.1	gene-LOC108636608	LOC108636608	NC_030815.1	3	529
XR_309871.3	gene-LOC102171206	LOC102171206	NC_030810.1	3	477
XR_001295722.1	gene-LOC102185157	LOC102185157	NC_030812.1	4	611
XR_001919180.1	gene-LOC106502931	LOC106502931	NC_030822.1	3	670
XR_001917682.1	gene-TANGO2	TANGO2	NW_017189851.1	10	1366
XR_309877.1	gene-LOC102184965	LOC102184965	NC_030810.1	3	230
XR_001296972.2	gene-LOC106503317	LOC106503317	NC_030827.1	4	1010
XR_001296509.2	gene-LOC106502853	LOC106502853	NC_030821.1	3	762
XR_001919630.1	gene-LOC102190260	LOC102190260	NC_030826.1	6	2223
XR_310593.3	gene-LOC102191067	LOC102191067	NC_030823.1	3	798
XR_001918725.1	gene-LOC106502531	LOC106502531	NC_030817.1	4	1820
XR_001917555.1	gene-LOC102191314	LOC102191314	NW_017189516.1	6	1337
XR_001919312.1	gene-LOC108637784	LOC108637784	NC_030823.1	4	1094
XR_310129.3	gene-LOC102179558	LOC102179558	NC_030814.1	4	1216
XR_001296937.2	gene-LOC106503297	LOC106503297	NC_030826.1	3	873
XR_001296780.2	gene-B3GNT8	B3GNT8	NC_030825.1	4	2233
XR_001918496.1	gene-LOC108636606	LOC108636606	NC_030815.1	3	580
XR_310581.3	gene-LOC102186613	LOC102186613	NC_030822.1	3	3155
XR_001919215.1	gene-LOC102172108	LOC102172108	NC_030809.1	5	1715
XR_001917686.1	gene-LOC108634754	LOC108634754	NW_017189962.1	4	1481
XR_001917420.1	gene-LOC106503703	LOC106503703	NC_030835.1	5	2353
XR_001918186.1	gene-LOC106502199	LOC106502199	NC_030813.1	4	883
XR_001918203.1	gene-LOC108636233	LOC108636233	NC_030808.1	3	1101
XR_001917951.1	gene-LOC108635834	LOC108635834	NC_030808.1	3	6676
XR_001917830.1	gene-LOC108635571	LOC108635571	NC_030810.1	4	1626
XR_001917274.1	gene-LOC102171119	LOC102171119	NC_030832.1	6	3665
XR_001296927.2	gene-LOC102186795	LOC102186795	NC_030826.1	3	581
XR_001918274.1	gene-LOC108636338	LOC108636338	NC_030814.1	9	1182
XR_001919216.1	gene-LOC108637660	LOC108637660	NC_030822.1	2	597
XR_310182.1	gene-LOC102184247	LOC102184247	NC_030814.1	3	431
XR_001919396.1	gene-LOC108637885	LOC108637885	NC_030824.1	2	197
XR_001918733.1	gene-LOC106502522	LOC106502522	NC_030817.1	2	537
XR_001296921.2	gene-LOC102187162	LOC102187162	NC_030826.1	5	817
XR_001918755.1	gene-LOC108637114	LOC108637114	NC_030818.1	2	567
XR_001917624.1	gene-LOC108634466	LOC108634466	NW_017189517.1	3	4241
XR_001919738.1	gene-LOC108638280	LOC108638280	NC_030826.1	2	272
XR_001917973.1	gene-LOC108635852	LOC108635852	NC_030811.1	3	1759
XR_001917332.1	gene-LOC106503653	LOC106503653	NC_030833.1	7	6358
XR_001917702.1	gene-LOC108634848	LOC108634848	NW_017190431.1	4	1295
XR_001919394.1	gene-LOC108637877	LOC108637877	NC_030808.1	2	851
XR_001296299.2	gene-LOC106502652	LOC106502652	NC_030818.1	5	358
XR_310184.3	gene-LOC102185919	LOC102185919	NC_030814.1	3	865
XR_001918002.1	gene-LOC108635912	LOC108635912	NC_030811.1	3	221
XR_001295880.2	gene-LOC106502319	LOC106502319	NC_030814.1	4	784
XR_001919122.1	gene-LOC108637512	LOC108637512	NC_030821.1	2	1900
XR_001917718.1	gene-LOC108634898	LOC108634898	NW_017192263.1	3	296
XR_309785.3	gene-LOC102186638	LOC102186638	NC_030809.1	3	493
XR_001918585.1	gene-LOC108636786	LOC108636786	NC_030816.1	3	1126
XR_310329.3	gene-LOC102187773	LOC102187773	NC_030817.1	4	467
XR_001917967.1	gene-LOC108635846	LOC108635846	NC_030811.1	2	752
XR_001917209.1	gene-LOC108633852	LOC108633852	NC_030832.1	2	493
XR_309967.2	gene-LOC102168973	LOC102168973	NC_030811.1	3	436
XR_001917730.1	gene-LOC108634978	LOC108634978	NW_017196276.1	2	929
XR_001296862.2	gene-LOC106503239	LOC106503239	NC_030826.1	3	717
XR_001917736.1	gene-LOC108635047	LOC108635047	NW_017200206.1	3	244
XR_001296896.2	gene-LOC102189707	LOC102189707	NC_030826.1	3	1295
XR_001917318.1	gene-LOC108634031	LOC108634031	NC_030833.1	3	661
XR_001918859.1	gene-LOC106502659	LOC106502659	NC_030818.1	2	1947
XR_001919289.1	gene-LOC108637774	LOC108637774	NC_030823.1	3	1509
XR_001295892.2	gene-LOC102171466	LOC102171466	NC_030808.1	4	840
XR_001919597.1	gene-LOC106503116	LOC106503116	NC_030825.1	4	6141
XR_001919854.1	gene-KLC1	KLC1	NC_030828.1	15	2245
XR_310977.3	gene-LOC102180266	LOC102180266	NC_030829.1	3	1515
XR_001919589.1	gene-LOC108638115	LOC108638115	NC_030825.1	3	737
XR_001295894.2	gene-LOC106502339	LOC106502339	NC_030814.1	4	932
XR_001297490.2	gene-LOC102171853	LOC102171853	NW_017189940.1	10	891
XR_001919477.1	gene-LOC106503126	LOC106503126	NC_030825.1	3	4314
XR_001295744.2	gene-LOC106502153	LOC106502153	NC_030812.1	2	751
XR_001296845.2	gene-LOC106503225	LOC106503225	NC_030826.1	3	758
XR_001918599.1	gene-LOC108636838	LOC108636838	NC_030817.1	2	1560
XR_001295746.2	gene-LOC106502158	LOC106502158	NC_030808.1	3	4566
XR_001917003.1	gene-LOC106503449	LOC106503449	NC_030829.1	2	1962
XR_001917659.1	gene-LOC106503808	LOC106503808	NW_017189663.1	3	222
XR_001919771.1	gene-LOC108638313	LOC108638313	NC_030826.1	4	946
XR_001297159.1	gene-LOC106503470	LOC106503470	NC_030830.1	2	478
XR_001296045.2	gene-LOC106502459	LOC106502459	NC_030816.1	3	287
XR_001919583.1	gene-LOC108638109	LOC108638109	NC_030825.1	3	1435
XR_001918595.1	gene-LOC108636833	LOC108636833	NC_030817.1	2	3945
XR_310474.3	gene-LOC102187240	LOC102187240	NC_030820.1	3	588
XR_001297506.1	gene-LOC106503798	LOC106503798	NW_017189517.1	3	300
XR_310683.3	gene-LOC102184183	LOC102184183	NC_030825.1	4	2277
XR_001918583.1	gene-LOC108636782	LOC108636782	NC_030816.1	2	157
XR_001918072.1	gene-LOC108636013	LOC108636013	NC_030808.1	5	2313
XR_310849.3	gene-LOC102183103	LOC102183103	NC_030827.1	3	964
XR_001296059.2	gene-LOC106502463	LOC106502463	NC_030816.1	3	1135
XR_001918008.1	gene-LOC108635915	LOC108635915	NC_030811.1	3	226
XR_001918437.1	gene-LOC108636560	LOC108636560	NC_030815.1	4	735
XR_001919587.1	gene-LOC102188164	LOC102188164	NC_030825.1	3	461
XR_001919660.1	gene-LOC108638232	LOC108638232	NC_030826.1	4	1066
XR_001917031.1	gene-LOC108633369	LOC108633369	NC_030829.1	3	415
XR_001918439.1	gene-LOC102170604	LOC102170604	NC_030815.1	4	1063
XR_001919767.1	gene-LOC106503289	LOC106503289	NC_030826.1	3	2334
XR_001296898.2	gene-LOC102171816	LOC102171816	NC_030826.1	3	1684
XR_001917269.1	gene-LOC102190010	LOC102190010	NC_030832.1	5	1150
XR_310343.3	gene-LOC102181690	LOC102181690	NC_030817.1	4	8741
XR_001919794.1	gene-LOC106503304	LOC106503304	NC_030827.1	4	1757
XR_001919765.1	gene-LOC108638309	LOC108638309	NC_030809.1	2	6743
XR_310341.3	gene-LOC102168833	LOC102168833	NC_030817.1	5	4418
XR_001918455.1	gene-LOC102176916	LOC102176916	NC_030808.1	5	1302
XR_001919138.1	gene-LOC108637526	LOC108637526	NC_030821.1	3	1299
XR_001918016.1	gene-LOC108635921	LOC108635921	NC_030811.1	3	373
XR_001918086.1	gene-LOC108636020	LOC108636020	NC_030812.1	4	1177
XR_001918101.1	gene-LOC108636031	LOC108636031	NC_030808.1	2	482
XR_001295898.2	gene-LOC106502342	LOC106502342	NC_030814.1	4	1308
XR_001296408.2	gene-LOC106502761	LOC106502761	NC_030820.1	4	746
XR_001919979.1	gene-LOC108638616	LOC108638616	NC_030829.1	3	5182
XR_001919517.1	gene-LOC108638000	LOC108638000	NC_030825.1	3	3970
XR_001917386.1	gene-LOC108634134	LOC108634134	NC_030835.1	2	740
XR_001917846.1	gene-LOC108635582	LOC108635582	NC_030808.1	2	1004
XR_001918113.1	gene-LOC108636065	LOC108636065	NC_030812.1	2	1086
XR_001918952.1	gene-LOC108637305	LOC108637305	NC_030819.1	3	1382
XR_001917754.1	gene-LOC108635115	LOC108635115	NW_017205643.1	5	441
XR_309884.3	gene-LOC102172228	LOC102172228	NC_030810.1	3	302
XR_001918111.1	gene-LOC108636064	LOC108636064	NC_030812.1	2	589
XR_001295584.2	gene-LOC102186366	LOC102186366	NC_030811.1	3	11434
XR_310941.3	gene-LOC102171283	LOC102171283	NC_030829.1	3	1527
XR_001917756.1	gene-LOC108635136	LOC108635136	NW_017207382.1	2	9183
XR_001918441.1	gene-LOC102170604	LOC102170604	NC_030815.1	3	209
XR_001296035.2	gene-LOC106502448	LOC106502448	NC_030815.1	4	1900
XR_001917215.1	gene-LOC108633869	LOC108633869	NC_030832.1	3	480
XR_001918133.1	gene-LOC108636075	LOC108636075	NC_030812.1	2	1292
XR_309949.3	gene-LOC102184495	LOC102184495	NC_030811.1	3	1641
XR_001295449.2	gene-LOC106501933	LOC106501933	NC_030810.1	3	525
XR_001917848.1	gene-LOC102187445	LOC102187445	NC_030810.1	3	333
XR_001918262.1	gene-LOC108636336	LOC108636336	NC_030814.1	4	4257
XR_001296252.2	gene-LOC106502601	LOC106502601	NC_030809.1	3	574
XR_001918865.1	gene-LOC108637167	LOC108637167	NC_030809.1	4	607
XR_001296250.2	gene-LOC102181308	LOC102181308	NC_030818.1	6	1102
XR_310555.3	gene-LOC102183984	LOC102183984	NC_030822.1	3	588
XR_001919102.1	gene-LOC106502838	LOC106502838	NC_030821.1	3	187
XR_001917018.1	gene-LOC108633360	LOC108633360	NC_030829.1	4	1495
XR_001919436.1	gene-LOC108637961	LOC108637961	NC_030825.1	3	693
XR_001919579.1	gene-LOC108638091	LOC108638091	NC_030809.1	2	889
XR_001919158.1	gene-LOC102186225	LOC102186225	NC_030821.1	6	1759
XR_001917461.1	gene-LOC108634217	LOC108634217	NC_030836.1	3	561
XR_001917394.1	gene-LOC108634142	LOC108634142	NC_030835.1	2	828
XR_001919100.1	gene-LOC108637494	LOC108637494	NC_030821.1	3	236
XR_001919192.1	gene-C15H11orf31	C15H11orf31	NC_030822.1	4	731
XR_001918921.1	gene-LOC108637283	LOC108637283	NC_030809.1	2	657
XR_001919785.1	gene-LOC106502645	LOC106502645	NC_030809.1	3	696
XR_001918425.1	gene-LOC108636545	LOC108636545	NC_030815.1	4	891
XR_001295871.2	gene-LOC102178619	LOC102178619	NC_030814.1	4	1509
XR_001919432.1	gene-LOC108637958	LOC108637958	NC_030825.1	2	1191
XR_001918572.1	gene-LOC102177926	LOC102177926	NC_030808.1	3	614
XR_001917213.1	gene-LOC108633867	LOC108633867	NC_030810.1	2	4202
XR_001918423.1	gene-LOC106502388	LOC106502388	NC_030815.1	2	3030
XR_001919793.1	gene-FAM134B	FAM134B	NC_030827.1	9	3205
XR_001296165.2	gene-LOC106502542	LOC106502542	NC_030817.1	2	963
XR_001918109.1	gene-LOC108636062	LOC108636062	NC_030812.1	2	2897
XR_001919291.1	gene-LOC108637776	LOC108637776	NC_030823.1	3	567
XR_001919136.1	gene-LOC106502861	LOC106502861	NC_030821.1	2	2966
XR_001917191.1	gene-LOC106503556	LOC106503556	NC_030831.1	4	583
XR_001918088.1	gene-LOC108636021	LOC108636021	NC_030812.1	4	1539
XR_001917667.1	gene-LOC108634644	LOC108634644	NW_017189707.1	3	138
XR_001919297.1	gene-LOC108637780	LOC108637780	NC_030823.1	3	2117
XR_001919642.1	gene-LOC102170088	LOC102170088	NC_030826.1	6	1531
XR_001919956.1	gene-LOC102179243	LOC102179243	NC_030829.1	5	5625
XR_001919406.1	gene-LOC108637890	LOC108637890	NC_030824.1	3	1050
XR_001917994.1	gene-LOC108635858	LOC108635858	NC_030811.1	3	406
XR_001919420.1	gene-LOC108637948	LOC108637948	NC_030825.1	2	2090
XR_001919781.1	gene-LOC108638402	LOC108638402	NC_030827.1	4	247
XR_311161.3	gene-LOC102190019	LOC102190019	NC_030834.1	4	1121
XR_001918221.1	gene-LOC108636239	LOC108636239	NC_030813.1	4	2201
XR_311060.3	gene-LOC102168593	LOC102168593	NC_030831.1	6	1702
XR_311252.3	gene-LOC102169084	LOC102169084	NW_017189516.1	6	12098
XR_001917538.1	gene-LOC108634316	LOC108634316	NW_017189516.1	2	824
XR_001917786.1	gene-LOC108635338	LOC108635338	NW_017213904.1	3	302
XR_001917261.1	gene-LOC108633893	LOC108633893	NC_030832.1	3	568
XR_001917758.1	gene-LOC108635149	LOC108635149	NW_017208625.1	3	212
XR_001917679.1	gene-LOC108634704	LOC108634704	NW_017189851.1	4	566
XR_001917263.1	gene-LOC102187096	LOC102187096	NC_030832.1	3	1354
XR_001919646.1	gene-LOC108638199	LOC108638199	NC_030826.1	3	896
XR_001919698.1	gene-LOC108638268	LOC108638268	NC_030826.1	4	662
XR_001919067.1	gene-LOC106502791	LOC106502791	NC_030820.1	3	1023
XR_001917271.1	gene-LOC102189366	LOC102189366	NC_030832.1	2	1000
XR_001919808.1	gene-LOC108638416	LOC108638416	NC_030827.1	4	1100
XR_001917554.1	gene-LOC102191314	LOC102191314	NW_017189516.1	5	1162
XR_001919806.1	gene-LOC108638415	LOC108638415	NC_030827.1	3	1446
XR_001917000.1	gene-LOC108633349	LOC108633349	NC_030829.1	2	3279
XR_001296117.2	gene-LOC106502494	LOC106502494	NC_030816.1	3	1991
XR_001917357.1	gene-LOC106503671	LOC106503671	NC_030834.1	3	400
XR_001919379.1	gene-LOC108637871	LOC108637871	NC_030824.1	2	1248
XR_001919124.1	gene-LOC108637515	LOC108637515	NC_030821.1	3	472
XR_001296378.2	gene-LOC106502740	LOC106502740	NC_030820.1	3	776
XR_001296611.2	gene-LOC102191260	LOC102191260	NC_030823.1	3	3139
XR_001296609.2	gene-LOC102191260	LOC102191260	NC_030823.1	2	3562
XR_001297408.2	gene-LOC106503681	LOC106503681	NC_030808.1	3	281
XR_001296080.1	gene-LOC102191429	LOC102191429	NC_030816.1	4	291
XR_001296451.2	gene-LOC106502792	LOC106502792	NC_030820.1	3	1419
XR_001919317.1	gene-LOC102178647	LOC102178647	NC_030823.1	10	945
XR_001296967.2	gene-LOC106503313	LOC106503313	NC_030827.1	3	280
XR_001918090.1	gene-LOC108636022	LOC108636022	NC_030812.1	5	3133
XR_001918556.1	gene-PPP1R14C	PPP1R14C	NC_030816.1	4	2601
XR_001919156.1	gene-LOC102186225	LOC102186225	NC_030821.1	5	1546
XR_001918888.1	gene-LOC102168737	LOC102168737	NC_030818.1	4	2091
XR_001918272.1	gene-LOC108636338	LOC108636338	NC_030814.1	4	575
XR_001297376.2	gene-LOC102185430	LOC102185430	NC_030834.1	3	1634
XR_001297337.2	gene-LOC106503647	LOC106503647	NC_030810.1	3	427
XR_001919150.1	gene-LOC102177353	LOC102177353	NC_030821.1	4	2428
XR_001917564.1	gene-LOC108634334	LOC108634334	NW_017189516.1	2	777
XR_001919913.1	gene-LOC102168946	LOC102168946	NC_030828.1	25	3966
XR_001297294.2	gene-LOC102190010	LOC102190010	NC_030832.1	5	783
XR_001919746.1	gene-LOC108638284	LOC108638284	NC_030826.1	3	1696
XR_001918248.1	gene-LOC108636276	LOC108636276	NC_030813.1	2	403
XR_001296500.2	gene-LOC106502847	LOC106502847	NC_030821.1	4	361
XR_001919740.1	gene-LOC102174331	LOC102174331	NC_030826.1	3	2275
XR_001919232.1	gene-LOC108637675	LOC108637675	NC_030822.1	4	1028
XR_311101.2	gene-LOC102190928	LOC102190928	NC_030832.1	2	803
XR_001919730.1	gene-LOC106503256	LOC106503256	NC_030826.1	7	1308
XR_001918187.1	gene-LOC108636219	LOC108636219	NC_030813.1	2	426
XR_001917948.1	gene-LOC102184972	LOC102184972	NC_030811.1	3	1691
XR_309830.2	gene-TRNP1	TRNP1	NC_030809.1	2	1700
XR_001919969.1	gene-LOC102173511	LOC102173511	NC_030829.1	9	1549
XR_001919732.1	gene-LOC106503256	LOC106503256	NC_030826.1	6	1218
XR_001917098.1	gene-LOC102182078	LOC102182078	NC_030830.1	4	2331
XR_001917337.1	gene-LOC106503653	LOC106503653	NC_030833.1	5	6663
XR_001297060.2	gene-LOC102168946	LOC102168946	NC_030828.1	25	3949
XR_001917918.1	gene-LOC108635664	LOC108635664	NC_030810.1	3	321
XR_311111.3	gene-LOC102185707	LOC102185707	NC_030833.1	3	315
XR_001917347.1	gene-LOC102181650	LOC102181650	NC_030833.1	4	1600
XR_309719.3	gene-LOC102180967	LOC102180967	NC_030808.1	4	1206
XR_001918193.1	gene-LOC102170130	LOC102170130	NC_030813.1	5	4828
XR_001917451.1	gene-LOC108634197	LOC108634197	NC_030836.1	2	253
XR_001917532.1	gene-LOC108634295	LOC108634295	NW_017189516.1	3	437
XR_001917343.1	gene-LOC102168798	LOC102168798	NC_030833.1	6	1101
XR_001919722.1	gene-LOC102173120	LOC102173120	NC_030826.1	2	1152
XR_001919701.1	gene-LOC108638270	LOC108638270	NC_030826.1	3	709
XR_001918451.1	gene-LOC102176916	LOC102176916	NC_030808.1	4	2363
XR_001918329.1	gene-LOC108636385	LOC108636385	NC_030814.1	3	2440
XR_001917932.1	gene-LOC106502102	LOC106502102	NC_030808.1	2	4131
XR_001296461.2	gene-LOC106502801	LOC106502801	NC_030820.1	3	1178
XR_001918530.1	gene-LOC108636725	LOC108636725	NC_030808.1	3	1115
XR_001297456.2	gene-LOC106503722	LOC106503722	NC_030808.1	3	1750
XR_001297473.2	gene-LOC106503759	LOC106503759	NC_030836.1	2	958
XR_001919584.1	gene-LOC106503103	LOC106503103	NC_030825.1	3	575
XR_001295668.2	gene-LOC106502092	LOC106502092	NC_030812.1	3	766
XR_001919242.1	gene-LOC108637682	LOC108637682	NC_030822.1	2	7103
XR_001297454.1	gene-LOC106503738	LOC106503738	NC_030836.1	3	601
XR_001919238.1	gene-LOC106502886	LOC106502886	NC_030822.1	4	4220
XR_001919244.1	gene-LOC108637683	LOC108637683	NC_030822.1	3	3515
XR_001919609.1	gene-LOC106503176	LOC106503176	NC_030825.1	3	2520
XR_001919876.1	gene-LRRC28	LRRC28	NC_030828.1	11	1767
XR_001918347.1	gene-LOC102176315	LOC102176315	NC_030814.1	3	707
XR_001917922.1	gene-LOC108635782	LOC108635782	NC_030808.1	5	584
XR_001919667.1	gene-LOC108638243	LOC108638243	NC_030826.1	2	3196
XR_001918244.1	gene-LOC108636271	LOC108636271	NC_030813.1	2	1064
XR_001296824.2	gene-LOC106503184	LOC106503184	NC_030826.1	2	451
XR_001296088.2	gene-LOC106502480	LOC106502480	NC_030816.1	4	698
XR_311187.3	gene-LOC102178601	LOC102178601	NC_030835.1	3	1549
XR_309738.3	gene-LOC102189625	LOC102189625	NC_030808.1	3	1825
XR_001296048.2	gene-LOC106502460	LOC106502460	NC_030816.1	3	206
XR_001917930.1	gene-LOC108635822	LOC108635822	NC_030808.1	2	691
XR_001918358.1	gene-LOC106502285	LOC106502285	NC_030814.1	5	1654
XR_001917910.1	gene-LOC108635655	LOC108635655	NC_030810.1	3	452
XR_309906.3	gene-LOC102168792	LOC102168792	NC_030810.1	3	411
XR_001917650.1	gene-LOC106501866	LOC106501866	NW_017189589.1	2	2194
XR_001919675.1	gene-LOC108638251	LOC108638251	NC_030826.1	5	897
XR_310045.3	gene-LOC102170210	LOC102170210	NC_030812.1	2	1490
XR_001295769.2	gene-LOC106502179	LOC106502179	NC_030813.1	2	319
XR_001919677.1	gene-LOC108638253	LOC108638253	NC_030826.1	2	2508
XR_001918762.1	gene-LOC102173309	LOC102173309	NC_030818.1	3	1934
XR_001297154.2	gene-LOC106503461	LOC106503461	NC_030829.1	2	2130
XR_001917654.1	gene-LOC108634585	LOC108634585	NW_017189629.1	5	851
XR_001919671.1	gene-LOC102180344	LOC102180344	NC_030826.1	3	409
XR_001917086.1	gene-LOC108633466	LOC108633466	NC_030830.1	2	2116
XR_001918406.1	gene-LOC108636533	LOC108636533	NC_030815.1	3	1887
XR_001919611.1	gene-LOC106503176	LOC106503176	NC_030825.1	3	1828
XR_001296179.2	gene-PIGBOS1	PIGBOS1	NC_030817.1	2	761
XR_001919900.1	gene-LOC108638520	LOC108638520	NC_030828.1	2	2056
XR_001920000.1	gene-LOC108638636	LOC108638636	NC_030829.1	3	2151
XR_001917863.1	gene-LOC108635590	LOC108635590	NC_030810.1	3	3066
XR_001919960.1	gene-LOC108638606	LOC108638606	NC_030829.1	2	2083
XR_001917879.1	gene-LOC102175818	LOC102175818	NC_030810.1	4	775
XR_001917254.1	gene-LOC108633888	LOC108633888	NC_030832.1	3	673
XR_001918788.1	gene-LOC106502611	LOC106502611	NC_030818.1	3	926
XR_001919733.1	gene-LOC106503256	LOC106503256	NC_030826.1	4	1171
XR_310922.3	gene-LOC102191088	LOC102191088	NC_030828.1	3	2353
XR_310237.3	gene-LOC102187863	LOC102187863	NC_030815.1	3	438
XR_001918601.1	gene-LOC108636839	LOC108636839	NC_030808.1	3	509
XR_001919962.1	gene-LOC108638611	LOC108638611	NC_030829.1	3	2239
XR_001296759.2	gene-LOC106503091	LOC106503091	NC_030825.1	3	1632
XR_001918073.1	gene-LOC108636014	LOC108636014	NC_030812.1	3	300
XR_001919558.1	gene-LOC108638035	LOC108638035	NC_030825.1	3	1649
XR_001919459.1	gene-LOC108637975	LOC108637975	NC_030825.1	3	913
XR_001917877.1	gene-LOC108635599	LOC108635599	NC_030810.1	2	221
XR_001919934.1	gene-LOC108638533	LOC108638533	NC_030828.1	7	1562
XR_311228.3	gene-LOC102178988	LOC102178988	NW_017189528.1	4	556
XR_001918896.1	gene-LOC108637180	LOC108637180	NC_030818.1	3	283
XR_001919912.1	gene-LOC102168946	LOC102168946	NC_030828.1	25	3971
XR_001295650.1	gene-LOC106502081	LOC106502081	NC_030808.1	3	340
XR_001918981.1	gene-LOC108637377	LOC108637377	NC_030820.1	2	799
XR_001919914.1	gene-LOC102168946	LOC102168946	NC_030828.1	24	3893
XR_001919522.1	gene-LOC108638001	LOC108638001	NC_030825.1	3	1207
XR_001918404.1	gene-LOC108636465	LOC108636465	NC_030814.1	3	179
XR_001919916.1	gene-LOC102168946	LOC102168946	NC_030828.1	24	3781
XR_001919383.1	gene-LOC108637874	LOC108637874	NC_030824.1	4	1229
XR_001295595.2	gene-LOC106502031	LOC106502031	NC_030811.1	3	1969
XR_001917765.1	gene-LOC108635202	LOC108635202	NW_017211840.1	3	300
XR_001917636.1	gene-LOC108634476	LOC108634476	NW_017189517.1	4	345
XR_001919161.1	gene-LOC108637533	LOC108637533	NC_030821.1	3	7980
XR_001917498.1	gene-LOC108634234	LOC108634234	NC_030836.1	3	388
XR_001919058.1	gene-LOC108637413	LOC108637413	NC_030820.1	3	907
XR_001918154.1	gene-LOC108636130	LOC108636130	NC_030812.1	2	552
XR_001918428.1	gene-LOC106502397	LOC106502397	NC_030815.1	4	1870
XR_001918997.1	gene-LOC102175415	LOC102175415	NC_030820.1	6	8888
XR_001918168.1	gene-LOC108636202	LOC108636202	NC_030813.1	3	297
XR_001918152.1	gene-LOC102180728	LOC102180728	NC_030812.1	3	267
XR_001919556.1	gene-LOC108638025	LOC108638025	NC_030825.1	5	331
XR_001917875.1	gene-LOC108635598	LOC108635598	NC_030810.1	3	355
XR_001917777.1	gene-LOC108635254	LOC108635254	NW_017212791.1	3	264
XR_001918424.1	gene-LOC102173187	LOC102173187	NC_030815.1	4	1518
XR_001918331.1	gene-LOC108636386	LOC108636386	NC_030814.1	2	670
XR_309936.3	gene-LOC102175825	LOC102175825	NC_030811.1	5	1169
XR_001918162.1	gene-LOC106502166	LOC106502166	NC_030813.1	3	683
XR_001917513.1	gene-NRGN	NRGN	NC_030836.1	4	1274
XR_001919292.1	gene-LOC108637776	LOC108637776	NC_030823.1	3	838
XR_001296496.2	gene-LOC102168556	LOC102168556	NC_030821.1	3	778
XR_001918115.1	gene-LOC108636067	LOC108636067	NC_030812.1	2	2045
XR_001919536.1	gene-LOC108638004	LOC108638004	NC_030825.1	3	1836
XR_001918160.1	gene-LOC108636140	LOC108636140	NC_030812.1	2	568
XR_001917811.1	gene-LOC108635526	LOC108635526	NW_017218022.1	4	1024
XR_001918166.1	gene-LOC102169083	LOC102169083	NC_030813.1	3	472
XR_001917630.1	gene-LOC108634470	LOC108634470	NW_017189517.1	4	2552
XR_001919918.1	gene-LOC102168946	LOC102168946	NC_030828.1	25	4271
XR_001918505.1	gene-LOC108636644	LOC108636644	NC_030815.1	3	1419
XR_310809.3	gene-LOC102177924	LOC102177924	NC_030826.1	3	590
XR_001918833.1	gene-LOC108637156	LOC108637156	NC_030818.1	3	408
XR_001919080.1	gene-LOC106502789	LOC106502789	NC_030820.1	4	1090
XR_001917258.1	gene-LOC108633891	LOC108633891	NC_030832.1	2	555
XR_001295810.1	gene-LOC106502219	LOC106502219	NC_030813.1	3	1054
XR_310245.2	gene-LOC102178728	LOC102178728	NC_030815.1	3	902
XR_001919861.1	gene-LOC108638505	LOC108638505	NC_030828.1	3	302
XR_001919803.1	gene-LOC102191373	LOC102191373	NC_030827.1	7	2174
XR_001917983.1	gene-LOC102170937	LOC102170937	NC_030811.1	3	1176
XR_001918504.1	gene-LOC108636642	LOC108636642	NC_030815.1	4	928
XR_001917985.1	gene-LOC102170937	LOC102170937	NC_030811.1	3	697
XR_001296743.2	gene-LOC106503074	LOC106503074	NC_030825.1	3	402
XR_001917600.1	gene-LOC108634449	LOC108634449	NW_017189517.1	4	620
XR_001918537.1	gene-LOC102181724	LOC102181724	NC_030808.1	4	439
XR_001919359.1	gene-LOC108637846	LOC108637846	NC_030824.1	3	9130
XR_001919871.1	gene-LOC108638511	LOC108638511	NC_030828.1	2	1834
XR_001296745.2	gene-LOC106503075	LOC106503075	NC_030825.1	3	1704
XR_310815.3	gene-LOC102168296	LOC102168296	NC_030826.1	3	743
XR_001917270.1	gene-LOC102174083	LOC102174083	NC_030832.1	2	2772
XR_001919811.1	gene-LOC108638417	LOC108638417	NC_030827.1	3	573
XR_001297006.2	gene-LOC106503345	LOC106503345	NC_030828.1	3	842
XR_001917486.1	gene-LOC102168597	LOC102168597	NC_030810.1	5	1208
XR_001296211.2	gene-LOC106502569	LOC106502569	NC_030817.1	2	1312
XR_310603.3	gene-LOC102186708	LOC102186708	NC_030823.1	3	1179
XR_001918295.1	gene-LOC108636352	LOC108636352	NC_030814.1	3	125
XR_310619.3	gene-LOC102174324	LOC102174324	NC_030823.1	3	516
XR_001918474.1	gene-BARX1	BARX1	NC_030815.1	4	1283
XR_311050.3	gene-LOC102173519	LOC102173519	NC_030831.1	4	768
XR_001918299.1	gene-LOC108636360	LOC108636360	NC_030814.1	3	2544
XR_001296334.2	gene-LOC108633260	LOC108633260	NC_030819.1	7	1278
XR_001296336.2	gene-LOC108633260	LOC108633260	NC_030819.1	7	1073
XR_001919830.1	gene-LOC102172104	LOC102172104	NC_030809.1	2	1699
XR_001919360.1	gene-LOC108637846	LOC108637846	NC_030824.1	3	9088
XR_001295830.1	gene-LOC106502243	LOC106502243	NC_030813.1	2	395
XR_001919179.1	gene-LOC108637541	LOC108637541	NC_030821.1	5	254
XR_001297024.2	gene-LOC106503360	LOC106503360	NC_030828.1	3	3639
XR_001918839.1	gene-LOC108637157	LOC108637157	NC_030818.1	2	963
XR_001296279.2	gene-LOC102188412	LOC102188412	NC_030818.1	8	1547
XR_001295868.2	gene-LOC106502306	LOC106502306	NC_030814.1	4	1130
XR_001918287.1	gene-LOC106502364	LOC106502364	NC_030814.1	7	1428
XR_001919155.1	gene-LOC102186225	LOC102186225	NC_030821.1	6	1728
XR_001918847.1	gene-LOC108637160	LOC108637160	NC_030818.1	2	360
XR_310500.3	gene-LOC102191351	LOC102191351	NC_030820.1	3	727
XR_001295838.2	gene-LOC102172529	LOC102172529	NC_030814.1	2	2927
XR_001918285.1	gene-LOC108636343	LOC108636343	NC_030814.1	3	1187
XR_001919354.1	gene-LOC102169320	LOC102169320	NC_030824.1	3	10747
XR_001919157.1	gene-LOC102186225	LOC102186225	NC_030821.1	6	1627
XR_001918626.1	gene-LOC108636906	LOC108636906	NC_030817.1	5	656
XR_001919006.1	gene-LOC108637388	LOC108637388	NC_030820.1	2	868
XR_001918283.1	gene-LOC108636341	LOC108636341	NC_030814.1	3	826
XR_001919475.1	gene-LOC108637979	LOC108637979	NC_030825.1	4	469
XR_001297285.2	gene-LOC102173436	LOC102173436	NC_030832.1	4	1904
XR_001296982.2	gene-LOC106503330	LOC106503330	NC_030827.1	2	2597
XR_001296150.2	gene-LOC106502531	LOC106502531	NC_030817.1	3	1610
XR_310897.2	gene-LOC102177005	LOC102177005	NC_030828.1	4	420
XR_001297129.2	gene-LOC106503445	LOC106503445	NC_030829.1	4	4732
XR_311059.3	gene-LOC102188912	LOC102188912	NC_030831.1	3	585
XR_001919499.1	gene-LOC108637986	LOC108637986	NC_030825.1	3	1814
XR_001917441.1	gene-LOC108634156	LOC108634156	NC_030835.1	2	1172
XR_001917666.1	gene-LOC108634643	LOC108634643	NW_017189704.1	4	1111
XR_001917154.1	gene-LOC108633787	LOC108633787	NC_030831.1	3	435
XR_001917519.1	gene-LOC108634244	LOC108634244	NC_030836.1	3	476
XR_001917364.1	gene-LOC106503673	LOC106503673	NC_030834.1	3	1114
XR_001918652.1	gene-LOC102168354	LOC102168354	NC_030817.1	2	1833
XR_001917043.1	gene-LOC108633375	LOC108633375	NC_030829.1	3	3032
XR_001296527.2	gene-LOC102184166	LOC102184166	NC_030821.1	4	1816
XR_001917152.1	gene-LOC108633786	LOC108633786	NC_030831.1	2	329
XR_001917418.1	gene-LOC108634148	LOC108634148	NC_030835.1	4	1346
XR_001919992.1	gene-LOC108638626	LOC108638626	NC_030829.1	2	3368
XR_001295911.2	gene-LOC102176322	LOC102176322	NC_030814.1	4	840
XR_311049.3	gene-LOC102173519	LOC102173519	NC_030831.1	3	654
XR_001918674.1	gene-LOC108636986	LOC108636986	NC_030817.1	3	2976
XR_001918023.1	gene-LOC102190583	LOC102190583	NC_030812.1	2	1483
XR_001917509.1	gene-JAM3	JAM3	NC_030836.1	8	2354
XR_001918954.1	gene-LOC102188416	LOC102188416	NC_030819.1	4	1273
XR_001295501.2	gene-LOC106501962	LOC106501962	NC_030810.1	3	1184
XR_310153.3	gene-LOC102173557	LOC102173557	NC_030814.1	3	1104
XR_001917537.1	gene-LOC108634315	LOC108634315	NW_017189516.1	3	350
XR_001296664.2	gene-LOC106502994	LOC106502994	NC_030823.1	3	1618
XR_309700.3	gene-LOC102177836	LOC102177836	NC_030808.1	3	267
XR_001295686.2	gene-LOC106502106	LOC106502106	NC_030812.1	4	435
XR_001919263.1	gene-LOC108637762	LOC108637762	NC_030823.1	3	674
XR_001918310.1	gene-LOC108636368	LOC108636368	NC_030814.1	4	624
XR_001297070.2	gene-LOC106503403	LOC106503403	NC_030829.1	3	1007
XR_309811.3	gene-LOC102176474	LOC102176474	NC_030809.1	4	1178
XR_001296559.2	gene-LOC106502883	LOC106502883	NC_030822.1	3	724
XR_001296394.2	gene-LOC102169883	LOC102169883	NC_030820.1	4	1625
XR_001297088.2	gene-LOC106503413	LOC106503413	NC_030829.1	4	543
XR_001918398.1	gene-LOC108636454	LOC108636454	NC_030814.1	2	133
XR_001297370.2	gene-LOC106503672	LOC106503672	NC_030834.1	3	431
XR_001295492.2	gene-LOC102188008	LOC102188008	NC_030810.1	5	2398
XR_001917622.1	gene-LOC108634464	LOC108634464	NW_017189517.1	3	3969
XR_001919487.1	gene-LOC108637982	LOC108637982	NC_030825.1	2	6019
XR_310214.3	gene-LOC102183064	LOC102183064	NC_030815.1	3	1552
XR_001295909.2	gene-LOC102173557	LOC102173557	NC_030814.1	3	457
XR_001919251.1	gene-LOC108637734	LOC108637734	NC_030809.1	3	1061
XR_309909.3	gene-LOC102172782	LOC102172782	NC_030810.1	3	612
XR_001917838.1	gene-LOC108635576	LOC108635576	NC_030810.1	3	994
XR_001918908.1	gene-LOC108637188	LOC108637188	NC_030818.1	2	394
XR_001919332.1	gene-LOC108637792	LOC108637792	NC_030823.1	2	398
XR_001918386.1	gene-LOC102172703	LOC102172703	NC_030814.1	5	813
XR_001918316.1	gene-LOC108636374	LOC108636374	NC_030814.1	3	585
XR_001297113.2	gene-LOC106503438	LOC106503438	NC_030829.1	2	872
XR_001919636.1	gene-LOC108638197	LOC108638197	NC_030826.1	2	1166
XR_001919495.1	gene-LOC108637984	LOC108637984	NC_030825.1	4	2157
XR_001917416.1	gene-LOC106503685	LOC106503685	NC_030835.1	3	1157
XR_311219.3	gene-LOC102171411	LOC102171411	NC_030836.1	3	492
XR_310056.3	gene-LOC102171315	LOC102171315	NC_030813.1	3	635
XR_001918360.1	gene-LOC106502285	LOC106502285	NC_030814.1	6	1254
XR_001917287.1	gene-LOC108633915	LOC108633915	NC_030832.1	3	2617
XR_310212.3	gene-LOC102176120	LOC102176120	NC_030815.1	3	164
XR_001297018.2	gene-LOC106503354	LOC106503354	NC_030828.1	4	1256
XR_001918761.1	gene-LOC102171344	LOC102171344	NC_030818.1	5	2554
XR_001918362.1	gene-LOC108636403	LOC108636403	NC_030814.1	3	345
XR_001296913.2	gene-LOC106503278	LOC106503278	NC_030826.1	2	778
XR_001919653.1	gene-LOC108638224	LOC108638224	NC_030826.1	3	1249
XR_001920005.1	gene-LOC108638637	LOC108638637	NC_030809.1	2	593
XR_001917680.1	gene-TANGO2	TANGO2	NW_017189851.1	9	1604
XR_001297574.1	gene-LOC102172429	LOC102172429	NC_030829.1	3	282
XR_311350.3	gene-LOC102178170	LOC102178170	NC_030823.1	3	1937
XR_001918773.1	gene-LOC108637131	LOC108637131	NC_030818.1	2	686
XR_001920003.1	gene-LOC106503413	LOC106503413	NC_030829.1	4	796
XR_001917293.1	gene-LOC108633921	LOC108633921	NC_030832.1	3	2226
XR_310915.3	gene-LOC102188715	LOC102188715	NC_030828.1	5	1991
XR_001295565.2	gene-LOC106502008	LOC106502008	NC_030811.1	2	514
XR_001296571.2	gene-LOC106502895	LOC106502895	NC_030822.1	3	3578
XR_311233.2	gene-LOC102171853	LOC102171853	NW_017189940.1	9	830
XR_001297240.2	gene-LOC106503540	LOC106503540	NC_030831.1	2	317
XR_001917295.1	gene-LOC108633923	LOC108633923	NC_030832.1	3	1479
XR_001919634.1	gene-LOC108638196	LOC108638196	NC_030826.1	2	1240
XR_001919493.1	gene-LOC108637983	LOC108637983	NC_030825.1	5	657
XR_001296543.2	gene-LOC106502872	LOC106502872	NC_030821.1	3	1162
XR_001918777.1	gene-LOC106503576	LOC106503576	NC_030809.1	4	1081
XR_001919763.1	gene-LOC102172296	LOC102172296	NC_030826.1	4	444
XR_001296905.2	gene-LOC106503276	LOC106503276	NC_030826.1	4	1223
XR_001918494.1	gene-LOC108636604	LOC108636604	NC_030808.1	3	817
XR_001917404.1	gene-HNRNPF	HNRNPF	NC_030835.1	3	2646
XR_001296036.2	gene-LOC106502449	LOC106502449	NC_030815.1	2	727
XR_001296293.2	gene-LOC106502649	LOC106502649	NC_030818.1	3	932
XR_001920011.1	gene-LOC106503453	LOC106503453	NC_030829.1	3	253
XR_001295573.2	gene-LOC106502017	LOC106502017	NC_030811.1	5	767
XR_001917392.1	gene-LOC108634140	LOC108634140	NC_030835.1	3	303
XR_001918999.1	gene-LOC108637383	LOC108637383	NC_030820.1	3	1130
XR_001296184.2	gene-LOC106502556	LOC106502556	NC_030817.1	3	1453
XR_001918743.1	gene-LOC108637011	LOC108637011	NC_030817.1	2	1619
XR_001920007.1	gene-LOC108638639	LOC108638639	NC_030809.1	3	436
XR_310385.3	gene-LOC102188412	LOC102188412	NC_030818.1	10	1955
XR_001296317.2	gene-LOC102169190	LOC102169190	NC_030818.1	3	2757
XR_001918263.1	gene-LOC108636336	LOC108636336	NC_030814.1	3	1382
XR_001919923.1	gene-LOC106503346	LOC106503346	NC_030828.1	3	1013
XR_001297078.2	gene-LOC102176474	LOC102176474	NC_030809.1	5	1788
XR_001297258.2	gene-LOC106503556	LOC106503556	NC_030831.1	4	733
XR_001919925.1	gene-LOC102178490	LOC102178490	NC_030828.1	4	1432
XR_001918757.1	gene-LOC108637120	LOC108637120	NC_030809.1	2	331
XR_001917836.1	gene-LOC106502033	LOC106502033	NC_030808.1	2	1233
XR_001296428.1	gene-LOC106502774	LOC106502774	NC_030809.1	3	511
XR_001919553.1	gene-LOC108638020	LOC108638020	NC_030825.1	3	1532
XR_001296303.2	gene-LOC102189216	LOC102189216	NC_030818.1	3	432
XR_001918024.1	gene-LOC108635994	LOC108635994	NC_030812.1	3	498
XR_001919622.1	gene-LOC102182441	LOC102182441	NC_030826.1	3	1377
XR_001918169.1	gene-LOC108636203	LOC108636203	NC_030813.1	3	1754
XR_001917211.1	gene-LOC108633866	LOC108633866	NC_030832.1	2	915
XR_001918332.1	gene-LOC108636387	LOC108636387	NC_030814.1	2	381
XR_001296221.2	gene-LOC106502577	LOC106502577	NC_030817.1	3	467
XR_001918330.1	gene-LOC108636385	LOC108636385	NC_030814.1	3	2335
XR_001918759.1	gene-LOC108637123	LOC108637123	NC_030818.1	3	184
XR_310645.3	gene-LOC102169320	LOC102169320	NC_030824.1	3	6802
XR_001919921.1	gene-LOC106503347	LOC106503347	NC_030828.1	3	2130
XR_001917768.1	gene-LOC108635229	LOC108635229	NW_017212212.1	3	190
XR_309951.3	gene-LOC102171569	LOC102171569	NC_030811.1	3	359
XR_001917586.1	gene-LOC102174731	LOC102174731	NW_017189516.1	3	1267
XR_001919511.1	gene-LOC108637995	LOC108637995	NC_030825.1	3	941
XR_001919856.1	gene-KLC1	KLC1	NC_030828.1	17	2454
XR_001917398.1	gene-LOC108634145	LOC108634145	NC_030835.1	2	370
XR_001917072.1	gene-LOC108633444	LOC108633444	NC_030830.1	3	550
XR_001918034.1	gene-LOC108635998	LOC108635998	NC_030812.1	3	811
XR_001918853.1	gene-LOC108637163	LOC108637163	NC_030818.1	3	1563
XR_001295695.2	gene-LOC106502109	LOC106502109	NC_030812.1	3	1372
XR_001918851.1	gene-LOC108637162	LOC108637162	NC_030818.1	3	595
XR_001917818.1	gene-LOC108635547	LOC108635547	NW_017218595.1	4	392
XR_001296404.2	gene-LOC106502759	LOC106502759	NC_030820.1	4	1047
XR_001919065.1	gene-LOC108637420	LOC108637420	NC_030820.1	2	389
XR_001917618.1	gene-LOC108634463	LOC108634463	NW_017189517.1	3	125
XR_309712.2	gene-LOC102188976	LOC102188976	NC_030808.1	4	635
XR_001917663.1	gene-LOC108634640	LOC108634640	NW_017189703.1	2	1847
XR_001919848.1	gene-LOC106503337	LOC106503337	NC_030828.1	3	307
XR_001296402.2	gene-LOC106502755	LOC106502755	NC_030820.1	2	536
XR_001919089.1	gene-NFATC2	NFATC2	NC_030820.1	10	6703
XR_001296400.2	gene-LOC106502753	LOC106502753	NC_030820.1	3	783
XR_001919108.1	gene-LOC108637503	LOC108637503	NC_030821.1	3	971
XR_001919087.1	gene-NFATC2	NFATC2	NC_030820.1	10	7206
XR_001296377.2	gene-LOC106502739	LOC106502739	NC_030820.1	2	766
XR_001919106.1	gene-LOC108637501	LOC108637501	NC_030821.1	4	443
XR_001918300.1	gene-LOC108636363	LOC108636363	NC_030814.1	4	332
XR_001917137.1	gene-LOC108633551	LOC108633551	NC_030830.1	4	724
XR_311282.2	gene-LOC102187389	LOC102187389	NW_017189516.1	3	401
XR_001297058.2	gene-LOC102168946	LOC102168946	NC_030828.1	25	3866
XR_001918280.1	gene-LOC102189670	LOC102189670	NC_030814.1	7	2674
XR_001919846.1	gene-LOC102174435	LOC102174435	NC_030828.1	5	974
XR_001918103.1	gene-LOC102170034	LOC102170034	NC_030812.1	3	1617
XR_001918822.1	gene-LUZP1	LUZP1	NC_030809.1	5	7647
XR_001295702.1	gene-LOC106502116	LOC106502116	NC_030812.1	3	148
XR_001918012.1	gene-LOC108635918	LOC108635918	NC_030811.1	2	503
XR_001296075.2	gene-LOC106502469	LOC106502469	NC_030816.1	3	790
XR_001295831.2	gene-LOC106502244	LOC106502244	NC_030813.1	4	3569
XR_001918858.1	gene-LOC108637166	LOC108637166	NC_030818.1	3	491
XR_001918820.1	gene-LOC108637152	LOC108637152	NC_030818.1	3	356
XR_001917552.1	gene-LOC102191314	LOC102191314	NW_017189516.1	5	1350
XR_001295782.2	gene-LOC106502192	LOC106502192	NC_030813.1	4	590
XR_001918092.1	gene-LOC106502127	LOC106502127	NC_030812.1	3	439
XR_001919839.1	gene-LOC108638491	LOC108638491	NC_030828.1	3	356
XR_001918810.1	gene-LOC108637145	LOC108637145	NC_030818.1	2	481
XR_001919470.1	gene-LOC108637977	LOC108637977	NC_030825.1	5	879
XR_001917568.1	gene-LOC102168615	LOC102168615	NW_017189516.1	5	599
XR_001918443.1	gene-LOC108633238	LOC108633238	NC_030815.1	4	2816
XR_001919842.1	gene-LOC106503980	LOC106503980	NC_030828.1	2	1295
XR_001917566.1	gene-LOC108634337	LOC108634337	NW_017189516.1	2	4996
XR_001919980.1	gene-LOC106503412	LOC106503412	NC_030829.1	3	1725
XR_001917139.1	gene-LOC108633559	LOC108633559	NC_030830.1	3	663
XR_001918354.1	gene-LOC108636401	LOC108636401	NC_030814.1	3	391
XR_001296502.2	gene-LOC102177353	LOC102177353	NC_030821.1	4	784
XR_001919795.1	gene-LOC108638407	LOC108638407	NC_030809.1	2	930
XR_001295792.2	gene-LOC102172700	LOC102172700	NC_030813.1	3	890
XR_001917716.1	gene-LOC108634890	LOC108634890	NW_017191913.1	2	597
XR_001918956.1	gene-LOC102188416	LOC102188416	NC_030819.1	5	2995
XR_001917844.1	gene-LOC102170571	LOC102170571	NC_030810.1	3	985
XR_001917330.1	gene-LOC106503653	LOC106503653	NC_030833.1	7	5640
XR_001918469.1	gene-LOC102176916	LOC102176916	NC_030808.1	6	4826
XR_310095.1	gene-LOC102170039	LOC102170039	NC_030813.1	3	304
XR_001918939.1	gene-LOC106502711	LOC106502711	NC_030819.1	3	1443
XR_001918094.1	gene-IL2RB	IL2RB	NC_030812.1	10	4088
XR_001295780.2	gene-LOC106502190	LOC106502190	NC_030813.1	3	751
XR_001917155.1	gene-LOC108633788	LOC108633788	NC_030831.1	5	913
XR_001919077.1	gene-LOC102191351	LOC102191351	NC_030820.1	3	730
XR_001917396.1	gene-LOC108634144	LOC108634144	NC_030835.1	2	1717
XR_001917233.1	gene-LOC106503592	LOC106503592	NC_030832.1	3	433
XR_001919426.1	gene-LOC106503084	LOC106503084	NC_030825.1	4	668
XR_001919787.1	gene-LOC108638403	LOC108638403	NC_030827.1	2	328
XR_001917390.1	gene-LOC108634139	LOC108634139	NC_030835.1	3	514
XR_311298.3	gene-LOC102176410	LOC102176410	NC_030835.1	3	750
XR_001917125.1	gene-LOC106503915	LOC106503915	NC_030830.1	6	1753
XR_311204.3	gene-LOC102170585	LOC102170585	NC_030836.1	4	1877
XR_001295602.2	gene-LOC106502039	LOC106502039	NC_030811.1	3	600
XR_001296506.2	gene-LOC106502851	LOC106502851	NC_030821.1	2	1060
XR_001917050.1	gene-LOC108633384	LOC108633384	NC_030829.1	4	501
XR_001296720.2	gene-LOC106503043	LOC106503043	NC_030824.1	3	2444
XR_001917145.1	gene-LOC108633781	LOC108633781	NC_030831.1	3	382
XR_001918699.1	gene-INAFM2	INAFM2	NC_030817.1	2	2553
XR_001917056.1	gene-LOC108633418	LOC108633418	NC_030830.1	2	2967
XR_001919116.1	gene-LOC108637507	LOC108637507	NC_030821.1	2	470
XR_001297036.2	gene-LOC102188715	LOC102188715	NC_030828.1	5	1027
XR_001918114.1	gene-LOC108636066	LOC108636066	NC_030812.1	3	943
XR_001917792.1	gene-LOC108635380	LOC108635380	NW_017214815.1	2	292
XR_001296393.2	gene-LOC106502748	LOC106502748	NC_030820.1	3	1011
XR_001917578.1	gene-LOC108634354	LOC108634354	NW_017189516.1	3	254
XR_001297243.2	gene-LOC106503542	LOC106503542	NC_030831.1	3	185
XR_001917794.1	gene-LOC108635394	LOC108635394	NW_017215060.1	2	1325
XR_001297329.2	gene-LOC102176388	LOC102176388	NC_030833.1	5	459
XR_001919422.1	gene-LOC108637951	LOC108637951	NC_030825.1	2	1489
XR_001919278.1	gene-LOC108637768	LOC108637768	NC_030823.1	2	594
XR_001295976.2	gene-LOC102170604	LOC102170604	NC_030815.1	3	1906
XR_001919341.1	gene-LOC106502996	LOC106502996	NC_030823.1	2	1998
XR_001919424.1	gene-LOC108637953	LOC108637953	NC_030825.1	4	4520
XR_001296732.2	gene-LOC106503053	LOC106503053	NC_030824.1	3	975
XR_001917502.1	gene-LOC106501978	LOC106501978	NC_030810.1	4	1928
XR_001918671.1	gene-LOC102185573	LOC102185573	NC_030817.1	5	1633
XR_001918471.1	gene-LOC102188855	LOC102188855	NC_030815.1	8	1270
XR_001917006.1	gene-LOC108633355	LOC108633355	NC_030829.1	2	3666
XR_309743.3	gene-LOC102179814	LOC102179814	NC_030808.1	3	265
XR_001918473.1	gene-LOC108636576	LOC108636576	NC_030808.1	3	2411
XR_001919335.1	gene-LOC102169208	LOC102169208	NC_030823.1	7	2420
XR_001918937.1	gene-LOC108637299	LOC108637299	NC_030819.1	3	960
XR_001919650.1	gene-LOC102189342	LOC102189342	NC_030826.1	4	2453
XR_001919448.1	gene-LOC108637969	LOC108637969	NC_030825.1	5	1549
XR_310799.3	gene-LOC102171816	LOC102171816	NC_030826.1	3	1428
XR_001917780.1	gene-LOC108635298	LOC108635298	NW_017213449.1	2	1380
XR_001918687.1	gene-LOC108636992	LOC108636992	NC_030817.1	4	983
XR_001918913.1	gene-LOC108637269	LOC108637269	NC_030819.1	2	572
XR_001917070.1	gene-LOC108633441	LOC108633441	NC_030809.1	3	429
XR_001917790.1	gene-LOC108635358	LOC108635358	NW_017214291.1	3	277
XR_001918136.1	gene-LOC106502157	LOC106502157	NC_030812.1	4	7308
XR_001919311.1	gene-LOC108637784	LOC108637784	NC_030823.1	4	898
XR_001918467.1	gene-LOC102178073	LOC102178073	NC_030815.1	3	2089
XR_001917815.1	gene-LOC106503977	LOC106503977	NW_017218518.1	4	628
XR_001918465.1	gene-LOC102176916	LOC102176916	NC_030808.1	8	3359
XR_001917296.1	gene-LOC108633925	LOC108633925	NC_030832.1	4	587
XR_001297343.2	gene-LOC106503653	LOC106503653	NC_030833.1	7	6535
XR_001297489.2	gene-LOC102189102	LOC102189102	NW_017189517.1	4	2997
XR_001917298.1	gene-LOC108633928	LOC108633928	NC_030832.1	3	1816
XR_001918548.1	gene-LOC108636731	LOC108636731	NC_030816.1	3	4204
XR_001917685.1	gene-LOC102188010	LOC102188010	NC_030810.1	3	2682
XR_001917008.1	gene-LOC108633356	LOC108633356	NC_030809.1	4	659
XR_001297156.2	gene-LOC106503466	LOC106503466	NC_030829.1	4	1904
XR_001918341.1	gene-LOC108636393	LOC108636393	NC_030814.1	2	675
XR_001918969.1	gene-LOC108637363	LOC108637363	NC_030820.1	3	313
XR_001919684.1	gene-LOC108638260	LOC108638260	NC_030826.1	2	766
XR_001297059.2	gene-LOC102168946	LOC102168946	NC_030828.1	25	3964
XR_001917617.1	gene-LOC108634462	LOC108634462	NW_017189517.1	2	1079
XR_001919686.1	gene-LOC108638261	LOC108638261	NC_030826.1	3	775
XR_001918337.1	gene-LOC108636391	LOC108636391	NC_030814.1	2	1182
XR_001297057.2	gene-LOC102168946	LOC102168946	NC_030828.1	24	3854
XR_001918501.1	gene-LOC108636637	LOC108636637	NC_030815.1	3	1158
XR_001918603.1	gene-LOC108636840	LOC108636840	NC_030817.1	3	854
XR_001296538.2	gene-LOC106502869	LOC106502869	NC_030821.1	3	694
XR_001917331.1	gene-LOC106503653	LOC106503653	NC_030833.1	7	5603
XR_001918491.1	gene-LOC106502478	LOC106502478	NC_030808.1	6	690
XR_001918931.1	gene-LOC108637296	LOC108637296	NC_030819.1	2	1616
XR_001296945.2	gene-LOC106503306	LOC106503306	NC_030827.1	3	1463
XR_001296149.2	gene-LOC106502529	LOC106502529	NC_030817.1	3	424
XR_001919338.1	gene-LOC108637794	LOC108637794	NC_030823.1	2	654
XR_001919307.1	gene-LOC108637783	LOC108637783	NC_030809.1	2	2012
XR_001295528.2	gene-LOC106501974	LOC106501974	NC_030810.1	3	530
XR_001917080.1	gene-LOC108633456	LOC108633456	NC_030830.1	4	787
XR_001917301.1	gene-LOC108634006	LOC108634006	NC_030833.1	3	1821
XR_001296477.2	gene-LOC106502825	LOC106502825	NC_030821.1	4	604
XR_001297622.2	gene-LOC106503990	LOC106503990	NW_017190161.1	3	1027
XR_001296941.2	gene-LOC102187714	LOC102187714	NC_030827.1	3	433
XR_001917082.1	gene-LOC108633458	LOC108633458	NC_030809.1	3	597
XR_001917421.1	gene-LOC108634151	LOC108634151	NC_030835.1	2	2135
XR_001297428.2	gene-LOC106503718	LOC106503718	NC_030836.1	2	1935
XR_001295544.2	gene-LOC106501986	LOC106501986	NC_030810.1	2	3304
XR_001296526.2	gene-LOC102184166	LOC102184166	NC_030821.1	4	1007
XR_001296510.2	gene-LOC106502854	LOC106502854	NC_030821.1	3	376
XR_001918734.1	gene-LOC108637006	LOC108637006	NC_030817.1	3	433
XR_001297261.2	gene-LOC106503564	LOC106503564	NC_030809.1	4	2114
XR_001297478.2	gene-LOC102176306	LOC102176306	NC_030836.1	8	1730
XR_001918732.1	gene-LOC108637003	LOC108637003	NC_030817.1	3	670
XR_001919309.1	gene-LOC108637784	LOC108637784	NC_030823.1	3	1394
XR_001918754.1	gene-LOC108637112	LOC108637112	NC_030818.1	2	488
XR_001917677.1	gene-LOC108634690	LOC108634690	NW_017189818.1	3	422
XR_001919688.1	gene-LOC108638263	LOC108638263	NC_030826.1	2	1007
XR_001297346.2	gene-LOC106503653	LOC106503653	NC_030833.1	6	6412
XR_001918191.1	gene-LOC108636223	LOC108636223	NC_030813.1	2	755
XR_001918540.1	gene-LOC108636728	LOC108636728	NC_030816.1	3	1002
XR_310033.3	gene-LOC102175559	LOC102175559	NC_030812.1	4	1507
XR_001918702.1	gene-INAFM2	INAFM2	NC_030817.1	2	1615
XR_311156.3	gene-LOC102185144	LOC102185144	NC_030834.1	6	1637
XR_001295741.2	gene-LOC102178050	LOC102178050	NC_030812.1	4	836
XR_001917942.1	gene-LOC108635832	LOC108635832	NC_030808.1	5	1471
XR_001919204.1	gene-LOC108637652	LOC108637652	NC_030822.1	2	650
XR_001918700.1	gene-INAFM2	INAFM2	NC_030817.1	3	1642
XR_001296930.2	gene-LOC106503288	LOC106503288	NC_030826.1	3	445
XR_001917966.1	gene-LOC108635845	LOC108635845	NC_030811.1	2	728
XR_001918195.1	gene-LOC102180384	LOC102180384	NC_030813.1	3	354
XR_001917731.1	gene-LOC106503783	LOC106503783	NW_017196818.1	3	758
XR_001918706.1	gene-LOC108637000	LOC108637000	NC_030817.1	4	1303
XR_001296954.2	gene-LOC106503309	LOC106503309	NC_030827.1	4	1287
XR_311210.2	gene-LOC102186750	LOC102186750	NC_030836.1	2	466
XR_001917737.1	gene-LOC108635047	LOC108635047	NW_017200206.1	3	347
XR_001917832.1	gene-LOC106501949	LOC106501949	NC_030810.1	3	1268
XR_001919752.1	gene-LOC108638305	LOC108638305	NC_030826.1	2	2895
XR_001297595.2	gene-LOC106503928	LOC106503928	NW_017189642.1	2	3702
XR_001917319.1	gene-LOC108634033	LOC108634033	NC_030833.1	3	6902
XR_001917334.1	gene-LOC106503653	LOC106503653	NC_030833.1	6	6796
XR_001917997.1	gene-LOC108635860	LOC108635860	NC_030811.1	3	299
XR_310320.3	gene-LOC102181394	LOC102181394	NC_030817.1	3	7824
XR_001917938.1	gene-LOC102171192	LOC102171192	NC_030808.1	3	584
XR_001917723.1	gene-LOC108634954	LOC108634954	NW_017194713.1	4	1463
XR_001917329.1	gene-LOC106503653	LOC106503653	NC_030833.1	7	6347
XR_001917958.1	gene-LOC108635840	LOC108635840	NC_030811.1	2	732
XR_001917725.1	gene-LOC108634961	LOC108634961	NW_017195086.1	4	407
XR_001917613.1	gene-LOC108634458	LOC108634458	NW_017189517.1	3	645
XR_001918594.1	gene-LOC108636832	LOC108636832	NC_030817.1	2	768
XR_310352.3	gene-LOC102182599	LOC102182599	NC_030817.1	3	571
XR_001296407.2	gene-LOC106502761	LOC106502761	NC_030820.1	4	793
XR_001297487.2	gene-LOC106503781	LOC106503781	NW_017189517.1	3	1595
XR_001918525.1	gene-LOC108636720	LOC108636720	NC_030816.1	3	865
XR_001918592.1	gene-LOC102175023	LOC102175023	NC_030817.1	5	1147
XR_001919586.1	gene-LOC102188164	LOC102188164	NC_030825.1	3	508
XR_001919661.1	gene-LOC108638233	LOC108638233	NC_030826.1	3	573
XR_309970.2	gene-LOC102182475	LOC102182475	NC_030811.1	3	318
XR_001919560.1	gene-LOC108638037	LOC108638037	NC_030825.1	2	270
XR_001295889.2	gene-LOC102170224	LOC102170224	NC_030814.1	4	991
XR_001919562.1	gene-LOC108638039	LOC108638039	NC_030825.1	3	585
XR_310942.3	gene-LOC102173615	LOC102173615	NC_030829.1	6	1153
XR_001918079.1	gene-LOC108636018	LOC108636018	NC_030812.1	4	4627
XR_001296844.2	gene-LOC106503223	LOC106503223	NC_030826.1	3	4845
XR_001919764.1	gene-LOC108638309	LOC108638309	NC_030809.1	2	6746
XR_001919592.1	gene-LOC108638117	LOC108638117	NC_030825.1	3	222
XR_001295883.2	gene-LOC106502323	LOC106502323	NC_030808.1	3	2811
XR_001919139.1	gene-LOC108637526	LOC108637526	NC_030821.1	3	2149
XR_001919673.1	gene-LOC108638249	LOC108638249	NC_030826.1	3	1471
XR_001917309.1	gene-LOC108634024	LOC108634024	NC_030833.1	4	404
XR_001918848.1	gene-LOC108637161	LOC108637161	NC_030818.1	2	601
XR_001917377.1	gene-LOC108634099	LOC108634099	NC_030834.1	3	1398
XR_001917956.1	gene-LOC108635837	LOC108635837	NC_030811.1	2	875
XR_001919649.1	gene-LOC106503189	LOC106503189	NC_030826.1	4	1609
XR_001918627.1	gene-LOC108636913	LOC108636913	NC_030808.1	2	831
XR_001918256.1	gene-LOC108636333	LOC108636333	NC_030814.1	2	3950
XR_001918373.1	gene-LOC108636406	LOC108636406	NC_030814.1	3	323
XR_309899.3	gene-LOC102191009	LOC102191009	NC_030810.1	5	487
XR_001917861.1	gene-LOC108635588	LOC108635588	NC_030810.1	3	464
XR_001917406.1	gene-HNRNPF	HNRNPF	NC_030835.1	3	2086
XR_001917981.1	gene-LOC102186366	LOC102186366	NC_030811.1	4	8493
XR_310376.3	gene-LOC102169110	LOC102169110	NC_030818.1	3	1326
XR_001919389.1	gene-LOC108637876	LOC108637876	NC_030824.1	2	783
XR_001918371.1	gene-LOC106502274	LOC106502274	NC_030814.1	3	1637
XR_001918446.1	gene-LOC102172064	LOC102172064	NC_030815.1	3	262
XR_001919659.1	gene-LOC108638231	LOC108638231	NC_030826.1	2	518
XR_001918063.1	gene-LOC108636007	LOC108636007	NC_030812.1	2	806
XR_309885.2	gene-LOC102170571	LOC102170571	NC_030810.1	4	783
XR_001917843.1	gene-LOC102173353	LOC102173353	NC_030810.1	4	949
XR_001917757.1	gene-LOC108635140	LOC108635140	NW_017207659.1	3	333
XR_001918440.1	gene-LOC102170604	LOC102170604	NC_030815.1	4	1051
XR_310778.3	gene-LOC102188704	LOC102188704	NC_030826.1	3	277
XR_001918894.1	gene-LOC108637176	LOC108637176	NC_030818.1	3	1540
XR_001918420.1	gene-LOC106502385	LOC106502385	NC_030815.1	4	1684
XR_001917100.1	gene-LOC102182078	LOC102182078	NC_030830.1	3	2250
XR_310548.3	gene-LOC102191062	LOC102191062	NC_030821.1	2	2083
XR_001918983.1	gene-LOC102181967	LOC102181967	NC_030820.1	7	2788
XR_001919500.1	gene-LOC108637987	LOC108637987	NC_030825.1	2	3278
XR_001296791.2	gene-SYCN	SYCN	NC_030825.1	2	617
XR_001917216.1	gene-LOC108633870	LOC108633870	NC_030832.1	3	880
XR_309948.3	gene-LOC102184495	LOC102184495	NC_030811.1	3	1662
XR_310686.3	gene-LOC102173030	LOC102173030	NC_030825.1	3	1055
XR_001918430.1	gene-LOC106502403	LOC106502403	NC_030815.1	3	723
XR_001296871.2	gene-LOC106503251	LOC106503251	NC_030826.1	3	569
XR_001295740.2	gene-LOC106502143	LOC106502143	NC_030812.1	2	387
XR_001918243.1	gene-LOC108636270	LOC108636270	NC_030813.1	3	373
XR_001917857.1	gene-LOC106501935	LOC106501935	NC_030810.1	5	1460
XR_001918890.1	gene-LOC102169190	LOC102169190	NC_030818.1	3	2858
XR_001918432.1	gene-LOC108636555	LOC108636555	NC_030815.1	3	234
XR_001919966.1	gene-LOC102173511	LOC102173511	NC_030829.1	7	1161
XR_001296891.2	gene-LOC106503262	LOC106503262	NC_030826.1	2	523
XR_001917278.1	gene-LOC108633913	LOC108633913	NC_030832.1	2	405
XR_001917353.1	gene-LOC108634073	LOC108634073	NC_030834.1	3	982
XR_001296781.2	gene-LOC102187074	LOC102187074	NC_030825.1	3	1154
XR_001918995.1	gene-LOC108637381	LOC108637381	NC_030820.1	2	1878
XR_001917999.1	gene-LOC108635861	LOC108635861	NC_030811.1	3	2289
XR_001919784.1	gene-LOC106503312	LOC106503312	NC_030827.1	2	1067
XR_001295998.2	gene-LOC106502416	LOC106502416	NC_030815.1	3	354
XR_311007.3	gene-LOC102169815	LOC102169815	NC_030830.1	3	1773
XR_001919910.1	gene-LOC102168946	LOC102168946	NC_030828.1	26	3976
XR_001918975.1	gene-LOC108637370	LOC108637370	NC_030809.1	2	1140
XR_001917244.1	gene-LOC108633883	LOC108633883	NC_030832.1	4	622
XR_309916.3	gene-LOC102172027	LOC102172027	NC_030810.1	5	416
XR_310841.3	gene-LOC102168485	LOC102168485	NC_030826.1	3	489
XR_001919955.1	gene-LOC102179243	LOC102179243	NC_030829.1	5	2907
XR_001919296.1	gene-NPHP4	NPHP4	NC_030823.1	31	5297
XR_001919135.1	gene-LOC106502867	LOC106502867	NC_030821.1	4	490
XR_001919218.1	gene-LOC108637663	LOC108637663	NC_030822.1	3	949
XR_001919949.1	gene-LOC108638545	LOC108638545	NC_030828.1	3	1528
XR_001919407.1	gene-LOC108637891	LOC108637891	NC_030824.1	4	471
XR_001919780.1	gene-LOC108638401	LOC108638401	NC_030827.1	3	236
XR_001296694.2	gene-LOC106503014	LOC106503014	NC_030824.1	2	1353
XR_001918509.1	gene-LOC108636649	LOC108636649	NC_030815.1	2	630
XR_001919423.1	gene-LOC108637953	LOC108637953	NC_030825.1	4	4550
XR_001919514.1	gene-LOC102190065	LOC102190065	NC_030825.1	3	367
XR_001919657.1	gene-LOC108638230	LOC108638230	NC_030826.1	3	382
XR_001918148.1	gene-LOC108636124	LOC108636124	NC_030812.1	3	1205
XR_001296707.2	gene-LOC106503025	LOC106503025	NC_030824.1	6	1108
XR_001296265.2	gene-LOC106502619	LOC106502619	NC_030818.1	4	633
XR_001917678.1	gene-LOC108634692	LOC108634692	NW_017189820.1	3	332
XR_001918567.1	gene-LOC108636751	LOC108636751	NC_030816.1	3	1643
XR_001919127.1	gene-LOC108637519	LOC108637519	NC_030821.1	2	3334
XR_001919413.1	gene-LOC106503010	LOC106503010	NC_030824.1	2	2348
XR_001918946.1	gene-LOC108637302	LOC108637302	NC_030819.1	2	793
XR_001918825.1	gene-LUZP1	LUZP1	NC_030809.1	5	7490
XR_001919048.1	gene-LOC108637405	LOC108637405	NC_030820.1	3	509
XR_001919415.1	gene-LOC108637895	LOC108637895	NC_030824.1	3	1100
XR_001918126.1	gene-LOC108636073	LOC108636073	NC_030812.1	3	2142
XR_001917341.1	gene-LOC102168798	LOC102168798	NC_030833.1	6	2381
XR_310863.3	gene-LOC102184195	LOC102184195	NC_030827.1	4	472
XR_001918979.1	gene-LOC108637375	LOC108637375	NC_030820.1	2	372
XR_001919149.1	gene-LOC108637530	LOC108637530	NC_030821.1	2	2484
XR_001917557.1	gene-LOC102169084	LOC102169084	NW_017189516.1	6	9862
XR_001917749.1	gene-LOC108635095	LOC108635095	NW_017203891.1	3	1101
XR_001296275.2	gene-LOC106502641	LOC106502641	NC_030818.1	3	1285
XR_310251.3	gene-LOC102183692	LOC102183692	NC_030815.1	7	3144
XR_001917021.1	gene-LOC102190274	LOC102190274	NC_030829.1	4	409
XR_001296837.2	gene-LOC106503197	LOC106503197	NC_030826.1	3	513
XR_310528.3	gene-LOC102171894	LOC102171894	NC_030821.1	4	841
XR_001918577.1	gene-LOC106502467	LOC106502467	NC_030816.1	4	1317
XR_001919805.1	gene-LOC108638413	LOC108638413	NC_030827.1	4	621
XR_001919123.1	gene-LOC108637514	LOC108637514	NC_030821.1	2	6989
XR_001917626.1	gene-LOC106501969	LOC106501969	NC_030810.1	4	386
XR_001295872.2	gene-LOC102178619	LOC102178619	NC_030814.1	3	1113
XR_001917545.1	gene-LOC108634328	LOC108634328	NW_017189516.1	3	567
XR_001918511.1	gene-LOC108636716	LOC108636716	NC_030816.1	4	627
XR_001296632.2	gene-LOC106502954	LOC106502954	NC_030823.1	3	380
XR_001919481.1	gene-LOC102188967	LOC102188967	NC_030825.1	3	6945
XR_001917033.1	gene-LOC108633371	LOC108633371	NC_030829.1	2	2781
XR_001296616.2	gene-LOC106502944	LOC106502944	NC_030823.1	2	2465
XR_001917248.1	gene-LOC108633886	LOC108633886	NC_030832.1	4	346
XR_001919852.1	gene-KLC1	KLC1	NC_030828.1	16	2306
XR_001917035.1	gene-LOC102173976	LOC102173976	NC_030829.1	9	3759
XR_001917172.1	gene-LOC108633796	LOC108633796	NC_030831.1	2	1590
XR_001917648.1	gene-LOC108634530	LOC108634530	NW_017189560.1	2	691
XR_001297459.2	gene-LOC102169263	LOC102169263	NC_030836.1	3	1211
XR_001918091.1	gene-LOC102172252	LOC102172252	NC_030812.1	4	343
XR_310465.1	gene-LOC102183612	LOC102183612	NC_030820.1	3	140
XR_001919491.1	gene-B3GNT8	B3GNT8	NC_030825.1	4	1108
XR_001917348.1	gene-LOC108634043	LOC108634043	NC_030833.1	3	541
XR_001296618.2	gene-LOC102176740	LOC102176740	NC_030809.1	7	3692
XR_001918273.1	gene-LOC108636338	LOC108636338	NC_030814.1	5	792
XR_001919028.1	gene-LOC106502761	LOC106502761	NC_030820.1	4	975
XR_310536.3	gene-LOC102188518	LOC102188518	NC_030821.1	5	546
XR_001917264.1	gene-LOC108633895	LOC108633895	NC_030832.1	2	415
XR_001919070.1	gene-LOC108637424	LOC108637424	NC_030820.1	4	371
XR_001919362.1	gene-LOC108637846	LOC108637846	NC_030824.1	4	9267
XR_001296093.2	gene-LOC106502481	LOC106502481	NC_030816.1	3	2020
XR_001917198.1	gene-LOC108633848	LOC108633848	NC_030832.1	2	1269
XR_001297297.2	gene-LOC102171119	LOC102171119	NC_030832.1	5	4529
XR_001917543.1	gene-LOC108634325	LOC108634325	NW_017189516.1	3	211
XR_001919828.1	gene-LOC102169338	LOC102169338	NC_030828.1	7	2292
XR_001918351.1	gene-LOC106502300	LOC106502300	NC_030814.1	2	4625
XR_001919141.1	gene-LOC108637527	LOC108637527	NC_030809.1	3	1808
XR_001919510.1	gene-LOC106503134	LOC106503134	NC_030825.1	4	1803
XR_001297335.2	gene-LOC106503645	LOC106503645	NC_030810.1	3	498
XR_001297302.1	gene-LOC106503611	LOC106503611	NC_030832.1	3	297
XR_001918384.1	gene-LOC102172703	LOC102172703	NC_030814.1	5	1944
XR_001296529.2	gene-LOC106502865	LOC106502865	NC_030821.1	3	222
XR_001919731.1	gene-LOC106503256	LOC106503256	NC_030826.1	6	1291
XR_001297475.2	gene-LOC106503765	LOC106503765	NC_030836.1	3	2752
XR_001918705.1	gene-LOC108637000	LOC108637000	NC_030817.1	4	598
XR_001918527.1	gene-LOC108636722	LOC108636722	NC_030816.1	2	2310
XR_001919356.1	gene-LOC102189423	LOC102189423	NC_030824.1	2	4429
XR_001918656.1	gene-LOC106502566	LOC106502566	NC_030817.1	2	1159
XR_001919370.1	gene-LOC108637849	LOC108637849	NC_030824.1	3	1014
XR_001918275.1	gene-LOC108636338	LOC108636338	NC_030814.1	8	1061
XR_001917452.1	gene-LOC108634198	LOC108634198	NC_030836.1	2	1446
XR_001919247.1	gene-LOC108637686	LOC108637686	NC_030822.1	3	392
XR_001918579.1	gene-LOC102191429	LOC102191429	NC_030816.1	3	335
XR_001917408.1	gene-HNRNPF	HNRNPF	NC_030835.1	4	2073
XR_001918192.1	gene-LOC102170130	LOC102170130	NC_030813.1	4	4765
XR_001295507.2	gene-LOC106501965	LOC106501965	NC_030810.1	3	1284
XR_001917628.1	gene-LOC102169082	LOC102169082	NW_017189517.1	2	1517
XR_001918717.1	gene-LOC106502531	LOC106502531	NC_030817.1	3	1040
XR_001917378.1	gene-LOC108634100	LOC108634100	NC_030834.1	3	584
XR_001917342.1	gene-LOC102168798	LOC102168798	NC_030833.1	6	2387
XR_310383.3	gene-LOC102179014	LOC102179014	NC_030818.1	5	3167
XR_001918719.1	gene-LOC106502531	LOC106502531	NC_030817.1	3	2029
XR_001919516.1	gene-LOC108637999	LOC108637999	NC_030825.1	2	433
XR_001297471.2	gene-LOC106503757	LOC106503757	NC_030836.1	3	3198
XR_001296994.2	gene-LOC106503338	LOC106503338	NC_030828.1	5	1394
XR_001918632.1	gene-LOC108636917	LOC108636917	NC_030808.1	3	1264
XR_001296255.2	gene-LOC106502609	LOC106502609	NC_030818.1	6	1075
XR_001917326.1	gene-LOC106503633	LOC106503633	NC_030833.1	4	1373
XR_001917606.1	gene-LOC108634454	LOC108634454	NW_017189517.1	4	10532
XR_001917466.1	gene-LOC108634221	LOC108634221	NC_030836.1	2	9951
XR_309813.3	gene-LOC102176474	LOC102176474	NC_030809.1	4	1181
XR_001917933.1	gene-LOC106502102	LOC106502102	NC_030808.1	3	4099
XR_001917372.1	gene-LOC108634092	LOC108634092	NC_030834.1	3	568
XR_309815.3	gene-LOC102176474	LOC102176474	NC_030809.1	4	1174
XR_001917527.1	gene-LOC108634251	LOC108634251	NC_030836.1	2	1448
XR_001918909.1	gene-LOC108637189	LOC108637189	NC_030818.1	2	1019
XR_001919340.1	gene-LOC108637796	LOC108637796	NC_030823.1	3	3072
XR_309817.3	gene-LOC102176474	LOC102176474	NC_030809.1	5	1233
XR_311196.3	gene-LOC102182853	LOC102182853	NC_030836.1	5	2721
XR_001919249.1	gene-LOC108637734	LOC108637734	NC_030809.1	3	2039
XR_001296553.2	gene-LOC106502879	LOC106502879	NC_030822.1	3	717
XR_001297445.2	gene-LOC106503733	LOC106503733	NC_030836.1	10	7009
XR_001919229.1	gene-LOC108637673	LOC108637673	NC_030822.1	2	1209
XR_311190.3	gene-LOC102174629	LOC102174629	NC_030835.1	3	911
XR_001919703.1	gene-LOC108638272	LOC108638272	NC_030826.1	3	706
XR_001296827.2	gene-LOC106503185	LOC106503185	NC_030826.1	3	1351
XR_001919705.1	gene-LOC108638273	LOC108638273	NC_030826.1	2	396
XR_001917931.1	gene-LOC108635822	LOC108635822	NC_030808.1	2	928
XR_001919225.1	gene-LOC108637668	LOC108637668	NC_030822.1	3	1226
XR_001918606.1	gene-LOC108636843	LOC108636843	NC_030808.1	3	421
XR_001297536.2	gene-LOC106503836	LOC106503836	NW_017189516.1	3	672
XR_001919257.1	gene-LOC108637758	LOC108637758	NC_030823.1	3	346
XR_001918529.1	gene-LOC108636723	LOC108636723	NC_030816.1	6	1554
XR_001919234.1	gene-LOC108637676	LOC108637676	NC_030822.1	2	475
XR_309737.3	gene-LOC102188899	LOC102188899	NC_030808.1	5	1151
XR_001918356.1	gene-LOC102172137	LOC102172137	NC_030814.1	4	2679
XR_001919674.1	gene-LOC108638250	LOC108638250	NC_030826.1	2	627
XR_001919255.1	gene-LOC108637756	LOC108637756	NC_030823.1	3	612
XR_001918060.1	gene-LOC108636005	LOC108636005	NC_030808.1	3	440
XR_001919729.1	gene-LOC106503256	LOC106503256	NC_030826.1	5	1201
XR_309729.3	gene-LOC102169221	LOC102169221	NC_030808.1	4	1475
XR_001918044.1	gene-LOC106502096	LOC106502096	NC_030812.1	6	1254
XR_001917190.1	gene-LOC102168593	LOC102168593	NC_030831.1	5	2583
XR_001918338.1	gene-LOC108636392	LOC108636392	NC_030814.1	3	5694
XR_001918638.1	gene-LOC108636921	LOC108636921	NC_030817.1	2	1852
XR_310371.3	gene-LOC102181308	LOC102181308	NC_030818.1	5	1024
XR_001918054.1	gene-LOC108636004	LOC108636004	NC_030812.1	3	1107
XR_001918257.1	gene-LOC106502376	LOC106502376	NC_030814.1	3	735
XR_001918789.1	gene-LOC106502611	LOC106502611	NC_030818.1	3	263
XR_001919186.1	gene-LOC108637641	LOC108637641	NC_030822.1	3	1279
XR_001917828.1	gene-C3H1orf52	C3H1orf52	NC_030810.1	4	735
XR_001295774.2	gene-LOC106502187	LOC106502187	NC_030813.1	3	1645
XR_001918774.1	gene-LOC108637132	LOC108637132	NC_030818.1	2	2544
XR_001295653.2	gene-LOC106502085	LOC106502085	NC_030812.1	3	1949
XR_001296309.2	gene-LOC106502663	LOC106502663	NC_030818.1	2	2949
XR_001919196.1	gene-LOC108637648	LOC108637648	NC_030822.1	5	756
XR_001917927.1	gene-LOC108635818	LOC108635818	NC_030811.1	3	352
XR_001917400.1	gene-HNRNPF	HNRNPF	NC_030835.1	4	2247
XR_310046.3	gene-LOC102172423	LOC102172423	NC_030812.1	3	578
XR_001295590.2	gene-LOC106502027	LOC106502027	NC_030811.1	2	1843
XR_001917870.1	gene-LOC108635594	LOC108635594	NC_030810.1	3	1220
XR_001918895.1	gene-LOC108637179	LOC108637179	NC_030818.1	2	2633
XR_311022.3	gene-LOC102169818	LOC102169818	NC_030830.1	3	2059
XR_001919915.1	gene-LOC102168946	LOC102168946	NC_030828.1	24	3926
XR_001917402.1	gene-HNRNPF	HNRNPF	NC_030835.1	3	2063
XR_001297208.2	gene-LOC106503516	LOC106503516	NC_030830.1	3	1378
XR_310734.3	gene-LOC102175154	LOC102175154	NC_030825.1	3	3089
XR_001917882.1	gene-LOC102185883	LOC102185883	NC_030810.1	4	594
XR_001919917.1	gene-LOC102168946	LOC102168946	NC_030828.1	25	3854
XR_001919382.1	gene-LOC106503034	LOC106503034	NC_030824.1	3	2461
XR_001297224.2	gene-LOC106503532	LOC106503532	NC_030831.1	3	4408
XR_001919160.1	gene-LOC108637533	LOC108637533	NC_030821.1	3	7346
XR_001918885.1	gene-LOC102168737	LOC102168737	NC_030818.1	4	1870
XR_001295643.2	gene-LOC106502073	LOC106502073	NC_030811.1	3	667
XR_001917091.1	gene-LOC108633469	LOC108633469	NC_030809.1	3	447
XR_001919620.1	gene-LOC108638193	LOC108638193	NC_030826.1	2	448
XR_001919799.1	gene-LOC108638409	LOC108638409	NC_030827.1	3	1595
XR_001919557.1	gene-LOC108638034	LOC108638034	NC_030825.1	5	693
XR_001919909.1	gene-LOC102168946	LOC102168946	NC_030828.1	25	3954
XR_001918167.1	gene-LOC108636201	LOC108636201	NC_030813.1	3	1244
XR_001918662.1	gene-LOC108636963	LOC108636963	NC_030817.1	4	636
XR_001919559.1	gene-LOC108638036	LOC108638036	NC_030825.1	3	1846
XR_001297090.2	gene-LOC106503414	LOC106503414	NC_030809.1	3	1690
XR_001297214.2	gene-LOC102182272	LOC102182272	NC_030831.1	4	3537
XR_001918163.1	gene-LOC108636198	LOC108636198	NC_030813.1	2	2780
XR_001917610.1	gene-LOC106503791	LOC106503791	NW_017189517.1	5	2441
XR_001297187.2	gene-LOC106503490	LOC106503490	NC_030830.1	3	297
XR_001919905.1	gene-LOC102177005	LOC102177005	NC_030828.1	3	1935
XR_001917812.1	gene-LOC108635509	LOC108635509	NC_030808.1	3	437
XR_001919537.1	gene-LOC102186638	LOC102186638	NC_030809.1	4	566
XR_001919944.1	gene-LOC106503392	LOC106503392	NC_030828.1	9	2239
XR_001919903.1	gene-LOC102172201	LOC102172201	NC_030828.1	6	1187
XR_001917810.1	gene-LOC108635526	LOC108635526	NW_017218022.1	4	982
XR_001296325.2	gene-LOC106502688	LOC106502688	NC_030818.1	2	2060
XR_001918413.1	gene-LOC108636535	LOC108636535	NC_030815.1	3	1485
XR_001917580.1	gene-LOC108634356	LOC108634356	NW_017189516.1	2	1108
XR_001919919.1	gene-LOC102168946	LOC102168946	NC_030828.1	23	3720
XR_001917764.1	gene-LOC108635194	LOC108635194	NW_017211824.1	4	2824
XR_001919948.1	gene-LOC108638544	LOC108638544	NC_030828.1	3	783
XR_001918787.1	gene-LOC108637140	LOC108637140	NC_030818.1	3	2676
XR_001917302.1	gene-LOC108634015	LOC108634015	NC_030833.1	3	544
XR_001918785.1	gene-LOC108637137	LOC108637137	NC_030818.1	3	1444
XR_001296481.2	gene-LOC106502827	LOC106502827	NC_030821.1	3	1077
XR_001918173.1	gene-LOC108636211	LOC108636211	NC_030813.1	2	1560
XR_310238.3	gene-LOC102172541	LOC102172541	NC_030815.1	3	3668
XR_310194.3	gene-LOC102181209	LOC102181209	NC_030814.1	3	786
XR_001918401.1	gene-LOC108636456	LOC108636456	NC_030814.1	2	635
XR_001297263.2	gene-LOC106503569	LOC106503569	NC_030832.1	2	3305
XR_001297204.2	gene-LOC106503511	LOC106503511	NC_030830.1	3	1768
XR_001917984.1	gene-LOC102170937	LOC102170937	NC_030811.1	4	1097
XR_310816.3	gene-LOC102178854	LOC102178854	NC_030826.1	2	226
XR_001918824.1	gene-LUZP1	LUZP1	NC_030809.1	5	7517
XR_310981.1	gene-LOC102169635	LOC102169635	NC_030829.1	2	297
XR_001919093.1	gene-LOC106502805	LOC106502805	NC_030820.1	2	1561
XR_001918399.1	gene-LOC108636455	LOC108636455	NC_030814.1	3	1420
XR_310675.3	gene-LOC102173492	LOC102173492	NC_030825.1	3	252
XR_001917598.1	gene-LOC108634448	LOC108634448	NW_017189517.1	2	426
XR_001917748.1	gene-LOC108635094	LOC108635094	NW_017203880.1	4	525
XR_001296746.2	gene-LOC106503076	LOC106503076	NC_030825.1	4	1975
XR_311042.3	gene-LOC102172314	LOC102172314	NC_030831.1	3	1778
XR_310828.3	gene-LOC102184758	LOC102184758	NC_030826.1	3	1687
XR_001917038.1	gene-LOC108633373	LOC108633373	NC_030829.1	3	1057
XR_001917596.1	gene-LOC108634433	LOC108634433	NW_017189517.1	3	479
XR_001919083.1	gene-LOC108637428	LOC108637428	NC_030820.1	3	628
XR_001919812.1	gene-LOC108638418	LOC108638418	NC_030827.1	5	623
XR_001917506.1	gene-LOC108634236	LOC108634236	NC_030836.1	2	575
XR_001917481.1	gene-LOC102168597	LOC102168597	NC_030810.1	5	962
XR_001918818.1	gene-LOC108637151	LOC108637151	NC_030818.1	2	659
XR_001918477.1	gene-LOC108636579	LOC108636579	NC_030815.1	3	756
XR_001296445.2	gene-LOC106502791	LOC106502791	NC_030820.1	3	990
XR_001917175.1	gene-LOC108633798	LOC108633798	NC_030831.1	2	1106
XR_001917493.1	gene-LOC108634230	LOC108634230	NC_030836.1	2	1186
XR_001918867.1	gene-LOC108637169	LOC108637169	NC_030818.1	3	622
XR_001919864.1	gene-LOC102172486	LOC102172486	NC_030828.1	4	1420
XR_001917491.1	gene-LOC102176765	LOC102176765	NC_030836.1	5	1007
XR_310826.3	gene-LOC102184471	LOC102184471	NC_030826.1	6	929
XR_001918826.1	gene-LUZP1	LUZP1	NC_030809.1	5	7645
XR_001917708.1	gene-LOC108634875	LOC108634875	NW_017191285.1	4	708
XR_001919866.1	gene-LOC106503341	LOC106503341	NC_030828.1	4	2468
XR_001917744.1	gene-LOC108635072	LOC108635072	NW_017202378.1	3	776
XR_001917669.1	gene-LOC108634648	LOC108634648	NW_017189723.1	5	939
XR_001918463.1	gene-LOC102176916	LOC102176916	NC_030808.1	8	1055
XR_001918286.1	gene-LOC102176792	LOC102176792	NC_030814.1	4	1811
XR_001919525.1	gene-DMWD	DMWD	NC_030825.1	4	2645
XR_001295839.2	gene-LOC106502249	LOC106502249	NC_030814.1	3	280
XR_001297013.2	gene-LOC106503350	LOC106503350	NC_030828.1	3	776
XR_001918828.1	gene-LOC108637154	LOC108637154	NC_030809.1	2	3308
XR_001918236.1	gene-LOC108636247	LOC108636247	NC_030808.1	2	1388
XR_001919987.1	gene-LOC108638623	LOC108638623	NC_030829.1	3	2532
XR_001919007.1	gene-LOC108637389	LOC108637389	NC_030820.1	3	3590
XR_001917005.1	gene-LOC108633354	LOC108633354	NC_030829.1	3	361
XR_001296389.2	gene-LOC106502746	LOC106502746	NC_030820.1	3	445
XR_001295764.2	gene-LOC106502176	LOC106502176	NC_030813.1	3	288
XR_001919005.1	gene-LOC102189769	LOC102189769	NC_030820.1	3	1064
XR_310081.3	gene-LOC102180384	LOC102180384	NC_030813.1	3	1267
XR_001917241.1	gene-GNB2	GNB2	NC_030832.1	10	1639
XR_001918475.1	gene-LOC108636577	LOC108636577	NC_030815.1	2	768
XR_001918514.1	gene-LOC108636717	LOC108636717	NC_030808.1	3	1523
XR_001919142.1	gene-LOC108637527	LOC108637527	NC_030809.1	3	1245
XR_001918814.1	gene-LOC108637147	LOC108637147	NC_030818.1	2	949
XR_001295809.2	gene-LOC106502218	LOC106502218	NC_030813.1	3	1417
XR_001919835.1	gene-LOC108638487	LOC108638487	NC_030828.1	3	583
XR_001297003.2	gene-LOC106503342	LOC106503342	NC_030828.1	2	8640
XR_001918812.1	gene-LOC102188681	LOC102188681	NC_030818.1	3	772
XR_001919996.1	gene-LOC108638631	LOC108638631	NC_030809.1	3	606
XR_001918522.1	gene-LOC106502466	LOC106502466	NC_030816.1	3	1253
XR_001917153.1	gene-LOC102183378	LOC102183378	NC_030831.1	3	7060
XR_001297234.1	gene-LOC106503536	LOC106503536	NC_030831.1	2	827
XR_001296641.2	gene-LOC106502959	LOC106502959	NC_030823.1	2	3564
XR_001919017.1	gene-LOC108637394	LOC108637394	NC_030820.1	2	572
XR_001918675.1	gene-LOC102181128	LOC102181128	NC_030817.1	3	466
XR_001917772.1	gene-LOC102179377	LOC102179377	NW_017212294.1	5	803
XR_001917508.1	gene-JAM3	JAM3	NC_030836.1	9	3554
XR_001295960.2	gene-LOC102178623	LOC102178623	NC_030815.1	3	663
XR_001917147.1	gene-LOC108633783	LOC108633783	NC_030831.1	2	1119
XR_001919983.1	gene-LOC108633165	LOC108633165	NC_030829.1	11	4215
XR_001917054.1	gene-LOC108633417	LOC108633417	NC_030830.1	3	409
XR_001917141.1	gene-LOC108633767	LOC108633767	NC_030831.1	3	604
XR_001919460.1	gene-LOC108637976	LOC108637976	NC_030809.1	2	462
XR_001295608.2	gene-LOC106502042	LOC106502042	NC_030811.1	3	1023
XR_001918667.1	gene-LOC108636973	LOC108636973	NC_030817.1	2	2421
XR_001917422.1	gene-LOC108634151	LOC108634151	NC_030835.1	2	4292
XR_309755.3	gene-LOC102168581	LOC102168581	NC_030808.1	4	851
XR_001917796.1	gene-LOC108635400	LOC108635400	NW_017215147.1	2	236
XR_001917403.1	gene-HNRNPF	HNRNPF	NC_030835.1	4	2397
XR_310505.3	gene-LOC102187783	LOC102187783	NC_030820.1	3	181
XR_309812.3	gene-LOC102176474	LOC102176474	NC_030809.1	4	1177
XR_001917367.1	gene-LOC108634086	LOC108634086	NC_030834.1	2	2709
XR_001917520.1	gene-LOC106503733	LOC106503733	NC_030836.1	9	7247
XR_309775.3	gene-LOC102176648	LOC102176648	NC_030809.1	3	768
XR_001917149.1	gene-LOC108633785	LOC108633785	NC_030831.1	3	319
XR_001297498.2	gene-LOC106503792	LOC106503792	NW_017189517.1	3	413
XR_001917540.1	gene-LOC108634319	LOC108634319	NW_017189516.1	3	311
XR_001295493.2	gene-LOC102188008	LOC102188008	NC_030810.1	4	2278
XR_001917839.1	gene-LOC108635577	LOC108635577	NC_030810.1	3	637
XR_001917623.1	gene-LOC108634464	LOC108634464	NW_017189517.1	4	3821
XR_001919270.1	gene-LOC108637765	LOC108637765	NC_030823.1	3	1511
XR_001919272.1	gene-LOC108637765	LOC108637765	NC_030823.1	3	285
XR_001295612.2	gene-LOC106502045	LOC106502045	NC_030811.1	3	2594
XR_309999.3	gene-LOC102174907	LOC102174907	NC_030812.1	3	641
XR_001918663.1	gene-LOC108636963	LOC108636963	NC_030817.1	7	994
XR_001919274.1	gene-LOC102171266	LOC102171266	NC_030823.1	4	3127
XR_001917046.1	gene-LOC108633380	LOC108633380	NC_030829.1	3	620
XR_001919700.1	gene-LOC108638269	LOC108638269	NC_030826.1	3	544
XR_001917635.1	gene-LOC108634475	LOC108634475	NW_017189517.1	6	1776
XR_001918385.1	gene-LOC102172703	LOC102172703	NC_030814.1	4	1563
XR_001295918.2	gene-LOC106502360	LOC106502360	NC_030814.1	8	1653
XR_001917060.1	gene-LOC108633419	LOC108633419	NC_030809.1	4	755
XR_001295489.2	gene-LOC106501949	LOC106501949	NC_030810.1	3	1173
XR_309989.2	gene-LOC102180728	LOC102180728	NC_030812.1	3	254
XR_001919019.1	gene-LOC108637395	LOC108637395	NC_030820.1	4	473
XR_001918919.1	gene-LOC106502714	LOC106502714	NC_030819.1	3	1209
XR_001918649.1	gene-LOC108636944	LOC108636944	NC_030817.1	4	393
XR_310432.3	gene-LOC102185096	LOC102185096	NC_030819.1	3	1385
XR_001918647.1	gene-TTC9	TTC9	NC_030817.1	3	5159
XR_001917169.1	gene-LOC108633794	LOC108633794	NC_030831.1	2	2458
XR_001297061.2	gene-LOC102168946	LOC102168946	NC_030828.1	26	4032
XR_001297126.2	gene-LOC106503444	LOC106503444	NC_030829.1	3	2506
XR_001917290.1	gene-LOC108633919	LOC108633919	NC_030832.1	3	958
XR_001296282.2	gene-LOC102188412	LOC102188412	NC_030818.1	7	1482
XR_001917681.1	gene-TANGO2	TANGO2	NW_017189851.1	9	1748
XR_001918445.1	gene-LOC108633238	LOC108633238	NC_030815.1	5	929
XR_001917292.1	gene-LOC108633921	LOC108633921	NC_030832.1	3	2243
XR_001296284.2	gene-LOC102188412	LOC102188412	NC_030818.1	8	3421
XR_001919189.1	gene-LOC108637644	LOC108637644	NC_030822.1	3	858
XR_001918770.1	gene-LOC106502586	LOC106502586	NC_030818.1	3	674
XR_001917294.1	gene-LOC108633922	LOC108633922	NC_030832.1	3	4213
XR_001917313.1	gene-LOC108634027	LOC108634027	NC_030833.1	2	252
XR_001296542.2	gene-LOC106502871	LOC106502871	NC_030821.1	8	2610
XR_001296904.2	gene-LOC106503275	LOC106503275	NC_030826.1	3	439
XR_001917405.1	gene-HNRNPF	HNRNPF	NC_030835.1	4	2325
XR_001917693.1	gene-LOC108634790	LOC108634790	NW_017190051.1	3	4150
XR_001919760.1	gene-LOC108638307	LOC108638307	NC_030826.1	2	1115
XR_001917439.1	gene-LOC102177501	LOC102177501	NC_030835.1	4	1537
XR_001920010.1	gene-LOC102169143	LOC102169143	NC_030829.1	3	2356
XR_001917407.1	gene-HNRNPF	HNRNPF	NC_030835.1	3	2049
XR_001295688.2	gene-LOC102180828	LOC102180828	NC_030812.1	3	2003
XR_001295737.2	gene-LOC106502138	LOC106502138	NC_030808.1	5	6134
XR_001917305.1	gene-LOC108634021	LOC108634021	NC_030833.1	3	2322
XR_001918499.1	gene-LOC108636636	LOC108636636	NC_030815.1	3	122
XR_001917117.1	gene-LOC108633483	LOC108633483	NC_030830.1	2	408
XR_001296280.2	gene-LOC102188412	LOC102188412	NC_030818.1	9	1837
XR_310384.3	gene-LOC102180861	LOC102180861	NC_030818.1	5	1185
XR_001918447.1	gene-LOC108636566	LOC108636566	NC_030815.1	5	1758
XR_001917048.1	gene-LOC106503430	LOC106503430	NC_030829.1	6	2621
XR_001296938.2	gene-LOC102172100	LOC102172100	NC_030826.1	3	1965
XR_001919922.1	gene-LOC106503347	LOC106503347	NC_030828.1	3	4926
XR_001295540.2	gene-LOC106501983	LOC106501983	NC_030808.1	2	1002
XR_001917131.1	gene-LOC102169347	LOC102169347	NC_030830.1	3	972
XR_001296123.2	gene-LOC106502506	LOC106502506	NC_030817.1	3	754
XR_001297259.2	gene-LOC106503563	LOC106503563	NC_030832.1	3	2511
XR_001296514.2	gene-LOC102176344	LOC102176344	NC_030821.1	4	2354
XR_001919924.1	gene-LOC108638529	LOC108638529	NC_030828.1	2	925
XR_311218.3	gene-LOC102169263	LOC102169263	NC_030836.1	4	1116
XR_001296516.2	gene-LOC102181440	LOC102181440	NC_030809.1	5	822
XR_001919191.1	gene-C15H11orf31	C15H11orf31	NC_030822.1	4	755
XR_001295927.2	gene-LOC106502367	LOC106502367	NC_030814.1	2	2697
XR_001297571.2	gene-LOC106503887	LOC106503887	NW_017189541.1	2	983
XR_001919181.1	gene-LOC108637626	LOC108637626	NC_030822.1	5	1250
XR_001918680.1	gene-LOC108636991	LOC108636991	NC_030817.1	3	726
XR_001918722.1	gene-LOC106502531	LOC106502531	NC_030817.1	2	1834
XR_001919090.1	gene-NFATC2	NFATC2	NC_030820.1	11	6791
XR_001918117.1	gene-LOC108636068	LOC108636068	NC_030812.1	4	716
XR_001917735.1	gene-LOC108635047	LOC108635047	NW_017200206.1	3	305
XR_001918178.1	gene-LOC106502196	LOC106502196	NC_030813.1	2	1028
XR_001918379.1	gene-LOC108636407	LOC108636407	NC_030814.1	2	1134
XR_001918724.1	gene-LOC106502531	LOC106502531	NC_030817.1	2	1920
XR_001919920.1	gene-LOC108638525	LOC108638525	NC_030828.1	2	1146
XR_310075.3	gene-LOC102172700	LOC102172700	NC_030813.1	3	855
XR_001917823.1	gene-LOC108635570	LOC108635570	NC_030810.1	3	1285
XR_001918748.1	gene-LOC108637105	LOC108637105	NC_030818.1	3	526
XR_001917821.1	gene-LOC108635557	LOC108635557	NW_017219117.1	4	727
XR_001918037.1	gene-LOC108636001	LOC108636001	NC_030812.1	2	1764
XR_309940.3	gene-LOC102177684	LOC102177684	NC_030811.1	5	2851
XR_001297128.2	gene-LOC106503445	LOC106503445	NC_030829.1	3	4619
XR_001917102.1	gene-LOC108633475	LOC108633475	NC_030830.1	4	356
XR_001918031.1	gene-LOC106502089	LOC106502089	NC_030812.1	2	2292
XR_001296578.2	gene-LOC106502905	LOC106502905	NC_030822.1	3	1241
XR_310197.3	gene-LOC102190222	LOC102190222	NC_030815.1	3	851
XR_001918011.1	gene-LOC108635917	LOC108635917	NC_030811.1	3	339
XR_001918590.1	gene-LOC108636831	LOC108636831	NC_030808.1	3	307
XR_001917369.1	gene-LOC108634088	LOC108634088	NC_030834.1	2	465
XR_001917950.1	gene-LOC108635833	LOC108635833	NC_030811.1	3	2891
XR_001919131.1	gene-LOC102168648	LOC102168648	NC_030821.1	3	315
XR_310209.3	gene-LOC102168346	LOC102168346	NC_030815.1	3	2581
XR_001917605.1	gene-LOC108634454	LOC108634454	NW_017189517.1	3	11982
XR_001918840.1	gene-LOC106502642	LOC106502642	NC_030818.1	5	1359
XR_001296401.2	gene-LOC106502754	LOC106502754	NC_030820.1	3	1398
XR_001917970.1	gene-LOC108635849	LOC108635849	NC_030811.1	3	1538
XR_310358.3	gene-LOC102171344	LOC102171344	NC_030818.1	4	2368
XR_001917705.1	gene-LOC108634862	LOC108634862	NW_017190879.1	3	517
XR_001297250.2	gene-LOC106503547	LOC106503547	NC_030831.1	3	1762
XR_001917972.1	gene-LOC108635851	LOC108635851	NC_030811.1	2	3326
XR_001918301.1	gene-LOC108636365	LOC108636365	NC_030814.1	3	4402
XR_001296790.2	gene-LOC106503127	LOC106503127	NC_030825.1	4	503
XR_001296885.2	gene-LOC106503259	LOC106503259	NC_030826.1	2	1832
XR_001918003.1	gene-LOC108635913	LOC108635913	NC_030811.1	4	230
XR_001919841.1	gene-LOC108638493	LOC108638493	NC_030828.1	3	247
XR_001918118.1	gene-LOC108636069	LOC108636069	NC_030812.1	3	2494
XR_001295678.2	gene-LOC106502097	LOC106502097	NC_030812.1	4	942
XR_001919847.1	gene-LOC102174435	LOC102174435	NC_030828.1	5	714
XR_001917978.1	gene-LOC106502029	LOC106502029	NC_030811.1	3	3324
XR_001918856.1	gene-LOC108637165	LOC108637165	NC_030818.1	4	1357
XR_001917208.1	gene-LOC108633850	LOC108633850	NC_030832.1	3	955
XR_001918932.1	gene-LOC108637297	LOC108637297	NC_030809.1	2	1282
XR_001918013.1	gene-LOC108635919	LOC108635919	NC_030811.1	4	384
XR_001919598.1	gene-LOC108638121	LOC108638121	NC_030825.1	3	718
XR_001918854.1	gene-LOC108637163	LOC108637163	NC_030818.1	3	519
XR_001917389.1	gene-LOC106503688	LOC106503688	NC_030835.1	3	905
XR_001919096.1	gene-LOC108637483	LOC108637483	NC_030809.1	3	542
XR_001918438.1	gene-LOC102187766	LOC102187766	NC_030815.1	4	340
XR_001917128.1	gene-LOC108633514	LOC108633514	NC_030830.1	2	1275
XR_001296897.1	gene-LOC106503270	LOC106503270	NC_030826.1	2	668
XR_001918093.1	gene-LOC108636025	LOC108636025	NC_030812.1	3	571
XR_001919853.1	gene-KLC1	KLC1	NC_030828.1	16	2375
XR_001919288.1	gene-LOC108637774	LOC108637774	NC_030823.1	3	1370
XR_001296026.2	gene-LOC106502445	LOC106502445	NC_030815.1	3	1014
XR_001918873.1	gene-LOC108637172	LOC108637172	NC_030818.1	3	1925
XR_001919596.1	gene-LOC108638120	LOC108638120	NC_030825.1	2	2376
XR_001296231.2	gene-LOC106502584	LOC106502584	NC_030818.1	3	1506
XR_001919855.1	gene-KLC1	KLC1	NC_030828.1	17	3777
XR_001296846.2	gene-LOC106503226	LOC106503226	NC_030826.1	2	1155
XR_001296233.2	gene-LOC106502585	LOC106502585	NC_030818.1	4	2591
XR_001918442.1	gene-LOC102170604	LOC102170604	NC_030815.1	3	985
XR_001919590.1	gene-LOC108638115	LOC108638115	NC_030825.1	4	899
XR_001919572.1	gene-LOC108638050	LOC108638050	NC_030825.1	5	860
XR_001296887.2	gene-LOC106503261	LOC106503261	NC_030826.1	5	1672
XR_001919843.1	gene-LOC108638496	LOC108638496	NC_030828.1	2	1287
XR_309845.3	gene-LOC102185883	LOC102185883	NC_030810.1	5	1759
XR_001919770.1	gene-LOC108638311	LOC108638311	NC_030826.1	2	2490
XR_001919119.1	gene-LOC108637509	LOC108637509	NC_030821.1	2	588
XR_310096.3	gene-LOC102170218	LOC102170218	NC_030813.1	3	319
XR_001919991.1	gene-LOC102168308	LOC102168308	NC_030829.1	3	1000
XR_001919772.1	gene-LOC108638314	LOC108638314	NC_030826.1	3	593
XR_001918097.1	gene-LOC108636027	LOC108636027	NC_030812.1	2	656
XR_001918009.1	gene-LOC108635916	LOC108635916	NC_030811.1	3	380
XR_001918436.1	gene-LOC106502407	LOC106502407	NC_030815.1	2	3490
XR_001295781.2	gene-LOC106502191	LOC106502191	NC_030813.1	4	937
XR_001918095.1	gene-IL2RB	IL2RB	NC_030812.1	10	4018
XR_001919851.1	gene-LOC108638502	LOC108638502	NC_030828.1	2	6148
XR_001919995.1	gene-LOC108638630	LOC108638630	NC_030829.1	2	500
XR_001917232.1	gene-LOC102179832	LOC102179832	NC_030810.1	3	669
XR_001919427.1	gene-LOC102181146	LOC102181146	NC_030825.1	4	457
XR_001917268.1	gene-LOC108633899	LOC108633899	NC_030832.1	3	1132
XR_309798.3	gene-LOC102185515	LOC102185515	NC_030809.1	4	1936
XR_001917709.1	gene-LOC108634875	LOC108634875	NW_017191285.1	4	750
XR_001918456.1	gene-LOC106502417	LOC106502417	NC_030815.1	7	825
XR_001918963.1	gene-LOC108637310	LOC108637310	NC_030819.1	2	1519
XR_001917393.1	gene-LOC108634141	LOC108634141	NC_030835.1	3	1606
XR_311001.3	gene-LOC102177673	LOC102177673	NC_030830.1	5	632
XR_001917144.1	gene-LOC108633780	LOC108633780	NC_030831.1	2	586
XR_001919776.1	gene-LOC108638392	LOC108638392	NC_030827.1	5	1245
XR_310289.3	gene-LOC102179478	LOC102179478	NC_030816.1	3	1725
XR_001917615.1	gene-LOC108634458	LOC108634458	NW_017189517.1	4	925
XR_001295753.2	gene-LOC106502168	LOC106502168	NC_030813.1	4	846
XR_001919439.1	gene-LOC102181078	LOC102181078	NC_030809.1	3	1195
XR_001917793.1	gene-LOC108635385	LOC108635385	NW_017214887.1	2	746
XR_001296711.2	gene-LOC106503029	LOC106503029	NC_030824.1	3	1140
XR_310275.3	gene-LOC102173003	LOC102173003	NC_030816.1	3	984
XR_001919978.1	gene-LOC106503415	LOC106503415	NC_030829.1	7	2673
XR_001296525.2	gene-LOC102184166	LOC102184166	NC_030821.1	3	788
XR_001918955.1	gene-LOC102188416	LOC102188416	NC_030819.1	4	1662
XR_001919976.1	gene-LOC102188361	LOC102188361	NC_030829.1	7	1388
XR_001296245.2	gene-LOC102171344	LOC102171344	NC_030818.1	4	1693
XR_001296733.2	gene-LOC106503053	LOC106503053	NC_030824.1	4	1156
XR_001918938.1	gene-LOC108637300	LOC108637300	NC_030819.1	3	366
XR_001296531.2	gene-LOC106502866	LOC106502866	NC_030821.1	3	331
XR_001919429.1	gene-LOC108637956	LOC108637956	NC_030825.1	2	1734
XR_001296380.2	gene-LOC106502743	LOC106502743	NC_030820.1	4	1744
XR_001296721.2	gene-LOC106503044	LOC106503044	NC_030824.1	3	1365
XR_001918936.1	gene-LOC106502707	LOC106502707	NC_030819.1	4	786
XR_001296739.2	gene-LOC106503063	LOC106503063	NC_030824.1	2	795
XR_001919447.1	gene-LOC108637969	LOC108637969	NC_030825.1	4	1406
XR_001917791.1	gene-LOC102175195	LOC102175195	NW_017214431.1	3	3057
XR_001295625.2	gene-LOC106502058	LOC106502058	NC_030811.1	2	14605
XR_001919445.1	gene-LOC108637966	LOC108637966	NC_030825.1	3	1900
XR_001918466.1	gene-LOC102178073	LOC102178073	NC_030815.1	4	2100
XR_001919286.1	gene-LOC102185515	LOC102185515	NC_030809.1	3	3154
XR_001918464.1	gene-LOC108636571	LOC108636571	NC_030815.1	3	520
XR_001919435.1	gene-LOC108637960	LOC108637960	NC_030825.1	2	286
XR_001918920.1	gene-LOC108637280	LOC108637280	NC_030819.1	4	885
XR_001295997.2	gene-LOC106502415	LOC106502415	NC_030815.1	3	2514
XR_001919988.1	gene-LOC108638623	LOC108638623	NC_030829.1	4	1003
XR_001919282.1	gene-LOC108637772	LOC108637772	NC_030823.1	3	1538
XR_001919320.1	gene-LOC106503003	LOC106503003	NC_030823.1	9	1697
XR_001917458.1	gene-LOC108634216	LOC108634216	NC_030836.1	3	375
XR_001918944.1	gene-LOC102178917	LOC102178917	NC_030819.1	7	858
XR_001918573.1	gene-LOC108636755	LOC108636755	NC_030816.1	2	2390
XR_001919455.1	gene-LOC108637971	LOC108637971	NC_030825.1	3	436
XR_001919187.1	gene-LOC108637642	LOC108637642	NC_030822.1	3	417
XR_001919792.1	gene-LOC108638405	LOC108638405	NC_030827.1	2	594
XR_001918108.1	gene-LOC108636061	LOC108636061	NC_030808.1	3	786
XR_001917009.1	gene-LOC108633357	LOC108633357	NC_030829.1	2	1562
XR_311267.3	gene-LOC102176113	LOC102176113	NW_017189516.1	3	427
XR_310113.3	gene-LOC102191786	LOC102191786	NC_030814.1	3	1018
XR_001918137.1	gene-LOC108636076	LOC108636076	NC_030812.1	2	5779
XR_001919068.1	gene-LOC108637423	LOC108637423	NC_030820.1	2	153
XR_001918458.1	gene-LOC108636570	LOC108636570	NC_030815.1	4	2117
XR_310443.3	gene-LOC102185374	LOC102185374	NC_030819.1	3	1289
XR_001917069.1	gene-LOC108633442	LOC108633442	NC_030830.1	3	317
XR_001918559.1	gene-LOC102179478	LOC102179478	NC_030816.1	2	1656
XR_001919687.1	gene-LOC108638262	LOC108638262	NC_030826.1	2	718
XR_001917266.1	gene-LOC102169853	LOC102169853	NC_030832.1	3	1412
XR_001295527.2	gene-LOC102172959	LOC102172959	NC_030810.1	4	1839
XR_309827.3	gene-LOC102180089	LOC102180089	NC_030809.1	3	740
XR_001918352.1	gene-LOC108636400	LOC108636400	NC_030814.1	3	572
XR_001297491.2	gene-LOC102171853	LOC102171853	NW_017189940.1	10	948
XR_001917260.1	gene-LOC108633892	LOC108633892	NC_030832.1	5	422
XR_310101.1	gene-LOC102176030	LOC102176030	NC_030813.1	3	703
XR_001918150.1	gene-LOC108636126	LOC108636126	NC_030812.1	2	549
XR_001917081.1	gene-LOC106503482	LOC106503482	NC_030830.1	4	485
XR_311269.3	gene-LOC102182682	LOC102182682	NW_017189516.1	3	743
XR_001919699.1	gene-LOC108638269	LOC108638269	NC_030826.1	3	924
XR_001917306.1	gene-LOC108634022	LOC108634022	NC_030833.1	2	1068
XR_001917880.1	gene-LOC108635601	LOC108635601	NC_030808.1	2	4696
XR_001918482.1	gene-LOC108636583	LOC108636583	NC_030815.1	2	1799
XR_001918259.1	gene-LOC108636334	LOC108636334	NC_030814.1	3	159
XR_001296511.2	gene-LOC106502854	LOC106502854	NC_030821.1	3	386
XR_001295543.2	gene-LOC106501985	LOC106501985	NC_030810.1	2	497
XR_001919693.1	gene-LOC108638266	LOC108638266	NC_030826.1	3	276
XR_001297017.2	gene-LOC106503353	LOC106503353	NC_030828.1	2	745
XR_001919372.1	gene-LOC108637854	LOC108637854	NC_030824.1	2	1105
XR_001297262.2	gene-LOC106503566	LOC106503566	NC_030832.1	2	319
XR_001296114.2	gene-LOC106502490	LOC106502490	NC_030816.1	5	1778
XR_001917607.1	gene-LOC108634454	LOC108634454	NW_017189517.1	4	2721
XR_001917565.1	gene-LOC108634336	LOC108634336	NW_017189516.1	3	286
XR_001919374.1	gene-LOC102178931	LOC102178931	NC_030824.1	29	4015
XR_311067.3	gene-LOC102186545	LOC102186545	NC_030832.1	4	551
XR_310451.3	gene-LOC102177071	LOC102177071	NC_030819.1	3	228
XR_001919456.1	gene-LOC108637972	LOC108637972	NC_030825.1	3	809
XR_001919898.1	gene-LOC108638517	LOC108638517	NC_030828.1	2	1019
XR_001918703.1	gene-LOC108636998	LOC108636998	NC_030817.1	4	665
XR_001918196.1	gene-LOC102183584	LOC102183584	NC_030813.1	5	772
XR_310034.3	gene-LOC102176676	LOC102176676	NC_030812.1	3	394
XR_001918701.1	gene-INAFM2	INAFM2	NC_030817.1	2	1537
XR_001918194.1	gene-LOC108636224	LOC108636224	NC_030813.1	3	1013
XR_001918707.1	gene-LOC108637001	LOC108637001	NC_030817.1	2	1278
XR_001918630.1	gene-LOC108636916	LOC108636916	NC_030817.1	3	1352
XR_001919316.1	gene-LOC108637786	LOC108637786	NC_030823.1	3	297
XR_001296178.2	gene-PIGBOS1	PIGBOS1	NC_030817.1	3	1079
XR_309847.3	gene-LOC102180713	LOC102180713	NC_030810.1	5	712
XR_001918388.1	gene-LOC108636409	LOC108636409	NC_030814.1	2	2500
XR_001917446.1	gene-LOC108634157	LOC108634157	NC_030835.1	2	2908
XR_001918723.1	gene-LOC106502531	LOC106502531	NC_030817.1	3	1307
XR_001917097.1	gene-LOC102182078	LOC102182078	NC_030830.1	5	2615
XR_001919221.1	gene-LOC108637666	LOC108637666	NC_030822.1	3	487
XR_001917937.1	gene-LOC102189828	LOC102189828	NC_030811.1	3	390
XR_001918889.1	gene-LOC102168737	LOC102168737	NC_030818.1	3	2376
XR_001918555.1	gene-LOC102189941	LOC102189941	NC_030816.1	3	1405
XR_001918731.1	gene-LOC108637002	LOC108637002	NC_030817.1	3	650
XR_001917352.1	gene-LOC106503669	LOC106503669	NC_030834.1	1	1714
XR_001917722.1	gene-LOC108634954	LOC108634954	NW_017194713.1	4	1421
XR_001917328.1	gene-LOC106503653	LOC106503653	NC_030833.1	7	5643
XR_001918348.1	gene-LOC108636397	LOC108636397	NC_030814.1	2	2266
XR_001917658.1	gene-LOC108634602	LOC108634602	NW_017189663.1	3	354
XR_001917354.1	gene-LOC106503665	LOC106503665	NC_030834.1	5	611
XR_001297417.1	gene-LOC106503712	LOC106503712	NC_030836.1	3	678
XR_311203.3	gene-LOC102188744	LOC102188744	NC_030836.1	3	2636
XR_001295555.2	gene-LOC106501995	LOC106501995	NC_030810.1	3	1131
XR_001919217.1	gene-LOC108637662	LOC108637662	NC_030822.1	3	508
XR_309855.3	gene-LOC102184485	LOC102184485	NC_030810.1	3	612
XR_001918068.1	gene-LOC108636010	LOC108636010	NC_030812.1	3	732
XR_001919134.1	gene-LOC108637525	LOC108637525	NC_030821.1	3	466
XR_001919721.1	gene-LOC102173120	LOC102173120	NC_030826.1	3	960
XR_001917955.1	gene-LOC108635836	LOC108635836	NC_030811.1	2	326
XR_001917358.1	gene-LOC108634080	LOC108634080	NC_030834.1	3	5093
XR_001919275.1	gene-LOC108637767	LOC108637767	NC_030823.1	2	286
XR_001297206.2	gene-LOC106503513	LOC106503513	NC_030830.1	3	3569
XR_001919880.1	gene-LRRC28	LRRC28	NC_030828.1	10	1560
XR_001295473.2	gene-LOC102177579	LOC102177579	NC_030810.1	2	1429
XR_001295533.2	gene-LOC106501978	LOC106501978	NC_030810.1	4	1810
XR_001917338.1	gene-LOC106503653	LOC106503653	NC_030833.1	5	6509
XR_310355.2	gene-LOC102171160	LOC102171160	NC_030818.1	3	686
XR_309971.2	gene-LOC102189097	LOC102189097	NC_030811.1	3	459
XR_001917949.1	gene-LOC102184972	LOC102184972	NC_030811.1	4	4868
XR_001917320.1	gene-LOC108634034	LOC108634034	NC_030833.1	3	3641
XR_001917099.1	gene-LOC102182078	LOC102182078	NC_030830.1	4	2924
XR_001295888.2	gene-LOC102170224	LOC102170224	NC_030814.1	3	1146
XR_001295750.2	gene-LOC102183826	LOC102183826	NC_030808.1	4	664
XR_001297405.2	gene-LOC102183395	LOC102183395	NC_030835.1	3	1664
XR_001918480.1	gene-LOC108636582	LOC108636582	NC_030815.1	3	1792
XR_001295884.2	gene-LOC102184663	LOC102184663	NC_030808.1	4	445
XR_001919593.1	gene-LOC108638118	LOC108638118	NC_030825.1	2	469
XR_001917941.1	gene-LOC108635831	LOC108635831	NC_030811.1	2	3880
XR_001919237.1	gene-LOC106502886	LOC106502886	NC_030822.1	3	4712
XR_001297461.2	gene-LOC102184696	LOC102184696	NC_030836.1	3	1523
XR_001297202.2	gene-LOC106503509	LOC106503509	NC_030830.1	4	1007
XR_001919672.1	gene-LOC108638248	LOC108638248	NC_030826.1	2	613
XR_310351.3	gene-LOC102190882	LOC102190882	NC_030817.1	2	357
XR_311238.2	gene-LOC102183048	LOC102183048	NW_017189840.1	3	658
XR_310091.3	gene-LOC102177511	LOC102177511	NC_030813.1	6	1796
XR_001918250.1	gene-LOC108636280	LOC108636280	NC_030813.1	3	195
XR_001295465.2	gene-LOC106501937	LOC106501937	NC_030810.1	3	1316
XR_001919209.1	gene-LOC108637653	LOC108637653	NC_030809.1	2	584
XR_001297518.2	gene-LOC106503821	LOC106503821	NW_017189516.1	2	893
XR_001919758.1	gene-LOC108638306	LOC108638306	NC_030826.1	3	226
XR_001297052.2	gene-LOC106503383	LOC106503383	NC_030828.1	8	1187
XR_001919950.1	gene-LOC106503367	LOC106503367	NC_030828.1	2	2444
XR_001918328.1	gene-LOC108636385	LOC108636385	NC_030814.1	3	893
XR_001918251.1	gene-LOC108636281	LOC108636281	NC_030813.1	3	334
XR_001919759.1	gene-LOC106503276	LOC106503276	NC_030826.1	3	1787
XR_001297050.2	gene-LOC106503380	LOC106503380	NC_030828.1	2	1100
XR_311182.3	gene-LOC102187373	LOC102187373	NC_030835.1	3	2537
XR_001919585.1	gene-LOC106503103	LOC106503103	NC_030825.1	4	703
XR_001918290.1	gene-LOC108636348	LOC108636348	NC_030814.1	4	390
XR_001919658.1	gene-LOC108638231	LOC108638231	NC_030826.1	2	539
XR_001918004.1	gene-LOC106502047	LOC106502047	NC_030811.1	3	1523
XR_001296853.2	gene-LOC106503231	LOC106503231	NC_030826.1	3	557
XR_001917945.1	gene-LOC106502060	LOC106502060	NC_030811.1	6	2291
XR_001918783.1	gene-LOC102181308	LOC102181308	NC_030818.1	4	1092
XR_001297395.2	gene-LOC106503691	LOC106503691	NC_030835.1	3	1538
XR_001918241.1	gene-LOC108636249	LOC108636249	NC_030813.1	2	3247
XR_001918346.1	gene-LOC106502306	LOC106502306	NC_030814.1	4	771
XR_001917243.1	gene-LOC108633882	LOC108633882	NC_030832.1	2	1308
XR_001918893.1	gene-LOC108637176	LOC108637176	NC_030818.1	2	2426
XR_001918247.1	gene-LOC106502191	LOC106502191	NC_030813.1	2	1164
XR_001918431.1	gene-LOC108636553	LOC108636553	NC_030815.1	2	1270
XR_001296859.2	gene-LOC106503235	LOC106503235	NC_030826.1	2	1762
XR_310367.2	gene-LOC102191530	LOC102191530	NC_030818.1	4	286
XR_001917856.1	gene-LOC108635586	LOC108635586	NC_030810.1	3	654
XR_001918891.1	gene-LOC106502679	LOC106502679	NC_030818.1	2	3873
XR_001917921.1	gene-LOC106502094	LOC106502094	NC_030808.1	2	3940
XR_001918433.1	gene-LOC108636557	LOC108636557	NC_030815.1	6	1142
XR_001919664.1	gene-LOC108638242	LOC108638242	NC_030826.1	3	205
XR_001918110.1	gene-LOC108636063	LOC108636063	NC_030812.1	3	512
XR_001918070.1	gene-LOC102180828	LOC102180828	NC_030812.1	3	1973
XR_001917647.1	gene-LOC108634529	LOC108634529	NW_017189556.1	3	2677
XR_001919662.1	gene-LOC106503288	LOC106503288	NC_030826.1	4	502
XR_001918887.1	gene-LOC102168737	LOC102168737	NC_030818.1	4	2096
XR_001918415.1	gene-SOX7	SOX7	NC_030815.1	3	3176
XR_001917858.1	gene-LOC108635587	LOC108635587	NC_030810.1	2	3770
XR_311035.3	gene-LOC102180551	LOC102180551	NC_030830.1	3	833
XR_001919911.1	gene-LOC102168946	LOC102168946	NC_030828.1	25	3876
XR_001917808.1	gene-LOC108635494	LOC108635494	NW_017217130.1	4	1782
XR_001917726.1	gene-LOC108634965	LOC108634965	NW_017195346.1	3	272
XR_001917247.1	gene-LOC102173359	LOC102173359	NC_030810.1	2	449
XR_001918883.1	gene-LOC102168552	LOC102168552	NC_030818.1	4	1092
XR_310044.3	gene-LOC102176678	LOC102176678	NC_030812.1	4	341
XR_001296594.2	gene-LOC102186613	LOC102186613	NC_030822.1	4	631
XR_001918976.1	gene-LOC108637372	LOC108637372	NC_030820.1	3	489
XR_310955.3	gene-LOC102173237	LOC102173237	NC_030829.1	4	2314
XR_001917655.1	gene-LOC102185732	LOC102185732	NW_017189639.1	4	562
XR_001918159.1	gene-LOC106502140	LOC106502140	NC_030812.1	3	1137
XR_001917672.1	gene-LOC108634648	LOC108634648	NW_017189723.1	4	627
XR_310276.3	gene-LOC102181601	LOC102181601	NC_030816.1	6	698
XR_001919961.1	gene-LOC108638607	LOC108638607	NC_030829.1	3	412
XR_001296017.2	gene-LOC106502433	LOC106502433	NC_030815.1	5	3210
XR_001295580.1	gene-LOC106502025	LOC106502025	NC_030811.1	3	189
XR_310755.2	gene-LOC102178761	LOC102178761	NC_030825.1	4	869
XR_309878.3	gene-LOC102177579	LOC102177579	NC_030810.1	3	1505
XR_001296758.2	gene-LOC102183995	LOC102183995	NC_030825.1	7	3700
XR_001917257.1	gene-LOC108633890	LOC108633890	NC_030832.1	3	253
XR_001919390.1	gene-LOC108637878	LOC108637878	NC_030824.1	3	367
XR_001919656.1	gene-LOC108638227	LOC108638227	NC_030826.1	3	912
XR_001296706.2	gene-LOC106503024	LOC106503024	NC_030824.1	4	485
XR_001918149.1	gene-LOC108636125	LOC108636125	NC_030812.1	3	437
XR_001917590.1	gene-LOC108634366	LOC108634366	NW_017189516.1	4	1219
XR_311149.3	gene-LOC102189648	LOC102189648	NC_030834.1	3	681
XR_001917621.1	gene-LOC108634464	LOC108634464	NW_017189517.1	3	4596
XR_001919654.1	gene-LOC108638225	LOC108638225	NC_030826.1	3	1572
XR_001919412.1	gene-LOC108637893	LOC108637893	NC_030824.1	3	936
XR_001919430.1	gene-LOC108637956	LOC108637956	NC_030825.1	3	1496
XR_001918980.1	gene-LOC108637376	LOC108637376	NC_030820.1	2	607
XR_001917375.1	gene-LOC108634098	LOC108634098	NC_030834.1	2	767
XR_001919946.1	gene-LOC108638542	LOC108638542	NC_030828.1	3	390
XR_310761.3	gene-LOC102176553	LOC102176553	NC_030826.1	3	1111
XR_001918127.1	gene-LOC108636074	LOC108636074	NC_030812.1	3	372
XR_001919523.1	gene-LOC106502907	LOC106502907	NC_030809.1	3	902
XR_001917988.1	gene-LOC108635857	LOC108635857	NC_030811.1	6	718
XR_001296349.2	gene-LOC102188230	LOC102188230	NC_030819.1	4	890
XR_001918326.1	gene-LOC108636383	LOC108636383	NC_030814.1	2	1918
XR_001917637.1	gene-LOC108634479	LOC108634479	NW_017189517.1	2	2387
XR_001296485.2	gene-LOC106502835	LOC106502835	NC_030821.1	2	4956
XR_001918574.1	gene-LOC108636755	LOC108636755	NC_030816.1	2	1819
XR_001295877.2	gene-LOC106502313	LOC106502313	NC_030814.1	3	915
XR_001917724.1	gene-LOC108634961	LOC108634961	NW_017195086.1	4	365
XR_001918429.1	gene-LOC106502397	LOC106502397	NC_030815.1	3	1464
XR_001919287.1	gene-LOC108637773	LOC108637773	NC_030823.1	3	1142
XR_001295761.2	gene-LOC106502172	LOC106502172	NC_030813.1	3	3110
XR_001917594.1	gene-LOC108634429	LOC108634429	NW_017189517.1	3	687
XR_001917625.1	gene-LOC108634466	LOC108634466	NW_017189517.1	4	577
XR_001918576.1	gene-LOC108636758	LOC108636758	NC_030816.1	3	332
XR_001919741.1	gene-LOC108638282	LOC108638282	NC_030826.1	2	868
XR_001296483.2	gene-LOC106502828	LOC106502828	NC_030821.1	3	929
XR_001917483.1	gene-LOC102168597	LOC102168597	NC_030810.1	5	1014
XR_001918427.1	gene-LOC106502397	LOC106502397	NC_030815.1	4	1091
XR_001917592.1	gene-LOC108634368	LOC108634368	NW_017189516.1	5	388
XR_001918984.1	gene-LOC108637379	LOC108637379	NC_030820.1	2	354
XR_001917544.1	gene-LOC108634326	LOC108634326	NW_017189516.1	3	261
XR_001918510.1	gene-LOC108636650	LOC108636650	NC_030815.1	3	585
XR_001917030.1	gene-LOC108633366	LOC108633366	NC_030809.1	2	1161
XR_310679.3	gene-LOC102183093	LOC102183093	NC_030825.1	2	1335
XR_001296495.2	gene-LOC102179299	LOC102179299	NC_030821.1	4	373
XR_311008.3	gene-LOC102173795	LOC102173795	NC_030830.1	3	1414
XR_311109.3	gene-LOC102184308	LOC102184308	NC_030833.1	3	2351
XR_001917032.1	gene-LOC108633370	LOC108633370	NC_030829.1	3	279
XR_001917633.1	gene-LOC108634473	LOC108634473	NW_017189517.1	3	385
XR_001917645.1	gene-LOC108634521	LOC108634521	NW_017189548.1	2	1864
XR_001919130.1	gene-LOC108637521	LOC108637521	NC_030821.1	4	3983
XR_001919816.1	gene-LOC108638420	LOC108638420	NC_030827.1	3	851
XR_001918596.1	gene-LOC108636834	LOC108636834	NC_030817.1	3	484
XR_310636.3	gene-LOC102182335	LOC102182335	NC_030824.1	5	2318
XR_001917528.1	gene-LOC108634252	LOC108634252	NC_030836.1	3	1149
XR_001917996.1	gene-LOC106502010	LOC106502010	NC_030811.1	3	506
XR_001296274.1	gene-LOC106502640	LOC106502640	NC_030818.1	4	403
XR_001295801.2	gene-LOC102178993	LOC102178993	NC_030813.1	4	402
XR_001918832.1	gene-LOC108637155	LOC108637155	NC_030818.1	2	1243
XR_001919029.1	gene-LOC108637399	LOC108637399	NC_030820.1	3	353
XR_001917265.1	gene-LOC108633897	LOC108633897	NC_030832.1	3	349
XR_001919804.1	gene-LOC108638412	LOC108638412	NC_030827.1	3	3658
XR_001296756.2	gene-LOC102188339	LOC102188339	NC_030825.1	3	424
XR_001917479.1	gene-LOC108634225	LOC108634225	NC_030836.1	2	3393
XR_001917267.1	gene-LOC108633898	LOC108633898	NC_030832.1	3	384
XR_001296716.2	gene-LOC106503034	LOC106503034	NC_030824.1	3	1909
XR_001296754.2	gene-LOC106503086	LOC106503086	NC_030809.1	2	380
XR_001918512.1	gene-LOC108636716	LOC108636716	NC_030816.1	3	693
XR_001919800.1	gene-LOC108638410	LOC108638410	NC_030827.1	2	649
XR_310476.3	gene-LOC102171166	LOC102171166	NC_030820.1	3	1450
XR_001919047.1	gene-LOC108637404	LOC108637404	NC_030820.1	2	2581
XR_001295968.2	gene-LOC106502399	LOC106502399	NC_030815.1	4	589
XR_001918260.1	gene-LOC108636335	LOC108636335	NC_030814.1	3	1417
XR_001296528.2	gene-LOC102184166	LOC102184166	NC_030821.1	4	1585
XR_001917273.1	gene-LOC108633903	LOC108633903	NC_030832.1	3	2161
XR_001297039.2	gene-LOC102173612	LOC102173612	NC_030828.1	3	766
XR_001917189.1	gene-LOC108633811	LOC108633811	NC_030831.1	3	2499
XR_001918520.1	gene-LOC108636718	LOC108636718	NC_030816.1	4	3292
XR_001919144.1	gene-LOC102179299	LOC102179299	NC_030821.1	3	983
XR_001919440.1	gene-LOC102181078	LOC102181078	NC_030809.1	3	1086
XR_001296639.2	gene-LOC106502957	LOC106502957	NC_030823.1	3	674
XR_001295912.2	gene-LOC106502354	LOC106502354	NC_030814.1	2	6657
XR_001919371.1	gene-LOC108637851	LOC108637851	NC_030824.1	2	824
XR_001918965.1	gene-LOC102168462	LOC102168462	NC_030820.1	4	2174
XR_001918294.1	gene-LOC106502361	LOC106502361	NC_030814.1	4	5177
XR_001917752.1	gene-LOC108635110	LOC108635110	NW_017204678.1	2	1664
XR_001918578.1	gene-LOC106502475	LOC106502475	NC_030816.1	5	1123
XR_001919507.1	gene-LOC108637992	LOC108637992	NC_030825.1	4	1220
XR_001919833.1	gene-LOC108638486	LOC108638486	NC_030828.1	4	730
XR_001296637.2	gene-LOC106502956	LOC106502956	NC_030823.1	3	2815
XR_001919505.1	gene-LOC108637991	LOC108637991	NC_030825.1	4	943
XR_001918528.1	gene-LOC108636723	LOC108636723	NC_030816.1	5	2296
XR_001919361.1	gene-LOC108637846	LOC108637846	NC_030824.1	3	9093
XR_001295938.2	gene-LOC102181949	LOC102181949	NC_030814.1	2	298
XR_001917908.1	gene-LOC106501952	LOC106501952	NC_030810.1	3	229
XR_001919178.1	gene-LOC106502817	LOC106502817	NC_030821.1	3	383
XR_001918635.1	gene-LOC108636919	LOC108636919	NC_030817.1	3	1113
XR_001918838.1	gene-LOC108637157	LOC108637157	NC_030818.1	2	2438
XR_001918718.1	gene-LOC106502531	LOC106502531	NC_030817.1	3	1541
XR_001296254.2	gene-LOC106502607	LOC106502607	NC_030818.1	3	1581
XR_001918633.1	gene-LOC108636918	LOC108636918	NC_030817.1	2	1618
XR_001917639.1	gene-LOC102169181	LOC102169181	NW_017189517.1	4	2915
XR_001919154.1	gene-LOC102186225	LOC102186225	NC_030821.1	6	1601
XR_001917674.1	gene-LOC108634661	LOC108634661	NW_017189756.1	3	220
XR_311167.3	gene-LOC102182198	LOC102182198	NC_030835.1	4	904
XR_001917897.1	gene-LOC108635640	LOC108635640	NC_030810.1	3	788
XR_309816.3	gene-LOC102176474	LOC102176474	NC_030809.1	5	1230
XR_001295904.2	gene-LOC106502348	LOC106502348	NC_030814.1	3	446
XR_001919488.1	gene-LOC106503122	LOC106503122	NC_030825.1	4	894
XR_001919782.1	gene-LOC108638402	LOC108638402	NC_030827.1	4	420
XR_001917351.1	gene-LOC106503635	LOC106503635	NC_030833.1	3	804
XR_001918212.1	gene-LOC108636236	LOC108636236	NC_030813.1	3	211
XR_001296983.2	gene-LOC106503332	LOC106503332	NC_030827.1	3	3822
XR_001296137.2	gene-LOC106502515	LOC106502515	NC_030817.1	2	1461
XR_001295902.2	gene-LOC106502345	LOC106502345	NC_030814.1	3	844
XR_001917197.1	gene-LOC108633847	LOC108633847	NC_030832.1	2	471
XR_001918393.1	gene-LOC108636417	LOC108636417	NC_030808.1	4	4099
XR_001917361.1	gene-LOC108634082	LOC108634082	NC_030834.1	2	358
XR_311086.3	gene-LOC102187096	LOC102187096	NC_030832.1	4	811
XR_001297444.2	gene-LOC106503731	LOC106503731	NC_030836.1	2	951
XR_001296653.2	gene-LOC106502978	LOC106502978	NC_030823.1	2	2084
XR_001917363.1	gene-LOC108634083	LOC108634083	NC_030808.1	2	936
XR_001918460.1	gene-LOC102176916	LOC102176916	NC_030808.1	5	1291
XR_001295495.2	gene-LOC106501953	LOC106501953	NC_030810.1	3	657
XR_001297446.2	gene-LOC106503733	LOC106503733	NC_030836.1	9	6638
XR_001296811.2	gene-LOC106503145	LOC106503145	NC_030825.1	3	282
XR_001917365.1	gene-LOC108634085	LOC108634085	NC_030834.1	3	861
XR_001917042.1	gene-LOC102173237	LOC102173237	NC_030829.1	4	2518
XR_001918383.1	gene-LOC102172703	LOC102172703	NC_030814.1	5	1611
XR_001917419.1	gene-LOC108634148	LOC108634148	NC_030835.1	4	1350
XR_001297035.2	gene-LOC102188715	LOC102188715	NC_030828.1	4	1896
XR_001919256.1	gene-LOC108637757	LOC108637757	NC_030823.1	3	392
XR_001296544.2	gene-LOC106502872	LOC106502872	NC_030821.1	3	1812
XR_310154.3	gene-LOC102176322	LOC102176322	NC_030814.1	4	740
XR_001297466.2	gene-LOC106503754	LOC106503754	NC_030836.1	3	2984
XR_001295502.2	gene-LOC102189087	LOC102189087	NC_030810.1	4	406
XR_309707.3	gene-LOC102186800	LOC102186800	NC_030808.1	3	839
XR_001296818.2	gene-LOC106503175	LOC106503175	NC_030825.1	2	2600
XR_001919638.1	gene-LOC108638198	LOC108638198	NC_030826.1	2	2169
XR_001296603.2	gene-LOC106502934	LOC106502934	NC_030823.1	3	1411
XR_001918645.1	gene-LOC108636940	LOC108636940	NC_030817.1	3	732
XR_309983.3	gene-LOC102180999	LOC102180999	NC_030812.1	3	554
XR_001296548.2	gene-LOC106502876	LOC106502876	NC_030822.1	2	363
XR_001919726.1	gene-LOC108638278	LOC108638278	NC_030826.1	2	640
XR_001297367.1	gene-LOC106503670	LOC106503670	NC_030834.1	3	469
XR_001297178.2	gene-LOC106503484	LOC106503484	NC_030830.1	2	1834
XR_001919236.1	gene-LOC108637679	LOC108637679	NC_030822.1	6	1952
XR_001918580.1	gene-LOC108636781	LOC108636781	NC_030816.1	4	554
XR_001919031.1	gene-LOC108637400	LOC108637400	NC_030820.1	2	4321
XR_001919262.1	gene-LOC108637761	LOC108637761	NC_030809.1	3	506
XR_001296286.2	gene-LOC102188412	LOC102188412	NC_030818.1	9	1724
XR_001918639.1	gene-LOC106502578	LOC106502578	NC_030817.1	2	2765
XR_001919035.1	gene-LOC108637401	LOC108637401	NC_030820.1	2	2628
XR_001296558.2	gene-LOC106502882	LOC106502882	NC_030809.1	3	3356
XR_001297089.2	gene-LOC106503413	LOC106503413	NC_030829.1	4	711
XR_001919266.1	gene-LOC102191067	LOC102191067	NC_030823.1	3	780
XR_001919240.1	gene-RPL37A	RPL37A	NC_030809.1	5	642
XR_001296113.2	gene-LOC106502489	LOC106502489	NC_030816.1	3	903
XR_001919486.1	gene-LOC106503127	LOC106503127	NC_030825.1	3	884
XR_310424.3	gene-LOC102178635	LOC102178635	NC_030818.1	3	969
XR_001920012.1	gene-LOC108638642	LOC108638642	NC_030829.1	2	451
XR_001918242.1	gene-LOC108636254	LOC108636254	NC_030808.1	2	3679
XR_001917401.1	gene-HNRNPF	HNRNPF	NC_030835.1	4	2505
XR_001918047.1	gene-LOC108636003	LOC108636003	NC_030812.1	3	1411
XR_001918240.1	gene-LOC108636249	LOC108636249	NC_030813.1	2	3305
XR_001919408.1	gene-LOC108637891	LOC108637891	NC_030824.1	6	777
XR_310041.3	gene-LOC102181372	LOC102181372	NC_030812.1	3	1902
XR_001918315.1	gene-LOC108636374	LOC108636374	NC_030814.1	3	1594
XR_001296416.2	gene-LOC106502768	LOC106502768	NC_030820.1	2	398
XR_001296599.2	gene-LOC102172741	LOC102172741	NC_030822.1	7	956
XR_001295701.2	gene-LOC106502114	LOC106502114	NC_030808.1	3	299
XR_001919637.1	gene-LOC108638198	LOC108638198	NC_030826.1	2	2166
XR_001917803.1	gene-LOC108635452	LOC108635452	NW_017216124.1	2	150
XR_001919926.1	gene-LOC102178490	LOC102178490	NC_030828.1	4	1574
XR_001918884.1	gene-LOC102168737	LOC102168737	NC_030818.1	3	2533
XR_001917417.1	gene-LOC108634147	LOC108634147	NC_030810.1	2	1622
XR_310723.1	gene-LOC102184275	LOC102184275	NC_030825.1	3	553
XR_001917280.1	gene-LOC108633914	LOC108633914	NC_030832.1	2	2173
XR_001918886.1	gene-LOC102168737	LOC102168737	NC_030818.1	4	2110
XR_001918766.1	gene-LOC108637128	LOC108637128	NC_030818.1	3	1462
XR_001917286.1	gene-LOC108633915	LOC108633915	NC_030832.1	3	1356
XR_001919908.1	gene-LOC108638524	LOC108638524	NC_030828.1	3	372
XR_001296554.1	gene-LOC102182151	LOC102182151	NC_030822.1	4	627
XR_001296802.2	gene-LOC106503135	LOC106503135	NC_030825.1	4	662
XR_001918760.1	gene-LOC108637124	LOC108637124	NC_030818.1	2	846
XR_310213.3	gene-LOC102176325	LOC102176325	NC_030815.1	3	295
XR_311096.3	gene-LOC102180279	LOC102180279	NC_030832.1	3	793
XR_001297172.2	gene-LOC102178778	LOC102178778	NC_030809.1	6	1068
XR_311230.3	gene-LOC102171223	LOC102171223	NW_017189517.1	3	401
XR_001296572.2	gene-LOC106502897	LOC106502897	NC_030809.1	4	835
XR_001920002.1	gene-LOC106503413	LOC106503413	NC_030829.1	4	1144
XR_001919403.1	gene-LOC108637888	LOC108637888	NC_030824.1	3	961
XR_001297095.2	gene-LOC106503416	LOC106503416	NC_030829.1	3	3285
XR_001297241.2	gene-LOC106503541	LOC106503541	NC_030831.1	3	2839
XR_001917801.1	gene-LOC108635434	LOC108635434	NW_017215735.1	3	757
XR_001919858.1	gene-KLC1	KLC1	NC_030828.1	17	2427
XR_001918170.1	gene-LOC108636204	LOC108636204	NC_030813.1	2	690
XR_001919639.1	gene-LOC106503297	LOC106503297	NC_030826.1	3	751
XR_310562.3	gene-LOC102178464	LOC102178464	NC_030822.1	4	1227
XR_001917827.1	gene-C3H1orf52	C3H1orf52	NC_030810.1	3	1627
XR_001919524.1	gene-DMWD	DMWD	NC_030825.1	5	2720
XR_001918172.1	gene-LOC108636209	LOC108636209	NC_030813.1	2	1112
XR_001296312.2	gene-LOC102171346	LOC102171346	NC_030818.1	2	1327
XR_001919936.1	gene-LOC108638535	LOC108638535	NC_030828.1	2	1938
XR_001919111.1	gene-LOC106502858	LOC106502858	NC_030821.1	2	1119
XR_001918174.1	gene-LOC108636212	LOC108636212	NC_030813.1	2	2411
XR_001919183.1	gene-LOC108637627	LOC108637627	NC_030822.1	4	1516
XR_001918400.1	gene-LOC102176038	LOC102176038	NC_030814.1	2	320
XR_001919617.1	gene-LOC108638192	LOC108638192	NC_030826.1	4	1210
XR_001919906.1	gene-LOC102177005	LOC102177005	NC_030828.1	3	1231
XR_001919113.1	gene-LOC102176344	LOC102176344	NC_030821.1	4	2113
XR_001920006.1	gene-LOC108638639	LOC108638639	NC_030809.1	3	691
XR_001918402.1	gene-LOC108636462	LOC108636462	NC_030814.1	4	334
XR_001917833.1	gene-LOC102173804	LOC102173804	NC_030810.1	4	959
XR_309950.3	gene-LOC102190196	LOC102190196	NC_030811.1	6	1361
XR_001918325.1	gene-LOC108636381	LOC108636381	NC_030814.1	2	555
XR_001918387.1	gene-LOC102172529	LOC102172529	NC_030814.1	3	664
XR_001919550.1	gene-LOC108638018	LOC108638018	NC_030825.1	5	2279
XR_310566.3	gene-LOC102187335	LOC102187335	NC_030822.1	3	1305
XR_001918684.1	gene-LOC106502546	LOC106502546	NC_030817.1	4	1073
XR_001919552.1	gene-LOC108638019	LOC108638019	NC_030825.1	2	1836
XR_001917238.1	gene-LOC108633879	LOC108633879	NC_030832.1	2	645
XR_001917701.1	gene-LOC108634835	LOC108634835	NW_017190166.1	3	361
XR_001919932.1	gene-LOC108638531	LOC108638531	NC_030828.1	2	890
XR_001919554.1	gene-LOC108638021	LOC108638021	NC_030825.1	3	478
XR_001296239.1	gene-LOC106502596	LOC106502596	NC_030818.1	3	833
XR_001296680.2	gene-LOC106503011	LOC106503011	NC_030824.1	3	2037
XR_001918333.1	gene-LOC108636390	LOC108636390	NC_030814.1	4	2650
XR_001297184.2	gene-LOC106503485	LOC106503485	NC_030830.1	4	1916
XR_001296678.2	gene-LOC106503008	LOC106503008	NC_030823.1	3	402
XR_001919388.1	gene-LOC108637875	LOC108637875	NC_030824.1	3	335
XR_001918864.1	gene-LOC108637167	LOC108637167	NC_030809.1	4	611
XR_001917585.1	gene-LOC108634361	LOC108634361	NW_017189516.1	2	3810
XR_001919542.1	gene-LOC108638007	LOC108638007	NC_030825.1	2	573
XR_001919867.1	gene-LOC106503341	LOC106503341	NC_030828.1	5	1323
XR_001918138.1	gene-LOC108636077	LOC108636077	NC_030812.1	2	2051
XR_001919107.1	gene-LOC108637502	LOC108637502	NC_030821.1	3	298
XR_001919857.1	gene-KLC1	KLC1	NC_030828.1	17	3750
XR_310831.3	gene-LOC102185776	LOC102185776	NC_030826.1	3	1331
XR_001917162.1	gene-LOC108633792	LOC108633792	NC_030831.1	3	378
XR_001295696.2	gene-LOC102168701	LOC102168701	NC_030812.1	4	488
XR_001919859.1	gene-KLC1	KLC1	NC_030828.1	16	3699
XR_001919570.1	gene-LOC108638049	LOC108638049	NC_030825.1	2	1160
XR_001295694.2	gene-LOC106502109	LOC106502109	NC_030812.1	4	1498
XR_001296684.2	gene-LOC102174864	LOC102174864	NC_030824.1	4	669
XR_001919879.1	gene-LRRC28	LRRC28	NC_030828.1	11	1626
XR_001917166.1	gene-LOC102188994	LOC102188994	NC_030831.1	4	1578
XR_001917819.1	gene-LOC108635552	LOC108635552	NW_017218737.1	2	578
XR_001917660.1	gene-LOC108634603	LOC108634603	NW_017189664.1	2	1196
XR_001918817.1	gene-LOC108637150	LOC108637150	NC_030818.1	2	1757
XR_001295729.2	gene-LOC106502135	LOC106502135	NC_030812.1	3	441
XR_001919875.1	gene-LOC108638515	LOC108638515	NC_030828.1	2	1152
XR_001919064.1	gene-LOC108637419	LOC108637419	NC_030820.1	3	318
XR_001295808.2	gene-LOC106502217	LOC106502217	NC_030813.1	4	1453
XR_001919873.1	gene-LOC108638513	LOC108638513	NC_030828.1	2	1415
XR_001919088.1	gene-NFATC2	NFATC2	NC_030820.1	11	7294
XR_001297002.2	gene-LOC106503341	LOC106503341	NC_030828.1	4	2467
XR_001296060.2	gene-LOC106502464	LOC106502464	NC_030816.1	2	2205
XR_001919997.1	gene-LOC108638632	LOC108638632	NC_030829.1	2	1087
XR_001918523.1	gene-LOC106502469	LOC106502469	NC_030816.1	4	1156
XR_001917614.1	gene-LOC108634458	LOC108634458	NW_017189517.1	4	561
XR_001295777.2	gene-LOC106502189	LOC106502189	NC_030813.1	3	614
XR_001918226.1	gene-LOC108636242	LOC108636242	NC_030813.1	2	2120
XR_001296062.1	gene-LOC102190228	LOC102190228	NC_030816.1	3	266
XR_001919016.1	gene-LOC108637393	LOC108637393	NC_030820.1	2	1202
XR_001918293.1	gene-LOC106502361	LOC106502361	NC_030814.1	4	5154
XR_001919999.1	gene-LOC102191471	LOC102191471	NC_030829.1	5	1255
XR_001918837.1	gene-LOC102173396	LOC102173396	NC_030818.1	3	4497

## Sheet: mRNA_information
mRNA_ID	mRNA_Gene_ID	mRNA_Gene_Name	Chromosome	Exon_number	Length
Novel_014887	XLOC_143854	--	NC_030821.1	6	3458
Novel_004898	XLOC_045799	--	NC_030811.1	33	12881
Novel_004899	XLOC_045799	--	NC_030811.1	32	12851
XM_005690178.2	gene-LOC102175320	LOC102175320	NC_030822.1	1	930
XM_018038520.1	gene-ZNF165	ZNF165	NC_030830.1	4	1691
Novel_004892	XLOC_045799	--	NC_030811.1	32	12884
Novel_004893	XLOC_045799	--	NC_030811.1	30	12776
Novel_000861	XLOC_008347	--	NC_030808.1	17	1833
Novel_004891	XLOC_045799	--	NC_030811.1	33	13124
Novel_004896	XLOC_045799	--	NC_030811.1	35	13172
XR_001919717.1	gene-CENPV	CENPV	NC_030826.1	7	1454
Novel_004894	XLOC_045799	--	NC_030811.1	33	12902
XM_013974243.2	gene-LOC102174890	LOC102174890	NC_030831.1	5	986
Novel_019090	XLOC_181931	--	NC_030825.1	11	1749
XM_018043726.1	gene-LOC108634324	LOC108634324	NW_017189516.1	3	1281
XM_018039398.1	gene-KCNG2	KCNG2	NC_030831.1	2	2708
Novel_002729	XLOC_026412	--	NC_030810.1	3	1465
XM_005694577.1	gene-SMIM23	SMIM23	NC_030827.1	4	411
XM_018061103.1	gene-MVK	MVK	NC_030824.1	10	1716
XM_018051671.1	gene-TGFBR3L	TGFBR3L	NC_030814.1	8	1180
XM_018050040.1	gene-FAM172A	FAM172A	NC_030814.1	10	4862
Novel_002722	XLOC_026374	--	NC_030810.1	11	1272
XM_018059664.1	gene-CBL	CBL	NC_030822.1	17	11007
Novel_002720	XLOC_026298	--	NC_030810.1	9	3652
Novel_002721	XLOC_026358	--	NC_030810.1	6	1472
Novel_002726	XLOC_026384	--	NC_030810.1	5	1423
Novel_002727	XLOC_026412	--	NC_030810.1	2	850
Novel_002724	XLOC_026384	--	NC_030810.1	6	1747
Novel_002725	XLOC_026384	--	NC_030810.1	6	1799
XM_018065508.1	gene-CENPK	CENPK	NC_030827.1	10	2089
XM_018051752.1	gene-LOC106502257	LOC106502257	NC_030814.1	4	1619
Novel_000860	XLOC_008341	--	NC_030808.1	18	6327
Novel_004113	XLOC_038158	--	NC_030811.1	11	8538
XM_018060880.1	gene-CSRP1	CSRP1	NC_030823.1	6	1624
XM_018062039.1	gene-PLLP	PLLP	NC_030825.1	4	1527
Novel_009140	XLOC_086845	--	NC_030815.1	21	10655
Novel_021839	XLOC_204485	--	NC_030828.1	5	1176
XM_018058625.1	gene-PTK2	PTK2	NC_030821.1	35	4459
Novel_005658	XLOC_052896	--	NC_030812.1	10	2124
Novel_013148	XLOC_125605	--	NC_030818.1	39	7499
Novel_013149	XLOC_125734	--	NC_030819.1	3	1919
Novel_013144	XLOC_125605	--	NC_030818.1	39	7493
XM_018051140.1	gene-ZNF358	ZNF358	NC_030814.1	3	2201
Novel_013146	XLOC_125605	--	NC_030818.1	39	7478
Novel_013147	XLOC_125605	--	NC_030818.1	40	7463
XM_018044954.1	gene-LOC108634752	LOC108634752	NW_017189962.1	6	1146
Novel_004890	XLOC_045788	--	NC_030811.1	6	1709
Novel_013142	XLOC_125593	--	NC_030818.1	13	3259
Novel_013143	XLOC_125595	--	NC_030818.1	2	1386
Novel_004760	XLOC_044211	--	NC_030811.1	2	3393
XM_005692309.3	gene-DMKN	DMKN	NC_030825.1	19	1948
XM_018059266.1	gene-HIPK3	HIPK3	NC_030822.1	16	7622
Novel_004763	XLOC_044231	--	NC_030811.1	4	6975
XM_018060516.1	gene-MIB2	MIB2	NC_030823.1	18	4754
Novel_004765	XLOC_044231	--	NC_030811.1	28	12962
Novel_004766	XLOC_044231	--	NC_030811.1	27	12932
Novel_004767	XLOC_044231	--	NC_030811.1	29	13082
Novel_004768	XLOC_044231	--	NC_030811.1	28	12953
XM_005682609.3	gene-IZUMO4	IZUMO4	NC_030814.1	9	972
Novel_016516	XLOC_159271	--	NC_030823.1	4	3631
Novel_016517	XLOC_159306	--	NC_030823.1	5	1829
Novel_016510	XLOC_159140	--	NC_030823.1	17	3201
Novel_016511	XLOC_159140	--	NC_030823.1	17	3012
Novel_016512	XLOC_159140	--	NC_030823.1	18	8489
Novel_004897	XLOC_045799	--	NC_030811.1	30	12755
Novel_005653	XLOC_052875	--	NC_030812.1	5	6495
XM_018039739.1	gene-CELF4	CELF4	NC_030831.1	13	3957
Novel_019916	XLOC_185767	--	NC_030826.1	10	1544
XM_018060632.1	gene-ASTN1	ASTN1	NC_030823.1	23	4871
Novel_014882	XLOC_143819	--	NC_030821.1	20	2903
Novel_004895	XLOC_045799	--	NC_030811.1	31	12833
XM_005681882.3	gene-SPARCL1	SPARCL1	NC_030813.1	11	3089
Novel_019910	XLOC_185751	--	NC_030826.1	2	3694
XM_018063735.1	gene-ST6GALNAC2	ST6GALNAC2	NC_030826.1	9	1861
Novel_019091	XLOC_181931	--	NC_030825.1	7	1206
Novel_005657	XLOC_052896	--	NC_030812.1	10	2369
XM_018061113.1	gene-GIT2	GIT2	NC_030824.1	19	5220
Novel_010849	XLOC_105199	--	NC_030817.1	6	2980
XM_018041071.1	gene-CLDN3	CLDN3	NC_030832.1	1	1467
Novel_005656	XLOC_052889	--	NC_030812.1	8	6645
XM_018043485.1	gene-INS	INS	NC_030836.1	3	399
Novel_019093	XLOC_181935	--	NC_030825.1	4	1601
XM_005674851.3	gene-LOC102180889	LOC102180889	NC_030808.1	6	1245
Novel_014883	XLOC_143819	--	NC_030821.1	19	2879
XM_018040663.1	gene-TRAF7	TRAF7	NC_030832.1	21	2511
XM_018050874.1	gene-UBXN6	UBXN6	NC_030814.1	10	1611
Novel_005654	XLOC_052875	--	NC_030812.1	8	6362
XM_018041790.1	gene-PLPP5	PLPP5	NC_030834.1	7	1851
XM_018058706.1	gene-OPLAH	OPLAH	NC_030821.1	29	5572
XM_018062166.1	gene-ACD	ACD	NC_030825.1	12	1899
XM_018041658.1	gene-EBF3	EBF3	NC_030833.1	17	4984
XM_005690256.2	gene-LOC102181522	LOC102181522	NC_030822.1	1	983
XM_018060639.1	gene-RASAL2	RASAL2	NC_030823.1	18	10066
XM_018051446.1	gene-UBA52	UBA52	NC_030814.1	5	690
Novel_006305	XLOC_058694	--	NC_030812.1	2	1513
XM_018046798.1	gene-ZNF467	ZNF467	NC_030811.1	4	2478
XM_018049394.1	gene-APBB2	APBB2	NC_030813.1	17	3641
XM_018057695.1	gene-POFUT1	POFUT1	NC_030820.1	5	1448
Novel_019097	XLOC_181939	--	NC_030825.1	21	2412
Novel_006306	XLOC_058695	--	NC_030812.1	2	1529
XM_013969741.2	gene-TRIM68	TRIM68	NC_030822.1	6	2882
Novel_019098	XLOC_181941	--	NC_030825.1	12	3783
XM_005686572.3	gene-MCFD2	MCFD2	NC_030818.1	4	1978
XM_005679544.3	gene-PRSS2	PRSS2	NC_030811.1	5	1018
Novel_002723	XLOC_026376	--	NC_030810.1	7	859
XM_018066266.1	gene-WDR20	WDR20	NC_030828.1	5	2678
XM_018047666.1	gene-PCBP2	PCBP2	NC_030812.1	14	1644
XM_018063195.1	gene-LOC102189667	LOC102189667	NC_030825.1	5	1245
XM_018058812.1	gene-MFF	MFF	NC_030809.1	10	2065
Novel_006302	XLOC_058676	--	NC_030812.1	14	1730
XM_018049324.1	gene-LCORL	LCORL	NC_030813.1	7	5558
XM_013962458.2	gene-HHLA2	HHLA2	NC_030808.1	12	2960
XM_005688164.3	gene-TMEM230	TMEM230	NC_030820.1	4	1591
XM_018063076.1	gene-LOC102184937	LOC102184937	NC_030825.1	4	633
XM_018051430.1	gene-KIAA1683	KIAA1683	NC_030814.1	2	4672
XM_018059565.1	gene-LOC102172084	LOC102172084	NC_030822.1	27	3885
XM_018058299.1	gene-RGS22	RGS22	NC_030821.1	24	4482
XM_018057689.1	gene-CCM2L	CCM2L	NC_030820.1	10	3414
XM_013972988.2	gene-WDR93	WDR93	NC_030828.1	6	804
XM_018041339.1	gene-LOC102188304	LOC102188304	NC_030833.1	8	1499
XM_018060407.1	gene-UTS2	UTS2	NC_030823.1	4	1075
XM_018056602.1	gene-POMP	POMP	NC_030819.1	6	1374
XM_005677175.2	gene-NIT1	NIT1	NC_030810.1	7	1490
XM_018066978.1	gene-ATG7	ATG7	NC_030829.1	20	3157
XM_013971271.2	gene-AP1G1	AP1G1	NC_030825.1	23	6878
XM_018064400.1	gene-WDR81	WDR81	NC_030826.1	7	5147
XM_013966062.2	gene-INVS	INVS	NC_030815.1	17	5025
XM_018065794.1	gene-LOC102176364	LOC102176364	NC_030827.1	3	682
XM_018044475.1	gene-PDCD1	PDCD1	NW_017189568.1	4	1570
XM_005698147.3	gene-CISD1	CISD1	NC_030833.1	3	787
Novel_012999	XLOC_125028	--	NC_030818.1	18	15517
XM_005690946.2	gene-RGSL1	RGSL1	NC_030823.1	21	3893
XM_018038489.1	gene-TRH	TRH	NC_030829.1	3	1570
Novel_018059	XLOC_173206	--	NC_030824.1	12	2047
XM_018045415.1	gene-LOC108635144	LOC108635144	NW_017208149.1	1	339
Novel_018057	XLOC_173190	--	NC_030824.1	11	9256
Novel_018056	XLOC_173190	--	NC_030824.1	11	9259
Novel_018055	XLOC_173188	--	NC_030824.1	6	1961
Novel_018054	XLOC_173188	--	NC_030824.1	7	2017
Novel_018053	XLOC_173188	--	NC_030824.1	7	1823
Novel_018052	XLOC_173185	--	NC_030824.1	15	6752
XM_018049511.1	gene-LOC102186672	LOC102186672	NC_030813.1	10	3385
Novel_018050	XLOC_173185	--	NC_030824.1	4	4308
XM_018065906.1	gene-NKX2-1	NKX2-1	NC_030828.1	3	2213
Novel_022351	XLOC_209563	--	NC_030829.1	7	2814
XM_018051985.1	gene-PTPRD	PTPRD	NC_030815.1	36	9840
XM_005701067.3	gene-CA5B	CA5B	NW_017189516.1	8	3228
XM_018053350.1	gene-LOC102182304	LOC102182304	NC_030816.1	3	966
Novel_000947	XLOC_009407	--	NC_030808.1	8	5602
XM_018045923.1	gene-RHOC	RHOC	NC_030810.1	5	1171
XM_018049472.1	gene-EXOC1	EXOC1	NC_030813.1	21	3581
XM_018053517.1	gene-LOC102168262	LOC102168262	NC_030816.1	1	1029
XM_018044469.1	gene-LOC102180758	LOC102180758	NW_017189560.1	16	3474
XM_005682628.2	gene-LOC102190507	LOC102190507	NC_030814.1	5	420
XM_018043723.1	gene-LOC108634321	LOC108634321	NW_017189516.1	1	924
XM_018045862.1	gene-ATXN7L2	ATXN7L2	NC_030810.1	10	2550
XM_018059446.1	gene-LOC102179935	LOC102179935	NC_030822.1	5	1194
Novel_010481	XLOC_101529	--	NC_030816.1	22	2713
XM_005697744.2	gene-SEPT14	2024-09-14	NC_030832.1	10	1858
XM_018056557.1	gene-TNFRSF19	TNFRSF19	NC_030819.1	11	4259
Novel_027549	XLOC_262425	--	NW_017189524.1	17	2464
Novel_008637	XLOC_082341	--	NC_030814.1	5	4921
XM_018054431.1	gene-RHOV	RHOV	NC_030817.1	3	1710
XR_001919032.1	gene-DNAJC5	DNAJC5	NC_030820.1	6	4307
XM_018038200.1	gene-LOC102190876	LOC102190876	NC_030809.1	11	1593
XM_005683720.3	gene-MAMDC2	MAMDC2	NC_030815.1	14	3407
Novel_011327	XLOC_108832	--	NC_030817.1	4	6053
XM_018050945.1	gene-ADGRE1	ADGRE1	NC_030814.1	33	4835
Novel_024289	XLOC_226282	--	NC_030832.1	4	1437
Novel_014988	XLOC_145192	--	NC_030821.1	19	5209
XM_018054100.1	gene-EXOC5	EXOC5	NC_030817.1	17	4063
XM_018050844.1	gene-NCK1	NCK1	NC_030808.1	3	1475
Novel_010608	XLOC_103324	--	NC_030816.1	2	2507
XM_013973192.2	gene-KLHL28	KLHL28	NC_030828.1	5	6234
XM_018055441.1	gene-APLF	APLF	NC_030818.1	9	2572
XM_018045401.1	gene-LOC108635118	LOC108635118	NW_017205988.1	4	1323
XM_018064833.1	gene-MBTD1	MBTD1	NC_030826.1	16	5280
Novel_014985	XLOC_145192	--	NC_030821.1	17	6206
XM_018059959.1	gene-LOC102179033	LOC102179033	NC_030823.1	3	1434
Novel_014984	XLOC_145117	--	NC_030821.1	10	1445
Novel_024418	XLOC_227441	--	NC_030832.1	13	8417
Novel_022049	XLOC_207375	--	NC_030829.1	5	6214
XM_005695570.3	gene-ENTPD3	ENTPD3	NC_030829.1	11	2773
Novel_014987	XLOC_145192	--	NC_030821.1	18	6296
XM_005690076.3	gene-NAT10	NAT10	NC_030822.1	29	3871
XM_018055313.1	gene-RAP1GAP	RAP1GAP	NC_030809.1	25	3248
XM_018061204.1	gene-CTSO	CTSO	NC_030824.1	9	3018
Novel_014986	XLOC_145192	--	NC_030821.1	16	6008
Novel_007650	XLOC_071939	--	NC_030814.1	10	7888
XM_018044323.1	gene-VMA21	VMA21	NW_017189518.1	4	4336
XM_005701394.3	gene-TCFL5	TCFL5	NC_030820.1	6	2197
XM_005699304.3	gene-C28H10orf99	C28H10orf99	NC_030835.1	3	1165
XM_018046278.1	gene-NRROS	NRROS	NC_030808.1	3	2541
XM_018050280.1	gene-APBB3	APBB3	NC_030814.1	12	1890
Novel_007652	XLOC_071944	--	NC_030814.1	3	4049
Novel_014983	XLOC_145117	--	NC_030821.1	29	6002
Novel_013145	XLOC_125605	--	NC_030818.1	39	7433
XM_018051075.1	gene-DNM2	DNM2	NC_030814.1	21	3629
XM_013965041.2	gene-LOC102183680	LOC102183680	NC_030814.1	13	1884
XM_005676186.2	gene-CXCR4	CXCR4	NC_030809.1	2	1693
XM_018039293.1	gene-FRS3	FRS3	NC_030830.1	7	3531
Novel_022047	XLOC_207360	--	NC_030829.1	13	5419
XM_005693652.2	gene-LOC102178941	LOC102178941	NC_030826.1	5	1314
XM_005698381.3	gene-PDLIM1	PDLIM1	NC_030833.1	7	1537
XM_005687724.3	gene-GPR18	GPR18	NC_030819.1	2	1459
XM_018041323.1	gene-KCNIP2	KCNIP2	NC_030833.1	8	3920
XM_013968293.2	gene-LOC102184634	LOC102184634	NC_030819.1	15	2107
XM_005696321.3	gene-MEA1	MEA1	NC_030830.1	4	791
Novel_013140	XLOC_125574	--	NC_030818.1	12	2442
XM_018039337.1	gene-BCL2	BCL2	NC_030831.1	3	2110
XM_018065263.1	gene-ZNF385B	ZNF385B	NC_030809.1	10	3102
Novel_025416	XLOC_237352	--	NC_030834.1	5	1022
Novel_013141	XLOC_125581	--	NC_030818.1	3	6003
XM_005693100.2	gene-MKS1	MKS1	NC_030826.1	18	2271
Novel_019823	XLOC_185347	--	NC_030826.1	28	3785
XM_018061963.1	gene-SIAH1	SIAH1	NC_030825.1	2	2112
Novel_022043	XLOC_207282	--	NC_030829.1	6	2512
XM_005699666.2	gene-LOC102180192	LOC102180192	NC_030836.1	9	1182
Novel_025466	XLOC_238001	--	NC_030834.1	4	45790
Novel_022042	XLOC_207282	--	NC_030829.1	5	2910
XM_018041424.1	gene-PLEKHA1	PLEKHA1	NC_030833.1	13	3778
Novel_027216	XLOC_257864	--	NW_017189517.1	38	5999
Novel_006588	XLOC_061061	--	NC_030813.1	2	3148
Novel_006589	XLOC_061073	--	NC_030813.1	24	5512
XM_018047886.1	gene-RPAP3	RPAP3	NC_030812.1	17	2636
Novel_004761	XLOC_044221	--	NC_030811.1	2	7398
Novel_006582	XLOC_060955	--	NC_030813.1	2	5599
Novel_006583	XLOC_061017	--	NC_030813.1	15	4905
Novel_006580	XLOC_060955	--	NC_030813.1	11	9972
XR_001918486.1	gene-PXDN	PXDN	NC_030815.1	24	6159
XM_018046611.1	gene-FOXP2	FOXP2	NC_030811.1	21	5694
Novel_004762	XLOC_044221	--	NC_030811.1	11	11336
Novel_006584	XLOC_061027	--	NC_030813.1	11	3604
XM_018054945.1	gene-MAP4K4	MAP4K4	NC_030818.1	32	7266
Novel_019073	XLOC_181847	--	NC_030825.1	3	4719
Novel_008486	XLOC_081674	--	NC_030814.1	7	1176
XM_018067174.1	gene-MATN1	MATN1	NC_030809.1	8	1840
XM_018066268.1	gene-CSPG4	CSPG4	NC_030828.1	10	8000
Novel_022357	XLOC_209906	--	NC_030829.1	16	4668
XM_018040536.1	gene-FAM234A	FAM234A	NC_030832.1	12	2432
XM_018065740.1	gene-IRX1	IRX1	NC_030827.1	4	2691
XM_005700174.3	gene-SERPINA7	SERPINA7	NW_017189517.1	5	1372
Novel_025468	XLOC_238001	--	NC_030834.1	7	3687
XM_018067029.1	gene-AZI2	AZI2	NC_030829.1	9	2365
Novel_016519	XLOC_159307	--	NC_030823.1	9	9451
Novel_025105	XLOC_232744	--	NC_030833.1	2	7688
Novel_025104	XLOC_232744	--	NC_030833.1	2	4008
Novel_025107	XLOC_232744	--	NC_030833.1	3	2361
Novel_025106	XLOC_232744	--	NC_030833.1	3	9701
XM_005675123.3	gene-CLDN1	CLDN1	NC_030808.1	4	3130
Novel_019328	XLOC_183141	--	NC_030826.1	6	3502
XM_005685261.3	gene-PRMT5	PRMT5	NC_030817.1	17	2547
Novel_025102	XLOC_232723	--	NC_030833.1	8	16890
Novel_001561	XLOC_015020	--	NC_030809.1	26	7782
Novel_019329	XLOC_183141	--	NC_030826.1	7	3572
Novel_025109	XLOC_232844	--	NC_030833.1	7	4566
Novel_025108	XLOC_232844	--	NC_030833.1	8	2524
Novel_001600	XLOC_015243	--	NC_030809.1	13	1911
Novel_001601	XLOC_015248	--	NC_030809.1	35	4606
Novel_001602	XLOC_015251	--	NC_030809.1	9	4886
Novel_001603	XLOC_015256	--	NC_030809.1	13	5573
XM_018064215.1	gene-LOC102179590	LOC102179590	NC_030826.1	3	1870
Novel_001563	XLOC_015020	--	NC_030809.1	27	7402
Novel_001606	XLOC_015256	--	NC_030809.1	13	5246
XM_018046605.1	gene-GPA33	GPA33	NC_030810.1	7	1486
Novel_001608	XLOC_015337	--	NC_030809.1	4	7027
Novel_001609	XLOC_015337	--	NC_030809.1	7	7259
Novel_020557	XLOC_189799	--	NC_030826.1	3	1229
Novel_001562	XLOC_015020	--	NC_030809.1	26	7782
Novel_020551	XLOC_189768	--	NC_030826.1	6	1192
XM_005690272.2	gene-LOC102189502	LOC102189502	NC_030822.1	1	977
Novel_005589	XLOC_052560	--	NC_030812.1	3	13859
XM_018046559.1	gene-LOC102181495	LOC102181495	NC_030810.1	12	1981
XM_018061779.1	gene-HSDL1	HSDL1	NC_030825.1	5	3192
Novel_006051	XLOC_056743	--	NC_030812.1	28	4893
Novel_006052	XLOC_056743	--	NC_030812.1	28	4925
XM_018041297.1	gene-MYOF	MYOF	NC_030833.1	53	6811
XM_018049166.1	gene-TNIP3	TNIP3	NC_030813.1	11	2050
Novel_006055	XLOC_056743	--	NC_030812.1	28	3888
XM_005680550.3	gene-GLT8D2	GLT8D2	NC_030812.1	10	1548
XM_018045741.1	gene-ZNF644	ZNF644	NC_030810.1	7	5803
Novel_006058	XLOC_056748	--	NC_030812.1	5	7078
Novel_006059	XLOC_056750	--	NC_030812.1	14	8425
Novel_021684	XLOC_203254	--	NC_030828.1	2	1589
XM_005688091.2	gene-LOC102173480	LOC102173480	NC_030820.1	3	531
Novel_019071	XLOC_181847	--	NC_030825.1	3	4607
Novel_021683	XLOC_203237	--	NC_030828.1	6	8082
Novel_021680	XLOC_203082	--	NC_030828.1	11	6006
Novel_019323	XLOC_182988	--	NC_030826.1	3	1563
XM_018066694.1	gene-SETD5	SETD5	NC_030829.1	22	7134
XM_018049027.1	gene-LOC102171763	LOC102171763	NC_030812.1	1	987
Novel_019320	XLOC_182841	--	NC_030825.1	5	10957
XM_018056064.1	gene-KCNT1	KCNT1	NC_030818.1	31	4516
XM_018063562.1	gene-LPO	LPO	NC_030826.1	13	2831
XM_018043013.1	gene-PPP6R3	PPP6R3	NC_030836.1	24	4335
Novel_022968	XLOC_214547	--	NC_030830.1	2	23173
XM_018050679.1	gene-PPIC	PPIC	NC_030814.1	5	1355
XM_013966560.2	gene-LOC102169388	LOC102169388	NC_030816.1	1	1029
XM_018052042.1	gene-KANK1	KANK1	NC_030815.1	13	5314
Novel_012760	XLOC_122727	--	NC_030818.1	14	2642
NM_001287236.1	gene-NPPA	NPPA	NC_030823.1	3	586
XM_018067102.1	gene-SLMAP	SLMAP	NC_030829.1	19	4471
XM_005676200.3	gene-ACMSD	ACMSD	NC_030809.1	10	1349
XM_018058919.1	gene-NLRP10	NLRP10	NC_030822.1	5	942
XM_005682449.3	gene-COL5A3	COL5A3	NC_030814.1	67	6271
XM_005690840.2	gene-CCDC27	CCDC27	NC_030823.1	13	1890
Novel_020889	XLOC_194086	--	NC_030827.1	5	2606
Novel_020888	XLOC_194042	--	NC_030827.1	2	4914
XM_018041083.1	gene-KREMEN2	KREMEN2	NC_030832.1	9	2161
Novel_020883	XLOC_193959	--	NC_030827.1	2	600
Novel_020882	XLOC_193910	--	NC_030827.1	10	7288
Novel_020881	XLOC_193910	--	NC_030827.1	9	7115
Novel_020880	XLOC_193910	--	NC_030827.1	11	5400
Novel_020887	XLOC_194042	--	NC_030827.1	2	4904
Novel_020886	XLOC_194042	--	NC_030827.1	2	5407
Novel_020885	XLOC_193961	--	NC_030827.1	3	8141
Novel_020884	XLOC_193961	--	NC_030827.1	4	5675
XM_005680835.2	gene-MAGOHB	MAGOHB	NC_030812.1	5	1210
Novel_021809	XLOC_204342	--	NC_030828.1	19	3606
Novel_019077	XLOC_181876	--	NC_030825.1	6	6809
XM_005682287.3	gene-TNPO2	TNPO2	NC_030814.1	24	5586
Novel_002171	XLOC_020957	--	NC_030809.1	4	6072
Novel_017956	XLOC_171917	--	NC_030824.1	15	30652
Novel_005246	XLOC_049697	--	NC_030812.1	2	8044
XM_018053462.1	gene-RPS6KA2	RPS6KA2	NC_030816.1	21	5115
Novel_002170	XLOC_020957	--	NC_030809.1	4	1897
Novel_024510	XLOC_227997	--	NC_030832.1	2	7688
XM_005695833.3	gene-FAM208A	FAM208A	NC_030829.1	24	8109
XM_018063830.1	gene-MIF4GD	MIF4GD	NC_030826.1	6	1270
XM_018045755.1	gene-GLMN	GLMN	NC_030810.1	19	2621
XM_018052467.1	gene-C8H9orf3	C8H9orf3	NC_030815.1	17	3829
Novel_026480	XLOC_248261	--	NC_030836.1	17	7477
Novel_026483	XLOC_248261	--	NC_030836.1	16	6815
XM_018047761.1	gene-CSRNP2	CSRNP2	NC_030812.1	5	5074
Novel_026485	XLOC_248261	--	NC_030836.1	15	10184
Novel_026484	XLOC_248261	--	NC_030836.1	14	11362
Novel_026487	XLOC_248261	--	NC_030836.1	15	10242
Novel_026486	XLOC_248261	--	NC_030836.1	14	10430
Novel_026489	XLOC_248261	--	NC_030836.1	14	10005
Novel_026488	XLOC_248261	--	NC_030836.1	15	10131
XM_018056056.1	gene-GBGT1	GBGT1	NC_030818.1	7	1908
Novel_005496	XLOC_051648	--	NC_030812.1	7	3972
XM_005685503.3	gene-CHP1	CHP1	NC_030817.1	7	2717
Novel_021800	XLOC_204323	--	NC_030828.1	16	5462
XM_005689056.2	gene-XKR9	XKR9	NC_030821.1	3	1182
Novel_021801	XLOC_204323	--	NC_030828.1	14	5747
XM_018047753.1	gene-DAZAP2	DAZAP2	NC_030812.1	4	2009
Novel_021802	XLOC_204323	--	NC_030828.1	13	5574
XM_018040506.1	gene-IQCE	IQCE	NC_030832.1	21	4816
XM_018061179.1	gene-SPATS2L	SPATS2L	NC_030809.1	13	2441
XM_005679110.2	gene-SLC26A5	SLC26A5	NC_030811.1	18	2226
XM_005701710.3	gene-CCHCR1	CCHCR1	NC_030830.1	18	2875
XM_018050546.1	gene-ZNF496	ZNF496	NC_030814.1	10	4966
XM_018044213.1	gene-RBM41	RBM41	NW_017189517.1	7	4171
Novel_021805	XLOC_204340	--	NC_030828.1	3	2224
Novel_026886	XLOC_251619	--	NW_017189516.1	4	540
XM_005674879.1	gene-LOC102188532	LOC102188532	NC_030808.1	1	930
XM_018062919.1	gene-LOC102179466	LOC102179466	NC_030825.1	2	2831
XM_018047589.1	gene-CSRP2	CSRP2	NC_030812.1	7	1038
XM_018042196.1	gene-VCL	VCL	NC_030835.1	21	5223
Novel_003888	XLOC_036417	--	NC_030810.1	20	9839
XM_018063632.1	gene-RPTOR	RPTOR	NC_030826.1	35	6333
XM_018066757.1	gene-P4HTM	P4HTM	NC_030829.1	10	1730
XM_018061092.1	gene-USP30	USP30	NC_030824.1	13	1532
XM_018047408.1	gene-PPP1R9A	PPP1R9A	NC_030811.1	16	9637
XM_013963546.2	gene-CLEC5A	CLEC5A	NC_030811.1	6	2445
Novel_025360	XLOC_236992	--	NC_030834.1	2	3511
XM_013975664.1	gene-NUDT13	NUDT13	NC_030835.1	8	1796
XM_005674949.3	gene-UPK1B	UPK1B	NC_030808.1	8	1810
Novel_000934	XLOC_009295	--	NC_030808.1	4	48202
XM_018046770.1	gene-LOC102190581	LOC102190581	NC_030811.1	4	2915
Novel_009387	XLOC_089610	--	NC_030815.1	12	1411
XM_005688011.3	gene-MTPAP	MTPAP	NC_030820.1	9	2232
XM_018063615.1	gene-NDUFAF8	NDUFAF8	NC_030826.1	3	711
XM_018047965.1	gene-CPSF6	CPSF6	NC_030812.1	10	6640
XM_018064037.1	gene-TRPV1	TRPV1	NC_030826.1	16	3237
Novel_012994	XLOC_125026	--	NC_030818.1	7	1234
XM_013975643.2	gene-PPOX	PPOX	NC_030810.1	13	1715
XM_018041624.1	gene-GFRA1	GFRA1	NC_030833.1	11	9276
XM_005679994.3	gene-MCRS1	MCRS1	NC_030812.1	14	1906
Novel_003881	XLOC_036412	--	NC_030810.1	10	8075
Novel_025414	XLOC_237349	--	NC_030834.1	32	10110
XM_018041519.1	gene-XPNPEP1	XPNPEP1	NC_030833.1	20	2469
XM_018046244.1	gene-ASH1L	ASH1L	NC_030810.1	29	11876
Novel_003883	XLOC_036414	--	NC_030810.1	9	3091
XM_018057961.1	gene-SLC35C2	SLC35C2	NC_030820.1	9	1426
XM_018062315.1	gene-DPF1	DPF1	NC_030825.1	14	3233
XM_018038462.1	gene-TMEM40	TMEM40	NC_030829.1	12	1324
Novel_026883	XLOC_251546	--	NW_017189516.1	5	5407
XM_018047987.1	gene-TBC1D30	TBC1D30	NC_030812.1	12	5719
Novel_003885	XLOC_036414	--	NC_030810.1	7	2581
XM_018061658.1	gene-GPLD1	GPLD1	NC_030825.1	21	3624
XR_001918587.1	gene-PARP6	PARP6	NC_030817.1	22	3656
XM_018047317.1	gene-TRA2A	TRA2A	NC_030811.1	9	2287
XM_005695119.3	gene-SNX33	SNX33	NC_030828.1	2	6447
XM_018063906.1	gene-KCNJ16	KCNJ16	NC_030826.1	3	3905
Novel_009381	XLOC_089585	--	NC_030815.1	13	4410
XM_018047806.1	gene-CERS5	CERS5	NC_030812.1	11	2180
XM_018062768.1	gene-CD37	CD37	NC_030825.1	9	1414
Novel_008480	XLOC_081344	--	NC_030814.1	2	2607
XM_005681646.3	gene-POLR2B	POLR2B	NC_030813.1	25	3802
XM_018057942.1	gene-ZNF335	ZNF335	NC_030820.1	27	4786
Novel_012809	XLOC_123661	--	NC_030818.1	10	1931
Novel_026882	XLOC_251546	--	NW_017189516.1	7	5833
Novel_026279	XLOC_247091	--	NC_030836.1	23	12809
XM_018038472.1	gene-NEK10	NEK10	NC_030829.1	38	5277
Novel_025365	XLOC_237006	--	NC_030834.1	2	3596
XM_018042603.1	gene-DUSP13	DUSP13	NC_030835.1	9	1835
Novel_026276	XLOC_247080	--	NC_030836.1	8	4803
XM_005679285.2	gene-NPVF	NPVF	NC_030811.1	3	678
Novel_022956	XLOC_214547	--	NC_030830.1	5	27412
Novel_010139	XLOC_097911	--	NC_030816.1	17	16761
XM_018063601.1	gene-FSCN2	FSCN2	NC_030826.1	4	2357
XM_018057430.1	gene-PTPRA	PTPRA	NC_030820.1	22	3317
XM_005679398.3	gene-AASS	AASS	NC_030811.1	24	5768
Novel_022955	XLOC_214541	--	NC_030830.1	16	3663
XM_018046464.1	gene-TIPRL	TIPRL	NC_030810.1	7	2995
Novel_023969	XLOC_224022	--	NC_030832.1	6	17882
XM_018065860.1	gene-BRF1	BRF1	NC_030828.1	15	4437
Novel_022954	XLOC_214541	--	NC_030830.1	15	3658
Novel_019135	XLOC_182081	--	NC_030825.1	17	4706
XM_005679304.3	gene-STEAP1	STEAP1	NC_030811.1	5	1217
Novel_023961	XLOC_223965	--	NC_030832.1	2	4006
Novel_023960	XLOC_223963	--	NC_030832.1	4	1520
XM_018066088.1	gene-UBE3A	UBE3A	NC_030828.1	15	5177
XM_018042861.1	gene-EHBP1L1	EHBP1L1	NC_030836.1	18	2941
Novel_023965	XLOC_223977	--	NC_030832.1	15	8381
XM_018056949.1	gene-IL15RA	IL15RA	NC_030820.1	7	1761
XM_018046525.1	gene-ATP13A3	ATP13A3	NC_030808.1	34	7609
XM_018061835.1	gene-BANP	BANP	NC_030825.1	13	2635
Novel_011379	XLOC_109565	--	NC_030817.1	15	5850
Novel_011378	XLOC_109565	--	NC_030817.1	13	5559
XM_013963596.2	gene-TMEM176B	TMEM176B	NC_030811.1	8	1277
Novel_011375	XLOC_109495	--	NC_030817.1	4	3818
Novel_011374	XLOC_109495	--	NC_030817.1	5	4251
Novel_011377	XLOC_109565	--	NC_030817.1	11	5371
XM_005682340.1	gene-UBL5	UBL5	NC_030814.1	5	526
XM_018062301.1	gene-LOC102190345	LOC102190345	NC_030825.1	2	2732
Novel_011370	XLOC_109466	--	NC_030817.1	5	1649
Novel_011373	XLOC_109466	--	NC_030817.1	4	980
XM_018056125.1	gene-EGFL7	EGFL7	NC_030818.1	9	1984
XM_018055794.1	gene-RALGPS1	RALGPS1	NC_030818.1	20	4553
XM_018052177.1	gene-RNF38	RNF38	NC_030815.1	11	4909
Novel_019134	XLOC_182080	--	NC_030825.1	3	653
XM_005701738.2	gene-LOC102175286	LOC102175286	NW_017190151.1	6	1318
XM_018054425.1	gene-ITPKA	ITPKA	NC_030817.1	7	1863
XM_018065645.1	gene-NEMP2	NEMP2	NC_030809.1	9	2282
XM_018039729.1	gene-SLC14A1	SLC14A1	NC_030831.1	11	3345
XM_005690018.3	gene-SLC5A12	SLC5A12	NC_030822.1	15	2651
Novel_001692	XLOC_016924	--	NC_030809.1	5	3463
XM_018057059.1	gene-PARD3	PARD3	NC_030820.1	25	4016
XM_018045312.1	gene-LOC108635000	LOC108635000	NW_017197261.1	1	604
XM_018048866.1	gene-PACSIN2	PACSIN2	NC_030812.1	10	3209
XM_005690921.3	gene-FAM20B	FAM20B	NC_030823.1	9	5490
XM_018053033.1	gene-LOC102181592	LOC102181592	NC_030816.1	2	1332
XM_013965678.2	gene-ABLIM3	ABLIM3	NC_030814.1	22	4513
XM_005679291.3	gene-MPP6	MPP6	NC_030811.1	13	8181
XM_018051544.1	gene-OBSCN	OBSCN	NC_030814.1	119	27696
XM_013970768.2	gene-ALKBH2	ALKBH2	NC_030824.1	4	1321
XR_310961.3	gene-RFT1	RFT1	NC_030829.1	14	3616
XM_013966683.2	gene-APC	APC	NC_030817.1	16	13455
XM_018053817.1	gene-ARL14EPL	ARL14EPL	NC_030817.1	4	1024
XM_018065816.1	gene-AKT1	AKT1	NC_030828.1	14	2527
XM_005678746.3	gene-LOC102190288	LOC102190288	NC_030810.1	5	2321
Novel_019132	XLOC_182076	--	NC_030825.1	15	2025
XM_018047434.1	gene-LOC102178878	LOC102178878	NC_030811.1	8	1165
XM_005680372.3	gene-PA2G4	PA2G4	NC_030812.1	11	1421
XM_018053054.1	gene-FYN	FYN	NC_030816.1	14	3604
XM_005686868.3	gene-BRE	BRE	NC_030818.1	12	2041
XM_018045127.1	gene-FLNA	FLNA	NW_017190151.1	48	8408
XM_018047818.1	gene-NCKAP5L	NCKAP5L	NC_030812.1	12	4476
XM_018065158.1	gene-PTGES3L	PTGES3L	NC_030826.1	6	987
Novel_008483	XLOC_081661	--	NC_030814.1	25	6749
XM_013969467.2	gene-BACE1	BACE1	NC_030822.1	9	2578
XM_018054570.1	gene-RBM23	RBM23	NC_030817.1	14	2769
XM_005681404.1	gene-PDHA2	PDHA2	NC_030813.1	1	1331
Novel_008782	XLOC_082894	--	NC_030814.1	3	6711
XM_018064320.1	gene-TRAF4	TRAF4	NC_030826.1	7	2029
Novel_025368	XLOC_237011	--	NC_030834.1	8	3561
XM_018065077.1	gene-HNRNPA3	HNRNPA3	NC_030809.1	11	3178
XM_005683542.2	gene-HMBOX1	HMBOX1	NC_030815.1	10	6099
XM_018040267.1	gene-ILKAP	ILKAP	NC_030810.1	11	1311
XM_018053481.1	gene-AFDN	AFDN	NC_030816.1	33	7353
XM_018048793.1	gene-MBNL1	MBNL1	NC_030808.1	11	5600
XM_018055637.1	gene-GREB1	GREB1	NC_030818.1	33	8127
XM_005700187.3	gene-MORF4L2	MORF4L2	NW_017189517.1	5	1921
Novel_011298	XLOC_108501	--	NC_030817.1	29	10530
XM_018067243.1	gene-CSRNP1	CSRNP1	NC_030829.1	5	3164
XM_005695131.3	gene-SCAMP2	SCAMP2	NC_030828.1	9	2499
XM_018047862.1	gene-PFKM	PFKM	NC_030812.1	23	2767
XM_018047094.1	gene-TAX1BP1	TAX1BP1	NC_030811.1	19	3732
XM_005693437.3	gene-DHX33	DHX33	NC_030826.1	12	5630
XR_001917207.1	gene-LOC102173992	LOC102173992	NC_030832.1	5	8920
XM_018048573.1	gene-GMPS	GMPS	NC_030808.1	16	4422
XM_005687666.3	gene-LMO7	LMO7	NC_030819.1	29	4753
XM_018066662.1	gene-IP6K1	IP6K1	NC_030829.1	5	4189
XM_005691247.2	gene-FREM3	FREM3	NC_030824.1	8	6672
XM_018058230.1	gene-GEM	GEM	NC_030821.1	5	2451
XM_018059265.1	gene-HIPK3	HIPK3	NC_030822.1	16	7483
XM_018042767.1	gene-LOC108633253	LOC108633253	NC_030836.1	27	3708
XM_018049637.1	gene-LOC102172613	LOC102172613	NC_030813.1	16	2965
XM_013962974.2	gene-LOC102169353	LOC102169353	NC_030810.1	92	17457
XM_005695409.3	gene-LOC102191280	LOC102191280	NC_030828.1	7	1688
NM_001285690.1	gene-GNS	GNS	NC_030812.1	14	2500
Novel_009145	XLOC_086845	--	NC_030815.1	14	4261
XM_018045280.1	gene-LOC108634960	LOC108634960	NW_017194958.1	1	1608
XM_005693315.3	gene-SERPINF2	SERPINF2	NC_030826.1	10	2278
XM_005698856.3	gene-CLDN23	CLDN23	NC_030834.1	1	3141
XM_018054836.1	gene-LOC102175132	LOC102175132	NC_030818.1	8	1284
XM_018049088.1	gene-MUCL1	MUCL1	NC_030812.1	4	634
Novel_025287	XLOC_236480	--	NC_030834.1	12	3320
XM_018061108.1	gene-TCHP	TCHP	NC_030824.1	13	2965
XM_005681439.3	gene-FAM13A	FAM13A	NC_030813.1	18	7176
XR_310296.3	gene-DRD1	DRD1	NC_030817.1	3	3360
XM_018064356.1	gene-SSH2	SSH2	NC_030826.1	16	9445
XM_005695137.3	gene-LOC102170823	LOC102170823	NC_030828.1	7	2627
XM_018050032.1	gene-MCTP1	MCTP1	NC_030814.1	23	3875
XM_018042615.1	gene-HIVEP3	HIVEP3	NC_030810.1	8	12035
XM_018065067.1	gene-LOC106503204	LOC106503204	NC_030826.1	2	1075
XM_018055174.1	gene-MTA3	MTA3	NC_030818.1	17	5670
XM_018063695.1	gene-TMC6	TMC6	NC_030826.1	21	3023
XM_018052397.1	gene-IL11RA	IL11RA	NC_030815.1	13	1722
XM_018057047.1	gene-CUL2	CUL2	NC_030820.1	21	2795
XM_013972176.2	gene-AOC2	AOC2	NC_030826.1	3	2892
XM_018043023.1	gene-PHRF1	PHRF1	NC_030836.1	18	4975
XR_001296792.2	gene-LOC102186533	LOC102186533	NC_030809.1	4	2287
XR_001296702.2	gene-NABP1	NABP1	NC_030809.1	7	3643
XM_018060131.1	gene-CD55	CD55	NC_030823.1	9	1743
Novel_008725	XLOC_082799	--	NC_030814.1	18	6632
XM_018064648.1	gene-GAS7	GAS7	NC_030826.1	14	8424
Novel_017005	XLOC_163738	--	NC_030823.1	38	7632
XM_018057146.1	gene-FAM171A1	FAM171A1	NC_030820.1	8	4114
Novel_017007	XLOC_163738	--	NC_030823.1	37	7498
Novel_017006	XLOC_163738	--	NC_030823.1	38	7644
Novel_017001	XLOC_163719	--	NC_030823.1	16	3848
Novel_017000	XLOC_163719	--	NC_030823.1	15	3806
XR_001917217.1	gene-NPRL3	NPRL3	NC_030832.1	13	2117
Novel_017002	XLOC_163719	--	NC_030823.1	16	3845
XM_005687650.3	gene-MZT1	MZT1	NC_030819.1	3	2130
XR_001919797.1	gene-SRD5A1	SRD5A1	NC_030827.1	7	2053
XM_018048563.1	gene-ZNF384	ZNF384	NC_030812.1	13	3086
Novel_017009	XLOC_163784	--	NC_030823.1	5	1321
XM_013973045.2	gene-PPCDC	PPCDC	NC_030828.1	7	1872
XM_018062655.1	gene-STRN4	STRN4	NC_030825.1	18	3269
XM_018042928.1	gene-SF3B2	SF3B2	NC_030836.1	22	2912
XM_005692355.3	gene-LOC102191363	LOC102191363	NC_030825.1	5	3422
XM_018039920.1	gene-GET4	GET4	NC_030832.1	9	1613
XM_018051938.1	gene-PSIP1	PSIP1	NC_030815.1	16	3465
XM_018044991.1	gene-ATP4B	ATP4B	NW_017189962.1	7	1303
XM_018063028.1	gene-LOC108633258	LOC108633258	NC_030825.1	13	2960
XM_018058811.1	gene-ADGRB3	ADGRB3	NC_030821.1	31	5272
XM_018050149.1	gene-NDST1	NDST1	NC_030814.1	17	7943
XM_018046031.1	gene-MRPS21	MRPS21	NC_030810.1	3	2079
XM_018058620.1	gene-PTK2	PTK2	NC_030821.1	35	4885
XM_018063075.1	gene-RPL28	RPL28	NC_030825.1	5	607
XM_018039574.1	gene-TSHZ1	TSHZ1	NC_030831.1	2	4659
XM_018058353.1	gene-EBAG9	EBAG9	NC_030821.1	7	2595
XM_018066645.1	gene-USP19	USP19	NC_030829.1	27	4688
XM_018043747.1	gene-SYN1	SYN1	NW_017189516.1	13	3164
XM_018043716.1	gene-ANOS1	ANOS1	NW_017189516.1	17	3460
XM_013976465.2	gene-FTSJ1	FTSJ1	NW_017189852.1	13	2210
XM_018066984.1	gene-VGLL4	VGLL4	NC_030829.1	6	3496
XM_013972148.2	gene-MPDU1	MPDU1	NC_030826.1	6	1284
XM_018057057.1	gene-PARD3	PARD3	NC_030820.1	25	4197
XM_018044241.1	gene-FAM122B	FAM122B	NW_017189517.1	12	2997
XM_005675993.3	gene-PHOSPHO2	PHOSPHO2	NC_030809.1	3	1876
Novel_027329	XLOC_259784	--	NW_017189517.1	5	3127
Novel_023585	XLOC_221026	--	NC_030831.1	4	1671
XM_018052307.1	gene-SORBS3	SORBS3	NC_030815.1	10	1910
XM_018056264.1	gene-LOC102182048	LOC102182048	NC_030818.1	13	2835
XM_018057178.1	gene-ARHGAP12	ARHGAP12	NC_030820.1	16	4775
XM_018058478.1	gene-CHD7	CHD7	NC_030821.1	38	10570
XM_018056718.1	gene-TRIM13	TRIM13	NC_030819.1	3	1939
Novel_013849	XLOC_134313	--	NC_030820.1	3	595
XM_013963948.2	gene-RBMS2	RBMS2	NC_030812.1	16	6636
Novel_018250	XLOC_174854	--	NC_030825.1	3	5160
Novel_026195	XLOC_245329	--	NC_030836.1	2	9974
XM_018049471.1	gene-LOC102191555	LOC102191555	NC_030808.1	1	927
XM_018058759.1	gene-ARHGAP39	ARHGAP39	NC_030821.1	12	4883
XR_001296683.1	gene-PRMT9	PRMT9	NC_030824.1	11	2634
XM_018043933.1	gene-ZNF182	ZNF182	NW_017189516.1	6	2707
XM_005698791.3	gene-ERI1	ERI1	NC_030834.1	7	2117
XM_005681064.3	gene-POLR2F	POLR2F	NC_030812.1	5	600
XM_018051471.1	gene-ARMC6	ARMC6	NC_030814.1	8	2140
NM_001285705.1	gene-ARG1	ARG1	NC_030816.1	8	1052
XM_018055415.1	gene-EHBP1	EHBP1	NC_030818.1	23	4961
XM_018060462.1	gene-WRAP73	WRAP73	NC_030823.1	13	1790
Novel_019139	XLOC_182094	--	NC_030825.1	18	7291
Novel_012781	XLOC_123151	--	NC_030818.1	3	10041
XM_018054806.1	gene-CAPZB	CAPZB	NC_030809.1	4	706
Novel_012783	XLOC_123201	--	NC_030818.1	4	2721
XM_018051285.1	gene-UBA5	UBA5	NC_030808.1	13	3758
Novel_012785	XLOC_123237	--	NC_030818.1	6	2597
Novel_012784	XLOC_123207	--	NC_030818.1	2	2795
Novel_012787	XLOC_123237	--	NC_030818.1	23	6973
Novel_012786	XLOC_123237	--	NC_030818.1	24	7078
Novel_012789	XLOC_123266	--	NC_030818.1	2	1417
Novel_012788	XLOC_123237	--	NC_030818.1	25	7186
Novel_025281	XLOC_236316	--	NC_030834.1	5	1931
XM_018047262.1	gene-SYNJ1	SYNJ1	NC_030808.1	31	6979
XM_018061913.1	gene-CDK10	CDK10	NC_030825.1	13	1820
XM_018065079.1	gene-LOC108638291	LOC108638291	NC_030826.1	2	984
XM_018038850.1	gene-ATAT1	ATAT1	NC_030830.1	12	1429
XM_018060779.1	gene-G0S2	G0S2	NC_030823.1	2	825
XM_005677406.2	gene-DPM3	DPM3	NC_030810.1	2	452
XM_018042829.1	gene-DLG2	DLG2	NC_030836.1	22	7184
XM_018054103.1	gene-PELI2	PELI2	NC_030817.1	6	5741
Novel_003031	XLOC_029568	--	NC_030810.1	3	6568
XM_018052682.1	gene-TNC	TNC	NC_030815.1	22	5927
Novel_003033	XLOC_029575	--	NC_030810.1	34	11487
Novel_003032	XLOC_029568	--	NC_030810.1	4	6199
Novel_003035	XLOC_029589	--	NC_030810.1	8	4973
XM_018055409.1	gene-B3GNT2	B3GNT2	NC_030818.1	2	2516
XM_018052317.1	gene-C8H8orf58	C8H8orf58	NC_030815.1	7	2634
XM_018060458.1	gene-C16H1orf174	C16H1orf174	NC_030823.1	4	1325
XM_005677587.3	gene-TDRKH	TDRKH	NC_030810.1	14	2558
Novel_003038	XLOC_029613	--	NC_030810.1	10	4202
XM_018056212.1	gene-NSMF	NSMF	NC_030818.1	16	2857
Novel_013785	XLOC_133705	--	NC_030820.1	9	1548
XM_018059893.1	gene-BIRC3	BIRC3	NC_030822.1	9	4882
NM_001285626.1	gene-GLYCAM1	GLYCAM1	NC_030812.1	4	654
Novel_013780	XLOC_133613	--	NC_030820.1	14	5392
Novel_013781	XLOC_133682	--	NC_030820.1	15	7508
Novel_004562	XLOC_042598	--	NC_030811.1	4	7103
Novel_004563	XLOC_042600	--	NC_030811.1	2	7288
Novel_004560	XLOC_042598	--	NC_030811.1	3	6966
Novel_004561	XLOC_042598	--	NC_030811.1	2	7517
Novel_004566	XLOC_042671	--	NC_030811.1	4	2153
Novel_004567	XLOC_042712	--	NC_030811.1	3	357
XM_018042363.1	gene-CAMK2G	CAMK2G	NC_030835.1	23	3934
XM_018063514.1	gene-LOC102180342	LOC102180342	NC_030825.1	5	3274
Novel_008669	XLOC_082438	--	NC_030814.1	9	7001
Novel_008668	XLOC_082438	--	NC_030814.1	9	6965
Novel_004568	XLOC_042731	--	NC_030811.1	21	3332
XM_018043000.1	gene-HPS5	HPS5	NC_030836.1	23	5329
XM_005697416.2	gene-THOC6	THOC6	NC_030832.1	13	1183
XM_018056244.1	gene-EXTL1	EXTL1	NC_030809.1	11	2646
Novel_019526	XLOC_183885	--	NC_030826.1	5	4300
Novel_019527	XLOC_183954	--	NC_030826.1	9	1812
XM_018051624.1	gene-GFPT2	GFPT2	NC_030814.1	19	2941
XM_018051940.1	gene-PSIP1	PSIP1	NC_030815.1	11	2179
Novel_024625	XLOC_228502	--	NC_030833.1	26	5474
XM_018039445.1	gene-NEDD4L	NEDD4L	NC_030831.1	30	7681
XM_018044154.1	gene-ARMCX5	ARMCX5	NW_017189517.1	2	4508
Novel_017376	XLOC_166373	--	NC_030824.1	4	3017
XM_018038508.1	gene-BTN3A3	BTN3A3	NC_030830.1	14	2079
XM_005701397.3	gene-BHLHE23	BHLHE23	NC_030820.1	1	2294
Novel_027645	XLOC_263015	--	NW_017189568.1	6	1349
XM_018038416.1	gene-MBD4	MBD4	NC_030829.1	7	1792
Novel_015409	XLOC_149425	--	NC_030821.1	2	2104
XM_018039544.1	gene-CNDP1	CNDP1	NC_030831.1	13	1753
XM_018054838.1	gene-ADRA2B	ADRA2B	NC_030818.1	2	3210
Novel_013845	XLOC_134312	--	NC_030820.1	12	4850
Novel_015403	XLOC_149192	--	NC_030821.1	8	1094
XM_005700249.3	gene-CAPN6	CAPN6	NW_017189517.1	13	3553
Novel_015401	XLOC_149192	--	NC_030821.1	5	1103
Novel_015400	XLOC_149191	--	NC_030821.1	11	3473
Novel_015407	XLOC_149291	--	NC_030821.1	6	3107
XM_013966480.2	gene-MAP3K7	MAP3K7	NC_030816.1	17	4998
Novel_015405	XLOC_149285	--	NC_030821.1	3	2356
XM_013967508.2	gene-CCDC115	CCDC115	NC_030809.1	5	1829
XM_018042373.1	gene-CAMK2G	CAMK2G	NC_030835.1	20	3640
XM_005680026.3	gene-ASB8	ASB8	NC_030812.1	4	2250
XM_018053520.1	gene-IPCEF1	IPCEF1	NC_030816.1	10	2513
XM_018047254.1	gene-SRPK2	SRPK2	NC_030811.1	17	5244
XM_018049972.1	gene-MEF2C	MEF2C	NC_030814.1	11	6183
Novel_001946	XLOC_019275	--	NC_030809.1	6	1162
XM_018059419.1	gene-ZNF142	ZNF142	NC_030809.1	10	6258
XM_018059185.1	gene-PHF21A	PHF21A	NC_030822.1	18	3872
XM_018055051.1	gene-DYSF	DYSF	NC_030818.1	59	6861
XM_005687822.3	gene-ESF1	ESF1	NC_030820.1	14	4519
XM_005695357.3	gene-SERPINA4	SERPINA4	NC_030828.1	5	1275
XM_018038614.1	gene-CSNK2B	CSNK2B	NC_030830.1	8	3341
XM_018061156.1	gene-PTPN11	PTPN11	NC_030824.1	16	6124
Novel_027323	XLOC_259613	--	NW_017189517.1	6	3263
XM_018058440.1	gene-CSPP1	CSPP1	NC_030821.1	30	4408
XM_018047273.1	gene-PHTF2	PHTF2	NC_030811.1	17	4593
Novel_015551	XLOC_150154	--	NC_030821.1	9	1169
XM_018063526.1	gene-LOC102181985	LOC102181985	NC_030825.1	7	4554
XM_005700537.3	gene-TMLHE	TMLHE	NW_017190073.1	9	3429
XM_018058743.1	gene-SLC39A4	SLC39A4	NC_030821.1	12	2391
XM_018050626.1	gene-ZNF346	ZNF346	NC_030814.1	7	2305
XM_018051936.1	gene-BNC2	BNC2	NC_030815.1	3	12665
XM_018045272.1	gene-LOC108634955	LOC108634955	NW_017194824.1	5	934
XM_018042875.1	gene-ANKRD13D	ANKRD13D	NC_030836.1	15	2123
XM_005677614.3	gene-PIP5K1A	PIP5K1A	NC_030810.1	15	3721
XM_005689757.2	gene-LOC102174408	LOC102174408	NC_030822.1	1	955
XM_018038666.1	gene-TMEM217	TMEM217	NC_030830.1	1	1167
XM_013968635.2	gene-GNRH2	GNRH2	NC_030820.1	2	1172
Novel_016434	XLOC_158378	--	NC_030822.1	10	2456
Novel_006517	XLOC_060287	--	NC_030813.1	2	1522
XM_018064212.1	gene-LOC102179590	LOC102179590	NC_030826.1	4	825
Novel_003064	XLOC_029741	--	NC_030810.1	2	476
Novel_015164	XLOC_146827	--	NC_030821.1	12	11207
XM_018063150.1	gene-LOC102181148	LOC102181148	NC_030825.1	6	4987
XM_005674807.3	gene-ARL13B	ARL13B	NC_030808.1	10	3591
XM_018051038.1	gene-TYK2	TYK2	NC_030814.1	26	5896
Novel_018058	XLOC_173206	--	NC_030824.1	11	1979
NM_001314348.1	gene-ITGB6	ITGB6	NC_030809.1	15	2367
XM_018065989.1	gene-MAN2C1	MAN2C1	NC_030828.1	26	3562
Novel_006510	XLOC_060138	--	NC_030813.1	7	3764
NM_001285638.1	gene-IL12A	IL12A	NC_030808.1	7	688
Novel_009133	XLOC_086792	--	NC_030815.1	7	2455
Novel_009130	XLOC_086789	--	NC_030815.1	3	6396
XM_018039038.1	gene-ECI2	ECI2	NC_030830.1	11	1469
Novel_009136	XLOC_086827	--	NC_030815.1	6	1798
Novel_006513	XLOC_060138	--	NC_030813.1	3	2501
Novel_009134	XLOC_086792	--	NC_030815.1	7	2587
Novel_009135	XLOC_086811	--	NC_030815.1	5	2192
XM_018063140.1	gene-PRPF40A	PRPF40A	NC_030809.1	26	3778
Novel_015160	XLOC_146814	--	NC_030821.1	2	414
Novel_009138	XLOC_086843	--	NC_030815.1	7	1663
Novel_009139	XLOC_086845	--	NC_030815.1	5	3625
XM_005699792.3	gene-POLR2G	POLR2G	NC_030836.1	8	819
XM_005684957.3	gene-AGPAT4	AGPAT4	NC_030816.1	9	1858
Novel_018697	XLOC_179119	--	NC_030825.1	33	5366
XM_018049020.1	gene-LOC102177792	LOC102177792	NC_030812.1	9	2314
Novel_011541	XLOC_111248	--	NC_030817.1	17	7610
Novel_015162	XLOC_146827	--	NC_030821.1	12	11586
Novel_027320	XLOC_259605	--	NW_017189517.1	25	3802
XM_005685589.1	gene-LOC102188598	LOC102188598	NC_030817.1	1	942
Novel_014754	XLOC_142396	--	NC_030821.1	12	3016
XM_018053964.1	gene-RPS6KL1	RPS6KL1	NC_030817.1	10	3175
XM_005674817.2	gene-LOC102172099	LOC102172099	NC_030808.1	1	924
XM_018040878.1	gene-CLDN15	CLDN15	NC_030832.1	6	2545
Novel_014750	XLOC_142319	--	NC_030821.1	7	9292
XM_005687981.3	gene-MRC1	MRC1	NC_030820.1	30	5618
Novel_014752	XLOC_142346	--	NC_030821.1	3	4045
Novel_014753	XLOC_142346	--	NC_030821.1	2	6815
Novel_027209	XLOC_257855	--	NW_017189517.1	2	1341
XM_018050610.1	gene-GRK6	GRK6	NC_030814.1	16	2400
NM_001285642.1	gene-CFLAR	CFLAR	NC_030809.1	9	1455
XM_005693228.3	gene-C19H17orf75	C19H17orf75	NC_030826.1	10	3523
Novel_014759	XLOC_142440	--	NC_030821.1	5	3092
XM_018040132.1	gene-ZNF174	ZNF174	NC_030832.1	4	1991
XM_018057625.1	gene-LOC102191534	LOC102191534	NC_030820.1	5	1208
XM_018047199.1	gene-STARD3NL	STARD3NL	NC_030811.1	9	3427
XM_018054321.1	gene-USP3	USP3	NC_030817.1	16	5321
XR_001919367.1	gene-PXN	PXN	NC_030824.1	8	3907
XM_018061370.1	gene-CCDC92	CCDC92	NC_030824.1	4	1714
Novel_027327	XLOC_259743	--	NW_017189517.1	2	3724
XM_005682220.2	gene-LOC102182580	LOC102182580	NC_030814.1	3	1119
XM_018041591.1	gene-BLNK	BLNK	NC_030833.1	17	1841
XM_005680836.3	gene-LOC102182017	LOC102182017	NC_030812.1	8	1526
XM_018053266.1	gene-NHSL1	NHSL1	NC_030816.1	8	7097
Novel_027442	XLOC_261369	--	NW_017189517.1	2	3976
XM_005697563.3	gene-THUMPD1	THUMPD1	NC_030832.1	4	4616
Novel_003222	XLOC_030580	--	NC_030810.1	10	2789
XM_018049544.1	gene-RUFY3	RUFY3	NC_030813.1	18	3731
XM_013972440.2	gene-PTGES3L	PTGES3L	NC_030826.1	8	978
XM_018040089.1	gene-LOC108633874	LOC108633874	NC_030832.1	3	673
XM_013969700.2	gene-LOC102184454	LOC102184454	NC_030822.1	2	960
Novel_000711	XLOC_006788	--	NC_030808.1	9	9311
Novel_000710	XLOC_006788	--	NC_030808.1	9	9063
Novel_000713	XLOC_006799	--	NC_030808.1	3	36005
XM_018045385.1	gene-GNG12	GNG12	NC_030810.1	4	4171
XM_005691456.3	gene-HSPB8	HSPB8	NC_030824.1	3	1906
Novel_000714	XLOC_006799	--	NC_030808.1	4	32654
Novel_000717	XLOC_006799	--	NC_030808.1	3	32517
XM_018045958.1	gene-CD58	CD58	NC_030810.1	7	2432
XM_018060004.1	gene-ETNK2	ETNK2	NC_030823.1	7	2089
Novel_000718	XLOC_006799	--	NC_030808.1	3	36083
XM_018057755.1	gene-TRPC4AP	TRPC4AP	NC_030820.1	19	3196
Novel_015554	XLOC_150154	--	NC_030821.1	10	3628
XM_018051790.1	gene-CBR4	CBR4	NC_030815.1	5	4200
Novel_010922	XLOC_105561	--	NC_030817.1	16	2412
Novel_010921	XLOC_105561	--	NC_030817.1	15	2271
XM_013963719.2	gene-CEP290	CEP290	NC_030812.1	51	7906
Novel_010927	XLOC_105611	--	NC_030817.1	11	4865
Novel_010926	XLOC_105611	--	NC_030817.1	12	4983
Novel_010925	XLOC_105611	--	NC_030817.1	12	3823
XM_013970423.2	gene-RGS8	RGS8	NC_030823.1	7	5571
XM_005687682.3	gene-EDNRB	EDNRB	NC_030819.1	8	2092
Novel_010929	XLOC_105627	--	NC_030817.1	13	14804
Novel_010928	XLOC_105627	--	NC_030817.1	10	14408
XM_005688848.3	gene-NSMCE2	NSMCE2	NC_030821.1	8	1197
XM_018049847.1	gene-ADD1	ADD1	NC_030813.1	16	2152
XM_018043671.1	gene-LOC108633215	LOC108633215	NW_017189516.1	12	2048
XM_018064991.1	gene-FBXO47	FBXO47	NC_030826.1	10	1993
Novel_015501	XLOC_149968	--	NC_030821.1	8	5773
XM_018043417.1	gene-DAGLA	DAGLA	NC_030836.1	20	6104
XM_018055039.1	gene-EGR4	EGR4	NC_030818.1	2	2349
Novel_027325	XLOC_259707	--	NW_017189517.1	2	1910
XM_005690881.2	gene-C16H1orf158	C16H1orf158	NC_030823.1	4	1303
Novel_018194	XLOC_174460	--	NC_030825.1	14	9235
XM_018050932.1	gene-KHSRP	KHSRP	NC_030814.1	20	3111
XM_013969812.2	gene-EMSY	EMSY	NC_030822.1	21	5754
Novel_019268	XLOC_182661	--	NC_030825.1	2	1031
XM_018060051.1	gene-CDK18	CDK18	NC_030823.1	16	3082
Novel_003069	XLOC_029753	--	NC_030810.1	7	2598
XM_018060022.1	gene-NFASC	NFASC	NC_030823.1	33	10165
XM_018053107.1	gene-CD24	CD24	NC_030816.1	2	1830
XM_018064660.1	gene-LOC102181716	LOC102181716	NC_030826.1	42	6108
XM_013973951.2	gene-AGPAT1	AGPAT1	NC_030830.1	6	2652
Novel_018195	XLOC_174460	--	NC_030825.1	13	8977
Novel_006044	XLOC_056726	--	NC_030812.1	14	3521
Novel_015556	XLOC_150154	--	NC_030821.1	9	1113
XM_018048101.1	gene-RAB5B	RAB5B	NC_030812.1	8	3513
XM_018040095.1	gene-LUC7L	LUC7L	NC_030832.1	10	2521
XM_018044746.1	gene-LOC102171530	LOC102171530	NW_017189792.1	2	1875
XM_005690895.3	gene-ZBTB37	ZBTB37	NC_030823.1	4	5593
XM_018061091.1	gene-USP30	USP30	NC_030824.1	13	2002
XM_018060241.1	gene-AHCTF1	AHCTF1	NC_030823.1	36	9004
XM_018045962.1	gene-CD58	CD58	NC_030810.1	6	2336
XM_005676205.3	gene-NCKAP5	NCKAP5	NC_030809.1	19	6147
XM_018043872.1	gene-RAB9A	RAB9A	NW_017189516.1	4	1275
XM_018063138.1	gene-CDC42EP5	CDC42EP5	NC_030825.1	4	1529
XM_018039431.1	gene-DSG3	DSG3	NC_030831.1	16	4630
XM_018054765.1	gene-IL1F10	IL1F10	NC_030818.1	4	912
XM_018058094.1	gene-TRIM62	TRIM62	NC_030809.1	6	3637
XM_018039846.1	gene-CCDC154	CCDC154	NC_030832.1	16	2127
XM_018061517.1	gene-INTU	INTU	NC_030824.1	16	3498
XM_018049381.1	gene-PDS5A	PDS5A	NC_030813.1	33	7027
Novel_021230	XLOC_198385	--	NC_030828.1	12	8338
XM_018045685.1	gene-LPAR3	LPAR3	NC_030810.1	3	2211
XM_018062349.1	gene-MAP4K1	MAP4K1	NC_030825.1	31	2763
XM_018039201.1	gene-TMEM14A	TMEM14A	NC_030830.1	7	1697
XM_013964941.2	gene-GUK1	GUK1	NC_030814.1	8	1034
Novel_011953	XLOC_115525	--	NC_030818.1	12	4985
XM_018064034.1	gene-TBX4	TBX4	NC_030826.1	8	2682
XM_005679993.3	gene-MCRS1	MCRS1	NC_030812.1	15	1945
XM_018042881.1	gene-SF1	SF1	NC_030836.1	14	3121
XM_018050628.1	gene-UIMC1	UIMC1	NC_030814.1	15	2563
Novel_018193	XLOC_174431	--	NC_030825.1	2	2751
Novel_015558	XLOC_150154	--	NC_030821.1	9	3569
XM_018043848.1	gene-PHKA1	PHKA1	NW_017189516.1	32	4438
XM_013965501.2	gene-LOC106502347	LOC106502347	NC_030814.1	4	821
XM_018046247.1	gene-RUSC1	RUSC1	NC_030810.1	11	3852
Novel_001042	XLOC_010732	--	NC_030808.1	5	5940
Novel_001043	XLOC_010870	--	NC_030808.1	2	1343
Novel_001040	XLOC_010638	--	NC_030808.1	23	6582
Novel_001041	XLOC_010732	--	NC_030808.1	4	6182
Novel_001046	XLOC_010939	--	NC_030808.1	3	22807
XM_018061507.1	gene-NUDT6	NUDT6	NC_030824.1	5	1634
Novel_001044	XLOC_010902	--	NC_030808.1	5	4342
Novel_001045	XLOC_010902	--	NC_030808.1	2	2935
XM_018052988.1	gene-TRDN	TRDN	NC_030816.1	38	2270
XM_018041479.1	gene-CHST15	CHST15	NC_030833.1	8	4610
Novel_001048	XLOC_010983	--	NC_030808.1	2	3163
XM_005694796.3	gene-LOC102173506	LOC102173506	NC_030827.1	7	2814
Novel_003703	XLOC_035184	--	NC_030810.1	16	16056
XM_018058930.1	gene-LOC108637620	LOC108637620	NC_030822.1	5	672
XM_018047310.1	gene-SYNJ1	SYNJ1	NC_030808.1	31	6970
Novel_006212	XLOC_058195	--	NC_030812.1	9	8288
XM_018060395.1	gene-ENO1	ENO1	NC_030823.1	12	1807
XM_018058416.1	gene-STAU2	STAU2	NC_030821.1	13	2771
Novel_006211	XLOC_058191	--	NC_030812.1	2	3475
Novel_006216	XLOC_058207	--	NC_030812.1	25	11374
XM_018043728.1	gene-LOC102191688	LOC102191688	NW_017189516.1	2	1967
Novel_006214	XLOC_058197	--	NC_030812.1	4	2087
Novel_006215	XLOC_058207	--	NC_030812.1	7	2573
Novel_023747	XLOC_222322	--	NC_030831.1	2	4461
Novel_006218	XLOC_058207	--	NC_030812.1	24	11260
XM_018041958.1	gene-STOX2	STOX2	NC_030834.1	6	3363
XM_018066483.1	gene-RCCD1	RCCD1	NC_030828.1	9	2871
XM_013970389.2	gene-PROX1	PROX1	NC_030823.1	5	7865
XM_005692140.3	gene-HSD11B2	HSD11B2	NC_030825.1	5	1856
XM_005680285.3	gene-DDIT3	DDIT3	NC_030812.1	4	903
XM_018043995.1	gene-RGN	RGN	NW_017189516.1	7	1374
XM_005693002.3	gene-AURKC	AURKC	NC_030825.1	7	1256
XM_018065664.1	gene-C20H5orf42	C20H5orf42	NC_030827.1	53	10495
XM_005683010.3	gene-SLC23A1	SLC23A1	NC_030814.1	16	3026
XM_018060340.1	gene-AGTRAP	AGTRAP	NC_030823.1	5	2288
Novel_005053	XLOC_047391	--	NC_030811.1	7	5728
XM_018038447.1	gene-CIDEC	CIDEC	NC_030829.1	5	1259
XM_018050241.1	gene-LOC102191519	LOC102191519	NC_030814.1	4	4861
Novel_027201	XLOC_257214	--	NW_017189517.1	21	5356
XM_018040992.1	gene-SRRM3	SRRM3	NC_030832.1	15	3442
XM_005689112.3	gene-PEX2	PEX2	NC_030821.1	2	1697
XM_018064240.1	gene-TMEM98	TMEM98	NC_030826.1	7	1294
Novel_015697	XLOC_151759	--	NC_030822.1	22	7703
Novel_011954	XLOC_115525	--	NC_030818.1	11	4722
Novel_012221	XLOC_118313	--	NC_030818.1	18	3444
XM_018042895.1	gene-CDC42BPG	CDC42BPG	NC_030836.1	37	6072
XM_018053302.1	gene-UTRN	UTRN	NC_030816.1	75	12453
XM_018046526.1	gene-TTC24	TTC24	NC_030810.1	11	2712
XM_018061251.1	gene-SH2B3	SH2B3	NC_030824.1	8	5153
Novel_012227	XLOC_118362	--	NC_030818.1	2	6655
Novel_021916	XLOC_205710	--	NC_030829.1	5	92509
Novel_021917	XLOC_205710	--	NC_030829.1	6	27510
XM_005693806.3	gene-LOC102174062	LOC102174062	NC_030826.1	1	1562
XM_018061471.1	gene-ZNF140	ZNF140	NC_030824.1	4	2734
Novel_021912	XLOC_205710	--	NC_030829.1	6	5762
Novel_021913	XLOC_205710	--	NC_030829.1	2	2240
Novel_019333	XLOC_183177	--	NC_030826.1	12	8925
Novel_021911	XLOC_205710	--	NC_030829.1	6	70259
Novel_015154	XLOC_146761	--	NC_030821.1	10	3011
Novel_012225	XLOC_118348	--	NC_030818.1	19	4998
XM_018046835.1	gene-LOC102184403	LOC102184403	NC_030811.1	9	6347
XM_018052174.1	gene-RNF38	RNF38	NC_030815.1	12	4950
Novel_021918	XLOC_205710	--	NC_030829.1	5	91949
XM_018067147.1	gene-SPICE1	SPICE1	NC_030808.1	19	3146
Novel_003996	XLOC_037390	--	NC_030811.1	5	3249
Novel_003997	XLOC_037433	--	NC_030811.1	4	2721
Novel_003994	XLOC_037364	--	NC_030811.1	10	1450
Novel_003995	XLOC_037383	--	NC_030811.1	4	941
XM_005675427.2	gene-MBNL1	MBNL1	NC_030808.1	10	6041
Novel_003993	XLOC_037361	--	NC_030811.1	16	5631
XM_018060389.1	gene-SPSB1	SPSB1	NC_030823.1	4	3075
Novel_003991	XLOC_037361	--	NC_030811.1	17	4961
XM_013971319.2	gene-CEP89	CEP89	NC_030825.1	19	3475
XR_001919718.1	gene-CENPV	CENPV	NC_030826.1	8	1461
XM_018052093.1	gene-LOC102189950	LOC102189950	NC_030815.1	7	6346
XM_018043399.1	gene-NRXN2	NRXN2	NC_030836.1	23	6625
Novel_003999	XLOC_037433	--	NC_030811.1	5	3066
XM_018041962.1	gene-STOX2	STOX2	NC_030834.1	4	8342
XM_018061854.1	gene-CTU2	CTU2	NC_030825.1	16	1872
XM_018061712.1	gene-LDHD	LDHD	NC_030825.1	11	1885
XM_013975606.2	gene-USP54	USP54	NC_030835.1	24	5850
Novel_015695	XLOC_151718	--	NC_030822.1	19	11492
Novel_011956	XLOC_115567	--	NC_030818.1	18	5422
XR_001919226.1	gene-RNF121	RNF121	NC_030822.1	8	3281
Novel_013033	XLOC_125064	--	NC_030818.1	24	6134
XM_018046821.1	gene-EZH2	EZH2	NC_030811.1	20	2682
XM_018040116.1	gene-LOC102178413	LOC102178413	NC_030832.1	8	9446
XM_018049229.1	gene-SEC24B	SEC24B	NC_030813.1	24	4776
Novel_024977	XLOC_231715	--	NC_030833.1	4	1093
Novel_027204	XLOC_257221	--	NW_017189517.1	3	2845
XM_013962624.2	gene-EVI5	EVI5	NC_030810.1	20	6534
XM_018045180.1	gene-SCRIB	SCRIB	NW_017190166.1	38	5447
Novel_015692	XLOC_151705	--	NC_030822.1	3	3366
XM_018043017.1	gene-PPP6R3	PPP6R3	NC_030836.1	24	3246
XM_018047437.1	gene-ANKIB1	ANKIB1	NC_030811.1	19	5632
XM_005690908.3	gene-MRPS14	MRPS14	NC_030823.1	3	649
XM_005696291.3	gene-OARD1	OARD1	NC_030830.1	6	1467
XM_018060707.1	gene-CARF	CARF	NC_030809.1	16	2863
XM_018054948.1	gene-LOC102168673	LOC102168673	NC_030809.1	4	1027
XM_005684734.3	gene-ARHGAP18	ARHGAP18	NC_030816.1	15	3486
XM_018041697.1	gene-LOC106503889	LOC106503889	NC_030833.1	2	360
XR_001918043.1	gene-PRPF40B	PRPF40B	NC_030812.1	25	2818
XM_018061527.1	gene-JADE1	JADE1	NC_030824.1	11	5665
XM_018042544.1	gene-SCMH1	SCMH1	NC_030810.1	13	3054
XM_018045652.1	gene-LOC108635555	LOC108635555	NW_017218984.1	5	2885
Novel_024972	XLOC_231659	--	NC_030833.1	3	1698
XM_005699552.2	gene-LOC102171408	LOC102171408	NC_030836.1	1	933
XM_018040422.1	gene-GNPTG	GNPTG	NC_030832.1	10	982
XM_013971210.2	gene-ZNF793	ZNF793	NC_030825.1	6	1990
XM_005693694.3	gene-GNGT2	GNGT2	NC_030826.1	3	2239
XM_018060973.1	gene-FAM126B	FAM126B	NC_030809.1	15	9198
XM_018049235.1	gene-SGMS2	SGMS2	NC_030813.1	6	6249
XM_005675437.3	gene-GPR171	GPR171	NC_030808.1	2	1381
XM_013972228.2	gene-GRB7	GRB7	NC_030826.1	14	1968
XM_018066851.1	gene-KIF9	KIF9	NC_030829.1	23	3420
XM_018041939.1	gene-LOC102188826	LOC102188826	NC_030834.1	11	4217
Novel_002021	XLOC_019859	--	NC_030809.1	17	2965
Novel_002020	XLOC_019859	--	NC_030809.1	17	3119
Novel_002023	XLOC_019862	--	NC_030809.1	6	1972
Novel_002022	XLOC_019859	--	NC_030809.1	16	5614
Novel_002025	XLOC_019870	--	NC_030809.1	3	8738
XM_018041220.1	gene-TCF7L2	TCF7L2	NC_030833.1	14	3521
Novel_002027	XLOC_019892	--	NC_030809.1	6	1905
XM_005684544.3	gene-NT5DC1	NT5DC1	NC_030816.1	12	3243
Novel_003378	XLOC_031613	--	NC_030810.1	19	2377
Novel_003379	XLOC_031640	--	NC_030810.1	8	6161
Novel_015690	XLOC_151704	--	NC_030822.1	13	3437
XM_018062863.1	gene-LOC108638009	LOC108638009	NC_030825.1	3	1511
Novel_003372	XLOC_031598	--	NC_030810.1	10	5753
Novel_003373	XLOC_031598	--	NC_030810.1	8	5284
Novel_003370	XLOC_031598	--	NC_030810.1	7	5450
Novel_003371	XLOC_031598	--	NC_030810.1	8	5527
Novel_003376	XLOC_031606	--	NC_030810.1	10	11902
XM_018053736.1	gene-EPB41L4A	EPB41L4A	NC_030817.1	25	3899
Novel_003374	XLOC_031598	--	NC_030810.1	8	5990
XM_018047284.1	gene-CACNA2D1	CACNA2D1	NC_030811.1	38	7547
XM_018062932.1	gene-NEB	NEB	NC_030809.1	161	22990
XM_005677662.3	gene-ENSA	ENSA	NC_030810.1	4	1248
XM_013965635.2	gene-LOC102191519	LOC102191519	NC_030814.1	4	4706
XM_005681790.3	gene-NUP54	NUP54	NC_030813.1	12	2664
XM_018042764.1	gene-LOC102188566	LOC102188566	NC_030836.1	5	2126
XM_005681812.2	gene-GK2	GK2	NC_030813.1	1	1836
Novel_019336	XLOC_183177	--	NC_030826.1	11	5266
XM_018052520.1	gene-SECISBP2	SECISBP2	NC_030815.1	16	3287
Novel_001453	XLOC_014470	--	NC_030809.1	16	3028
XM_005691155.3	gene-FGG	FGG	NC_030824.1	9	2152
XM_018057570.1	gene-DIDO1	DIDO1	NC_030820.1	16	8891
Novel_015691	XLOC_151704	--	NC_030822.1	14	5345
Novel_022721	XLOC_212865	--	NC_030830.1	2	3296
XM_018061025.1	gene-GAS2L1	GAS2L1	NC_030824.1	6	2507
XM_018048748.1	gene-RAP2B	RAP2B	NC_030808.1	1	9824
XM_018066059.1	gene-PAPOLA	PAPOLA	NC_030828.1	21	4477
XM_018060356.1	gene-CASZ1	CASZ1	NC_030823.1	21	9150
Novel_024732	XLOC_229940	--	NC_030833.1	10	16702
XM_018042579.1	gene-SCMH1	SCMH1	NC_030810.1	16	3269
XM_018058109.1	gene-LOC102188517	LOC102188517	NC_030821.1	9	1548
XM_018065821.1	gene-LOC102173131	LOC102173131	NC_030828.1	9	1978
XM_018062908.1	gene-NEB	NEB	NC_030809.1	163	23176
XM_013976480.2	gene-PORCN	PORCN	NW_017189852.1	15	2524
XM_013962559.2	gene-AMPD2	AMPD2	NC_030810.1	17	4032
XM_005696271.3	gene-LOC102180169	LOC102180169	NC_030830.1	2	1124
Novel_026342	XLOC_247462	--	NC_030836.1	8	8095
XM_005699691.3	gene-LOC102168429	LOC102168429	NC_030836.1	1	918
Novel_022726	XLOC_212910	--	NC_030830.1	2	1189
XR_001295652.2	gene-METTL25	METTL25	NC_030812.1	14	3361
XM_005680345.3	gene-LOC102189738	LOC102189738	NC_030812.1	2	1751
Novel_022727	XLOC_212910	--	NC_030830.1	4	1674
Novel_026340	XLOC_247462	--	NC_030836.1	6	7838
Novel_004260	XLOC_039368	--	NC_030811.1	19	3698
Novel_018199	XLOC_174475	--	NC_030825.1	12	1110
XM_018038719.1	gene-BTBD9	BTBD9	NC_030830.1	11	3369
XM_018067072.1	gene-SCAP	SCAP	NC_030829.1	25	4475
Novel_022729	XLOC_212910	--	NC_030830.1	2	1341
XM_018059100.1	gene-CELF1	CELF1	NC_030822.1	15	4632
XM_018066049.1	gene-LOC106501899	LOC106501899	NC_030828.1	11	5309
XM_018043562.1	gene-CDC42EP2	CDC42EP2	NC_030836.1	2	1663
XM_013963104.2	gene-DDC	DDC	NC_030811.1	15	2132
XM_013975926.2	gene-LOC106503744	LOC106503744	NC_030836.1	13	731
XM_018060289.1	gene-SCYL3	SCYL3	NC_030823.1	14	2991
XM_018041404.1	gene-ADD3	ADD3	NC_030833.1	16	4471
Novel_003709	XLOC_035261	--	NC_030810.1	8	2184
XM_018047051.1	gene-ADCY1	ADCY1	NC_030811.1	18	2948
XM_018042012.1	gene-TUSC3	TUSC3	NC_030834.1	11	1784
XM_005680790.3	gene-GOLT1B	GOLT1B	NC_030812.1	5	2246
XM_018042110.1	gene-MYOM2	MYOM2	NC_030834.1	37	4876
XM_018042751.1	gene-LOC102183203	LOC102183203	NC_030810.1	7	1781
XM_005674712.3	gene-MAP3K7CL	MAP3K7CL	NC_030808.1	6	1763
Novel_023741	XLOC_222225	--	NC_030831.1	10	4477
Novel_026543	XLOC_248557	--	NC_030836.1	2	2871
XM_018045017.1	gene-LOC108634779	LOC108634779	NW_017190014.1	4	1842
Novel_001454	XLOC_014472	--	NC_030809.1	6	1422
XM_013969160.2	gene-PCMTD1	PCMTD1	NC_030821.1	8	4219
XM_005688446.1	gene-LOC102181793	LOC102181793	NC_030820.1	2	300
XM_018040454.1	gene-HAGHL	HAGHL	NC_030832.1	9	1492
XM_018046914.1	gene-BPGM	BPGM	NC_030811.1	4	3131
Novel_022584	XLOC_211086	--	NC_030829.1	12	8105
Novel_022585	XLOC_211086	--	NC_030829.1	13	8029
Novel_022586	XLOC_211103	--	NC_030829.1	21	3879
XM_018046421.1	gene-C3H1orf226	C3H1orf226	NC_030810.1	3	5663
XM_005696119.3	gene-CDC25A	CDC25A	NC_030829.1	15	2503
Novel_022581	XLOC_211005	--	NC_030829.1	8	2221
Novel_022582	XLOC_211076	--	NC_030829.1	2	530
XM_005676781.3	gene-EYA3	EYA3	NC_030809.1	18	5536
XM_005689247.3	gene-SLC26A7	SLC26A7	NC_030821.1	19	5248
Novel_022588	XLOC_211145	--	NC_030829.1	8	1068
Novel_022589	XLOC_211145	--	NC_030829.1	7	1377
XM_018041617.1	gene-ADAM8	ADAM8	NC_030833.1	24	3073
Novel_008308	XLOC_079755	--	NC_030814.1	10	1412
Novel_008309	XLOC_079755	--	NC_030814.1	9	1863
XM_018057465.1	gene-MYT1	MYT1	NC_030820.1	23	5410
XM_018046413.1	gene-PCP4L1	PCP4L1	NC_030810.1	3	1379
Novel_008303	XLOC_079747	--	NC_030814.1	7	6132
XM_005700443.1	gene-CXHXorf66	CXHXorf66	NW_017189517.1	3	1086
XM_005689840.3	gene-TRIM68	TRIM68	NC_030822.1	7	3471
Novel_008306	XLOC_079755	--	NC_030814.1	10	2003
Novel_008307	XLOC_079755	--	NC_030814.1	9	1220
Novel_008304	XLOC_079747	--	NC_030814.1	5	1742
Novel_008305	XLOC_079755	--	NC_030814.1	10	1621
Novel_019477	XLOC_183708	--	NC_030826.1	39	6099
XM_018050323.1	gene-ETF1	ETF1	NC_030814.1	11	3753
XM_018063326.1	gene-ZBTB32	ZBTB32	NC_030825.1	3	5938
XR_001918134.1	gene-SULT4A1	SULT4A1	NC_030812.1	8	1024
XM_018056823.1	gene-TDRD3	TDRD3	NC_030819.1	14	2582
XM_005679730.3	gene-GLIPR1	GLIPR1	NC_030812.1	7	1305
XM_018040045.1	gene-MAPK8IP3	MAPK8IP3	NC_030832.1	33	6039
XM_018065465.1	gene-LOC108638390	LOC108638390	NC_030809.1	1	1849
XM_005701077.3	gene-ASB11	ASB11	NW_017189516.1	7	1455
Novel_018093	XLOC_173635	--	NC_030825.1	8	2291
XM_018064361.1	gene-GOSR1	GOSR1	NC_030826.1	9	842
XM_018040738.1	gene-ELN	ELN	NC_030832.1	36	3632
XM_018048823.1	gene-ACO2	ACO2	NC_030812.1	18	2809
XM_018066256.1	gene-SETD3	SETD3	NC_030828.1	13	2839
XM_005679254.3	gene-NOD1	NOD1	NC_030811.1	14	3972
Novel_011284	XLOC_108439	--	NC_030817.1	9	6137
XM_018061748.1	gene-DOK4	DOK4	NC_030825.1	8	2301
XM_018052674.1	gene-TMEM268	TMEM268	NC_030815.1	11	3753
Novel_018092	XLOC_173635	--	NC_030825.1	8	2098
Novel_023189	XLOC_217379	--	NC_030830.1	3	3866
Novel_023188	XLOC_217348	--	NC_030830.1	5	861
XM_005694625.3	gene-ERBIN	ERBIN	NC_030827.1	25	6246
Novel_023186	XLOC_217277	--	NC_030830.1	5	1248
Novel_023185	XLOC_217250	--	NC_030830.1	9	2374
Novel_023184	XLOC_217250	--	NC_030830.1	9	3091
Novel_023183	XLOC_217233	--	NC_030830.1	3	13310
Novel_012471	XLOC_120276	--	NC_030818.1	10	3162
Novel_023181	XLOC_217233	--	NC_030830.1	2	696
Novel_023180	XLOC_217226	--	NC_030830.1	3	1794
XM_018057471.1	gene-RGS19	RGS19	NC_030820.1	6	1475
XM_018040742.1	gene-ELN	ELN	NC_030832.1	34	3530
XM_018061910.1	gene-SPATA2L	SPATA2L	NC_030825.1	3	1744
XM_013970071.2	gene-TLR5	TLR5	NC_030823.1	2	3384
XM_018045283.1	gene-LOC102182149	LOC102182149	NW_017195232.1	1	1510
Novel_018091	XLOC_173635	--	NC_030825.1	8	2215
XM_018039176.1	gene-LTA	LTA	NC_030830.1	3	2110
XM_018044389.1	gene-YPEL1	YPEL1	NW_017189530.1	6	3229
Novel_012474	XLOC_120293	--	NC_030818.1	11	2858
Novel_025804	XLOC_241672	--	NC_030835.1	3	2483
Novel_025805	XLOC_241673	--	NC_030835.1	2	1828
Novel_025806	XLOC_241692	--	NC_030835.1	4	2726
Novel_025807	XLOC_241697	--	NC_030835.1	2	14491
Novel_025800	XLOC_241626	--	NC_030835.1	33	5770
Novel_025801	XLOC_241626	--	NC_030835.1	33	5767
Novel_025802	XLOC_241627	--	NC_030835.1	21	5527
Novel_025803	XLOC_241642	--	NC_030835.1	6	755
XM_013968472.2	gene-PDE1A	PDE1A	NC_030809.1	16	3292
XM_018066928.1	gene-RPUSD3	RPUSD3	NC_030829.1	10	2319
XM_018045049.1	gene-VBP1	VBP1	NW_017190073.1	6	2108
Novel_005390	XLOC_050955	--	NC_030812.1	8	747
Novel_027896	XLOC_264891	--	NW_017189851.1	17	4553
XM_005700147.3	gene-TAF7L	TAF7L	NW_017189517.1	13	3956
Novel_023235	XLOC_217688	--	NC_030830.1	19	3038
Novel_018090	XLOC_173635	--	NC_030825.1	7	2055
Novel_023237	XLOC_217693	--	NC_030830.1	11	2372
Novel_015699	XLOC_151761	--	NC_030822.1	18	16163
Novel_023231	XLOC_217684	--	NC_030830.1	6	5044
XM_018054525.1	gene-NDRG2	NDRG2	NC_030817.1	13	1771
Novel_023233	XLOC_217684	--	NC_030830.1	26	9690
Novel_023232	XLOC_217684	--	NC_030830.1	25	10672
Novel_027520	XLOC_262177	--	NW_017189518.1	5	842
Novel_023239	XLOC_217693	--	NC_030830.1	10	2874
Novel_023238	XLOC_217693	--	NC_030830.1	10	2759
XM_018054478.1	gene-SPRED1	SPRED1	NC_030817.1	7	5510
XM_018044153.1	gene-ARMCX5	ARMCX5	NW_017189517.1	3	2610
Novel_004269	XLOC_039396	--	NC_030811.1	3	8919
Novel_028038	XLOC_265705	--	NW_017190073.1	3	5011
XM_005682100.3	gene-DDX49	DDX49	NC_030814.1	13	1971
Novel_028039	XLOC_265705	--	NW_017190073.1	3	4981
XM_018040309.1	gene-TBC1D24	TBC1D24	NC_030832.1	11	5510
Novel_018097	XLOC_173635	--	NC_030825.1	7	1764
XM_005696762.3	gene-TRIM38	TRIM38	NC_030830.1	8	2235
XM_018046994.1	gene-CDK13	CDK13	NC_030811.1	15	9258
XM_018040357.1	gene-TFR2	TFR2	NC_030832.1	20	4040
XM_013970339.2	gene-LOC106501722	LOC106501722	NC_030823.1	2	2715
XM_013966483.2	gene-MDN1	MDN1	NC_030816.1	102	18207
XM_005694473.2	gene-LOC102169796	LOC102169796	NC_030826.1	5	836
Novel_021490	XLOC_201019	--	NC_030828.1	3	1309
Novel_004268	XLOC_039396	--	NC_030811.1	2	6608
XM_005691060.3	gene-ATP6V1G3	ATP6V1G3	NC_030823.1	3	516
XM_018046409.1	gene-USP21	USP21	NC_030810.1	13	2702
Novel_028035	XLOC_265684	--	NW_017190051.1	2	3596
XM_018060864.1	gene-PTPN7	PTPN7	NC_030823.1	10	3312
XM_018067211.1	gene-UBA3	UBA3	NC_030829.1	17	2088
XM_018052643.1	gene-ZNF618	ZNF618	NC_030815.1	15	9233
Novel_018096	XLOC_173635	--	NC_030825.1	8	2284
Novel_027483	XLOC_261648	--	NW_017189517.1	3	4373
XM_018046588.1	gene-LOC102191570	LOC102191570	NC_030810.1	3	434
XM_013975903.2	gene-TAF6L	TAF6L	NC_030836.1	12	2198
Novel_019471	XLOC_183699	--	NC_030826.1	3	1875
Novel_028030	XLOC_265678	--	NW_017190051.1	10	10672
XM_018041542.1	gene-AGO3	AGO3	NC_030810.1	15	15262
XM_005678922.2	gene-VPS50	VPS50	NC_030811.1	28	3586
XM_005681503.3	gene-KLF3	KLF3	NC_030813.1	6	5324
XM_018043783.1	gene-MKNK1	MKNK1	NC_030810.1	13	2708
XM_005697514.3	gene-CPPED1	CPPED1	NC_030832.1	4	2610
XM_018050077.1	gene-MAT2B	MAT2B	NC_030814.1	7	1735
Novel_007941	XLOC_073706	--	NC_030814.1	2	1778
XM_018040953.1	gene-LOC102190288	LOC102190288	NC_030810.1	5	2263
XM_005678374.3	gene-TMEM59	TMEM59	NC_030810.1	8	1639
Novel_024179	XLOC_225625	--	NC_030832.1	4	1900
XM_018039067.1	gene-FARS2	FARS2	NC_030830.1	9	1819
XM_018043160.1	gene-APLP2	APLP2	NC_030836.1	18	3718
XM_005699066.2	gene-C28H10orf107	C28H10orf107	NC_030835.1	8	2799
XM_018054531.1	gene-CLCNKA	CLCNKA	NC_030809.1	21	5083
XM_018055960.1	gene-SRRM1	SRRM1	NC_030809.1	19	3832
Novel_024173	XLOC_225600	--	NC_030832.1	8	3774
Novel_024172	XLOC_225600	--	NC_030832.1	8	3744
Novel_024171	XLOC_225600	--	NC_030832.1	7	4478
XM_005700534.3	gene-CLIC2	CLIC2	NW_017190073.1	6	1398
XM_018060852.1	gene-ALS2	ALS2	NC_030809.1	12	3016
Novel_000058	XLOC_000405	--	NC_030808.1	7	2783
Novel_000059	XLOC_000470	--	NC_030808.1	3	10718
XM_018056698.1	gene-ATP7B	ATP7B	NC_030819.1	21	6330
XM_018044077.1	gene-OSBPL9	OSBPL9	NC_030810.1	21	2836
Novel_000052	XLOC_000308	--	NC_030808.1	11	2780
Novel_000053	XLOC_000308	--	NC_030808.1	10	2613
XM_018054492.1	gene-DPH6	DPH6	NC_030817.1	9	1392
XM_018047606.1	gene-LOC102188713	LOC102188713	NC_030808.1	1	1710
Novel_000056	XLOC_000311	--	NC_030808.1	2	2177
Novel_000057	XLOC_000401	--	NC_030808.1	6	1896
Novel_000054	XLOC_000310	--	NC_030808.1	10	9243
Novel_000055	XLOC_000310	--	NC_030808.1	10	9351
Novel_005268	XLOC_049932	--	NC_030812.1	2	6509
XM_018062690.1	gene-C18H19orf68	C18H19orf68	NC_030825.1	4	3550
XM_018040317.1	gene-AMDHD2	AMDHD2	NC_030832.1	11	1500
XM_018047124.1	gene-LOC102180455	LOC102180455	NC_030811.1	18	4354
Novel_005263	XLOC_049883	--	NC_030812.1	50	12424
Novel_005260	XLOC_049880	--	NC_030812.1	24	4467
Novel_005261	XLOC_049880	--	NC_030812.1	16	6106
Novel_005266	XLOC_049932	--	NC_030812.1	4	6846
Novel_005267	XLOC_049932	--	NC_030812.1	3	8063
XM_018065687.1	gene-BIN1	BIN1	NC_030809.1	18	2363
Novel_005265	XLOC_049932	--	NC_030812.1	4	6884
Novel_003123	XLOC_030061	--	NC_030810.1	16	3972
Novel_014919	XLOC_144418	--	NC_030821.1	2	1951
Novel_001792	XLOC_017679	--	NC_030809.1	4	15524
XR_001297026.2	gene-NRG4	NRG4	NC_030828.1	7	712
Novel_023678	XLOC_221849	--	NC_030831.1	12	3478
XM_018062680.1	gene-EHD2	EHD2	NC_030825.1	6	3080
XR_001919819.1	gene-TEX22	TEX22	NC_030828.1	3	744
XM_018041844.1	gene-THRB	THRB	NC_030834.1	10	6339
XM_018047291.1	gene-DMTF1	DMTF1	NC_030811.1	17	2729
XM_005699222.3	gene-LOC102188471	LOC102188471	NC_030835.1	1	441
XM_018064630.1	gene-NDEL1	NDEL1	NC_030826.1	9	3145
XM_018046064.1	gene-SEMA6C	SEMA6C	NC_030810.1	18	4605
XM_018054615.1	gene-NRL	NRL	NC_030817.1	4	2015
XM_005676482.3	gene-MYL1	MYL1	NC_030809.1	7	1207
XM_018064765.1	gene-TOP3A	TOP3A	NC_030826.1	19	5483
XM_018066199.1	gene-SH3GL3	SH3GL3	NC_030828.1	9	1781
Novel_001793	XLOC_017679	--	NC_030809.1	4	15314
Novel_024601	XLOC_228415	--	NC_030833.1	4	6502
XM_005689356.3	gene-PDGFD	PDGFD	NC_030822.1	7	1911
XM_018064793.1	gene-PEMT	PEMT	NC_030826.1	9	1274
XM_018042691.1	gene-EML3	EML3	NC_030836.1	23	3325
Novel_007942	XLOC_073731	--	NC_030814.1	11	3360
XM_018039162.1	gene-NFYA	NFYA	NC_030830.1	9	2833
XM_018039077.1	gene-SYNGAP1	SYNGAP1	NC_030830.1	19	6747
XM_005678346.3	gene-MYSM1	MYSM1	NC_030810.1	20	6565
XM_013962505.2	gene-MAB21L3	MAB21L3	NC_030810.1	8	4194
Novel_014911	XLOC_144356	--	NC_030821.1	4	2281
XM_005701480.2	gene-LOC102181024	LOC102181024	NC_030822.1	1	978
XM_018066900.1	gene-CNBP	CNBP	NC_030829.1	5	1783
XM_018055084.1	gene-SRD5A2	SRD5A2	NC_030818.1	5	1144
Novel_014916	XLOC_144408	--	NC_030821.1	3	4411
XM_018045061.1	gene-ARHGAP4	ARHGAP4	NW_017190133.1	22	3313
XM_018066541.1	gene-COMMD4	COMMD4	NC_030828.1	8	924
XM_018039394.1	gene-TXNL4A	TXNL4A	NC_030831.1	5	862
Novel_001790	XLOC_017679	--	NC_030809.1	2	2556
XM_018044106.1	gene-LOC108634442	LOC108634442	NW_017189517.1	1	522
Novel_004477	XLOC_041913	--	NC_030811.1	5	3179
XR_001919169.1	gene-LOC102175041	LOC102175041	NC_030821.1	4	2983
Novel_021346	XLOC_199591	--	NC_030828.1	3	2510
Novel_007945	XLOC_073731	--	NC_030814.1	19	7714
XM_018041592.1	gene-KIF20B	KIF20B	NC_030833.1	34	5862
XM_013962464.2	gene-LIX1L	LIX1L	NC_030810.1	6	3038
Novel_004471	XLOC_041913	--	NC_030811.1	5	11936
XM_013970323.2	gene-CFAP221	CFAP221	NC_030809.1	23	2743
XM_005680486.3	gene-ANKS1B	ANKS1B	NC_030812.1	26	5564
Novel_021278	XLOC_198870	--	NC_030828.1	3	3168
Novel_021273	XLOC_198845	--	NC_030828.1	33	6010
XM_013974103.2	gene-LOC102180173	LOC102180173	NC_030830.1	5	5530
Novel_021271	XLOC_198837	--	NC_030828.1	12	1825
Novel_004473	XLOC_041913	--	NC_030811.1	5	6038
Novel_021277	XLOC_198870	--	NC_030828.1	2	3696
Novel_021276	XLOC_198858	--	NC_030828.1	7	11443
Novel_021275	XLOC_198858	--	NC_030828.1	8	11606
XM_018047398.1	gene-PPP1R9A	PPP1R9A	NC_030811.1	21	10378
XM_018066752.1	gene-ARIH2	ARIH2	NC_030829.1	16	3960
XM_005699801.3	gene-LOC108633287	LOC108633287	NC_030836.1	10	2116
XM_005690162.3	gene-DDB2	DDB2	NC_030822.1	9	1748
XM_018045075.1	gene-SLC35A2	SLC35A2	NW_017190136.1	4	1194
Novel_007944	XLOC_073731	--	NC_030814.1	18	7586
XM_005678744.3	gene-SAG	SAG	NC_030810.1	15	1274
XM_005682690.3	gene-LMNB1	LMNB1	NC_030814.1	11	3423
XM_018058850.1	gene-COL4A4	COL4A4	NC_030809.1	48	5755
XR_001296769.2	gene-DMKN	DMKN	NC_030825.1	19	2000
XM_018063185.1	gene-LOC108633282	LOC108633282	NC_030825.1	5	603
XM_005691341.3	gene-DHX37	DHX37	NC_030824.1	27	4018
XM_005684772.3	gene-SLC18B1	SLC18B1	NC_030816.1	14	2227
Novel_019147	XLOC_182116	--	NC_030825.1	2	1270
XM_005691232.3	gene-RAB33B	RAB33B	NC_030824.1	2	3518
Novel_003071	XLOC_029753	--	NC_030810.1	29	4932
XM_018056374.1	gene-BIVM	BIVM	NC_030819.1	10	3643
XM_018038966.1	gene-EGFL8	EGFL8	NC_030830.1	8	1727
Novel_007947	XLOC_073731	--	NC_030814.1	8	2591
XM_018042437.1	gene-ACTA1	ACTA1	NC_030835.1	7	1534
XM_018065640.1	gene-TRIP13	TRIP13	NC_030827.1	13	2426
Novel_017168	XLOC_164836	--	NC_030823.1	13	3450
XM_018043080.1	gene-LOC102180196	LOC102180196	NC_030836.1	4	1834
Novel_026662	XLOC_249706	--	NC_030836.1	2	4584
Novel_004380	XLOC_040812	--	NC_030811.1	3	1661
XM_018054178.1	gene-DTWD1	DTWD1	NC_030817.1	6	1278
XM_005697305.3	gene-SERPINB5	SERPINB5	NC_030831.1	7	3167
XM_018066683.1	gene-LOC108638597	LOC108638597	NC_030829.1	2	822
Novel_013816	XLOC_133896	--	NC_030820.1	12	7099
Novel_013817	XLOC_133896	--	NC_030820.1	13	7269
Novel_007946	XLOC_073731	--	NC_030814.1	13	3054
XM_005679520.3	gene-TTC26	TTC26	NC_030811.1	18	3576
Novel_013812	XLOC_133855	--	NC_030820.1	25	2822
Novel_013813	XLOC_133855	--	NC_030820.1	14	1645
XM_005691355.2	gene-DDX55	DDX55	NC_030824.1	14	2395
XM_005680455.2	gene-LOC102182107	LOC102182107	NC_030812.1	1	936
XM_018065983.1	gene-CCDC115	CCDC115	NC_030809.1	5	2274
XM_005689975.3	gene-CHRDL2	CHRDL2	NC_030822.1	11	1940
Novel_013818	XLOC_133896	--	NC_030820.1	11	2381
XM_018066331.1	gene-SEMA7A	SEMA7A	NC_030828.1	14	3424
XM_018050493.1	gene-PLPPR3	PLPPR3	NC_030814.1	7	3008
XM_018049509.1	gene-LOC102186672	LOC102186672	NC_030813.1	10	3424
XM_018045425.1	gene-LOC108635158	LOC108635158	NW_017209993.1	5	532
XM_018064649.1	gene-GAS7	GAS7	NC_030826.1	13	8058
XM_018039432.1	gene-DSG1	DSG1	NC_030831.1	16	7122
XM_018043311.1	gene-CPT1A	CPT1A	NC_030836.1	19	4464
Novel_025773	XLOC_241480	--	NC_030835.1	3	1385
XM_018046054.1	gene-CERS2	CERS2	NC_030810.1	11	2089
XM_005685125.3	gene-LOC102188771	LOC102188771	NC_030817.1	1	518
Novel_021499	XLOC_201183	--	NC_030828.1	4	1995
Novel_021498	XLOC_201112	--	NC_030828.1	22	13902
Novel_021497	XLOC_201097	--	NC_030828.1	2	3573
Novel_021496	XLOC_201097	--	NC_030828.1	2	2051
XM_018063191.1	gene-BHMG1	BHMG1	NC_030825.1	14	2476
XM_018057180.1	gene-ZEB1	ZEB1	NC_030820.1	9	5369
Novel_021493	XLOC_201022	--	NC_030828.1	3	3595
Novel_021492	XLOC_201022	--	NC_030828.1	3	3605
Novel_021491	XLOC_201022	--	NC_030828.1	3	3605
XM_018042618.1	gene-GPRIN2	GPRIN2	NC_030835.1	4	5888
Novel_009969	XLOC_095446	--	NC_030816.1	4	4064
XM_018044411.1	gene-RAB36	RAB36	NW_017189530.1	10	1265
Novel_002261	XLOC_021880	--	NC_030809.1	38	7557
XM_018048409.1	gene-ST8SIA1	ST8SIA1	NC_030812.1	4	2426
XR_001917426.1	gene-CHST3	CHST3	NC_030835.1	3	1279
XM_018066538.1	gene-LYSMD4	LYSMD4	NC_030828.1	3	2955
XM_018057203.1	gene-KIAA1462	KIAA1462	NC_030820.1	4	4160
XM_013968895.2	gene-HNF4A	HNF4A	NC_030820.1	10	4842
XR_001919623.1	gene-JMJD6	JMJD6	NC_030826.1	7	1784
Novel_026724	XLOC_249880	--	NC_030836.1	2	2350
XM_018045431.1	gene-LOC108635164	LOC108635164	NW_017210437.1	3	1373
Novel_026726	XLOC_249880	--	NC_030836.1	2	9272
Novel_026727	XLOC_249880	--	NC_030836.1	3	11197
XM_018057312.1	gene-LOC102189495	LOC102189495	NC_030820.1	10	1350
Novel_026721	XLOC_249853	--	NC_030836.1	3	2077
Novel_026722	XLOC_249853	--	NC_030836.1	3	2758
XM_018048588.1	gene-IFFO1	IFFO1	NC_030812.1	9	2758
XM_018067197.1	gene-DBNL	DBNL	NC_030829.1	13	1747
XM_018066699.1	gene-SETD5	SETD5	NC_030829.1	25	7030
Novel_027481	XLOC_261648	--	NW_017189517.1	5	2580
XM_018054142.1	gene-DUOXA2	DUOXA2	NC_030817.1	6	1389
Novel_026729	XLOC_249880	--	NC_030836.1	2	4273
XM_018054683.1	gene-SDHB	SDHB	NC_030809.1	8	1185
XM_018055004.1	gene-RTKN	RTKN	NC_030818.1	12	3630
Novel_027894	XLOC_264891	--	NW_017189851.1	17	4435
XM_018052487.1	gene-CDC14B	CDC14B	NC_030815.1	14	1709
Novel_006581	XLOC_060955	--	NC_030813.1	2	4651
Novel_027891	XLOC_264891	--	NW_017189851.1	18	4673
XM_005676660.3	gene-SP140	SP140	NC_030809.1	27	3027
XM_018065203.1	gene-HDAC5	HDAC5	NC_030826.1	26	3538
Novel_027892	XLOC_264891	--	NW_017189851.1	18	4571
Novel_006586	XLOC_061027	--	NC_030813.1	5	3023
Novel_018355	XLOC_176701	--	NC_030825.1	2	5702
Novel_025771	XLOC_241480	--	NC_030835.1	7	31647
XM_018058415.1	gene-STAU2	STAU2	NC_030821.1	13	2802
Novel_026244	XLOC_246711	--	NC_030836.1	20	3117
Novel_006587	XLOC_061046	--	NC_030813.1	3	2254
XM_005678055.2	gene-PALMD	PALMD	NC_030810.1	8	2402
XM_018047920.1	gene-LRRK2	LRRK2	NC_030812.1	50	8849
Novel_002269	XLOC_022179	--	NC_030809.1	2	16735
XM_005690788.3	gene-CPSF3L	CPSF3L	NC_030823.1	17	2182
Novel_009960	XLOC_095422	--	NC_030816.1	32	5516
Novel_007866	XLOC_073497	--	NC_030814.1	15	3689
XM_005676706.3	gene-FAM167B	FAM167B	NC_030809.1	2	1520
XM_018047579.1	gene-BBS10	BBS10	NC_030812.1	2	3570
XM_005686673.2	gene-LOC102180231	LOC102180231	NC_030818.1	5	426
Novel_003545	XLOC_033695	--	NC_030810.1	25	13485
XM_018043992.1	gene-AKAP4	AKAP4	NW_017189516.1	8	4884
XM_018051981.1	gene-PTPRD	PTPRD	NC_030815.1	35	9875
Novel_018356	XLOC_176701	--	NC_030825.1	2	5663
Novel_009965	XLOC_095422	--	NC_030816.1	32	6944
XM_018044863.1	gene-SLC25A1	SLC25A1	NW_017189851.1	9	1598
XM_018064118.1	gene-RNF43	RNF43	NC_030826.1	9	5715
XM_005685131.3	gene-RPL4	RPL4	NC_030817.1	10	1480
XM_018053513.1	gene-AK9	AK9	NC_030816.1	39	6339
XM_018042215.1	gene-REEP3	REEP3	NC_030835.1	8	2308
XM_018065213.1	gene-ATXN7L3	ATXN7L3	NC_030826.1	12	3799
Novel_022911	XLOC_214233	--	NC_030830.1	3	4106
Novel_022910	XLOC_214225	--	NC_030830.1	2	3572
Novel_022917	XLOC_214262	--	NC_030830.1	8	4494
Novel_022916	XLOC_214262	--	NC_030830.1	8	4746
XM_018065786.1	gene-LOC102181163	LOC102181163	NC_030827.1	5	2385
Novel_022914	XLOC_214257	--	NC_030830.1	7	5493
XM_018059686.1	gene-HYOU1	HYOU1	NC_030822.1	26	4566
XM_018064243.1	gene-PSMD11	PSMD11	NC_030826.1	14	2896
Novel_022919	XLOC_214284	--	NC_030830.1	13	5585
Novel_009966	XLOC_095422	--	NC_030816.1	33	6705
XM_005698211.3	gene-MARCH5	2024-03-05	NC_030833.1	6	3926
XM_005700792.3	gene-PORCN	PORCN	NW_017189852.1	14	1989
XM_018063793.1	gene-UNK	UNK	NC_030826.1	16	3819
XM_005697186.3	gene-SMAD7	SMAD7	NC_030831.1	4	2915
XM_018054792.1	gene-LOC106503221	LOC106503221	NC_030809.1	7	1376
XM_018039710.1	gene-FBXO15	FBXO15	NC_030831.1	10	2203
XM_005695764.3	gene-SYNPR	SYNPR	NC_030829.1	5	2472
Novel_025777	XLOC_241480	--	NC_030835.1	5	28673
XM_018039691.1	gene-C24H18orf32	C24H18orf32	NC_030831.1	3	1128
XM_005697738.3	gene-LOC102181181	LOC102181181	NC_030832.1	3	419
XM_018058509.1	gene-TCEA1	TCEA1	NC_030821.1	10	2715
XM_018053733.1	gene-KCNN2	KCNN2	NC_030817.1	12	4016
Novel_007864	XLOC_073497	--	NC_030814.1	14	3944
XM_018056201.1	gene-EHMT1	EHMT1	NC_030818.1	28	4886
XM_005689137.3	gene-MED30	MED30	NC_030821.1	4	999
XM_018059832.1	gene-FN1	FN1	NC_030809.1	45	7494
XM_018055988.1	gene-ABL1	ABL1	NC_030818.1	11	6928
XM_013973196.2	gene-SERPINA14	SERPINA14	NC_030828.1	5	1476
XM_018056182.1	gene-LOC108637178	LOC108637178	NC_030818.1	5	1832
XM_005679856.3	gene-CBX5	CBX5	NC_030812.1	5	943
XM_013966630.2	gene-GTF2H5	GTF2H5	NC_030816.1	3	501
XM_018053931.1	gene-GPATCH2L	GPATCH2L	NC_030817.1	10	7109
XM_018059351.1	gene-KCNE3	KCNE3	NC_030822.1	4	3087
Novel_007865	XLOC_073497	--	NC_030814.1	15	3526
Novel_003692	XLOC_035057	--	NC_030810.1	9	1883
XM_018040970.1	gene-TPST1	TPST1	NC_030832.1	6	2063
XM_018038802.1	gene-SLC22A23	SLC22A23	NC_030830.1	12	3927
XM_018061608.1	gene-ARFIP1	ARFIP1	NC_030824.1	9	2953
XM_018038898.1	gene-LOC102189753	LOC102189753	NC_030830.1	41	5412
Novel_013864	XLOC_134470	--	NC_030820.1	11	5086
Novel_007391	XLOC_068275	--	NC_030813.1	4	3750
XM_005678648.3	gene-CAP1	CAP1	NC_030810.1	13	2644
Novel_000859	XLOC_008334	--	NC_030808.1	2	732
Novel_003873	XLOC_036338	--	NC_030810.1	14	2729
Novel_011508	XLOC_110773	--	NC_030817.1	5	2486
Novel_011509	XLOC_110773	--	NC_030817.1	4	4009
Novel_011506	XLOC_110689	--	NC_030817.1	8	3307
XM_005685279.3	gene-ABHD4	ABHD4	NC_030817.1	7	1714
Novel_011504	XLOC_110667	--	NC_030817.1	13	6715
Novel_003696	XLOC_035184	--	NC_030810.1	17	11436
XM_005680677.3	gene-CYTH4	CYTH4	NC_030812.1	13	3161
Novel_011503	XLOC_110667	--	NC_030817.1	15	10757
Novel_011500	XLOC_110667	--	NC_030817.1	16	10726
Novel_011501	XLOC_110667	--	NC_030817.1	16	8564
XM_018066500.1	gene-PRIMA1	PRIMA1	NC_030828.1	5	3615
XM_018040957.1	gene-CIITA	CIITA	NC_030832.1	20	4599
XM_018059732.1	gene-DSCAML1	DSCAML1	NC_030822.1	33	6903
Novel_025101	XLOC_232684	--	NC_030833.1	2	1017
XM_013970519.2	gene-MGST2	MGST2	NC_030824.1	3	378
XM_018060700.1	gene-SMG7	SMG7	NC_030823.1	22	5822
Novel_018352	XLOC_176677	--	NC_030825.1	5	1768
XM_018056585.1	gene-USP12	USP12	NC_030819.1	9	4466
XM_018049802.1	gene-HGFAC	HGFAC	NC_030813.1	14	3703
Novel_025103	XLOC_232723	--	NC_030833.1	6	16716
Novel_013215	XLOC_126267	--	NC_030819.1	14	4248
XM_018066334.1	gene-FAM219B	FAM219B	NC_030828.1	5	2551
XM_018040421.1	gene-LRRFIP1	LRRFIP1	NC_030810.1	22	4739
Novel_007863	XLOC_073491	--	NC_030814.1	21	3367
Novel_007399	XLOC_068354	--	NC_030814.1	11	3175
XM_005674931.2	gene-SPICE1	SPICE1	NC_030808.1	18	3074
XM_018066835.1	gene-IL17RC	IL17RC	NC_030829.1	17	2290
XM_013973145.2	gene-ELL3	ELL3	NC_030828.1	10	2970
XM_005697588.3	gene-ANKS4B	ANKS4B	NC_030832.1	3	2971
XM_005675477.3	gene-U2SURP	U2SURP	NC_030808.1	28	7220
XM_005686069.3	gene-ENTPD5	ENTPD5	NC_030817.1	15	2878
XM_013976806.2	gene-FAM189B	FAM189B	NC_030810.1	12	3293
XM_005686669.2	gene-IL37	IL37	NC_030818.1	6	2149
Novel_002226	XLOC_021527	--	NC_030809.1	2	1930
Novel_024818	XLOC_230191	--	NC_030833.1	15	6321
Novel_024819	XLOC_230191	--	NC_030833.1	14	6238
XM_018056076.1	gene-CAMSAP1	CAMSAP1	NC_030818.1	18	6393
XM_018041148.1	gene-BTRC	BTRC	NC_030833.1	14	6475
Novel_024815	XLOC_230172	--	NC_030833.1	3	11646
Novel_024816	XLOC_230191	--	NC_030833.1	15	6390
XM_018045213.1	gene-LEPROT	LEPROT	NC_030810.1	5	2767
Novel_007860	XLOC_073491	--	NC_030814.1	21	3231
Novel_024811	XLOC_230172	--	NC_030833.1	6	5387
Novel_024812	XLOC_230172	--	NC_030833.1	7	2937
XM_018059649.1	gene-ARHGEF12	ARHGEF12	NC_030822.1	41	8741
Novel_013319	XLOC_128079	--	NC_030819.1	7	4035
XM_018045162.1	gene-PSMG3	PSMG3	NW_017190161.1	3	769
XM_018048077.1	gene-SMARCC2	SMARCC2	NC_030812.1	30	4868
Novel_023675	XLOC_221849	--	NC_030831.1	12	5336
XM_018054272.1	gene-LOC102184991	LOC102184991	NC_030817.1	1	757
XM_018045765.1	gene-FAM69A	FAM69A	NC_030810.1	5	2581
XM_018063238.1	gene-LOC108638095	LOC108638095	NC_030825.1	1	1047
Novel_016938	XLOC_162830	--	NC_030823.1	2	755
XR_001917428.1	gene-CHST3	CHST3	NC_030835.1	4	1138
Novel_005586	XLOC_052556	--	NC_030812.1	3	10072
XM_018048154.1	gene-ANO4	ANO4	NC_030812.1	30	4456
XM_013970652.2	gene-RSRC2	RSRC2	NC_030824.1	10	2241
XM_005693428.3	gene-MED31	MED31	NC_030826.1	4	670
Novel_012298	XLOC_119594	--	NC_030818.1	21	10702
XM_018040947.1	gene-ABAT	ABAT	NC_030832.1	15	4510
XM_018057573.1	gene-DIDO1	DIDO1	NC_030820.1	17	8488
XM_018062426.1	gene-SERTAD3	SERTAD3	NC_030825.1	2	1854
Novel_012375	XLOC_119943	--	NC_030818.1	2	1715
XM_018056000.1	gene-PRRC2B	PRRC2B	NC_030818.1	32	11167
XM_018060991.1	gene-RNF215	RNF215	NC_030824.1	8	1978
XM_018047894.1	gene-SLC38A1	SLC38A1	NC_030812.1	15	3018
XM_018056599.1	gene-PAN3	PAN3	NC_030819.1	17	4086
XM_018060661.1	gene-TOR1AIP1	TOR1AIP1	NC_030823.1	11	3824
Novel_001604	XLOC_015256	--	NC_030809.1	12	5366
XM_018040149.1	gene-SRRM2	SRRM2	NC_030832.1	15	9005
XM_018057652.1	gene-ANGPT4	ANGPT4	NC_030820.1	9	7217
XM_018042396.1	gene-KCNMA1	KCNMA1	NC_030835.1	30	3882
Novel_001605	XLOC_015256	--	NC_030809.1	12	5039
XM_018066777.1	gene-MAP4	MAP4	NC_030829.1	18	8812
XM_018063030.1	gene-LOC102191827	LOC102191827	NC_030825.1	12	1922
Novel_005581	XLOC_052516	--	NC_030812.1	10	2082
Novel_027771	XLOC_263971	--	NW_017189684.1	8	3380
Novel_025993	XLOC_243607	--	NC_030835.1	8	2589
Novel_016932	XLOC_162819	--	NC_030823.1	7	3395
XM_018047005.1	gene-LOC102187025	LOC102187025	NC_030811.1	6	843
Novel_001607	XLOC_015337	--	NC_030809.1	6	7213
Novel_012292	XLOC_119531	--	NC_030818.1	9	8914
Novel_020555	XLOC_189783	--	NC_030826.1	8	2833
Novel_027773	XLOC_263994	--	NW_017189686.1	17	4812
Novel_012291	XLOC_119427	--	NC_030818.1	10	8663
Novel_010679	XLOC_103751	--	NC_030816.1	5	2217
XM_005691202.2	gene-TTC29	TTC29	NC_030824.1	13	1685
Novel_010677	XLOC_103722	--	NC_030816.1	2	2855
Novel_010676	XLOC_103722	--	NC_030816.1	3	2949
Novel_010675	XLOC_103712	--	NC_030816.1	4	3757
XM_018064173.1	gene-ACACA	ACACA	NC_030826.1	54	8518
Novel_010673	XLOC_103702	--	NC_030816.1	3	611
XM_018061998.1	gene-IRX6	IRX6	NC_030825.1	6	2329
XM_018048721.1	gene-MICAL3	MICAL3	NC_030812.1	34	8366
Novel_010670	XLOC_103701	--	NC_030816.1	5	1486
Novel_020556	XLOC_189798	--	NC_030826.1	11	1866
XM_005691414.3	gene-ORAI1	ORAI1	NC_030824.1	2	1763
XM_005697804.3	gene-POLR2J	POLR2J	NC_030832.1	4	626
Novel_027777	XLOC_263997	--	NW_017189687.1	4	6490
XM_018043561.1	gene-SYT12	SYT12	NC_030836.1	8	4027
XM_013974329.2	gene-TAF4B	TAF4B	NC_030831.1	15	4754
Novel_020550	XLOC_189766	--	NC_030826.1	12	4225
Novel_017904	XLOC_171413	--	NC_030824.1	13	5162
Novel_017905	XLOC_171413	--	NC_030824.1	14	5084
Novel_017906	XLOC_171413	--	NC_030824.1	13	5224
XM_018066298.1	gene-ZFAND6	ZFAND6	NC_030828.1	7	1315
Novel_017900	XLOC_171338	--	NC_030824.1	13	3616
XM_018047019.1	gene-CAMK2B	CAMK2B	NC_030811.1	22	3778
XM_018045779.1	gene-BCAR3	BCAR3	NC_030810.1	12	3252
Novel_017903	XLOC_171413	--	NC_030824.1	4	3728
XM_018045572.1	gene-LOC108635444	LOC108635444	NW_017215848.1	4	1527
XM_018042113.1	gene-PROSC	PROSC	NC_030834.1	8	2083
XM_005680793.3	gene-RECQL	RECQL	NC_030812.1	15	2704
XM_018042614.1	gene-GPRIN2	GPRIN2	NC_030835.1	4	6164
Novel_017909	XLOC_171461	--	NC_030824.1	30	7763
XM_005678021.3	gene-RNPC3	RNPC3	NC_030810.1	15	7074
XM_018043388.1	gene-KAT5	KAT5	NC_030836.1	12	2209
XM_018038402.1	gene-EOGT	EOGT	NC_030829.1	17	3872
XM_018057767.1	gene-CEP250	CEP250	NC_030820.1	31	7426
XM_018052924.1	gene-DOPEY1	DOPEY1	NC_030816.1	38	7198
XM_005697061.3	gene-CETN1	CETN1	NC_030831.1	1	958
XM_005684543.2	gene-COL10A1	COL10A1	NC_030816.1	3	3038
XM_018051735.1	gene-LOC102179939	LOC102179939	NC_030814.1	1	1012
Novel_003462	XLOC_032804	--	NC_030810.1	4	10336
XM_018049195.1	gene-CAMK2D	CAMK2D	NC_030813.1	20	4211
XM_018064516.1	gene-BCL6B	BCL6B	NC_030826.1	8	3307
Novel_006054	XLOC_056743	--	NC_030812.1	9	1154
XM_018050566.1	gene-COL23A1	COL23A1	NC_030814.1	28	3059
XM_018051494.1	gene-GATAD2A	GATAD2A	NC_030814.1	12	5347
Novel_006056	XLOC_056743	--	NC_030812.1	28	3924
Novel_013314	XLOC_127972	--	NC_030819.1	7	4894
XM_005685242.3	gene-NGDN	NGDN	NC_030817.1	11	1218
XM_018044051.1	gene-TTC39A	TTC39A	NC_030810.1	18	2175
XM_018065811.1	gene-MARCH11	2024-03-11	NC_030827.1	4	1575
XM_018052912.1	gene-FAM46A	FAM46A	NC_030816.1	3	5609
XM_018046301.1	gene-RRNAD1	RRNAD1	NC_030810.1	8	2302
Novel_021687	XLOC_203297	--	NC_030828.1	7	15613
XM_005677617.3	gene-PIP5K1A	PIP5K1A	NC_030810.1	15	3730
XM_018043809.1	gene-ZFX	ZFX	NW_017189516.1	8	5953
XM_018054712.1	gene-RCC2	RCC2	NC_030809.1	13	3819
XM_018065462.1	gene-NCKAP1	NCKAP1	NC_030809.1	31	4198
XM_018048065.1	gene-LOC102190643	LOC102190643	NC_030808.1	6	1794
Novel_021685	XLOC_203263	--	NC_030828.1	10	5859
Novel_021682	XLOC_203237	--	NC_030828.1	4	5878
XM_013965442.2	gene-LOC102177055	LOC102177055	NC_030814.1	3	921
XM_018057979.1	gene-S100PBP	S100PBP	NC_030809.1	8	4013
XM_018059860.1	gene-CWC15	CWC15	NC_030822.1	7	1125
XM_005676603.3	gene-EPHA4	EPHA4	NC_030809.1	18	6364
Novel_013379	XLOC_128728	--	NC_030819.1	7	13819
XM_018040070.1	gene-FKBP6	FKBP6	NC_030832.1	9	1521
XM_018056445.1	gene-LOC102179751	LOC102179751	NC_030819.1	30	3871
Novel_013372	XLOC_128672	--	NC_030819.1	27	9068
Novel_013371	XLOC_128672	--	NC_030819.1	25	9013
Novel_013370	XLOC_128672	--	NC_030819.1	24	5868
Novel_013377	XLOC_128704	--	NC_030819.1	6	1920
Novel_013376	XLOC_128696	--	NC_030819.1	19	2650
XM_018050346.1	gene-SPOCK1	SPOCK1	NC_030814.1	11	4780
XR_001296420.2	gene-HM13	HM13	NC_030820.1	13	1481
XM_018063636.1	gene-RBMS1	RBMS1	NC_030809.1	15	3857
XM_018053439.1	gene-SLC22A3	SLC22A3	NC_030816.1	11	3243
XM_018040153.1	gene-FLYWCH2	FLYWCH2	NC_030832.1	3	921
Novel_011922	XLOC_115282	--	NC_030818.1	2	2879
Novel_014381	XLOC_138977	--	NC_030820.1	17	2182
Novel_011923	XLOC_115392	--	NC_030818.1	12	2601
XM_005683176.3	gene-RBM22	RBM22	NC_030814.1	11	3613
Novel_002229	XLOC_021578	--	NC_030809.1	5	3249
XM_018056950.1	gene-IL2RA	IL2RA	NC_030820.1	8	2599
Novel_002223	XLOC_021482	--	NC_030809.1	11	5409
Novel_002222	XLOC_021482	--	NC_030809.1	12	4416
Novel_002221	XLOC_021482	--	NC_030809.1	12	4980
Novel_002220	XLOC_021480	--	NC_030809.1	18	4262
XM_018051318.1	gene-LOC102187311	LOC102187311	NC_030814.1	13	2189
XM_018048263.1	gene-LOC102170968	LOC102170968	NC_030812.1	4	3400
Novel_002225	XLOC_021482	--	NC_030809.1	13	4022
XM_018039171.1	gene-PLA2G7	PLA2G7	NC_030830.1	12	1825
Novel_003174	XLOC_030122	--	NC_030810.1	28	7710
XM_018039371.1	gene-SKOR2	SKOR2	NC_030831.1	7	3030
XM_018049937.1	gene-MRAS	MRAS	NC_030808.1	7	4154
XM_013962653.2	gene-LOC102185237	LOC102185237	NC_030810.1	15	3563
XM_018054627.1	gene-ARHGEF19	ARHGEF19	NC_030809.1	18	3669
XM_018046456.1	gene-DCAF6	DCAF6	NC_030810.1	19	3239
Novel_003172	XLOC_030122	--	NC_030810.1	28	8485
XM_018057791.1	gene-RBM39	RBM39	NC_030820.1	18	2860
Novel_011928	XLOC_115440	--	NC_030818.1	22	6014
XM_018041261.1	gene-TMEM35B	TMEM35B	NC_030810.1	3	1614
Novel_003179	XLOC_030141	--	NC_030810.1	4	4585
XM_005693278.3	gene-NUFIP2	NUFIP2	NC_030826.1	4	10653
Novel_018292	XLOC_175886	--	NC_030825.1	21	2733
NM_001285740.1	gene-HMGCS2	HMGCS2	NC_030810.1	10	2022
XM_018049343.1	gene-LGI2	LGI2	NC_030813.1	8	2189
XM_018048079.1	gene-SMARCC2	SMARCC2	NC_030812.1	29	4802
XM_013962548.2	gene-SLC16A4	SLC16A4	NC_030810.1	9	1875
Novel_026120	XLOC_244937	--	NC_030836.1	5	1028
XM_018049670.1	gene-LIN54	LIN54	NC_030813.1	13	4070
XM_018057965.1	gene-TP53RK	TP53RK	NC_030820.1	2	1462
Novel_019143	XLOC_182114	--	NC_030825.1	5	4833
XM_018044041.1	gene-CITED1	CITED1	NW_017189516.1	4	828
XM_018048873.1	gene-TSPO	TSPO	NC_030812.1	4	829
XM_018049242.1	gene-NPNT	NPNT	NC_030813.1	14	3340
XM_018058254.1	gene-PTDSS1	PTDSS1	NC_030821.1	12	2214
Novel_002591	XLOC_025546	--	NC_030810.1	5	1145
XM_005676178.3	gene-GTDC1	GTDC1	NC_030809.1	9	3584
Novel_002593	XLOC_025555	--	NC_030810.1	4	1124
XM_005685691.3	gene-TPM1	TPM1	NC_030817.1	9	2683
Novel_002595	XLOC_025579	--	NC_030810.1	4	2044
Novel_002594	XLOC_025579	--	NC_030810.1	3	1966
Novel_002597	XLOC_025612	--	NC_030810.1	3	4127
XM_018041275.1	gene-SHOC2	SHOC2	NC_030833.1	9	3960
Novel_002599	XLOC_025612	--	NC_030810.1	2	4387
XM_018067219.1	gene-SLC4A7	SLC4A7	NC_030829.1	24	3652
Novel_002305	XLOC_022436	--	NC_030809.1	4	482
XM_018041709.1	gene-SH3D21	SH3D21	NC_030810.1	16	2442
XM_005678899.2	gene-LOC102175547	LOC102175547	NC_030811.1	7	907
XM_005689032.3	gene-MYBL1	MYBL1	NC_030821.1	15	5006
XM_018040247.1	gene-NDE1	NDE1	NC_030832.1	9	3106
XM_018048356.1	gene-LOC102180704	LOC102180704	NC_030808.1	7	1792
XM_018048814.1	gene-RANGAP1	RANGAP1	NC_030812.1	16	2985
XM_005683380.3	gene-FAM151B	FAM151B	NC_030814.1	6	2994
XM_018044531.1	gene-FMR1	FMR1	NW_017189596.1	17	4408
XM_005677183.3	gene-NECTIN4	NECTIN4	NC_030810.1	8	3615
Novel_013596	XLOC_131382	--	NC_030819.1	12	2637
XM_018062949.1	gene-LOC108638013	LOC108638013	NC_030825.1	3	1248
XM_018054039.1	gene-PLEKHD1	PLEKHD1	NC_030817.1	13	3764
Novel_013593	XLOC_131347	--	NC_030819.1	36	9134
Novel_013592	XLOC_131347	--	NC_030819.1	34	8898
Novel_013591	XLOC_131347	--	NC_030819.1	37	13019
XM_005691063.3	gene-PTPRC	PTPRC	NC_030823.1	30	4409
XM_005692713.3	gene-DKKL1	DKKL1	NC_030825.1	5	976
XM_013974828.2	gene-RBBP6	RBBP6	NC_030832.1	18	6925
XM_005690510.3	gene-NVL	NVL	NC_030823.1	23	3032
XM_018048477.1	gene-YBX3	YBX3	NC_030812.1	10	1966
Novel_025730	XLOC_240967	--	NC_030835.1	16	8452
XM_018039365.1	gene-LOC102174081	LOC102174081	NC_030831.1	15	2212
XM_018057434.1	gene-PTPRA	PTPRA	NC_030820.1	21	3227
XM_018046460.1	gene-GPR161	GPR161	NC_030810.1	6	2608
XM_018049415.1	gene-YIPF7	YIPF7	NC_030813.1	6	1096
XM_018057785.1	gene-SPAG4	SPAG4	NC_030820.1	12	2774
XM_018065864.1	gene-LOC102190739	LOC102190739	NC_030828.1	16	1895
Novel_015507	XLOC_149970	--	NC_030821.1	8	8953
Novel_012424	XLOC_120128	--	NC_030818.1	24	4671
XM_005676311.2	gene-BOLL	BOLL	NC_030809.1	11	1786
Novel_012426	XLOC_120128	--	NC_030818.1	23	6008
XM_018043813.1	gene-ZFX	ZFX	NW_017189516.1	8	5881
Novel_004462	XLOC_041728	--	NC_030811.1	7	5427
Novel_012421	XLOC_120128	--	NC_030818.1	23	5650
Novel_012422	XLOC_120128	--	NC_030818.1	23	5622
Novel_012423	XLOC_120128	--	NC_030818.1	24	4643
XM_018056945.1	gene-TRNAU1AP	TRNAU1AP	NC_030809.1	10	1197
XM_018066332.1	gene-LOC108638518	LOC108638518	NC_030809.1	3	729
XM_018060155.1	gene-KCTD3	KCTD3	NC_030823.1	18	6235
XM_018063373.1	gene-USF2	USF2	NC_030825.1	10	1714
Novel_012429	XLOC_120131	--	NC_030818.1	11	3998
XM_018061124.1	gene-CABP1	CABP1	NC_030824.1	7	1818
XM_018052188.1	gene-POFUT2	POFUT2	NC_030808.1	9	2226
XM_018066475.1	gene-LOC106503182	LOC106503182	NC_030809.1	6	880
XM_018057958.1	gene-SLC35C2	SLC35C2	NC_030820.1	10	1820
XM_018047584.1	gene-OSBPL8	OSBPL8	NC_030812.1	21	7124
XM_013963001.2	gene-LOC102168967	LOC102168967	NC_030810.1	1	627
XM_018050580.1	gene-LOC102191084	LOC102191084	NC_030808.1	1	1060
XM_018043101.1	gene-PICALM	PICALM	NC_030836.1	23	2582
Novel_008146	XLOC_075954	--	NC_030814.1	2	2711
XM_018043134.1	gene-PC	PC	NC_030836.1	21	3941
XM_018061723.1	gene-LOC106503077	LOC106503077	NC_030825.1	8	3953
XM_018061765.1	gene-PLCG2	PLCG2	NC_030825.1	33	8142
XM_018053687.1	gene-TBCA	TBCA	NC_030817.1	4	626
XM_018052770.1	gene-LOC106501875	LOC106501875	NC_030815.1	2	4611
XM_018053796.1	gene-VSX2	VSX2	NC_030817.1	5	1143
Novel_008145	XLOC_075954	--	NC_030814.1	4	8980
XM_013964481.2	gene-INTS12	INTS12	NC_030813.1	7	1715
Novel_008147	XLOC_075954	--	NC_030814.1	2	3341
Novel_008140	XLOC_075936	--	NC_030814.1	3	1744
Novel_008141	XLOC_075954	--	NC_030814.1	9	2654
XM_018064518.1	gene-SLC16A11	SLC16A11	NC_030826.1	5	1533
Novel_008143	XLOC_075954	--	NC_030814.1	2	4212
XM_018042026.1	gene-NRG1	NRG1	NC_030834.1	12	5908
XM_018065684.1	gene-NEURL1B	NEURL1B	NC_030827.1	5	6320
XM_018048862.1	gene-A4GALT	A4GALT	NC_030812.1	4	1716
XM_018044525.1	gene-LOC106501924	LOC106501924	NW_017189589.1	6	1982
Novel_008149	XLOC_075957	--	NC_030814.1	10	2479
XM_018053037.1	gene-DSE	DSE	NC_030816.1	6	3034
XM_013976262.2	gene-MBNL3	MBNL3	NW_017189517.1	9	1136
XM_018046951.1	gene-LOC108635835	LOC108635835	NC_030811.1	4	1469
XM_005692152.3	gene-C18H16orf86	C18H16orf86	NC_030825.1	4	1007
XM_005695149.3	gene-PML	PML	NC_030828.1	9	4409
Novel_010722	XLOC_104040	--	NC_030816.1	18	10992
XM_018049755.1	gene-QDPR	QDPR	NC_030813.1	7	1328
XM_018045325.1	gene-LOC108635019	LOC108635019	NW_017198449.1	4	588
XM_018064781.1	gene-MYO15A	MYO15A	NC_030826.1	65	11084
XM_018057406.1	gene-ADAM33	ADAM33	NC_030820.1	20	3149
XM_018059994.1	gene-PPFIA4	PPFIA4	NC_030823.1	29	6282
XM_018049409.1	gene-SHISA3	SHISA3	NC_030813.1	2	1882
XM_018065859.1	gene-LOC108638455	LOC108638455	NC_030828.1	9	1303
Novel_009813	XLOC_093776	--	NC_030815.1	17	12240
Novel_009812	XLOC_093776	--	NC_030815.1	16	12103
Novel_009815	XLOC_093776	--	NC_030815.1	16	5863
Novel_009814	XLOC_093776	--	NC_030815.1	16	4920
Novel_009817	XLOC_093782	--	NC_030815.1	14	16946
Novel_009816	XLOC_093782	--	NC_030815.1	13	17837
XM_018046963.1	gene-CCDC136	CCDC136	NC_030811.1	10	1944
XM_018044851.1	gene-KLHL22	KLHL22	NW_017189851.1	7	2773
XM_018047544.1	gene-SP1	SP1	NC_030812.1	6	7127
XM_018048247.1	gene-RBFOX2	RBFOX2	NC_030812.1	14	7262
XM_005681857.3	gene-ARHGAP24	ARHGAP24	NC_030813.1	7	3364
XM_005699919.3	gene-BRMS1	BRMS1	NC_030836.1	10	1585
XM_018051741.1	gene-FAM170A	FAM170A	NC_030814.1	2	923
XM_005685664.3	gene-CSNK1G1	CSNK1G1	NC_030817.1	13	3073
XM_005686827.3	gene-BMP10	BMP10	NC_030818.1	2	3466
XM_018060893.1	gene-LOC108637838	LOC108637838	NC_030824.1	2	338
Novel_027125	XLOC_255286	--	NW_017189516.1	2	529
XM_018047623.1	gene-UBE2N	UBE2N	NC_030812.1	4	4355
XM_013964669.2	gene-PHC3	PHC3	NC_030808.1	16	5076
Novel_027124	XLOC_255168	--	NW_017189516.1	2	1678
Novel_004333	XLOC_040283	--	NC_030811.1	8	1549
Novel_004332	XLOC_040194	--	NC_030811.1	20	3171
Novel_004331	XLOC_040194	--	NC_030811.1	23	8596
Novel_004330	XLOC_040194	--	NC_030811.1	19	7305
Novel_004337	XLOC_040285	--	NC_030811.1	3	14826
XM_018051131.1	gene-ELOF1	ELOF1	NC_030814.1	4	943
XM_018061733.1	gene-ADAT1	ADAT1	NC_030825.1	10	3149
XM_018054574.1	gene-REM2	REM2	NC_030817.1	5	4958
Novel_016947	XLOC_163053	--	NC_030823.1	5	1411
XM_018039397.1	gene-HSBP1L1	HSBP1L1	NC_030831.1	4	4065
Novel_004339	XLOC_040379	--	NC_030811.1	6	11470
Novel_004338	XLOC_040372	--	NC_030811.1	14	6998
XM_018053697.1	gene-SV2C	SV2C	NC_030817.1	13	8378
XM_018064324.1	gene-FLOT2	FLOT2	NC_030826.1	11	2676
Novel_016941	XLOC_162872	--	NC_030823.1	12	8434
Novel_016940	XLOC_162872	--	NC_030823.1	3	4295
Novel_009644	XLOC_092481	--	NC_030815.1	22	3516
XM_018066642.1	gene-USP19	USP19	NC_030829.1	27	4695
XM_018062662.1	gene-TMEM160	TMEM160	NC_030825.1	3	675
XM_005696995.3	gene-DTNA	DTNA	NC_030831.1	21	2837
XM_018065507.1	gene-SGTB	SGTB	NC_030827.1	11	1702
Novel_011523	XLOC_111124	--	NC_030817.1	5	13202
XM_005700183.3	gene-PLP1	PLP1	NW_017189517.1	7	3078
XM_018065430.1	gene-LRRC45	LRRC45	NC_030826.1	16	2825
XM_018046858.1	gene-BRAF	BRAF	NC_030811.1	18	15281
XM_005694148.3	gene-SLC16A5	SLC16A5	NC_030826.1	5	2460
XM_005681688.3	gene-PHOX2B	PHOX2B	NC_030813.1	3	1746
Novel_011997	XLOC_115845	--	NC_030818.1	28	9124
Novel_011996	XLOC_115841	--	NC_030818.1	3	1211
XM_018054018.1	gene-MAP3K9	MAP3K9	NC_030817.1	11	11209
Novel_011990	XLOC_115840	--	NC_030818.1	44	5417
Novel_004423	XLOC_040894	--	NC_030811.1	5	4348
Novel_011992	XLOC_115841	--	NC_030818.1	12	1260
Novel_027685	XLOC_263358	--	NW_017189614.1	2	5166
XM_005679859.3	gene-SMUG1	SMUG1	NC_030812.1	4	2902
XM_005693895.2	gene-TMEM106A	TMEM106A	NC_030826.1	7	2217
Novel_011999	XLOC_115845	--	NC_030818.1	28	6657
Novel_011998	XLOC_115845	--	NC_030818.1	28	6800
Novel_018248	XLOC_174764	--	NC_030825.1	12	4229
Novel_018249	XLOC_174764	--	NC_030825.1	10	3798
Novel_014545	XLOC_140401	--	NC_030820.1	2	764
Novel_014544	XLOC_140390	--	NC_030820.1	7	7854
XM_018040026.1	gene-HSD3B7	HSD3B7	NC_030832.1	7	1903
XM_005675623.3	gene-SH3BGR	SH3BGR	NC_030808.1	11	1965
Novel_014541	XLOC_140359	--	NC_030820.1	13	9736
XM_018062645.1	gene-GNG8	GNG8	NC_030825.1	3	1618
Novel_014543	XLOC_140390	--	NC_030820.1	7	7888
Novel_014542	XLOC_140388	--	NC_030820.1	2	1729
Novel_005689	XLOC_053042	--	NC_030812.1	8	1633
XM_018046715.1	gene-AGAP3	AGAP3	NC_030811.1	18	3462
XM_005679209.3	gene-LSM5	LSM5	NC_030811.1	5	559
Novel_014549	XLOC_140401	--	NC_030820.1	3	565
XM_013962978.2	gene-MYCBP	MYCBP	NC_030810.1	5	1770
XM_018063407.1	gene-PEG3	PEG3	NC_030825.1	11	11149
XM_018040674.1	gene-WIPI2	WIPI2	NC_030832.1	12	4743
XM_018046029.1	gene-PLEKHO1	PLEKHO1	NC_030810.1	6	888
XM_005686837.3	gene-SNRNP27	SNRNP27	NC_030818.1	6	884
XM_018040939.1	gene-ZFAND2A	ZFAND2A	NC_030832.1	3	1538
XM_018040729.1	gene-ADCY9	ADCY9	NC_030832.1	11	8229
XM_018038537.1	gene-LOC102181945	LOC102181945	NC_030830.1	1	930
Novel_011525	XLOC_111124	--	NC_030817.1	2	4654
XM_018061945.1	gene-EN1	EN1	NC_030809.1	2	2578
XM_018039032.1	gene-ECI2	ECI2	NC_030830.1	11	1499
Novel_000327	XLOC_002767	--	NC_030808.1	4	3119
XM_018054546.1	gene-CLCNKA	CLCNKA	NC_030809.1	21	4372
XM_005699923.3	gene-MRPL11	MRPL11	NC_030836.1	4	731
XM_018064319.1	gene-NEK8	NEK8	NC_030826.1	15	3586
XM_018051640.1	gene-LOC102177058	LOC102177058	NC_030814.1	8	1212
Novel_016808	XLOC_162107	--	NC_030823.1	4	10306
XM_013963951.2	gene-LOC102189738	LOC102189738	NC_030812.1	2	1740
XM_005680452.2	gene-LOC102180466	LOC102180466	NC_030812.1	1	936
XM_018049044.1	gene-LOC102182482	LOC102182482	NC_030812.1	1	991
XM_005680696.3	gene-ETFBKMT	ETFBKMT	NC_030812.1	4	1299
XM_018053886.1	gene-SPATA7	SPATA7	NC_030817.1	11	1995
XM_013964569.2	gene-SLC34A2	SLC34A2	NC_030813.1	13	4024
XM_018050980.1	gene-SH2D3A	SH2D3A	NC_030814.1	10	2336
Novel_022002	XLOC_205867	--	NC_030829.1	15	7631
Novel_020552	XLOC_189776	--	NC_030826.1	4	1544
Novel_019141	XLOC_182114	--	NC_030825.1	4	2848
XM_018045465.1	gene-LOC108635215	LOC108635215	NW_017212008.1	2	2081
XM_013969992.2	gene-ACMSD	ACMSD	NC_030809.1	11	1883
XM_018043312.1	gene-NAA40	NAA40	NC_030836.1	8	3772
XM_018062651.1	gene-PRKD2	PRKD2	NC_030825.1	17	2609
XM_018041054.1	gene-C25H16orf54	C25H16orf54	NC_030832.1	2	2204
Novel_004547	XLOC_042582	--	NC_030811.1	23	3029
Novel_009362	XLOC_089248	--	NC_030815.1	7	1771
XM_005692351.3	gene-ZNF829	ZNF829	NC_030825.1	5	2605
Novel_009360	XLOC_089221	--	NC_030815.1	8	6735
Novel_009367	XLOC_089421	--	NC_030815.1	3	4225
Novel_009366	XLOC_089291	--	NC_030815.1	2	2543
Novel_009365	XLOC_089291	--	NC_030815.1	2	2684
Novel_009364	XLOC_089291	--	NC_030815.1	2	2609
XM_018064647.1	gene-USP43	USP43	NC_030826.1	15	4122
XM_018040602.1	gene-PHKG1	PHKG1	NC_030832.1	10	2210
Novel_009368	XLOC_089452	--	NC_030815.1	3	1192
XM_018041775.1	gene-FGFR1	FGFR1	NC_030834.1	18	3674
XM_005695919.3	gene-C22H3orf18	C22H3orf18	NC_030829.1	5	2034
Novel_013641	XLOC_131937	--	NC_030819.1	6	2307
Novel_023671	XLOC_221800	--	NC_030831.1	2	2287
XM_013964575.2	gene-ARAP2	ARAP2	NC_030813.1	34	8580
XM_018053092.1	gene-LOC102179006	LOC102179006	NC_030816.1	20	2809
XM_005685510.3	gene-NDUFAF1	NDUFAF1	NC_030817.1	5	1264
XM_013968896.2	gene-HNF4A	HNF4A	NC_030820.1	9	3628
XM_005676816.3	gene-ZNF683	ZNF683	NC_030809.1	6	1776
XM_018051658.1	gene-LOC102180216	LOC102180216	NC_030814.1	2	954
XM_018060813.1	gene-NEK7	NEK7	NC_030823.1	10	4022
Novel_005465	XLOC_051444	--	NC_030812.1	12	3854
XM_018053347.1	gene-LOC108636742	LOC108636742	NC_030816.1	4	3063
XM_013971132.2	gene-NOP58	NOP58	NC_030809.1	16	2202
Novel_005460	XLOC_051413	--	NC_030812.1	8	2178
Novel_005461	XLOC_051414	--	NC_030812.1	9	2125
Novel_005462	XLOC_051414	--	NC_030812.1	9	2128
XM_013969375.1	gene-LOC102187877	LOC102187877	NC_030822.1	2	810
XM_005679561.2	gene-LOC102185247	LOC102185247	NC_030811.1	1	1052
Novel_005468	XLOC_051447	--	NC_030812.1	17	2711
XM_018052484.1	gene-CDC14B	CDC14B	NC_030815.1	14	5581
XM_005700492.3	gene-NSDHL	NSDHL	NW_017189740.1	8	2254
Novel_026923	XLOC_252690	--	NW_017189516.1	21	7294
XM_018055856.1	gene-DNM1	DNM1	NC_030818.1	22	3913
XM_018042028.1	gene-NRG1	NRG1	NC_030834.1	12	5873
XM_013962435.2	gene-TARS2	TARS2	NC_030810.1	18	2565
XM_018052303.1	gene-SORBS3	SORBS3	NC_030815.1	21	2928
XM_018043669.1	gene-CDK16	CDK16	NW_017189516.1	15	2718
XM_018047927.1	gene-KIF21A	KIF21A	NC_030812.1	37	6297
XM_005701565.3	gene-LOC102174648	LOC102174648	NC_030828.1	5	850
Novel_022007	XLOC_205867	--	NC_030829.1	11	7265
XM_018055471.1	gene-CAPN13	CAPN13	NC_030818.1	23	2695
XM_018055935.1	gene-NUP188	NUP188	NC_030818.1	44	5721
XM_018056714.1	gene-LOC108637304	LOC108637304	NC_030819.1	7	7244
Novel_024644	XLOC_228799	--	NC_030833.1	2	3541
XM_005677150.3	gene-LOC102186356	LOC102186356	NC_030810.1	8	1565
XM_018056623.1	gene-FRY	FRY	NC_030819.1	63	10619
Novel_000522	XLOC_004843	--	NC_030808.1	29	8980
Novel_000523	XLOC_004843	--	NC_030808.1	29	9120
Novel_000520	XLOC_004843	--	NC_030808.1	30	8952
Novel_000521	XLOC_004843	--	NC_030808.1	29	8561
Novel_000526	XLOC_004850	--	NC_030808.1	48	11504
Novel_000527	XLOC_004850	--	NC_030808.1	48	11437
XM_005675639.3	gene-RSPH1	RSPH1	NC_030808.1	9	1294
Novel_000525	XLOC_004850	--	NC_030808.1	43	10770
XM_005685179.3	gene-PARP6	PARP6	NC_030817.1	23	3776
Novel_000529	XLOC_004883	--	NC_030808.1	23	4196
XM_013973815.2	gene-LOC102188986	LOC102188986	NC_030830.1	5	1077
XM_013972417.2	gene-ACLY	ACLY	NC_030826.1	29	4355
Novel_022006	XLOC_205867	--	NC_030829.1	5	1366
XM_018046864.1	gene-DENND2A	DENND2A	NC_030811.1	19	3559
XM_018042013.1	gene-TUSC3	TUSC3	NC_030834.1	10	1719
XM_018055452.1	gene-AAK1	AAK1	NC_030818.1	20	6221
XM_018041576.1	gene-COL8A2	COL8A2	NC_030810.1	3	4470
XM_018045470.1	gene-LOC108635222	LOC108635222	NW_017212071.1	4	387
XM_018044317.1	gene-LRP8	LRP8	NC_030810.1	21	7848
Novel_017410	XLOC_166561	--	NC_030824.1	10	3048
XM_013967771.2	gene-LOC106502638	LOC106502638	NC_030818.1	1	960
Novel_014679	XLOC_141172	--	NC_030820.1	2	1031
Novel_002968	XLOC_028743	--	NC_030810.1	4	2206
Novel_002969	XLOC_028850	--	NC_030810.1	3	1593
Novel_026482	XLOC_248261	--	NC_030836.1	17	7787
Novel_001822	XLOC_018112	--	NC_030809.1	5	1266
XR_001919887.1	gene-LOC102188534	LOC102188534	NC_030828.1	27	4111
Novel_002960	XLOC_028703	--	NC_030810.1	11	2545
Novel_002961	XLOC_028703	--	NC_030810.1	12	1910
Novel_002962	XLOC_028703	--	NC_030810.1	13	11739
XM_018055300.1	gene-LOC102172632	LOC102172632	NC_030818.1	30	9497
XM_018050119.1	gene-LOC108636345	LOC108636345	NC_030814.1	4	2186
XM_018047266.1	gene-CAMK2N2	CAMK2N2	NC_030808.1	2	1383
Novel_002966	XLOC_028743	--	NC_030810.1	6	8142
Novel_002967	XLOC_028743	--	NC_030810.1	5	6546
XM_018063570.1	gene-RPS6KB1	RPS6KB1	NC_030826.1	16	5196
XM_018040192.1	gene-ATXN2L	ATXN2L	NC_030832.1	22	4000
Novel_018115	XLOC_173643	--	NC_030825.1	15	19902
Novel_019056	XLOC_181749	--	NC_030825.1	4	2932
XM_018053739.1	gene-EPB41L4A	EPB41L4A	NC_030817.1	24	3851
XM_018055860.1	gene-DNM1	DNM1	NC_030818.1	23	3953
XM_018066122.1	gene-SNUPN	SNUPN	NC_030828.1	9	1443
XM_018041416.1	gene-LOC102189370	LOC102189370	NC_030833.1	6	1877
XM_018045843.1	gene-PRPF38B	PRPF38B	NC_030810.1	6	2837
Novel_022014	XLOC_205867	--	NC_030829.1	3	5191
XM_018052358.1	gene-ADRA1A	ADRA1A	NC_030815.1	4	4510
XM_018066213.1	gene-DDX24	DDX24	NC_030828.1	9	2948
XM_018055921.1	gene-ENDOG	ENDOG	NC_030818.1	3	1303
XM_005681728.2	gene-ENAM	ENAM	NC_030813.1	8	4293
Novel_022008	XLOC_205867	--	NC_030829.1	11	7269
XM_018044872.1	gene-GSC2	GSC2	NW_017189851.1	3	2538
XM_013964120.2	gene-ALG10	ALG10	NC_030812.1	3	3118
Novel_018112	XLOC_173643	--	NC_030825.1	20	17034
XM_005686636.3	gene-PEX13	PEX13	NC_030818.1	4	4144
XM_018065252.1	gene-SESTD1	SESTD1	NC_030809.1	18	2837
XM_018055322.1	gene-C11H2orf40	C11H2orf40	NC_030818.1	4	1331
XM_013969912.2	gene-LOC106501735	LOC106501735	NC_030822.1	1	930
XM_018050869.1	gene-CHAF1A	CHAF1A	NC_030814.1	16	3598
XM_013964130.2	gene-ABCC5	ABCC5	NC_030808.1	30	5802
XM_013973881.2	gene-ARMC12	ARMC12	NC_030830.1	9	3137
XM_018063961.1	gene-CEP112	CEP112	NC_030826.1	25	3159
XM_005685782.3	gene-USP8	USP8	NC_030817.1	19	4184
XM_018038231.1	gene-WNT5A	WNT5A	NC_030829.1	5	4941
Novel_016407	XLOC_158117	--	NC_030822.1	4	5105
Novel_006431	XLOC_059230	--	NC_030812.1	3	3053
XM_018063506.1	gene-LOC102178763	LOC102178763	NC_030825.1	1	2782
XM_018063820.1	gene-TSEN54	TSEN54	NC_030826.1	11	2750
XM_018053167.1	gene-SYNCRIP	SYNCRIP	NC_030816.1	11	4206
XM_005675152.3	gene-EIF4A2	EIF4A2	NC_030808.1	11	1942
XM_018049339.1	gene-CCDC149	CCDC149	NC_030813.1	13	4670
XM_013963482.2	gene-LOC102181187	LOC102181187	NC_030811.1	2	945
Novel_022127	XLOC_207905	--	NC_030829.1	21	4093
XR_001295552.2	gene-USP40	USP40	NC_030810.1	29	3367
XM_018056329.1	gene-GSX1	GSX1	NC_030819.1	2	845
XM_005683972.2	gene-FGF17	FGF17	NC_030815.1	5	821
XM_005682038.2	gene-CANX	CANX	NC_030814.1	15	2221
XM_018042501.1	gene-SLC29A3	SLC29A3	NC_030835.1	6	4307
XR_001919682.1	gene-KIAA0100	KIAA0100	NC_030826.1	39	6656
XM_013975137.2	gene-ZFYVE27	ZFYVE27	NC_030833.1	13	1675
XM_018054481.1	gene-MEIS2	MEIS2	NC_030817.1	12	2696
XM_005686600.3	gene-CHAC2	CHAC2	NC_030818.1	2	1965
XM_018046546.1	gene-LOC108635635	LOC108635635	NC_030810.1	3	2235
Novel_024642	XLOC_228720	--	NC_030833.1	3	3788
XM_018045165.1	gene-ARMCX4	ARMCX4	NW_017190163.1	6	7853
Novel_027689	XLOC_263369	--	NW_017189615.1	5	1403
Novel_009393	XLOC_089740	--	NC_030815.1	39	10879
XM_005680400.3	gene-LOC102180193	LOC102180193	NC_030812.1	1	939
Novel_018025	XLOC_172995	--	NC_030824.1	4	2092
XM_018041401.1	gene-ATE1	ATE1	NC_030833.1	12	5570
XM_018060936.1	gene-EIF4ENIF1	EIF4ENIF1	NC_030824.1	18	3503
Novel_009391	XLOC_089740	--	NC_030815.1	39	10996
XM_005693438.3	gene-RPAIN	RPAIN	NC_030826.1	6	1585
XM_018040907.1	gene-SLX4	SLX4	NC_030832.1	17	6414
XM_018062425.1	gene-PRX	PRX	NC_030825.1	7	4697
XM_018063975.1	gene-CACNG4	CACNG4	NC_030826.1	2	2865
XM_018047893.1	gene-SLC38A1	SLC38A1	NC_030812.1	18	3601
XM_018054920.1	gene-AFF3	AFF3	NC_030818.1	25	10926
Novel_022125	XLOC_207905	--	NC_030829.1	19	4349
Novel_014238	XLOC_137545	--	NC_030820.1	7	6608
Novel_009394	XLOC_089743	--	NC_030815.1	8	11714
XM_018058968.1	gene-SPEG	SPEG	NC_030809.1	39	9561
XM_005682491.2	gene-LOC102175946	LOC102175946	NC_030814.1	1	942
XM_018054541.1	gene-ZNF219	ZNF219	NC_030817.1	5	3111
XM_018050931.1	gene-KHSRP	KHSRP	NC_030814.1	19	4175
Novel_022945	XLOC_214515	--	NC_030830.1	24	7282
XM_018055858.1	gene-DNM1	DNM1	NC_030818.1	22	3262
XM_013963701.2	gene-PPFIA2	PPFIA2	NC_030812.1	33	5441
XM_018039384.1	gene-ANKRD12	ANKRD12	NC_030831.1	6	7907
Novel_012456	XLOC_120192	--	NC_030818.1	2	8076
Novel_011602	XLOC_111997	--	NC_030817.1	4	7428
XM_005691205.3	gene-LSM6	LSM6	NC_030824.1	4	765
XM_018057228.1	gene-RRBP1	RRBP1	NC_030820.1	25	4994
Novel_022122	XLOC_207850	--	NC_030829.1	8	1875
XM_018054305.1	gene-TPM1	TPM1	NC_030817.1	10	1247
Novel_003608	XLOC_034559	--	NC_030810.1	6	118177
XM_018046660.1	gene-DPP6	DPP6	NC_030811.1	26	4437
XM_005685585.2	gene-LOC102185841	LOC102185841	NC_030817.1	2	984
XM_018051357.1	gene-MYO9B	MYO9B	NC_030814.1	41	7564
Novel_004519	XLOC_042229	--	NC_030811.1	17	2059
XM_018055714.1	gene-DAB2IP	DAB2IP	NC_030818.1	17	5721
XM_018062394.1	gene-TIMM50	TIMM50	NC_030825.1	11	1213
XM_018051026.1	gene-ICAM5	ICAM5	NC_030814.1	11	3336
Novel_007984	XLOC_073952	--	NC_030814.1	5	2217
XM_005693592.3	gene-TRIM16	TRIM16	NC_030826.1	6	2918
Novel_007987	XLOC_073957	--	NC_030814.1	2	4388
XM_013967713.2	gene-TMEM150A	TMEM150A	NC_030818.1	7	2274
Novel_003605	XLOC_034559	--	NC_030810.1	6	119170
XM_018067137.1	gene-CLASP2	CLASP2	NC_030829.1	41	6374
XM_018042720.1	gene-PDDC1	PDDC1	NC_030836.1	8	787
XM_018056041.1	gene-AK8	AK8	NC_030818.1	13	1607
Novel_007981	XLOC_073923	--	NC_030814.1	9	2119
Novel_005684	XLOC_053042	--	NC_030812.1	10	2081
XM_005678022.3	gene-RNPC3	RNPC3	NC_030810.1	15	5587
XM_018044114.1	gene-DIAPH2	DIAPH2	NW_017189517.1	22	3143
XR_001919889.1	gene-LOC102188534	LOC102188534	NC_030828.1	24	3991
Novel_007983	XLOC_073952	--	NC_030814.1	4	2851
Novel_000145	XLOC_001739	--	NC_030808.1	14	26939
XM_018065329.1	gene-KCNH6	KCNH6	NC_030826.1	13	3472
XM_013973544.2	gene-ADAMTS9	ADAMTS9	NC_030829.1	39	7500
Novel_026839	XLOC_250999	--	NW_017189516.1	6	5436
Novel_022289	XLOC_208890	--	NC_030829.1	5	3253
XM_005685489.2	gene-RAD51	RAD51	NC_030817.1	10	2744
Novel_022283	XLOC_208799	--	NC_030829.1	2	4656
Novel_022282	XLOC_208798	--	NC_030829.1	18	1791
Novel_022281	XLOC_208796	--	NC_030829.1	18	4814
Novel_022280	XLOC_208795	--	NC_030829.1	2	4708
Novel_022287	XLOC_208876	--	NC_030829.1	7	2231
XM_018050565.1	gene-COL23A1	COL23A1	NC_030814.1	28	3068
Novel_022285	XLOC_208824	--	NC_030829.1	21	3089
Novel_000141	XLOC_001739	--	NC_030808.1	10	26216
XM_018045513.1	gene-NEGR1	NEGR1	NC_030810.1	7	5227
XM_018067127.1	gene-THOC7	THOC7	NC_030829.1	7	887
XM_018040543.1	gene-RGS11	RGS11	NC_030832.1	17	1950
XM_018054319.1	gene-USP3	USP3	NC_030817.1	15	5152
XM_018065514.1	gene-PAIP1	PAIP1	NC_030827.1	11	2533
XM_018043047.1	gene-CABP2	CABP2	NC_030836.1	7	937
Novel_008800	XLOC_082922	--	NC_030814.1	3	3592
Novel_004292	XLOC_039583	--	NC_030811.1	14	3240
XM_013967499.1	gene-DGUOK	DGUOK	NC_030818.1	4	1311
Novel_008805	XLOC_082969	--	NC_030814.1	19	2735
Novel_008804	XLOC_082965	--	NC_030814.1	16	6316
Novel_008807	XLOC_082969	--	NC_030814.1	19	6465
[truncated: 70,221 more rows]
