# Supplementary material for: Hypothalamus Transcriptome Reveals Key lncRNAs and mRNAs Associated with Fecundity in Goats
Source: Animals (Basel). 2025 Mar 6;15(5):754. doi: 10.3390/ani15050754 (PMC11898595; doi:10.3390/ani15050754)
Supplement: Supplementary file 1 [file animals-15-00754-s001.zip › Supplementary Table 5.xlsx]

## Sheet: fpkm.
FPKM Interval	hyp_501002	hyp_501176	hyp_501178	hyp_501210	hyp_601078	hyp_601094	hyp_601128	hyp_603222	hyp_612078	hyp_660018	hyp_660210	hyp_660214	hyp_706612	hyp_708032	hyp_711010	hyp_711012	hyp_711032	hyp_712004	hyp_L6053754	hyp_L6064020
0~1	77357(77.23%)	78120(77.99%)	77832(77.70%)	77193(77.06%)	76891(76.76%)	76072(75.94%)	78259(78.13%)	77052(76.92%)	77782(77.65%)	78326(78.19%)	80827(80.69%)	78465(78.33%)	77546(77.42%)	77724(77.59%)	77125(76.99%)	76548(76.42%)	76166(76.04%)	78067(77.94%)	78251(78.12%)	78299(78.17%)
1~3	9300(9.28%)	8731(8.72%)	9041(9.03%)	9083(9.07%)	9719(9.70%)	10138(10.12%)	8500(8.49%)	9474(9.46%)	8795(8.78%)	8828(8.81%)	7605(7.59%)	8647(8.63%)	8930(8.91%)	9006(8.99%)	9437(9.42%)	9766(9.75%)	9998(9.98%)	8383(8.37%)	8370(8.36%)	8572(8.56%)
3~15	9184(9.17%)	9171(9.16%)	9030(9.01%)	9538(9.52%)	9365(9.35%)	9651(9.63%)	9189(9.17%)	9390(9.37%)	9375(9.36%)	8876(8.86%)	7780(7.77%)	8824(8.81%)	9446(9.43%)	9408(9.39%)	9303(9.29%)	9550(9.53%)	9725(9.71%)	9428(9.41%)	9271(9.26%)	9218(9.20%)
15~60	3375(3.37%)	3263(3.26%)	3359(3.35%)	3460(3.45%)	3349(3.34%)	3444(3.44%)	3333(3.33%)	3406(3.40%)	3387(3.38%)	3246(3.24%)	3104(3.10%)	3358(3.35%)	3405(3.40%)	3213(3.21%)	3377(3.37%)	3455(3.45%)	3431(3.43%)	3418(3.41%)	3406(3.40%)	3285(3.28%)
>60	953(0.95%)	884(0.88%)	907(0.91%)	895(0.89%)	845(0.84%)	864(0.86%)	888(0.89%)	847(0.85%)	830(0.83%)	893(0.89%)	853(0.85%)	875(0.87%)	842(0.84%)	818(0.82%)	927(0.93%)	850(0.85%)	849(0.85%)	873(0.87%)	871(0.87%)	795(0.79%)
