# Supplementary material for: Hypothalamus Transcriptome Reveals Key lncRNAs and mRNAs Associated with Fecundity in Goats
Source: Animals (Basel). 2025 Mar 6;15(5):754. doi: 10.3390/ani15050754 (PMC11898595; doi:10.3390/ani15050754)
Supplement: Supplementary file 1 [file animals-15-00754-s001.zip › Supplementary Table 6.xlsx]

## Sheet: lncRNA_FP_LY_vs_FP_HY
transcript_id	gene_id	gene_name	feature_id	FP_LY_hyp_FPKM	FP_HY_hyp_FPKM	log2(foldchange)	pvalue	qvalue
LNC_000028	XLOC_000285	.	transcript	0.193056	0.0437744	-2.1481	0.000554398	0.0251642
LNC_000101	XLOC_001419	.	transcript	0	0.187501	23.4788	8.66798e-15	3.23035e-12
LNC_000178	XLOC_002180	.	transcript	0	0.285881	21.2635	2.20773e-12	1.79938e-10
LNC_000190	XLOC_002210	.	transcript	0	0.186828	21.8495	5.34461e-13	5.76613e-11
LNC_000367	XLOC_004124	.	transcript	0	0.13321	21.9869	3.81488e-13	4.53519e-11
LNC_000393	XLOC_004389	.	transcript	0	0.582317	7.90641	3.79143e-06	0.000224081
LNC_000430	XLOC_004750	.	transcript	0.049743	0	-22.8053	4.9815e-14	1.03078e-11
LNC_000442	XLOC_004790	.	transcript	0.0005444	3.55002	10.7991	0.000359134	0.0171257
LNC_000468	XLOC_004862	.	transcript	0.865404	0	-23.4066	1.05435e-14	3.60353e-12
LNC_000624	XLOC_006601	.	transcript	0	0.521413	21.0442	3.72314e-12	2.82941e-10
LNC_000697	XLOC_007851	.	transcript	0	0.429624	8.2401	0.00098555	0.0412252
LNC_000720	XLOC_008058	.	transcript	2.18712	0	-24.4359	6.82174e-16	5.7353e-13
LNC_000815	XLOC_009295	.	transcript	0.61234	0.133174	-2.21604	3.66415e-06	0.000216971
LNC_000816	XLOC_009295	.	transcript	0.16842	0.544853	1.67124	9.43715e-08	5.82855e-06
LNC_000825	XLOC_009409	.	transcript	0.196451	0.0420804	-2.13304	0.00103568	0.0431096
LNC_000830	XLOC_009420	.	transcript	0	0.266495	21.4282	1.46399e-12	1.27924e-10
LNC_000834	XLOC_009420	.	transcript	0.0278542	0.0071902	-1.86584	6.58075e-05	0.00351338
LNC_000882	XLOC_010281	.	transcript	0.090965	0.0005318	-3.86373	0.00116873	0.0475451
LNC_000890	XLOC_010362	.	transcript	0.0631456	0	-21.6035	9.99269e-13	9.42827e-11
LNC_000893	XLOC_010363	.	transcript	0	0.165136	20.7229	7.83167e-12	5.52014e-10
LNC_000937	XLOC_011328	.	transcript	0.0570102	0	-6.26664	3.41096e-07	2.09144e-05
LNC_001111	XLOC_013248	.	transcript	0	0.0656038	20.5051	1.3088e-11	8.79336e-10
LNC_001328	XLOC_014701	.	transcript	0	0.568358	23.7178	4.63573e-15	2.11032e-12
LNC_001331	XLOC_014701	.	transcript	0	0.205791	22.2219	2.12153e-13	2.99524e-11
LNC_001469	XLOC_016441	.	transcript	0	0.136993	20.973	4.40548e-12	3.28903e-10
LNC_001508	XLOC_017216	.	transcript	0.038932	0	-21.609	9.85752e-13	9.32985e-11
LNC_001580	XLOC_018015	.	transcript	0.0670266	0	-22.0323	3.47786e-13	4.23708e-11
LNC_001656	XLOC_018584	.	transcript	0	0.192358	21.4739	1.33161e-12	1.1869e-10
LNC_001835	XLOC_020269	.	transcript	0	0.0772214	20.3761	1.78341e-11	1.16712e-09
LNC_001912	XLOC_021097	.	transcript	0.231169	0	-23.4245	1.0079e-14	3.52282e-12
LNC_001926	XLOC_021185	.	transcript	0.22631	0.370549	0.701315	0.000727049	0.0317203
LNC_001968	XLOC_021633	.	transcript	0	0.11623	20.9186	5.01208e-12	3.70926e-10
LNC_001973	XLOC_021650	.	transcript	0	0.249592	8.60811	0.000563573	0.025531
LNC_002090	XLOC_023460	.	transcript	0	0.221226	22.552	9.345e-14	1.62099e-11
LNC_002244	XLOC_025116	.	transcript	0	0.076303	20.4451	1.51953e-11	1.00571e-09
LNC_002284	XLOC_025326	.	transcript	3.48e-05	0.141442	7.4727	3.76064e-06	0.000222402
LNC_002339	XLOC_025687	.	transcript	0	0.226575	7.2942	0.000242901	0.0120127
LNC_002342	XLOC_025687	.	transcript	0	0.13761	20.4084	1.65432e-11	1.08798e-09
LNC_002350	XLOC_025815	.	transcript	0.399178	0.0282364	-3.6181	0.000212564	0.010591
LNC_002667	XLOC_028703	.	transcript	0	0.147914	20.4451	1.51953e-11	1.00571e-09
LNC_002721	XLOC_029295	.	transcript	0.0604184	0	-22.9757	3.22101e-14	7.68775e-12
LNC_002997	XLOC_030904	.	transcript	0	0.170656	21.2125	2.49396e-12	1.98709e-10
LNC_003035	XLOC_031267	.	transcript	0	0.120352	22.5367	9.71229e-14	1.67227e-11
LNC_003044	XLOC_031369	.	transcript	0	0.746921	23.6669	5.30086e-15	2.35565e-12
LNC_003047	XLOC_031391	.	transcript	0	0.102452	21.2429	2.31925e-12	1.86745e-10
LNC_003075	XLOC_031606	.	transcript	0	0.0338352	20.9404	4.76048e-12	3.53427e-10
LNC_003119	XLOC_031813	.	transcript	0.432904	0	-7.82838	1.00261e-05	0.000575789
LNC_003188	XLOC_032870	.	transcript	0	3.69867	24.9293	1.75849e-16	2.41332e-13
LNC_003219	XLOC_033121	.	transcript	0.130869	0	-21.7504	6.96663e-13	7.21576e-11
LNC_003284	XLOC_033668	.	transcript	0.808293	0.0335246	-4.29784	0.000866219	0.0368279
LNC_003401	XLOC_034812	.	transcript	0.197221	0	-21.6879	8.12683e-13	8.07681e-11
LNC_003553	XLOC_035801	.	transcript	0	0.0410314	20.2657	2.30102e-11	1.48915e-09
LNC_003605	XLOC_036109	.	transcript	0	0.0485372	20.4641	1.45395e-11	9.66423e-10
LNC_003684	XLOC_036900	.	transcript	0	0.0875846	20.7865	6.65695e-12	4.78613e-10
LNC_003685	XLOC_036900	.	transcript	0.0502784	0	-21.263	2.28174e-12	1.8468e-10
LNC_003687	XLOC_036900	.	transcript	0.0805444	0	-22.5092	1.05567e-13	1.80104e-11
LNC_003716	XLOC_037226	.	transcript	0.214386	0	-21.2681	2.25314e-12	1.82524e-10
LNC_003818	XLOC_038192	.	transcript	0.147163	0.619211	2.05448	4.33559e-08	2.69199e-06
LNC_003838	XLOC_038399	.	transcript	0	1.04478	20.963	4.36824e-12	3.27432e-10
LNC_004031	XLOC_040568	.	transcript	0	0.0368382	21.8915	4.82213e-13	5.39582e-11
LNC_004242	XLOC_042968	.	transcript	0.0485478	0	-21.3911	1.67553e-12	1.41763e-10
LNC_004328	XLOC_044190	.	transcript	0.164798	0	-22.9745	3.19774e-14	7.67145e-12
LNC_004370	XLOC_044573	.	transcript	0	0.0946014	21.621	9.32962e-13	8.92983e-11
LNC_004383	XLOC_044818	.	transcript	0	0.162825	21.0527	3.6494e-12	2.78927e-10
LNC_004385	XLOC_044842	.	transcript	0.123461	0	-22.8416	4.54054e-14	9.56935e-12
LNC_004407	XLOC_045124	.	transcript	0.0322788	0	-21.2154	2.5625e-12	2.03176e-10
LNC_004408	XLOC_045124	.	transcript	0.145497	0	-23.2985	1.39937e-14	4.39703e-12
LNC_004704	XLOC_048975	.	transcript	0	0.152419	22.0736	3.08029e-13	3.86269e-11
LNC_004717	XLOC_049053	.	transcript	0.156929	0	-22.0602	3.24628e-13	4.00726e-11
LNC_004730	XLOC_049218	.	transcript	0.140803	0	-21.4687	1.38784e-12	1.22532e-10
LNC_004735	XLOC_049322	.	transcript	0	0.361301	22.0335	3.37803e-13	4.14795e-11
LNC_004839	XLOC_050560	.	transcript	0	0.0440986	21.1925	2.61633e-12	2.07268e-10
LNC_004842	XLOC_050560	.	transcript	0.0303656	0	-21.4383	1.4942e-12	1.30076e-10
LNC_004854	XLOC_050675	.	transcript	0.0002342	0.298949	7.51147	0.000586605	0.0264843
LNC_005030	XLOC_052472	.	transcript	0.103755	0	-8.07617	4.08572e-06	0.000241016
LNC_005080	XLOC_052830	.	transcript	0.0363416	0	-21.1567	2.95011e-12	2.30094e-10
LNC_005146	XLOC_053230	.	transcript	0	0.760544	11.5049	0.000143755	0.00736308
LNC_005181	XLOC_053549	.	transcript	0.125036	0	-8.30961	0.0009072	0.0383953
LNC_005213	XLOC_054397	.	transcript	0	0.194135	22.2669	1.90745e-13	2.77269e-11
LNC_005449	XLOC_056665	.	transcript	0.268649	0.957447	1.83211	2.31088e-07	1.41972e-05
LNC_005464	XLOC_056665	.	transcript	0.108755	0.242488	1.1094	0.000426807	0.0199352
LNC_005472	XLOC_056665	.	transcript	0	0.497163	20.2101	2.46805e-11	1.59063e-09
LNC_005473	XLOC_056665	.	transcript	0	0.609351	22.2593	1.94413e-13	2.81287e-11
LNC_005474	XLOC_056665	.	transcript	0	0.298675	21.2551	2.25235e-12	1.82524e-10
LNC_005476	XLOC_056665	.	transcript	0.134873	0.276663	0.980047	0.000717688	0.0313559
LNC_005555	XLOC_057411	.	transcript	0	0.137757	20.4289	1.57784e-11	1.03988e-09
LNC_005584	XLOC_057724	.	transcript	0.0010642	0.15514	5.45641	0.000606057	0.0272177
LNC_005656	XLOC_058366	.	transcript	0.0219326	0.157084	2.57023	0.000372228	0.0177049
LNC_005678	XLOC_058464	.	transcript	0	0.0533196	21.3017	2.01434e-12	1.65915e-10
LNC_005714	XLOC_058716	.	transcript	0	0.0540232	20.7585	7.30815e-12	5.1864e-10
LNC_005719	XLOC_058727	.	transcript	0	0.0780674	20.4299	1.57415e-11	1.03819e-09
LNC_005732	XLOC_058804	.	transcript	0	0.186335	20.4987	1.34058e-11	8.9875e-10
LNC_005789	XLOC_059278	.	transcript	0.049912	0	-21.7091	7.71553e-13	7.75893e-11
LNC_005821	XLOC_059737	.	transcript	0	0.118778	21.6378	8.94417e-13	8.62281e-11
LNC_005848	XLOC_060292	.	transcript	0.433993	0	-22.4669	1.17458e-13	1.94352e-11
LNC_006025	XLOC_062013	.	transcript	0.224606	0.0357878	-2.56729	0.000190786	0.00958778
LNC_006061	XLOC_062353	.	transcript	0	0.0791986	22.4696	1.14956e-13	1.90889e-11
LNC_006388	XLOC_065945	.	transcript	0.0006596	0.047489	4.63475	0.00102265	0.0426051
LNC_006402	XLOC_066045	.	transcript	0	0.0800034	20.5799	1.11011e-11	7.52888e-10
LNC_006631	XLOC_068934	.	transcript	0	0.105685	4.12921	0.000626563	0.027897
LNC_006722	XLOC_070617	.	transcript	0.0651434	0	-4.27947	0.000695955	0.0305624
LNC_006740	XLOC_070756	.	transcript	0.118687	0.752062	2.65285	0.000816857	0.0350003
LNC_006785	XLOC_071105	.	transcript	0	0.0663356	20.7585	7.30815e-12	5.1864e-10
LNC_006812	XLOC_071480	.	transcript	0.852308	0	-23.6388	5.74655e-15	2.49432e-12
LNC_006863	XLOC_072066	.	transcript	0	1.3861	24.2856	1.01987e-15	7.32127e-13
LNC_007000	XLOC_073469	.	transcript	0	0.982312	10.4943	1.32893e-08	8.27892e-07
LNC_007143	XLOC_074293	.	transcript	0	0.434606	20.7865	6.65695e-12	4.78613e-10
LNC_007249	XLOC_076505	.	transcript	0.0036878	0.100408	4.2191	0.0011397	0.046567
LNC_007290	XLOC_077999	.	transcript	0.206849	0	-22.1086	2.87867e-13	3.70531e-11
LNC_007390	XLOC_079746	.	transcript	0.179023	0.0003376	-8.07525	0.000801063	0.0343868
LNC_007408	XLOC_079782	.	transcript	22.4688	0	-28.9914	9.69292e-22	1.80913e-17
LNC_007414	XLOC_079782	.	transcript	111.02	0	-30	3.63866e-23	1.13192e-18
LNC_007481	XLOC_080385	.	transcript	0	0.157486	9.82726	2.80768e-08	1.74679e-06
LNC_007694	XLOC_082515	.	transcript	0.141417	0	-22.884	4.07462e-14	8.96819e-12
LNC_007967	XLOC_085978	.	transcript	0	0.212682	22.1857	2.33393e-13	3.17899e-11
LNC_007989	XLOC_086464	.	transcript	0.39683	0.0085612	-5.29952	5.29235e-06	0.00031004
LNC_008157	XLOC_088067	.	transcript	0	0.092923	20.7652	7.1936e-12	5.11288e-10
LNC_008197	XLOC_088641	.	transcript	0.0760232	0	-22.0797	3.09343e-13	3.86977e-11
LNC_008213	XLOC_088736	.	transcript	0.0577318	0	-22.0146	3.63403e-13	4.38159e-11
LNC_008214	XLOC_088736	.	transcript	0	0.124541	21.8808	4.9251e-13	5.45867e-11
LNC_008220	XLOC_088746	.	transcript	1.1526	0	-23.6749	5.2091e-15	2.33266e-12
LNC_008221	XLOC_088746	.	transcript	1.06989	0	-23.6929	4.98306e-15	2.24652e-12
LNC_008264	XLOC_089221	.	transcript	0.0784518	0	-22.298	1.79498e-13	2.64212e-11
LNC_008294	XLOC_089548	.	transcript	0	0.206014	5.71183	0.000262395	0.012888
LNC_008343	XLOC_090431	.	transcript	0.294275	0.0004606	-5.51218	0.000345031	0.0165462
LNC_008361	XLOC_090485	.	transcript	0.0015296	0.0643792	4.89211	2.0188e-05	0.00113699
LNC_008466	XLOC_092076	.	transcript	0	0.106507	20.7818	6.92049e-12	4.95652e-10
LNC_008479	XLOC_092145	.	transcript	0.0861002	0	-21.7256	7.41062e-13	7.53348e-11
LNC_008499	XLOC_092384	.	transcript	0	0.149934	20.9774	4.36223e-12	3.27245e-10
LNC_008548	XLOC_092914	.	transcript	0	0.080197	21.1726	2.74304e-12	2.1657e-10
LNC_008549	XLOC_092914	.	transcript	0	0.0597938	20.7863	6.84588e-12	4.91061e-10
LNC_008580	XLOC_093152	.	transcript	0.110566	0	-22.3221	1.68959e-13	2.52686e-11
LNC_008620	XLOC_093474	.	transcript	0	11.6808	25.5202	3.37555e-17	8.51386e-14
LNC_008623	XLOC_093474	.	transcript	0	92.8362	29.0428	8.21915e-22	1.80913e-17
LNC_008624	XLOC_093474	.	transcript	0	0.692089	20.2495	2.2851e-11	1.48091e-09
LNC_008738	XLOC_094696	.	transcript	0.0474232	0.170192	1.79999	0.000909296	0.0384568
LNC_009057	XLOC_098795	.	transcript	0	0.0740282	19.5478	1.08375e-10	6.9036e-09
LNC_009084	XLOC_099056	.	transcript	0.0776742	0.317426	1.95514	0.000141581	0.0072597
LNC_009268	XLOC_101279	.	transcript	0.068526	0	-21.9234	4.55043e-13	5.1411e-11
LNC_009269	XLOC_101279	.	transcript	0.0581722	0	-21.5426	1.15922e-12	1.0606e-10
LNC_009304	XLOC_101566	.	transcript	0.0507976	0	-23.3126	1.33697e-14	4.30238e-12
LNC_009340	XLOC_101858	.	transcript	0.857213	0.489398	-0.8255	6.61322e-06	0.000385483
LNC_009636	XLOC_105499	.	transcript	0.0726458	0	-22.4933	1.09868e-13	1.85408e-11
LNC_009649	XLOC_105627	.	transcript	0	0.134548	8.04774	2.73307e-06	0.000162767
LNC_009740	XLOC_106459	.	transcript	0.190666	0	-22.8878	4.03412e-14	8.9488e-12
LNC_009891	XLOC_108073	.	transcript	0.0293288	2.42236	6.15038	1.5007e-06	9.01792e-05
LNC_009962	XLOC_108406	.	transcript	0	0.114229	6.64064	0.000435325	0.0202924
LNC_010119	XLOC_110231	.	transcript	0.0006736	0.0794208	6.77127	0.000127747	0.00659748
LNC_010126	XLOC_110252	.	transcript	0.333824	0	-21.8794	5.06922e-13	5.53946e-11
LNC_010239	XLOC_111488	.	transcript	0	4.666	23.8959	2.89394e-15	1.51469e-12
LNC_010288	XLOC_112152	.	transcript	0	0.615807	22.6028	8.22359e-14	1.45349e-11
LNC_010367	XLOC_113472	.	transcript	0.162612	0	-21.1786	2.7992e-12	2.20444e-10
LNC_010476	XLOC_114342	.	transcript	0.383393	0	-9.69693	0.000102941	0.00538186
LNC_010481	XLOC_114371	.	transcript	0.109889	0	-21.8933	4.90222e-13	5.43977e-11
LNC_010483	XLOC_114371	.	transcript	0.379368	0	-21.9906	3.85546e-13	4.55442e-11
LNC_010599	XLOC_115900	.	transcript	0.117748	0	-22.0712	3.15884e-13	3.92007e-11
LNC_010664	XLOC_116838	.	transcript	0.416634	0.0029212	-6.97357	0.000984596	0.0412223
LNC_010804	XLOC_118365	.	transcript	0.0026196	0.220544	6.20139	4.14922e-05	0.00227371
LNC_010816	XLOC_118408	.	transcript	0	0.452197	22.9506	3.39932e-14	7.87984e-12
LNC_010939	XLOC_119982	.	transcript	0	0.15768	21.375	1.64432e-12	1.39756e-10
LNC_010943	XLOC_119982	.	transcript	0	0.128077	22.708	6.30302e-14	1.22035e-11
LNC_010950	XLOC_119982	.	transcript	0	0.103359	22.4126	1.32614e-13	2.11948e-11
LNC_011064	XLOC_120714	.	transcript	0.0017696	2.75249	10.0824	2.67186e-06	0.000159223
LNC_011401	XLOC_124690	.	transcript	0.326745	0	-23.3216	1.31792e-14	4.2854e-12
LNC_011402	XLOC_124690	.	transcript	0	0.0643398	20.7783	6.97708e-12	4.98557e-10
LNC_011441	XLOC_124831	.	transcript	0.278143	0	-22.8095	4.92874e-14	1.02441e-11
LNC_011495	XLOC_125086	.	transcript	0.0333906	0	-21.4041	1.62325e-12	1.38596e-10
LNC_011585	XLOC_125581	.	transcript	0	0.070491	21.4465	1.42243e-12	1.24995e-10
LNC_011614	XLOC_125847	.	transcript	0	0.378647	22.3679	1.48279e-13	2.314e-11
LNC_011684	XLOC_127026	.	transcript	0.137626	0	-5.65084	3.71219e-05	0.00204866
LNC_011695	XLOC_127186	.	transcript	0.062967	0.159097	1.24634	0.000905712	0.038353
LNC_011745	XLOC_127787	.	transcript	0	0.0318936	4.42093	0.00108363	0.0447067
LNC_011851	XLOC_129035	.	transcript	0.202952	0	-21.6898	8.08928e-13	8.05665e-11
LNC_011962	XLOC_131117	.	transcript	0.797387	0.0194938	-5.35432	0.000197861	0.0099113
LNC_012114	XLOC_133164	.	transcript	0.0691606	0	-22.616	8.05831e-14	1.43789e-11
LNC_012174	XLOC_133883	.	transcript	0	0.142566	22.0783	3.04464e-13	3.83444e-11
LNC_012273	XLOC_134932	.	transcript	0.1541	0	-5.14114	3.96112e-06	0.000233962
LNC_012276	XLOC_134991	.	transcript	0.164119	0.024589	-2.53638	0.00107914	0.0446003
LNC_012298	XLOC_135231	.	transcript	0.133338	0	-6.02279	0.000367567	0.01751
LNC_012365	XLOC_135739	.	transcript	0.156014	0	-21.7979	6.20134e-13	6.58386e-11
LNC_012368	XLOC_135741	.	transcript	0.085667	0	-22.0176	3.60621e-13	4.36496e-11
LNC_012613	XLOC_138486	.	transcript	0	0.0811328	20.822	6.0988e-12	4.4361e-10
LNC_012675	XLOC_139098	.	transcript	0.0980762	0	-21.2541	2.32967e-12	1.87261e-10
LNC_012754	XLOC_139690	.	transcript	0.182636	0	-22.8053	4.9815e-14	1.03078e-11
LNC_012755	XLOC_139690	.	transcript	0	0.572597	23.7633	4.11216e-15	1.94658e-12
LNC_012756	XLOC_139690	.	transcript	0.205712	0	-23.387	1.11124e-14	3.73195e-12
LNC_012896	XLOC_140924	.	transcript	0.0932504	0	-21.2297	2.47557e-12	1.97626e-10
LNC_013007	XLOC_141963	.	transcript	0.0856994	0	-21.5213	1.22095e-12	1.1073e-10
LNC_013172	XLOC_143947	.	transcript	0.0692378	0	-21.5865	1.04152e-12	9.7402e-11
LNC_013225	XLOC_144635	.	transcript	0	0.0308776	20.7818	6.92049e-12	4.95652e-10
LNC_013383	XLOC_146149	.	transcript	0	0.122832	21.4943	1.26765e-12	1.14299e-10
LNC_013523	XLOC_147931	.	transcript	0.218044	0.0016816	-6.7212	9.31051e-05	0.00489783
LNC_013545	XLOC_148152	.	transcript	0.103561	0	-4.84064	0.000162037	0.00821825
LNC_013555	XLOC_148292	.	transcript	0.108437	0	-21.1503	2.99761e-12	2.33313e-10
LNC_013719	XLOC_149874	.	transcript	0	0.285687	6.13732	0.000136959	0.00704204
LNC_013734	XLOC_150090	.	transcript	0.0928442	0	-21.9559	4.20316e-13	4.85455e-11
LNC_013791	XLOC_150473	.	transcript	0.0997116	0	-21.2541	2.32967e-12	1.87261e-10
LNC_013843	XLOC_150834	.	transcript	0.458054	0	-23.9253	2.69146e-15	1.45949e-12
LNC_013955	XLOC_152236	.	transcript	0.157912	0.001171	-5.86356	0.000971124	0.0407313
LNC_013989	XLOC_152567	.	transcript	0	1.08478	22.8304	4.61357e-14	9.69701e-12
LNC_014049	XLOC_152770	.	transcript	0.087935	0	-20.4959	1.33459e-11	8.95376e-10
LNC_014060	XLOC_152838	.	transcript	0	0.131418	21.6431	8.84046e-13	8.56145e-11
LNC_014067	XLOC_152856	.	transcript	0.120027	0	-21.6282	9.40707e-13	8.96717e-11
LNC_014071	XLOC_152856	.	transcript	0.0219414	0.241681	3.36979	4.6754e-05	0.00254116
LNC_014072	XLOC_152856	.	transcript	0.173229	0	-23.4158	1.03095e-14	3.57658e-12
LNC_014200	XLOC_154017	.	transcript	0.045497	0	-4.78318	4.21903e-05	0.00230385
LNC_014309	XLOC_155073	.	transcript	0	0.0624164	21.2429	2.31925e-12	1.86745e-10
LNC_014331	XLOC_155544	.	transcript	0.242854	0	-6.63071	6.1063e-05	0.00328067
LNC_014342	XLOC_155731	.	transcript	0.141148	0	-21.7489	6.99813e-13	7.21635e-11
LNC_014380	XLOC_156319	.	transcript	0	0.048736	21.4469	1.4212e-12	1.24995e-10
LNC_014454	XLOC_156751	.	transcript	0.194971	0	-22.0318	3.42419e-13	4.1936e-11
LNC_014457	XLOC_156756	.	transcript	0	0.172846	21.3417	1.83046e-12	1.52793e-10
LNC_014519	XLOC_157552	.	transcript	0	0.535565	8.2422	0.000848895	0.0361903
LNC_014680	XLOC_159307	.	transcript	0.241878	0	-7.21374	3.76063e-05	0.00207172
LNC_014773	XLOC_160709	.	transcript	0.0223628	0	-21.3136	2.01967e-12	1.66061e-10
LNC_014777	XLOC_160709	.	transcript	0.0715438	0	-22.8319	4.65544e-14	9.74115e-12
LNC_014817	XLOC_161121	.	transcript	0	0.139031	21.2122	2.49552e-12	1.98709e-10
LNC_014860	XLOC_161489	.	transcript	0.0043952	0.0764548	3.86162	0.000458204	0.0212528
LNC_015094	XLOC_163609	.	transcript	0.307693	0.529569	0.74477	5.40944e-05	0.00292141
LNC_015202	XLOC_164666	.	transcript	0.163868	0	-22.3492	1.57698e-13	2.41322e-11
LNC_015593	XLOC_167680	.	transcript	0.577038	0	-22.3623	1.52757e-13	2.3641e-11
LNC_015606	XLOC_167751	.	transcript	0.183171	0	-21.5676	1.0905e-12	1.01362e-10
LNC_015692	XLOC_169512	.	transcript	0.0346182	0	-21.974	4.01724e-13	4.69208e-11
LNC_015695	XLOC_169512	.	transcript	0.0018282	0.10227	5.33427	0.000122679	0.00634979
LNC_015723	XLOC_169870	.	transcript	0	0.128848	22.6569	7.17193e-14	1.33868e-11
LNC_015749	XLOC_170104	.	transcript	0.051314	0	-4.43621	0.000257782	0.0127009
LNC_015759	XLOC_170199	.	transcript	0	0.189252	5.66531	0.000748058	0.0324397
LNC_015798	XLOC_170341	.	transcript	0	0.20434	22.3803	1.43767e-13	2.25869e-11
LNC_015878	XLOC_170854	.	transcript	0.0774954	0	-22.4301	1.2699e-13	2.04904e-11
LNC_015893	XLOC_170939	.	transcript	0	0.141519	20.6265	9.95814e-12	6.83319e-10
LNC_015962	XLOC_171332	.	transcript	0	0.0962482	21.8873	4.87297e-13	5.43966e-11
LNC_016013	XLOC_171917	.	transcript	0.001743	0.222226	6.29281	3.13788e-05	0.00174202
LNC_016039	XLOC_172531	.	transcript	0.141799	0.0264074	-2.36717	0.000261668	0.0128591
LNC_016150	XLOC_173923	.	transcript	0	0.125705	4.4262	0.000202246	0.0101093
LNC_016151	XLOC_173926	.	transcript	0.331164	0.166824	-0.980235	0.000210594	0.010504
LNC_016152	XLOC_173926	.	transcript	0.0187836	0.191451	3.22044	0.000212198	0.0105784
LNC_016269	XLOC_175435	.	transcript	0.0380958	0.295112	2.88803	0.00015597	0.0079397
LNC_016403	XLOC_176760	.	transcript	0	0.247894	20.2289	2.37645e-11	1.53265e-09
LNC_016486	XLOC_177156	.	transcript	0.114278	0	-22.0146	3.63403e-13	4.38159e-11
LNC_016506	XLOC_177257	.	transcript	0	0.133282	20.8047	6.55663e-12	4.73223e-10
LNC_016684	XLOC_177904	.	transcript	0.49803	0.023312	-4.38611	7.24178e-07	4.40847e-05
LNC_016712	XLOC_178081	.	transcript	0.07979	0.338191	1.95549	0.000112113	0.00582553
LNC_016798	XLOC_179202	.	transcript	0	0.109179	20.531	1.24444e-11	8.39114e-10
LNC_016899	XLOC_180360	.	transcript	0	0.45862	7.02997	1.27077e-12	1.1447e-10
LNC_016923	XLOC_180656	.	transcript	0	0.344955	20.5803	1.10926e-11	7.52888e-10
LNC_016947	XLOC_180807	.	transcript	0	0.0949044	22.7695	5.3686e-14	1.08915e-11
LNC_017118	XLOC_181625	.	transcript	0.413337	0	-22.1561	2.55666e-13	3.41522e-11
LNC_017119	XLOC_181625	.	transcript	0.289536	0	-21.3791	1.72461e-12	1.44864e-10
LNC_017121	XLOC_181625	.	transcript	0	0.103501	20.6806	8.77261e-12	6.10954e-10
LNC_017143	XLOC_181742	.	transcript	0.399474	0	-23.0341	2.77194e-14	6.8982e-12
LNC_017192	XLOC_181913	.	transcript	0.0746866	0	-21.3755	1.74007e-12	1.45769e-10
LNC_017194	XLOC_181916	.	transcript	0.457038	0.141244	-1.55915	0.000787085	0.0338802
LNC_017273	XLOC_182315	.	transcript	0.253263	0.0009238	-7.52517	1.75336e-06	0.000104956
LNC_017302	XLOC_182446	.	transcript	0.00513	0.198288	4.93378	1.74458e-05	0.00098731
LNC_017339	XLOC_182588	.	transcript	0	0.254709	22.1118	2.80272e-13	3.65812e-11
LNC_017728	XLOC_185554	.	transcript	0.0766408	0.0012432	-4.9837	0.000404191	0.0189929
LNC_017752	XLOC_185656	.	transcript	0.507909	0	-9.0216	0.000303921	0.0147261
LNC_017753	XLOC_185656	.	transcript	0	0.190644	21.2463	2.30017e-12	1.85682e-10
LNC_017814	XLOC_185952	.	transcript	0.0162952	0.163389	3.00518	0.000240165	0.0118837
LNC_017845	XLOC_186128	.	transcript	0.0414478	0	-22.193	2.33306e-13	3.17899e-11
LNC_017961	XLOC_187299	.	transcript	0	0.344337	22.2227	2.12551e-13	2.99632e-11
LNC_017986	XLOC_187492	.	transcript	0	0.176771	21.7605	6.64392e-13	6.94316e-11
LNC_018084	XLOC_188033	.	transcript	0.207907	0	-21.7574	6.84891e-13	7.12547e-11
LNC_018145	XLOC_188382	.	transcript	0.132146	0	-22.1356	2.6714e-13	3.53116e-11
LNC_018164	XLOC_188455	.	transcript	0.0347606	0	-21.4725	1.37496e-12	1.22039e-10
LNC_018195	XLOC_188710	.	transcript	0	0.0805596	20.7975	6.6683e-12	4.7906e-10
LNC_018219	XLOC_188941	.	transcript	0.347085	0	-21.7751	6.55651e-13	6.89039e-11
LNC_018262	XLOC_189202	.	transcript	0.0350098	0	-21.2681	2.25314e-12	1.82524e-10
LNC_018741	XLOC_194806	.	transcript	0.0223628	0	-21.5426	1.15922e-12	1.0606e-10
LNC_018896	XLOC_196911	.	transcript	0.0904964	0	-23.2423	1.61925e-14	4.83754e-12
LNC_018923	XLOC_196947	.	transcript	0	0.311114	23.4368	9.68448e-15	3.45276e-12
LNC_018925	XLOC_196947	.	transcript	1.23526	0	-25.7625	1.69776e-17	4.87113e-14
LNC_019019	XLOC_198135	.	transcript	0.119233	0	-23.4765	8.77307e-15	3.24889e-12
LNC_019197	XLOC_199377	.	transcript	0.061306	0.300429	2.187	0.000851693	0.036293
LNC_019270	XLOC_200497	.	transcript	0.198337	0.0605032	-1.74383	0.000237943	0.0117988
LNC_019345	XLOC_200965	.	transcript	0.0007832	0.103063	6.14887	5.39835e-05	0.00291711
LNC_019442	XLOC_202181	.	transcript	0.0693524	0	-22.4756	1.14914e-13	1.90889e-11
LNC_019453	XLOC_202286	.	transcript	0	0.338193	21.6566	8.44334e-13	8.28549e-11
LNC_019570	XLOC_203297	.	transcript	0	0.069168	22.2	2.25253e-13	3.10503e-11
LNC_019571	XLOC_203297	.	transcript	0	0.0569694	22.1939	2.28722e-13	3.13433e-11
LNC_019665	XLOC_204136	.	transcript	0	0.0376072	4.91196	0.000631934	0.0280692
LNC_019753	XLOC_204685	.	transcript	0	0.0623002	20.6072	1.04168e-11	7.10093e-10
LNC_019805	XLOC_205710	.	transcript	0	0.0305556	20.8148	6.195e-12	4.49207e-10
LNC_019810	XLOC_205711	.	transcript	0.187653	0	-23.7826	3.93132e-15	1.91083e-12
LNC_019835	XLOC_205774	.	transcript	0	0.429628	21.8854	4.89331e-13	5.43977e-11
LNC_019855	XLOC_206291	.	transcript	0	0.0888448	22.6351	7.56689e-14	1.38462e-11
LNC_019935	XLOC_207678	.	transcript	0	0.152821	21.46	1.37703e-12	1.22039e-10
LNC_020020	XLOC_208305	.	transcript	0.072825	0	-21.8216	5.85304e-13	6.23536e-11
LNC_020073	XLOC_208726	.	transcript	0.182464	0	-21.3667	1.77773e-12	1.48791e-10
LNC_020153	XLOC_209314	.	transcript	0.213757	0.125826	-0.787322	0.000177372	0.00895711
LNC_020222	XLOC_210311	.	transcript	0.124072	0	-21.8949	4.88594e-13	5.43977e-11
LNC_020343	XLOC_211147	.	transcript	0	0.563926	8.28212	1.06462e-05	0.000610271
LNC_020354	XLOC_211248	.	transcript	0	0.0572538	21.3316	1.87492e-12	1.56224e-10
LNC_020408	XLOC_211711	.	transcript	0	0.118488	4.74666	0.000205097	0.0102353
LNC_020526	XLOC_213359	.	transcript	0	0.206084	4.76356	0.000235225	0.0116764
LNC_020601	XLOC_213668	.	transcript	0.128806	0	-21.4953	1.30064e-12	1.1671e-10
LNC_020664	XLOC_214211	.	transcript	0.0635416	0.21188	1.67808	0.000633671	0.0281196
LNC_020720	XLOC_214525	.	transcript	0.199645	0	-23.1464	2.07546e-14	5.6304e-12
LNC_020778	XLOC_215274	.	transcript	0.0953568	0	-21.3953	1.65846e-12	1.40573e-10
LNC_020811	XLOC_215810	.	transcript	0.13744	0	-6.00666	0.00105398	0.0437347
LNC_020859	XLOC_216366	.	transcript	0.0244128	0	-21.4317	1.51817e-12	1.31671e-10
LNC_020883	XLOC_216664	.	transcript	1.35758	0	-8.4999	6.53605e-06	0.000381223
LNC_021014	XLOC_217402	.	transcript	0	0.080493	20.7192	8.01305e-12	5.64373e-10
LNC_021016	XLOC_217402	.	transcript	0.113926	0	-21.9259	4.52436e-13	5.13867e-11
LNC_021026	XLOC_217457	.	transcript	5.18365	10.2954	0.974418	9.2528e-10	5.82652e-08
LNC_021370	XLOC_220748	.	transcript	0	0.356894	22.4367	1.24829e-13	2.02245e-11
LNC_021527	XLOC_222623	.	transcript	0	0.037202	20.3782	1.77471e-11	1.16225e-09
LNC_021544	XLOC_222707	.	transcript	0.004463	0.342524	6.12148	6.30273e-05	0.00338231
LNC_021708	XLOC_224626	.	transcript	0	0.115637	20.5249	1.26228e-11	8.50533e-10
LNC_021742	XLOC_224952	.	transcript	0.0651712	0	-21.3355	1.91415e-12	1.58926e-10
LNC_021768	XLOC_225197	.	transcript	0.048099	0	-21.455	1.43459e-12	1.25826e-10
LNC_021819	XLOC_225538	.	transcript	0	0.105308	20.6714	8.96519e-12	6.23734e-10
LNC_021847	XLOC_225625	.	transcript	0.0027456	0.251933	6.47687	0.00119731	0.0485594
LNC_021950	XLOC_226211	.	transcript	0.0912802	0	-22.7176	6.2279e-14	1.21336e-11
LNC_022002	XLOC_226423	.	transcript	0.0678218	0	-22.1143	2.8377e-13	3.67296e-11
LNC_022003	XLOC_226423	.	transcript	0.0421204	0	-21.6425	9.08182e-13	8.72846e-11
LNC_022012	XLOC_226491	.	transcript	0	0.276206	7.1645	0.00109331	0.0450465
LNC_022051	XLOC_227029	.	transcript	0	0.199444	22.4778	1.12507e-13	1.8816e-11
LNC_022065	XLOC_227074	.	transcript	0	0.107779	5.85992	0.00108318	0.0447067
LNC_022110	XLOC_227400	.	transcript	0.107225	0.333414	1.60782	0.000204386	0.0102058
LNC_022279	XLOC_228415	.	transcript	0.207482	0.0209366	-3.2559	1.77457e-11	1.16225e-09
LNC_022326	XLOC_228893	.	transcript	0.0604984	0	-22.2512	2.01775e-13	2.89249e-11
LNC_022427	XLOC_230056	.	transcript	0	6.4372	24.6427	3.87032e-16	3.94378e-13
LNC_022522	XLOC_230972	.	transcript	0.132816	1.6217	3.50078	0.000610913	0.0273379
LNC_022527	XLOC_230978	.	transcript	0.0006142	0.305202	7.85433	0.000315668	0.0152399
LNC_022594	XLOC_231470	.	transcript	0	0.0275926	19.2008	2.33216e-10	1.47554e-08
LNC_022597	XLOC_231470	.	transcript	0	0.0587174	20.3042	2.00433e-11	1.3062e-09
LNC_022689	XLOC_232390	.	transcript	35.8578	0	-27.1851	2.63192e-19	2.0468e-15
LNC_022734	XLOC_232573	.	transcript	0.0505582	0	-21.603	1.00058e-12	9.42827e-11
LNC_022864	XLOC_234221	.	transcript	0	0.177958	22.3451	1.56987e-13	2.41322e-11
LNC_022873	XLOC_234266	.	transcript	0.009841	0.286788	4.26529	0.000556499	0.025235
LNC_022906	XLOC_234779	.	transcript	0	0.359065	21.417	1.52722e-12	1.32211e-10
LNC_023048	XLOC_237349	.	transcript	0	0.177928	22.6831	6.71223e-14	1.27837e-11
LNC_023110	XLOC_238131	.	transcript	0	0.0638252	21.2459	2.30208e-12	1.85682e-10
LNC_023131	XLOC_238373	.	transcript	0.0018002	0.239192	6.00686	0.000583482	0.0263561
LNC_023156	XLOC_239092	.	transcript	0.224375	0	-7.98664	6.18163e-14	1.2094e-11
LNC_023202	XLOC_239936	.	transcript	0.066009	0	-21.8891	4.95689e-13	5.48088e-11
LNC_023274	XLOC_240692	.	transcript	0.0404288	2.62899	5.77355	6.8522e-05	0.00365615
LNC_023346	XLOC_241515	.	transcript	0	0.0520464	20.621	1.00203e-11	6.86577e-10
LNC_023362	XLOC_241566	.	transcript	0.167883	0.0003436	-6.18628	3.19231e-05	0.00177118
LNC_023421	XLOC_242101	.	transcript	0.088878	0	-21.7751	6.55651e-13	6.89039e-11
LNC_023450	XLOC_242340	.	transcript	0.050131	0.303768	2.57063	4.9841e-05	0.00270422
LNC_023504	XLOC_243010	.	transcript	0	0.163629	20.6524	9.37138e-12	6.4782e-10
LNC_023541	XLOC_243292	.	transcript	0.199403	0.0025436	-5.92704	0.000196236	0.0098352
LNC_023543	XLOC_243292	.	transcript	0.0055526	0.246282	4.95147	4.14011e-05	0.00227005
LNC_023644	XLOC_244706	.	transcript	0.11757	0.0255458	-2.04851	0.000527276	0.0240605
LNC_023678	XLOC_245041	.	transcript	0.288375	0.00054	-9.20892	0.00059227	0.0266627
LNC_023814	XLOC_247136	.	transcript	0	0.636393	21.7178	7.37287e-13	7.52791e-11
LNC_023834	XLOC_247285	.	transcript	0.0655078	0.0008618	-6.07436	0.000314255	0.0151874
LNC_024062	XLOC_249130	.	transcript	0	0.174794	20.838	6.06277e-12	4.41334e-10
LNC_024122	XLOC_249729	.	transcript	0	3.04104	26.6432	1.31954e-18	6.48115e-15
LNC_024329	XLOC_251193	.	transcript	0	0.196015	21.8788	4.9745e-13	5.48418e-11
LNC_024367	XLOC_251780	.	transcript	0	0.0486828	19.7743	6.81035e-11	4.37108e-09
LNC_024514	XLOC_253900	.	transcript	0	0.297461	9.21208	0.000240049	0.0118837
LNC_024856	XLOC_258150	.	transcript	0.0961314	0	-22.2749	1.90125e-13	2.768e-11
LNC_024890	XLOC_258729	.	transcript	0.114483	0	-5.0794	2.56881e-05	0.00143463
LNC_025080	XLOC_261266	.	transcript	0.001775	0.116503	4.73881	1.37288e-06	8.26582e-05
LNC_025085	XLOC_261355	.	transcript	0.461114	0.217734	-1.12118	0.00055607	0.0252278
LNC_025125	XLOC_261624	.	transcript	0	0.0618196	20.4299	1.57415e-11	1.03819e-09
LNC_025245	XLOC_262890	.	transcript	0	0.293521	22.6905	6.57656e-14	1.25766e-11
LNC_025266	XLOC_263167	.	transcript	0.210321	0.0029906	-4.32655	0.000223806	0.0111392
LNC_025285	XLOC_263316	.	transcript	0.0393386	0	-22.7242	6.1244e-14	1.20325e-11
LNC_025286	XLOC_263316	.	transcript	0	0.0878018	23.1557	2.00625e-14	5.46888e-12
LNC_025312	XLOC_263539	.	transcript	0.172411	0.0665652	-1.39506	0.00101735	0.0424413
LNC_025313	XLOC_263539	.	transcript	0.544284	0.317415	-0.812162	4.3192e-05	0.00235717
LNC_025422	XLOC_264287	.	transcript	0	10.6109	25.8931	1.16698e-17	3.88945e-14
LNC_025423	XLOC_264287	.	transcript	0.0872488	0	-21.9534	4.22937e-13	4.86675e-11
LNC_025437	XLOC_264290	.	transcript	0	1.56865	10.4582	3.90531e-05	0.00214509
LNC_025486	XLOC_264781	.	transcript	0.0066734	0.204079	4.50581	0.000243373	0.0120297
LNC_025553	XLOC_265330	.	transcript	0.505862	0.0025996	-7.84343	0.000470549	0.0217497
LNC_025580	XLOC_265533	.	transcript	27.078	0	-28.1319	1.45741e-20	1.5112e-16
LNC_025582	XLOC_265533	.	transcript	0	0.416749	21.3121	1.95996e-12	1.61722e-10
LNC_025585	XLOC_265533	.	transcript	0.230676	27.8756	6.89228	8.60358e-07	5.22383e-05
LNC_025727	XLOC_266566	.	transcript	1.62595	0	-24.277	1.0488e-15	7.47148e-13
LNC_025735	XLOC_266734	.	transcript	1.51628	0	-24.5392	5.15152e-16	4.6226e-13
LNC_025736	XLOC_266734	.	transcript	2.79388	0	-25.4569	4.04298e-17	9.53575e-14
LNC_025738	XLOC_266734	.	transcript	2.94578	0.0007886	-10.2026	6.52523e-06	0.00038083
LNC_025808	XLOC_267642	.	transcript	10.2211	0.001245	-11.2602	8.51979e-05	0.00450634
LNC_025851	XLOC_267969	.	transcript	0.116197	8.1316	6.035	1.01421e-05	0.000582089
LNC_025854	XLOC_267969	.	transcript	0	0.20998	20.3937	1.71176e-11	1.12496e-09
LNC_025859	XLOC_267969	.	transcript	1.25175	0	-23.7736	4.02584e-15	1.92666e-12
LNC_025861	XLOC_267969	.	transcript	30.908	0	-28.7831	1.8835e-21	2.59044e-17
LNC_025864	XLOC_267969	.	transcript	0	0.452555	21.6199	9.35362e-13	8.94363e-11
LNC_025866	XLOC_267969	.	transcript	0	0.437892	21.6583	8.51993e-13	8.34309e-11
LNC_025874	XLOC_267970	.	transcript	2.02637	0	-11.0714	2.94917e-07	1.80948e-05
LNC_025966	XLOC_269013	.	transcript	0.220925	0.0292166	-2.79353	3.56701e-07	2.18569e-05
LNC_026015	XLOC_269537	.	transcript	0	0.0719434	21.5236	1.17843e-12	1.07712e-10
LNC_026073	XLOC_270084	.	transcript	0	0.424171	22.7608	5.48135e-14	1.10703e-11
LNC_026078	XLOC_270084	.	transcript	0.0599192	0	-21.3281	1.94964e-12	1.61156e-10
LNC_026106	XLOC_270164	.	transcript	1.00045	0	-25.3175	5.98489e-17	1.21418e-13
LNC_026107	XLOC_270164	.	transcript	0.85169	0	-24.8083	2.46538e-16	2.98797e-13
XR_001917099.1	gene-LOC102182078	LOC102182078	transcript	12.1331	8.83682	-0.484423	0.000177695	0.00896858
XR_001918825.1	gene-LUZP1	LUZP1	transcript	0.0060916	0.284191	5.26773	2.07068e-06	0.000123713
XR_001919161.1	gene-LOC108637533	LOC108637533	transcript	0.733873	0.101428	-2.8147	0.000757274	0.0327937
XR_001919270.1	gene-LOC108637765	LOC108637765	transcript	3.40079	2.25936	-0.607868	4.12928e-05	0.00226545
XR_001919729.1	gene-LOC106503256	LOC106503256	transcript	0.589981	0.0020788	-7.50003	3.52648e-06	0.000208951
XR_001919765.1	gene-LOC108638309	LOC108638309	transcript	0.201804	0	-23.587	6.58501e-15	2.75859e-12
XR_001919912.1	gene-LOC102168946	LOC102168946	transcript	0	0.0952834	20.2402	2.34864e-11	1.51577e-09
XR_001919913.1	gene-LOC102168946	LOC102168946	transcript	0	0.0958284	20.2402	2.34864e-11	1.51577e-09
XR_001919955.1	gene-LOC102179243	LOC102179243	transcript	0.610513	0.0288768	-4.42494	3.23053e-05	0.00179132

## Sheet: lncRNA_LP_HY_vs_FP_HY
transcript_id	gene_id	gene_name	feature_id	LP_HY_hyp_FPKM	FP_HY_hyp_FPKM	log2(foldchange)	pvalue	qvalue
LNC_000072	XLOC_000988	.	transcript	0.0021758	0.108207	4.40206	0.000197778	0.00903051
LNC_000102	XLOC_001419	.	transcript	0	0.103711	21.8838	4.91151e-13	5.31385e-11
LNC_000112	XLOC_001472	.	transcript	0.297998	0	-21.2938	2.12236e-12	1.68662e-10
LNC_000191	XLOC_002210	.	transcript	0	0.082819	20.8629	5.71309e-12	3.98572e-10
LNC_000250	XLOC_002781	.	transcript	0.104884	0	-21.2861	2.1642e-12	1.70972e-10
LNC_000303	XLOC_003407	.	transcript	0.0864642	0	-22.6607	7.202e-14	1.25893e-11
LNC_000367	XLOC_004124	.	transcript	0	0.13321	21.9519	4.15603e-13	4.6434e-11
LNC_000442	XLOC_004790	.	transcript	0.0007434	3.55002	10.7224	0.000395473	0.0168196
LNC_000830	XLOC_009420	.	transcript	0	0.266495	22.1468	2.5695e-13	3.23584e-11
LNC_000963	XLOC_011725	.	transcript	0.342124	0.0071948	-5.37967	6.89922e-06	0.000377138
LNC_001098	XLOC_013218	.	transcript	0.0266724	0	-22.0557	3.28644e-13	3.86349e-11
LNC_001104	XLOC_013218	.	transcript	0	0.169545	23.4528	9.28928e-15	3.14206e-12
LNC_001136	XLOC_013473	.	transcript	0	0.166736	7.91714	0.00135316	0.0488001
LNC_001225	XLOC_013990	.	transcript	0.258637	0.0009666	-7.34525	0.00024351	0.010849
LNC_001298	XLOC_014470	.	transcript	0.392072	0	-23.3931	1.09442e-14	3.48397e-12
LNC_001580	XLOC_018015	.	transcript	0.210763	0	-8.85931	3.07923e-07	1.80654e-05
LNC_001685	XLOC_019115	.	transcript	0.110568	0	-4.79528	2.58765e-05	0.00134993
LNC_001858	XLOC_020515	.	transcript	0.0030894	0.157147	5.37069	2.34235e-05	0.0012288
LNC_001869	XLOC_020617	.	transcript	0.0849886	0	-6.0646	0.000289361	0.0126748
LNC_001968	XLOC_021633	.	transcript	0	0.11623	20.9091	5.1232e-12	3.61183e-10
LNC_002002	XLOC_022041	.	transcript	0.029772	0	-21.2354	2.44314e-12	1.88246e-10
LNC_002105	XLOC_023706	.	transcript	0.74186	0	-21.9615	4.14773e-13	4.6434e-11
LNC_002216	XLOC_024700	.	transcript	0	0.119737	21.2442	2.28244e-12	1.7747e-10
LNC_002284	XLOC_025326	.	transcript	0	0.141442	8.0284	5.94482e-06	0.000326491
LNC_002288	XLOC_025326	.	transcript	0	0.125925	20.4991	1.33817e-11	8.68874e-10
LNC_002339	XLOC_025687	.	transcript	0	0.226575	7.26897	0.000252707	0.0112267
LNC_002342	XLOC_025687	.	transcript	0	0.13761	20.3765	1.77983e-11	1.13057e-09
LNC_002551	XLOC_027584	.	transcript	0.22167	0.00145	-6.55539	0.000226379	0.0101973
LNC_002605	XLOC_028032	.	transcript	0.119032	0	-4.92892	4.36998e-05	0.00221559
LNC_002623	XLOC_028211	.	transcript	0.146043	0	-23.0584	2.60572e-14	6.09338e-12
LNC_002721	XLOC_029295	.	transcript	0.0701744	0	-23.1892	1.859e-14	4.70749e-12
LNC_002723	XLOC_029295	.	transcript	0.0362886	0	-22.0253	3.54271e-13	4.10297e-11
LNC_002781	XLOC_029711	.	transcript	0.04188	0	-21.5185	1.23128e-12	1.07115e-10
LNC_002830	XLOC_030028	.	transcript	0.0053466	0.162364	4.7845	0.000969603	0.0369246
LNC_002854	XLOC_030083	.	transcript	0.125952	0	-21.0174	4.13365e-12	2.98578e-10
LNC_002949	XLOC_030664	.	transcript	0	0.155722	7.0271	9.74164e-05	0.00473409
LNC_003035	XLOC_031267	.	transcript	0	0.120352	22.5274	9.93913e-14	1.61114e-11
LNC_003044	XLOC_031369	.	transcript	0	0.746921	23.5835	6.59492e-15	2.47162e-12
LNC_003047	XLOC_031391	.	transcript	0	0.102452	21.2325	2.37661e-12	1.83422e-10
LNC_003237	XLOC_033413	.	transcript	0.0905316	0	-21.1823	2.78057e-12	2.10269e-10
LNC_003283	XLOC_033668	.	transcript	0	1.89848	23.6286	5.86078e-15	2.27851e-12
LNC_003284	XLOC_033668	.	transcript	2.39294	0.0335246	-6.02395	5.31928e-08	3.17038e-06
LNC_003464	XLOC_035147	.	transcript	0.0950632	0	-23.2739	1.49234e-14	4.14905e-12
LNC_003553	XLOC_035801	.	transcript	0	0.0410314	20.2661	2.29812e-11	1.44027e-09
LNC_003605	XLOC_036109	.	transcript	0	0.0485372	20.1977	2.65718e-11	1.66196e-09
LNC_003658	XLOC_036444	.	transcript	0.0521342	0	-21.6382	9.19216e-13	8.47687e-11
LNC_003684	XLOC_036900	.	transcript	0	0.0875846	21.7329	7.10331e-13	6.94716e-11
LNC_003686	XLOC_036900	.	transcript	0.167785	0	-23.3783	1.13738e-14	3.50846e-12
LNC_003716	XLOC_037226	.	transcript	0.257348	0	-21.5548	1.12712e-12	1.00004e-10
LNC_003820	XLOC_038192	.	transcript	0.103207	0	-22.0059	3.71856e-13	4.24886e-11
LNC_003821	XLOC_038192	.	transcript	0.0876404	0	-21.7642	6.74437e-13	6.71898e-11
LNC_004062	XLOC_040860	.	transcript	0.642882	0.099365	-2.68162	3.45111e-05	0.00176983
LNC_004068	XLOC_040887	.	transcript	0.422803	0.001215	-5.37958	0.000395995	0.0168341
LNC_004086	XLOC_041251	.	transcript	0.196242	0	-21.8267	5.68048e-13	5.87276e-11
LNC_004142	XLOC_042111	.	transcript	0.0581564	0	-21.7156	7.44696e-13	7.23042e-11
LNC_004186	XLOC_042591	.	transcript	0	0.176321	21.0703	3.49726e-12	2.57401e-10
LNC_004208	XLOC_042811	.	transcript	0.352358	0	-24.1139	1.62673e-15	9.70798e-13
LNC_004301	XLOC_043647	.	transcript	0.586021	0.0043208	-5.79154	0.00023422	0.010505
LNC_004370	XLOC_044573	.	transcript	0	0.0946014	21.5887	1.00833e-12	9.09285e-11
LNC_004383	XLOC_044818	.	transcript	0	0.162825	21.0262	3.88304e-12	2.82467e-10
LNC_004385	XLOC_044842	.	transcript	0.0811598	0	-22.2719	1.91761e-13	2.61147e-11
LNC_004407	XLOC_045124	.	transcript	0.0488862	0	-21.7454	7.06886e-13	6.94245e-11
LNC_004408	XLOC_045124	.	transcript	0.281471	0	-24.321	9.31466e-16	6.76533e-13
LNC_004539	XLOC_046434	.	transcript	0.0476804	0	-21.8545	5.40256e-13	5.6939e-11
LNC_004615	XLOC_047267	.	transcript	0	0.230583	21.3317	1.87374e-12	1.51604e-10
LNC_004703	XLOC_048975	.	transcript	0.0030908	0.369421	6.60679	2.5762e-05	0.0013447
LNC_004712	XLOC_049053	.	transcript	0.0005184	0.665697	9.16459	0.000153669	0.00721336
LNC_004815	XLOC_050491	.	transcript	0.341025	0.0265058	-3.5753	0.000279788	0.0123131
LNC_004839	XLOC_050560	.	transcript	0	0.0440986	21.1764	2.71655e-12	2.05926e-10
LNC_004842	XLOC_050560	.	transcript	0.152109	0	-8.88173	0.00068303	0.0272555
LNC_004964	XLOC_051724	.	transcript	0	0.368493	21.733	7.10064e-13	6.94716e-11
LNC_005075	XLOC_052830	.	transcript	0.049992	0	-21.5072	1.26577e-12	1.09404e-10
LNC_005079	XLOC_052830	.	transcript	0.0500496	0.29615	2.5056	0.000604181	0.0244106
LNC_005105	XLOC_053007	.	transcript	0.100572	0	-21.6944	8.01091e-13	7.62004e-11
LNC_005121	XLOC_053097	.	transcript	0.140395	0	-21.4963	1.29962e-12	1.11808e-10
LNC_005305	XLOC_055406	.	transcript	0.0315202	0	-21.7692	6.66798e-13	6.69948e-11
LNC_005555	XLOC_057411	.	transcript	0	0.137757	20.4041	1.66998e-11	1.06585e-09
LNC_005568	XLOC_057666	.	transcript	0	0.13399	22.552	9.32958e-14	1.53087e-11
LNC_005678	XLOC_058464	.	transcript	0	0.0533196	21.2951	2.04561e-12	1.63116e-10
LNC_005714	XLOC_058716	.	transcript	0	0.0540232	20.7494	7.46172e-12	5.06975e-10
LNC_005719	XLOC_058727	.	transcript	0	0.0780674	20.3988	1.69077e-11	1.07765e-09
LNC_005763	XLOC_059010	.	transcript	0.225845	0.0026592	-5.35715	2.94327e-05	0.00152442
LNC_006057	XLOC_062353	.	transcript	0.0669646	0	-23.1937	1.83727e-14	4.68769e-12
LNC_006061	XLOC_062353	.	transcript	0	0.0791986	22.4499	1.20738e-13	1.84447e-11
LNC_006190	XLOC_063664	.	transcript	0	0.162263	6.80416	0.000282774	0.0124328
LNC_006310	XLOC_064945	.	transcript	0	0.205544	8.529	0.00077177	0.0302553
LNC_006401	XLOC_066045	.	transcript	0.0973506	0	-21.7016	7.86951e-13	7.53425e-11
LNC_006402	XLOC_066045	.	transcript	0	0.0800034	20.5602	1.1617e-11	7.60614e-10
LNC_006631	XLOC_068934	.	transcript	0	0.105685	4.10461	0.00106079	0.0397878
LNC_006742	XLOC_070756	.	transcript	0.148707	0	-25.0406	1.29703e-16	1.84128e-13
LNC_006846	XLOC_071778	.	transcript	0.156042	0.0010104	-5.94671	0.000621285	0.0250476
LNC_006863	XLOC_072066	.	transcript	0	1.3861	24.0283	2.03088e-15	1.1164e-12
LNC_007143	XLOC_074293	.	transcript	0	0.434606	21.7329	7.10331e-13	6.94716e-11
LNC_007186	XLOC_074628	.	transcript	0.462177	0.149695	-1.67218	8.362e-05	0.00411225
LNC_007188	XLOC_074637	.	transcript	0.184808	0.015408	-3.4627	0.0007283	0.0287194
LNC_007341	XLOC_079245	.	transcript	0.0447034	0	-21.3966	1.65607e-12	1.36949e-10
LNC_007352	XLOC_079309	.	transcript	0	0.628877	23.6789	5.1356e-15	2.06678e-12
LNC_007383	XLOC_079682	.	transcript	0.493346	0	-22.9911	3.09829e-14	6.89645e-12
LNC_007411	XLOC_079782	.	transcript	3.19851	0	-26.2628	4.02233e-18	1.44949e-14
LNC_007412	XLOC_079782	.	transcript	0.141007	0	-22.0773	3.11453e-13	3.7221e-11
LNC_007414	XLOC_079782	.	transcript	227.073	0	-30	3.63847e-23	6.81898e-19
LNC_007462	XLOC_080306	.	transcript	0.0878832	0	-21.475	1.36894e-12	1.16284e-10
LNC_007481	XLOC_080385	.	transcript	0.0022052	0.157486	6.0592	0.00130194	0.0471528
LNC_007620	XLOC_082204	.	transcript	0.389195	0.0267114	-3.6113	0.00121947	0.0446841
LNC_007675	XLOC_082438	.	transcript	0.121191	0	-23.0552	2.62715e-14	6.1231e-12
LNC_007677	XLOC_082454	.	transcript	0	0.0884386	21.6249	9.236e-13	8.49222e-11
LNC_007694	XLOC_082515	.	transcript	0.201845	0	-23.5173	7.91072e-15	2.78642e-12
LNC_007860	XLOC_084320	.	transcript	0.706248	0.364317	-0.988956	0.00105065	0.0394863
LNC_007955	XLOC_085872	.	transcript	0.0907108	0	-22.7425	5.85011e-14	1.07898e-11
LNC_007967	XLOC_085978	.	transcript	0	0.212682	22.18	2.36692e-13	3.03374e-11
LNC_008157	XLOC_088067	.	transcript	0	0.092923	20.7395	7.63659e-12	5.16982e-10
LNC_008214	XLOC_088736	.	transcript	0	0.124541	22.1128	2.79434e-13	3.4449e-11
LNC_008220	XLOC_088746	.	transcript	0.702547	0	-23.4052	1.06037e-14	3.42916e-12
LNC_008263	XLOC_089221	.	transcript	0	0.0551452	20.9394	4.76804e-12	3.37669e-10
LNC_008406	XLOC_091150	.	transcript	0.417971	0	-23.0579	2.58987e-14	6.08158e-12
LNC_008466	XLOC_092076	.	transcript	0	0.106507	20.7537	7.3862e-12	5.03304e-10
LNC_008500	XLOC_092384	.	transcript	0.181904	0	-22.2407	2.07326e-13	2.73594e-11
LNC_008513	XLOC_092530	.	transcript	0.084906	0	-21.2938	2.12236e-12	1.68662e-10
LNC_008520	XLOC_092569	.	transcript	2.11903	0	-8.84501	0.000317911	0.0137836
LNC_008534	XLOC_092765	.	transcript	0.153814	0.0079738	-4.07182	0.000162878	0.00759992
LNC_008548	XLOC_092914	.	transcript	0	0.080197	21.164	2.79885e-12	2.1131e-10
LNC_008549	XLOC_092914	.	transcript	0	0.0597938	20.6133	1.01921e-11	6.74868e-10
LNC_008559	XLOC_092966	.	transcript	0.067724	0	-22.9018	3.89509e-14	8.08328e-12
LNC_008623	XLOC_093474	.	transcript	0	92.8362	28.7368	2.18111e-21	2.91938e-17
LNC_008624	XLOC_093474	.	transcript	0	0.692089	21.4119	1.54546e-12	1.28941e-10
LNC_008657	XLOC_093997	.	transcript	0.298055	0	-23.2897	1.43233e-14	4.07906e-12
LNC_008693	XLOC_094186	.	transcript	0.0003642	0.0488076	6.01421	4.2837e-08	2.55995e-06
LNC_008727	XLOC_094619	.	transcript	0.190039	0.0443482	-2.13416	0.000457701	0.0191702
LNC_008751	XLOC_094921	.	transcript	0.0455528	0	-21.2209	2.48424e-12	1.90786e-10
LNC_008798	XLOC_095446	.	transcript	0.0677738	0	-21.3245	1.97159e-12	1.58139e-10
LNC_008855	XLOC_096019	.	transcript	0.0008946	0.111175	6.08253	0.000467224	0.0195342
LNC_008915	XLOC_097113	.	transcript	0.0666902	0	-21.8898	4.9535e-13	5.34693e-11
LNC_009163	XLOC_099574	.	transcript	0.001994	0.205322	6.50885	0.000709912	0.0281127
LNC_009304	XLOC_101566	.	transcript	0.0553358	0	-24.2093	1.25917e-15	8.24283e-13
LNC_009305	XLOC_101566	.	transcript	0.0301702	0	-23.3581	1.19909e-14	3.62412e-12
LNC_009309	XLOC_101573	.	transcript	0.133457	0	-21.2861	2.1642e-12	1.70972e-10
LNC_009341	XLOC_101858	.	transcript	0.407949	0.0047006	-5.32695	0.000927071	0.0355696
LNC_009382	XLOC_102753	.	transcript	0.0007132	0.0305572	4.62005	8.6882e-05	0.00425749
LNC_009799	XLOC_106834	.	transcript	1.65726	0	-24.3933	7.63742e-16	5.96317e-13
LNC_009804	XLOC_106840	.	transcript	0.0651154	0	-21.4389	1.49461e-12	1.25032e-10
LNC_009901	XLOC_108172	.	transcript	1.04298	0	-23.2899	1.43179e-14	4.07906e-12
LNC_009993	XLOC_108536	.	transcript	0.153605	0	-21.6982	7.9363e-13	7.57213e-11
LNC_010006	XLOC_108688	.	transcript	0	0.261486	7.99153	0.00114586	0.0423679
LNC_010069	XLOC_109646	.	transcript	0.034943	0.163712	1.99704	9.13177e-05	0.00446086
LNC_010288	XLOC_112152	.	transcript	0	0.615807	22.5853	8.59122e-14	1.43268e-11
LNC_010476	XLOC_114342	.	transcript	0.348953	0	-9.55251	0.000140158	0.00662242
LNC_010483	XLOC_114371	.	transcript	1.05642	0	-23.4446	9.56571e-15	3.21237e-12
LNC_010551	XLOC_115498	.	transcript	0.410067	0	-8.23395	0.000876375	0.0339162
LNC_010553	XLOC_115511	.	transcript	0.580545	0.3115	-0.972723	0.00122503	0.044835
LNC_010611	XLOC_116001	.	transcript	0.026105	0.591732	4.39288	2.79165e-06	0.000156249
LNC_010834	XLOC_118908	.	transcript	0.216249	0.0378148	-2.53016	0.000576716	0.0234424
LNC_010884	XLOC_119602	.	transcript	0.24479	0	-22.0795	3.04546e-13	3.65822e-11
LNC_010939	XLOC_119982	.	transcript	0	0.15768	23.038	2.71705e-14	6.28571e-12
LNC_010943	XLOC_119982	.	transcript	0	0.128077	22.6842	6.69168e-14	1.19651e-11
LNC_010944	XLOC_119982	.	transcript	0	0.0663776	21.879	4.97143e-13	5.35395e-11
LNC_010950	XLOC_119982	.	transcript	0	0.103359	22.3947	1.38662e-13	2.06219e-11
LNC_011012	XLOC_120315	.	transcript	0.31969	0.127672	-1.36361	0.000718756	0.0284028
LNC_011025	XLOC_120421	.	transcript	0	0.647715	22.1946	2.28275e-13	2.95755e-11
LNC_011064	XLOC_120714	.	transcript	0	2.75249	10.6415	4.63808e-06	0.000256984
LNC_011065	XLOC_120714	.	transcript	0.857988	0	-25.005	1.43157e-16	1.94391e-13
LNC_011066	XLOC_120714	.	transcript	0	0.0270434	6.18786	0.000541202	0.0221817
LNC_011402	XLOC_124690	.	transcript	0	0.0643398	20.7647	7.19754e-12	4.91163e-10
LNC_011408	XLOC_124690	.	transcript	0.141687	0	-7.94501	0.0010718	0.0401524
LNC_011412	XLOC_124690	.	transcript	0.103127	0	-22.0059	3.71856e-13	4.24886e-11
LNC_011548	XLOC_125277	.	transcript	0.0942694	0	-21.8334	5.68976e-13	5.87276e-11
LNC_011609	XLOC_125814	.	transcript	0	0.167782	23.4088	1.04177e-14	3.41285e-12
LNC_011614	XLOC_125847	.	transcript	0	0.378647	22.3498	1.55111e-13	2.22499e-11
LNC_011962	XLOC_131117	.	transcript	0.940198	0.0194938	-5.57541	0.000152192	0.00715837
LNC_012194	XLOC_134089	.	transcript	0.072437	0	-22.5278	1.00801e-13	1.62555e-11
LNC_012365	XLOC_135739	.	transcript	0.477158	0	-8.56707	0.000529779	0.021777
LNC_012557	XLOC_137918	.	transcript	0.0104524	0.187406	4.26232	0.000240805	0.0107438
LNC_012613	XLOC_138486	.	transcript	0	0.0811328	21.9786	3.8915e-13	4.42488e-11
LNC_012638	XLOC_138617	.	transcript	0.129893	0.293855	1.12652	0.000989774	0.0375601
LNC_012752	XLOC_139681	.	transcript	0	0.199482	21.3409	1.83286e-12	1.48683e-10
LNC_012754	XLOC_139690	.	transcript	0.15241	0	-22.4519	1.21883e-13	1.85686e-11
LNC_012755	XLOC_139690	.	transcript	0	0.572597	23.3863	1.10185e-14	3.48397e-12
LNC_012782	XLOC_139767	.	transcript	0.590907	0	-21.8092	6.03741e-13	6.16869e-11
LNC_012839	XLOC_140339	.	transcript	0.104286	0.0064712	-3.54052	0.000981943	0.0373234
LNC_012972	XLOC_141670	.	transcript	0	0.0879038	21.6153	9.45363e-13	8.64989e-11
LNC_013332	XLOC_145620	.	transcript	0.0043078	0.100146	4.35935	3.01839e-05	0.00156246
LNC_013388	XLOC_146149	.	transcript	0.330589	0	-23.2555	1.56524e-14	4.29334e-12
LNC_013415	XLOC_146475	.	transcript	0.508632	0.101191	-2.33181	4.72165e-05	0.00238743
LNC_013548	XLOC_148240	.	transcript	2.65011	0.0062864	-8.30273	0.00125299	0.0457692
LNC_013734	XLOC_150090	.	transcript	0.109248	0	-22.2504	2.02357e-13	2.6976e-11
LNC_013864	XLOC_151355	.	transcript	1.55481	0.112361	-3.77004	0.00082573	0.0321822
LNC_013955	XLOC_152236	.	transcript	0.33967	0.001171	-7.08013	1.41844e-06	8.09375e-05
LNC_014060	XLOC_152838	.	transcript	0	0.131418	21.612	9.53186e-13	8.70446e-11
LNC_014093	XLOC_153116	.	transcript	15.6027	9.58946	-0.755807	0.00108245	0.0404706
LNC_014115	XLOC_153339	.	transcript	0.158988	0.0303836	-2.29668	0.000337378	0.0145737
LNC_014309	XLOC_155073	.	transcript	0	0.0624164	21.2325	2.37661e-12	1.83422e-10
LNC_014311	XLOC_155073	.	transcript	0.13266	0.001545	-6.0995	0.000105661	0.00509773
LNC_014331	XLOC_155544	.	transcript	0.484223	0	-7.56281	1.53688e-05	0.000819556
LNC_014380	XLOC_156319	.	transcript	0	0.048736	21.4414	1.43947e-12	1.21504e-10
LNC_014457	XLOC_156756	.	transcript	0	0.172846	21.3292	1.88522e-12	1.52402e-10
LNC_014638	XLOC_158957	.	transcript	0.0916652	0	-21.5481	1.14547e-12	1.01248e-10
LNC_014776	XLOC_160709	.	transcript	0.154231	0	-23.8947	2.92019e-15	1.4031e-12
LNC_014782	XLOC_160740	.	transcript	0.380276	0	-22.114	2.84211e-13	3.4809e-11
LNC_014817	XLOC_161121	.	transcript	0	0.139031	21.185	2.66193e-12	2.0244e-10
LNC_014851	XLOC_161408	.	transcript	0.100447	0	-20.1947	2.67266e-11	1.6683e-09
LNC_014899	XLOC_161936	.	transcript	0.0590902	0	-22.2457	2.04762e-13	2.71909e-11
LNC_014904	XLOC_161972	.	transcript	0.0981464	0.002855	-4.98422	0.000529933	0.021777
LNC_014942	XLOC_162278	.	transcript	0.102999	0	-21.3281	1.95526e-12	1.5725e-10
LNC_014949	XLOC_162340	.	transcript	0.118658	0.0051804	-4.42202	0.000373456	0.0159847
LNC_014984	XLOC_162638	.	transcript	0.028653	0	-21.7692	6.66798e-13	6.69948e-11
LNC_014992	XLOC_162699	.	transcript	0.23483	0.547549	1.1324	0.000856433	0.0332275
LNC_015010	XLOC_162801	.	transcript	0.467228	0.0028618	-6.9296	0.000715804	0.0283101
LNC_015025	XLOC_162936	.	transcript	0	0.113275	20.7102	8.17977e-12	5.50967e-10
LNC_015031	XLOC_162961	.	transcript	0	0.0333048	20.4898	1.36848e-11	8.86098e-10
LNC_015188	XLOC_164621	.	transcript	0	0.149582	4.876	9.47944e-05	0.00462106
LNC_015204	XLOC_164666	.	transcript	0.0129218	1.19155	6.37873	0.000802486	0.0313676
LNC_015508	XLOC_166936	.	transcript	2.03666	0.483765	-2.17567	0.000723204	0.0285305
LNC_015545	XLOC_167062	.	transcript	0.548495	0	-23.1944	1.83262e-14	4.68769e-12
LNC_015662	XLOC_169086	.	transcript	0.370342	0.0966094	-2.02316	0.00121198	0.0445139
LNC_015692	XLOC_169512	.	transcript	0.0496804	0	-22.4805	1.13584e-13	1.7678e-11
LNC_015723	XLOC_169870	.	transcript	0	0.128848	22.6474	7.34435e-14	1.27904e-11
LNC_015798	XLOC_170341	.	transcript	0	0.20434	22.3648	1.49424e-13	2.16721e-11
LNC_015872	XLOC_170835	.	transcript	0.0045218	0.280173	5.38368	0.000477694	0.0199097
LNC_015878	XLOC_170854	.	transcript	0.205244	0	-9.82214	6.59816e-05	0.00328136
LNC_015880	XLOC_170861	.	transcript	0.161332	0.0048958	-4.57207	0.000888666	0.034321
LNC_015893	XLOC_170939	.	transcript	0	0.141519	20.5936	1.07458e-11	7.07534e-10
LNC_015962	XLOC_171332	.	transcript	0	0.0962482	21.874	5.03123e-13	5.38738e-11
LNC_016009	XLOC_171917	.	transcript	0	0.257917	23.1346	2.11927e-14	5.22535e-12
LNC_016097	XLOC_173328	.	transcript	0	0.228655	6.47875	1.04524e-05	0.000565102
LNC_016268	XLOC_175435	.	transcript	0.171495	0	-21.5895	1.01369e-12	9.1324e-11
LNC_016284	XLOC_175880	.	transcript	0.242607	0	-22.9356	3.56312e-14	7.58734e-12
LNC_016373	XLOC_176664	.	transcript	0.039711	0	-23.3495	1.22322e-14	3.65666e-12
LNC_016485	XLOC_177156	.	transcript	0	0.106177	21.3458	1.81129e-12	1.47546e-10
LNC_016531	XLOC_177354	.	transcript	0.43964	0	-22.2624	1.96397e-13	2.64765e-11
LNC_016548	XLOC_177412	.	transcript	0.0922596	0.0009122	-4.21654	0.000527914	0.0217131
LNC_016685	XLOC_177904	.	transcript	0	0.153688	21.2512	2.27275e-12	1.77305e-10
LNC_016821	XLOC_179589	.	transcript	0	0.164891	22.3866	1.41476e-13	2.09632e-11
LNC_016947	XLOC_180807	.	transcript	0	0.0949044	23.2077	1.75501e-14	4.59311e-12
LNC_017011	XLOC_181208	.	transcript	0	0.0818792	21.0852	3.37618e-12	2.49864e-10
LNC_017080	XLOC_181500	.	transcript	0.0386224	0	-22.7425	5.85011e-14	1.07898e-11
LNC_017192	XLOC_181913	.	transcript	0.235173	0	-22.8775	4.14544e-14	8.41879e-12
LNC_017200	XLOC_181931	.	transcript	0.0014594	1.28748	9.37487	0.00104705	0.0393987
LNC_017217	XLOC_182094	.	transcript	0	0.166048	22.6846	6.68587e-14	1.19651e-11
LNC_017218	XLOC_182094	.	transcript	0.336918	0	-22.512	1.04855e-13	1.6708e-11
LNC_017444	XLOC_183368	.	transcript	0	0.0343518	20.3153	2.05051e-11	1.29026e-09
LNC_017479	XLOC_183645	.	transcript	0.331088	0	-24.1114	1.63767e-15	9.71136e-13
LNC_017486	XLOC_183705	.	transcript	0	0.956231	21.7754	6.3063e-13	6.40447e-11
LNC_017677	XLOC_185109	.	transcript	0.104706	0	-21.0672	3.66708e-12	2.68215e-10
LNC_017682	XLOC_185197	.	transcript	0	0.0890792	4.22985	0.000860464	0.0333693
LNC_017753	XLOC_185656	.	transcript	0	0.190644	21.2388	2.34125e-12	1.80991e-10
LNC_017764	XLOC_185712	.	transcript	0	0.219067	22.0947	2.92301e-13	3.52923e-11
LNC_017772	XLOC_185750	.	transcript	0.151638	0	-21.7642	6.74437e-13	6.71898e-11
LNC_017831	XLOC_186074	.	transcript	0	0.273293	5.89773	0.000418607	0.017691
LNC_017937	XLOC_187151	.	transcript	0.222684	0	-21.4452	1.47155e-12	1.23544e-10
LNC_017986	XLOC_187492	.	transcript	0	0.176771	21.7459	6.88057e-13	6.79313e-11
LNC_018195	XLOC_188710	.	transcript	0	0.0805596	20.7654	7.18659e-12	4.91163e-10
LNC_018267	XLOC_189207	.	transcript	0.0228898	0	-21.4883	1.32524e-12	1.13395e-10
LNC_018332	XLOC_189719	.	transcript	0.230435	0	-23.3819	1.12677e-14	3.49574e-12
LNC_018333	XLOC_189719	.	transcript	0.062502	0	-20.5282	1.2392e-11	8.0741e-10
LNC_018411	XLOC_190335	.	transcript	0.070742	0.0020798	-4.22653	2.07427e-05	0.00109245
LNC_018463	XLOC_191028	.	transcript	0.470084	0.0050374	-6.60189	5.17947e-05	0.00260906
LNC_018562	XLOC_192308	.	transcript	0.176477	0	-21.4953	1.30249e-12	1.11808e-10
LNC_018674	XLOC_193731	.	transcript	0.101492	0	-21.2701	2.2467e-12	1.75859e-10
LNC_018907	XLOC_196911	.	transcript	0	0.0306412	21.2636	2.20533e-12	1.73636e-10
LNC_018923	XLOC_196947	.	transcript	0	0.311114	23.4254	9.97622e-15	3.31849e-12
LNC_018924	XLOC_196947	.	transcript	0.600605	0	-10.2485	0.000399097	0.0169506
LNC_019000	XLOC_198050	.	transcript	0.0977416	0	-7.77607	0.0013374	0.0482899
LNC_019022	XLOC_198135	.	transcript	0.057924	0	-21.9386	4.383e-13	4.87142e-11
LNC_019046	XLOC_198233	.	transcript	0.175583	0	-21.7595	6.82776e-13	6.7481e-11
LNC_019119	XLOC_198741	.	transcript	0	0.172637	22.1289	2.68586e-13	3.34196e-11
LNC_019137	XLOC_198845	.	transcript	0	0.283573	22.3485	1.55308e-13	2.22499e-11
LNC_019138	XLOC_198845	.	transcript	0.0956716	0	-21.9026	4.8006e-13	5.21795e-11
LNC_019442	XLOC_202181	.	transcript	0.0732082	0	-22.4558	1.20873e-13	1.84447e-11
LNC_019453	XLOC_202286	.	transcript	0	0.338193	21.6937	7.72218e-13	7.45131e-11
LNC_019571	XLOC_203297	.	transcript	0	0.0569694	22.1646	2.45886e-13	3.12168e-11
LNC_019805	XLOC_205710	.	transcript	0	0.0305556	22.0522	3.24572e-13	3.8397e-11
LNC_019855	XLOC_206291	.	transcript	0	0.0888448	22.3731	1.45635e-13	2.13273e-11
LNC_019859	XLOC_206291	.	transcript	0.619974	0.0008942	-8.37399	0.000623512	0.0251158
LNC_020013	XLOC_208288	.	transcript	0.0390042	0	-21.6261	9.46942e-13	8.65588e-11
LNC_020017	XLOC_208293	.	transcript	0	0.059978	20.4399	1.53667e-11	9.84791e-10
LNC_020096	XLOC_208879	.	transcript	0	0.246645	20.8461	5.94401e-12	4.13758e-10
LNC_020170	XLOC_209563	.	transcript	0.0322994	0.334836	3.19481	0.00101163	0.0382538
LNC_020279	XLOC_210669	.	transcript	0	0.0802728	21.2442	2.28244e-12	1.7747e-10
LNC_020354	XLOC_211248	.	transcript	0	0.0572538	21.3125	1.96233e-12	1.57683e-10
LNC_020356	XLOC_211248	.	transcript	0	0.0996424	21.8783	4.93122e-13	5.32902e-11
LNC_020382	XLOC_211354	.	transcript	0.406289	0	-23.0432	2.68996e-14	6.25393e-12
LNC_020407	XLOC_211695	.	transcript	0	0.657147	8.27196	0.00109293	0.0407485
LNC_020438	XLOC_212105	.	transcript	0.20496	0	-21.6191	9.43507e-13	8.64417e-11
LNC_020675	XLOC_214234	.	transcript	0.062172	0	-21.6191	9.43507e-13	8.64417e-11
LNC_020813	XLOC_215945	.	transcript	0	0.116268	5.4775	0.0010808	0.0404248
LNC_020849	XLOC_216333	.	transcript	0	5.73442	24.4285	6.93312e-16	5.45875e-13
LNC_021014	XLOC_217402	.	transcript	0	0.080493	20.6986	8.40525e-12	5.64127e-10
LNC_021063	XLOC_217613	.	transcript	0	0.149976	21.7379	7.01801e-13	6.90698e-11
LNC_021147	XLOC_218402	.	transcript	0	0.149099	22.1376	2.62903e-13	3.30194e-11
LNC_021247	XLOC_219379	.	transcript	0.162097	0	-22.0576	3.27086e-13	3.85413e-11
LNC_021307	XLOC_220002	.	transcript	0.402703	0	-22.8393	4.5699e-14	8.95758e-12
LNC_021370	XLOC_220748	.	transcript	0	0.356894	21.8429	5.37856e-13	5.67498e-11
LNC_021527	XLOC_222623	.	transcript	0	0.037202	20.367	1.81961e-11	1.15506e-09
LNC_021656	XLOC_223965	.	transcript	0.0691368	0	-21.4637	1.40691e-12	1.19293e-10
LNC_021708	XLOC_224626	.	transcript	0	0.115637	20.5015	1.33098e-11	8.64805e-10
LNC_021742	XLOC_224952	.	transcript	0.273825	0	-23.2007	1.79818e-14	4.64129e-12
LNC_021748	XLOC_224984	.	transcript	0.206569	0	-22.6831	6.80315e-14	1.20722e-11
LNC_021762	XLOC_225173	.	transcript	0	0.110848	19.3914	1.52644e-10	9.39058e-09
LNC_021961	XLOC_226251	.	transcript	0.067776	0	-20.1947	2.67266e-11	1.6683e-09
LNC_022032	XLOC_226818	.	transcript	0.0175662	0.300102	3.50678	0.00126635	0.046167
LNC_022051	XLOC_227029	.	transcript	0	0.199444	22.5203	1.01187e-13	1.62897e-11
LNC_022248	XLOC_228193	.	transcript	0	0.0993136	22.9248	3.63036e-14	7.69553e-12
LNC_022319	XLOC_228893	.	transcript	0.0001926	0.0624536	6.3313	0.000463773	0.0193985
LNC_022426	XLOC_230049	.	transcript	0.189452	0.336014	0.756382	0.000938626	0.03591
LNC_022440	XLOC_230118	.	transcript	0.579657	0.002611	-7.79597	8.31801e-06	0.000451609
LNC_022522	XLOC_230972	.	transcript	0.109976	1.6217	3.74249	0.000214549	0.00972048
LNC_022594	XLOC_231470	.	transcript	0	0.0275926	20.7885	6.80585e-12	4.68374e-10
LNC_022843	XLOC_234084	.	transcript	0.160947	0	-21.67	8.50461e-13	7.98428e-11
LNC_022864	XLOC_234221	.	transcript	0	0.177958	22.3403	1.58837e-13	2.27207e-11
LNC_022908	XLOC_234779	.	transcript	0.0037336	0.791318	7.4955	6.54903e-06	0.000358833
LNC_023048	XLOC_237349	.	transcript	0	0.177928	21.8121	5.77725e-13	5.95483e-11
LNC_023110	XLOC_238131	.	transcript	0	0.0638252	21.2425	2.32017e-12	1.79658e-10
LNC_023246	XLOC_240396	.	transcript	0.131094	0	-8.56699	0.000600532	0.0243051
LNC_023274	XLOC_240692	.	transcript	0.0542156	2.62899	5.33619	0.000204251	0.0092989
LNC_023338	XLOC_241475	.	transcript	0	0.091852	23.6917	4.9579e-15	2.03739e-12
LNC_023346	XLOC_241515	.	transcript	0	0.0520464	20.7654	7.1856e-12	4.91163e-10
LNC_023416	XLOC_242009	.	transcript	0.0337124	0	-21.0924	3.44704e-12	2.54305e-10
LNC_023450	XLOC_242340	.	transcript	0.0383166	0.303768	2.80639	0.000180542	0.00833284
LNC_023478	XLOC_242790	.	transcript	0.074842	0	-21.797	6.22699e-13	6.34318e-11
LNC_023504	XLOC_243010	.	transcript	0	0.163629	20.6255	9.97398e-12	6.62298e-10
LNC_023510	XLOC_243033	.	transcript	0.355255	0	-24.0621	1.86897e-15	1.04857e-12
LNC_023608	XLOC_244426	.	transcript	0.147425	0	-21.9132	4.67588e-13	5.13634e-11
LNC_023710	XLOC_245242	.	transcript	0.22789	0.0006836	-6.81158	1.24454e-05	0.000668997
LNC_023711	XLOC_245242	.	transcript	0.28294	0.0010514	-7.72757	1.07278e-06	6.15513e-05
LNC_023814	XLOC_247136	.	transcript	0	0.636393	21.7116	7.48194e-13	7.25256e-11
LNC_023929	XLOC_247827	.	transcript	0.361423	0	-21.7595	6.82776e-13	6.7481e-11
LNC_024116	XLOC_249717	.	transcript	0.0583668	0	-22.3396	1.61869e-13	2.30489e-11
LNC_024292	XLOC_250858	.	transcript	0	0.110725	7.25024	8.31939e-06	0.000451609
LNC_024300	XLOC_250965	.	transcript	0.154416	0	-21.2771	2.21214e-12	1.73733e-10
LNC_024329	XLOC_251193	.	transcript	0	0.196015	21.8483	5.35853e-13	5.66661e-11
LNC_024371	XLOC_251975	.	transcript	0.191941	0	-23.0201	2.87576e-14	6.50824e-12
LNC_024514	XLOC_253900	.	transcript	0	0.297461	9.19297	0.000215144	0.00974274
LNC_024664	XLOC_255430	.	transcript	0	0.198347	21.9789	3.88937e-13	4.42488e-11
LNC_024692	XLOC_255721	.	transcript	0.275576	0	-8.62582	0.000422218	0.0178195
LNC_024858	XLOC_258150	.	transcript	0.228508	0	-23.1272	2.18224e-14	5.35243e-12
LNC_024923	XLOC_258987	.	transcript	6.71013	2.63651	-1.41354	0.000255409	0.011336
LNC_025074	XLOC_261253	.	transcript	0.0039854	0.156211	4.1847	5.38428e-05	0.00270641
LNC_025245	XLOC_262890	.	transcript	0	0.293521	22.8265	4.66462e-14	9.12415e-12
LNC_025286	XLOC_263316	.	transcript	0	0.0878018	23.2026	1.77835e-14	4.62055e-12
LNC_025312	XLOC_263539	.	transcript	0.225881	0.0665652	-1.83553	0.000337718	0.0145816
LNC_025320	XLOC_263559	.	transcript	0.194404	0	-22.2805	1.86144e-13	2.57616e-11
LNC_025416	XLOC_264287	.	transcript	0	0.348235	21.8727	5.04701e-13	5.39811e-11
LNC_025421	XLOC_264287	.	transcript	0.892571	0.0002788	-10.4526	0.000552817	0.0225985
LNC_025434	XLOC_264290	.	transcript	0.118083	96.4912	9.66387	5.12417e-08	3.05604e-06
LNC_025435	XLOC_264290	.	transcript	10.5276	60.6917	2.51629	0.000811621	0.031685
LNC_025437	XLOC_264290	.	transcript	0	1.56865	10.4372	3.56253e-05	0.00182199
LNC_025510	XLOC_264956	.	transcript	0.796843	0	-23.1927	1.82178e-14	4.67644e-12
LNC_025552	XLOC_265330	.	transcript	0.0014308	0.596235	8.17419	3.63761e-06	0.000202268
LNC_025582	XLOC_265533	.	transcript	0	0.416749	21.393	1.61751e-12	1.34124e-10
LNC_025717	XLOC_266481	.	transcript	3.80639	0	-25.3735	5.11477e-17	9.25225e-14
LNC_025719	XLOC_266481	.	transcript	2.88324	0	-26.5019	2.00086e-18	8.1508e-15
LNC_025726	XLOC_266566	.	transcript	0	10.7169	24.7755	2.68217e-16	2.92213e-13
LNC_025733	XLOC_266705	.	transcript	1e-06	0.937629	10.3698	7.1419e-12	4.90164e-10
LNC_025737	XLOC_266734	.	transcript	2.31241	0	-25.0841	1.14928e-16	1.70921e-13
LNC_025738	XLOC_266734	.	transcript	2.3895	0.0007886	-10.4038	0.000385654	0.0164542
LNC_025746	XLOC_266855	.	transcript	0.343006	0	-6.33565	0.000114253	0.0054784
LNC_025808	XLOC_267642	.	transcript	4.81661	0.001245	-10.7069	0.000403435	0.0171038
LNC_025847	XLOC_267969	.	transcript	0	0.715632	8.07373	4.44885e-07	2.60032e-05
LNC_025851	XLOC_267969	.	transcript	0.0503434	8.1316	7.29861	3.31233e-06	0.00018451
LNC_025852	XLOC_267969	.	transcript	0.0046946	1.11802	7.10907	6.96103e-06	0.000380295
LNC_025853	XLOC_267969	.	transcript	0.0204306	41.9024	10.6092	4.05762e-07	2.37609e-05
LNC_025855	XLOC_267969	.	transcript	2.62316	0	-25.3875	4.91728e-17	9.25225e-14
LNC_025856	XLOC_267969	.	transcript	10.6832	0	-27.364	1.5348e-19	1.10617e-15
LNC_025858	XLOC_267969	.	transcript	1.04484	0	-23.6989	4.90661e-15	2.03416e-12
LNC_025860	XLOC_267969	.	transcript	0	1.18258	9.00762	0.000290441	0.0127161
LNC_025861	XLOC_267969	.	transcript	1.08288	0	-24.207	1.26686e-15	8.24283e-13
LNC_025864	XLOC_267969	.	transcript	0	0.452555	21.5958	9.91189e-13	8.97292e-11
LNC_026015	XLOC_269537	.	transcript	0	0.0719434	21.6036	9.72624e-13	8.85603e-11
LNC_026073	XLOC_270084	.	transcript	0	0.424171	23.3385	1.25076e-14	3.72026e-12
LNC_026090	XLOC_270086	.	transcript	0.0003784	1.04327	10.1203	6.19086e-09	3.75192e-07
LNC_026091	XLOC_270086	.	transcript	0	2.679	11.7836	7.86653e-10	4.81415e-08
LNC_026143	XLOC_270718	.	transcript	0.144997	0	-21.4495	1.45579e-12	1.22331e-10
XR_001296408.2	gene-LOC106502761	LOC106502761	transcript	2.40302	0	-24.1023	1.67828e-15	9.76676e-13
XR_001917967.1	gene-LOC108635846	LOC108635846	transcript	2.14635	0.93012	-1.28465	0.00125845	0.0459327
XR_001918095.1	gene-IL2RB	IL2RB	transcript	0.001502	0.147437	6.18475	0.000904236	0.0348247
XR_001919090.1	gene-NFATC2	NFATC2	transcript	0.0234754	0.541054	4.56367	0.00018397	0.00845773
XR_001919154.1	gene-LOC102186225	LOC102186225	transcript	0.168924	0.0009262	-6.11871	0.000342401	0.0147702
XR_001919161.1	gene-LOC108637533	LOC108637533	transcript	0.0429274	0.101428	1.18762	6.32772e-05	0.00315356
XR_001919263.1	gene-LOC108637762	LOC108637762	transcript	0.004071	0.0985248	4.17863	0.000694944	0.0275782
XR_001919274.1	gene-LOC102171266	LOC102171266	transcript	11.5763	7.46953	-0.69129	1.3445e-06	7.68117e-05
XR_001919955.1	gene-LOC102179243	LOC102179243	transcript	0.401792	0.0288768	-3.77248	0.000546991	0.0223798

## Sheet: lncRNA_LP_LY_vs_FP_LY
transcript_id	gene_id	gene_name	feature_id	LP_LY_hyp_FPKM	FP_LY_hyp_FPKM	log2(foldchange)	pvalue	qvalue
LNC_000003	XLOC_000030	.	transcript	0.0879538	0	-22.4197	1.31753e-13	1.95283e-11
LNC_000178	XLOC_002180	.	transcript	0.450756	0	-22.8636	4.28001e-14	8.94218e-12
LNC_000191	XLOC_002210	.	transcript	0	0.232379	22.4241	1.29154e-13	1.92991e-11
LNC_000225	XLOC_002651	.	transcript	0.128811	0.0368526	-1.78805	0.00129514	0.0474964
LNC_000230	XLOC_002668	.	transcript	0.0968048	0	-22.0956	2.95901e-13	3.56331e-11
LNC_000317	XLOC_003443	.	transcript	0.126896	0	-5.20239	9.88589e-05	0.00488354
LNC_000367	XLOC_004124	.	transcript	0.106199	0	-22.4761	1.14337e-13	1.7805e-11
LNC_000393	XLOC_004389	.	transcript	0.460409	0	-7.60514	6.9749e-06	0.000395546
LNC_000430	XLOC_004750	.	transcript	0	0.049743	22.1939	2.29319e-13	2.90312e-11
LNC_000443	XLOC_004790	.	transcript	6.68908	0.026223	-7.80831	1.45154e-05	0.000804773
LNC_000641	XLOC_006798	.	transcript	0.0921568	0	-22.9088	3.81269e-14	8.27928e-12
LNC_000651	XLOC_007057	.	transcript	0.153348	0	-6.86675	0.000493696	0.0207496
LNC_000697	XLOC_007851	.	transcript	0.464557	0	-8.30119	0.000837042	0.0327858
LNC_000718	XLOC_008058	.	transcript	0.340175	0	-21.2329	2.43643e-12	1.90784e-10
LNC_000720	XLOC_008058	.	transcript	0	2.18712	23.2445	1.5908e-14	4.49491e-12
LNC_000724	XLOC_008066	.	transcript	0.181704	0.0038826	-4.78397	0.000237402	0.0108319
LNC_000816	XLOC_009295	.	transcript	0.478834	0.16842	-1.4809	1.18111e-07	7.27024e-06
LNC_000890	XLOC_010362	.	transcript	0	0.0631456	20.9506	4.67545e-12	3.27802e-10
LNC_000996	XLOC_012105	.	transcript	0.111827	0	-21.4962	1.28898e-12	1.14289e-10
LNC_001107	XLOC_013218	.	transcript	0.151178	0.0040434	-5.03678	0.000202766	0.0094463
LNC_001114	XLOC_013262	.	transcript	0.212122	0	-21.0181	4.06924e-12	2.91843e-10
LNC_001298	XLOC_014470	.	transcript	0.615946	0	-23.0118	2.89869e-14	6.86675e-12
LNC_001314	XLOC_014603	.	transcript	3.80685	2.66481	-0.47821	8.49611e-05	0.0042462
LNC_001328	XLOC_014701	.	transcript	0.530892	0	-24.317	9.39736e-16	6.43472e-13
LNC_001331	XLOC_014701	.	transcript	0.691097	0	-24.8874	1.98028e-16	2.30647e-13
LNC_001549	XLOC_017534	.	transcript	0.0016044	0.263543	5.85385	0.000780483	0.0308669
LNC_001596	XLOC_018109	.	transcript	5.31108	2.32182	-1.15669	0.000452042	0.0192055
LNC_001597	XLOC_018109	.	transcript	0.701438	0.137167	-2.30034	1.81605e-05	0.000998017
LNC_001668	XLOC_018992	.	transcript	0.143971	0	-21.2028	2.61982e-12	2.02274e-10
LNC_001767	XLOC_019789	.	transcript	0	0.286446	21.2687	2.19077e-12	1.75653e-10
LNC_001794	XLOC_019938	.	transcript	0.0095888	0.756656	5.94044	0.000398054	0.0172079
LNC_001804	XLOC_020060	.	transcript	3.09936	1.64868	-0.886985	0.000376935	0.0164159
LNC_001910	XLOC_021097	.	transcript	0.0780676	0	-21.6205	9.51113e-13	9.03981e-11
LNC_001912	XLOC_021097	.	transcript	0	0.231169	22.4232	1.28707e-13	1.92991e-11
LNC_001919	XLOC_021105	.	transcript	0.197468	0.004657	-5.12786	1.46725e-05	0.000813004
LNC_001926	XLOC_021185	.	transcript	0.343668	0.22631	-0.577955	0.00125109	0.0461515
LNC_001973	XLOC_021650	.	transcript	0.34789	0	-9.05511	0.00034466	0.0151439
LNC_002001	XLOC_022041	.	transcript	0.0456644	0	-21.7462	6.99833e-13	7.0668e-11
LNC_002121	XLOC_023768	.	transcript	1.89353	1.01199	-0.858401	0.00101626	0.0387853
LNC_002209	XLOC_024641	.	transcript	0.233669	0.0096962	-4.43414	0.000973045	0.0374228
LNC_002380	XLOC_026174	.	transcript	3.12108	2.05425	-0.567435	9.50501e-05	0.00471775
LNC_002389	XLOC_026227	.	transcript	0.0747008	0.0004636	-4.67653	9.76443e-05	0.00482863
LNC_002392	XLOC_026229	.	transcript	0.503747	0	-22.4673	1.16884e-13	1.80341e-11
LNC_002466	XLOC_026798	.	transcript	0.064916	0.0006082	-6.08791	1.68959e-07	1.03324e-05
LNC_002486	XLOC_026889	.	transcript	0	0.125423	9.2147	0.000261701	0.0118085
LNC_002624	XLOC_028211	.	transcript	0.194116	0	-22.8386	4.55124e-14	9.36287e-12
LNC_002681	XLOC_028978	.	transcript	0.282917	0.0043084	-5.55259	0.000382059	0.0166005
LNC_002794	XLOC_029749	.	transcript	0.351993	0	-22.4107	1.33831e-13	1.96866e-11
LNC_002799	XLOC_029778	.	transcript	1.46e-05	0.231385	7.2536	0.000652901	0.0265718
LNC_002870	XLOC_030097	.	transcript	0.136709	0.0001804	-4.80804	0.000806534	0.0317101
LNC_002937	XLOC_030507	.	transcript	0.15674	0.0088558	-3.80315	0.00079862	0.0314648
LNC_002938	XLOC_030516	.	transcript	0	0.694956	24.4487	6.56827e-16	5.13469e-13
LNC_002940	XLOC_030516	.	transcript	0	0.16165	21.9236	4.42443e-13	4.89448e-11
LNC_002997	XLOC_030904	.	transcript	0.203854	0	-22.0863	3.02815e-13	3.63259e-11
LNC_003029	XLOC_031217	.	transcript	1.15734	0.0317966	-5.03806	0.00107678	0.0407469
LNC_003034	XLOC_031267	.	transcript	0.0405618	0	-21.3365	1.85989e-12	1.53451e-10
LNC_003112	XLOC_031758	.	transcript	11.0696	6.82343	-0.677463	0.000410348	0.0176579
LNC_003188	XLOC_032870	.	transcript	3.99859	0	-26.1169	6.13502e-18	1.7985e-14
LNC_003401	XLOC_034812	.	transcript	0	0.197221	21.0429	3.75599e-12	2.73136e-10
LNC_003464	XLOC_035147	.	transcript	0.226835	0	-24.3962	7.5901e-16	5.56266e-13
LNC_003631	XLOC_036334	.	transcript	0.0834474	0	-21.5041	1.26424e-12	1.13058e-10
LNC_003655	XLOC_036444	.	transcript	0	0.105387	21.9561	4.12814e-13	4.6212e-11
LNC_003658	XLOC_036444	.	transcript	0.240931	0	-23.0321	2.75678e-14	6.59722e-12
LNC_003681	XLOC_036613	.	transcript	0	0.0989658	20.7372	7.73661e-12	5.15092e-10
LNC_003685	XLOC_036900	.	transcript	0	0.0502784	20.6161	1.02729e-11	6.71558e-10
LNC_003686	XLOC_036900	.	transcript	0.0494566	0	-21.7319	7.25409e-13	7.30934e-11
LNC_003687	XLOC_036900	.	transcript	0	0.0805444	21.8893	4.8648e-13	5.28809e-11
LNC_003689	XLOC_036908	.	transcript	0.196632	0	-22.852	4.38877e-14	9.06842e-12
LNC_003716	XLOC_037226	.	transcript	0	0.214386	20.6334	9.86996e-12	6.47024e-10
LNC_003818	XLOC_038192	.	transcript	0.575935	0.147163	-1.90818	1.80463e-05	0.000992907
LNC_003857	XLOC_038742	.	transcript	0.129663	0	-4.33481	0.00025272	0.0114584
LNC_003888	XLOC_038848	.	transcript	0	0.0752892	6.78473	4.07869e-05	0.00213276
LNC_003919	XLOC_039049	.	transcript	0.92778	0.222012	-1.9903	2.83326e-06	0.000164065
LNC_003949	XLOC_039386	.	transcript	0	0.0321292	21.5766	1.04294e-12	9.62962e-11
LNC_004005	XLOC_040285	.	transcript	0	0.225818	22.7741	5.339e-14	1.03695e-11
LNC_004031	XLOC_040568	.	transcript	0.094862	0	-9.3032	0.000220766	0.0101969
LNC_004208	XLOC_042811	.	transcript	0.142091	0	-22.7182	6.1997e-14	1.13149e-11
LNC_004209	XLOC_042811	.	transcript	0.425459	0	-9.40525	0.000224375	0.0103381
LNC_004242	XLOC_042968	.	transcript	0	0.0485478	20.7382	7.7184e-12	5.14609e-10
LNC_004633	XLOC_047391	.	transcript	0	0.109863	21.549	1.11508e-12	1.01854e-10
LNC_004637	XLOC_047391	.	transcript	0.161284	0.0013848	-6.58657	5.53657e-05	0.00283041
LNC_004704	XLOC_048975	.	transcript	0.270281	0	-22.3535	1.52332e-13	2.17668e-11
LNC_004730	XLOC_049218	.	transcript	0	0.140803	20.8081	6.54608e-12	4.4306e-10
LNC_004776	XLOC_049939	.	transcript	0.602452	0.108266	-2.39295	0.000120705	0.00588525
LNC_004849	XLOC_050575	.	transcript	0.018619	2.08172	6.50016	0.000500318	0.0209903
LNC_004862	XLOC_050867	.	transcript	0	0.279088	22.5817	8.68972e-14	1.45307e-11
LNC_004923	XLOC_051380	.	transcript	0.619916	0	-8.15646	0.00106973	0.0405454
LNC_005076	XLOC_052830	.	transcript	0.0388646	0	-22.0575	3.25216e-13	3.83751e-11
LNC_005077	XLOC_052830	.	transcript	0	0.0411084	21.4665	1.36112e-12	1.20231e-10
LNC_005084	XLOC_052881	.	transcript	9.16e-05	0.834908	9.90915	1.1342e-22	2.12796e-18
LNC_005092	XLOC_052919	.	transcript	0	0.28563	20.8486	5.95039e-12	4.05374e-10
LNC_005146	XLOC_053230	.	transcript	0.140724	0	-23.7913	3.83557e-15	1.70526e-12
LNC_005424	XLOC_056466	.	transcript	0.128866	0.385882	1.57993	0.000106233	0.00521759
LNC_005449	XLOC_056665	.	transcript	0.768362	0.268649	-1.48773	0.000254257	0.0115058
LNC_005568	XLOC_057666	.	transcript	0	0.255527	23.7851	3.88505e-15	1.71105e-12
LNC_005719	XLOC_058727	.	transcript	0.169638	0	-22.3054	1.75439e-13	2.37828e-11
LNC_005789	XLOC_059278	.	transcript	0	0.049912	21.0596	3.60964e-12	2.64338e-10
LNC_005848	XLOC_060292	.	transcript	0	0.433993	21.8418	5.46468e-13	5.82541e-11
LNC_005911	XLOC_060945	.	transcript	0.11318	0	-21.6108	9.75128e-13	9.16591e-11
LNC_006070	XLOC_062442	.	transcript	0.4213	0.0495052	-2.8812	2.27742e-06	0.00013245
LNC_006111	XLOC_063005	.	transcript	0.199205	0	-6.41368	5.77e-07	3.44105e-05
LNC_006144	XLOC_063247	.	transcript	0	0.118113	21.4958	1.26821e-12	1.13178e-10
LNC_006234	XLOC_063951	.	transcript	0.367439	0	-21.4917	1.30281e-12	1.15406e-10
LNC_006255	XLOC_064196	.	transcript	0.002039	0.10732	5.0887	0.00012682	0.0061578
LNC_006534	XLOC_067935	.	transcript	0.291987	0.004756	-5.80455	7.64232e-07	4.54033e-05
LNC_006700	XLOC_070346	.	transcript	0.387496	0	-24.0842	1.7589e-15	9.64914e-13
LNC_006740	XLOC_070756	.	transcript	0.688148	0.118687	-2.51207	5.98831e-05	0.0030431
LNC_006812	XLOC_071480	.	transcript	0	0.852308	23.0492	2.64441e-14	6.3771e-12
LNC_006863	XLOC_072066	.	transcript	1.20127	0	-24.9588	7.87874e-19	3.51951e-15
LNC_006960	XLOC_073224	.	transcript	0.0130586	0.0908122	2.69768	0.000117503	0.00573807
LNC_007000	XLOC_073469	.	transcript	0.382585	0	-23.8323	3.44082e-15	1.58773e-12
LNC_007039	XLOC_073705	.	transcript	0.189614	0	-6.76708	3.90503e-05	0.0020511
LNC_007143	XLOC_074293	.	transcript	0.782447	0	-23.2213	1.70581e-14	4.74837e-12
LNC_007249	XLOC_076505	.	transcript	0.188775	0.0036878	-5.11523	1.3903e-05	0.000772645
LNC_007252	XLOC_076505	.	transcript	0.0744606	0	-5.63185	0.000410669	0.0176637
LNC_007383	XLOC_079682	.	transcript	0.523822	0	-22.9101	3.79975e-14	8.27033e-12
LNC_007408	XLOC_079782	.	transcript	0.000126	22.4688	14.5197	1.60271e-06	9.39678e-05
LNC_007409	XLOC_079782	.	transcript	2.87519	5.84e-05	-11.2793	0.000193717	0.0090598
LNC_007481	XLOC_080385	.	transcript	0.032381	0	-22.3019	1.76969e-13	2.38645e-11
LNC_007539	XLOC_081732	.	transcript	0.128981	0	-21.9729	4.00807e-13	4.51372e-11
LNC_007582	XLOC_082037	.	transcript	0.430633	0.001959	-6.68514	0.000598023	0.0246269
LNC_007756	XLOC_082917	.	transcript	0.74897	0.0022916	-6.6702	0.000103475	0.00509279
LNC_007948	XLOC_085718	.	transcript	0	0.0296038	20.8178	6.39793e-12	4.33972e-10
LNC_008056	XLOC_087213	.	transcript	0.0471236	0	-21.4142	1.5724e-12	1.34096e-10
LNC_008081	XLOC_087462	.	transcript	0.0976684	0.0005794	-6.17315	4.05005e-05	0.00212015
LNC_008211	XLOC_088736	.	transcript	0.605979	0.182405	-1.67672	0.000580139	0.0239429
LNC_008213	XLOC_088736	.	transcript	0	0.0577318	21.3888	1.64205e-12	1.38675e-10
LNC_008214	XLOC_088736	.	transcript	0.0953422	0	-22.4906	1.09805e-13	1.72831e-11
LNC_008216	XLOC_088746	.	transcript	0	0.408777	22.8909	3.96661e-14	8.4569e-12
LNC_008218	XLOC_088746	.	transcript	0	0.124875	21.191	2.63864e-12	2.03559e-10
LNC_008219	XLOC_088746	.	transcript	1.26567	0.0311004	-5.17243	2.98216e-05	0.00159222
LNC_008220	XLOC_088746	.	transcript	0	1.1526	23.3795	1.12583e-14	3.61229e-12
LNC_008221	XLOC_088746	.	transcript	0	1.06989	23.0936	2.35891e-14	5.94858e-12
LNC_008264	XLOC_089221	.	transcript	0	0.0784518	21.6626	8.46439e-13	8.29409e-11
LNC_008343	XLOC_090431	.	transcript	0	0.294275	6.81438	0.000162924	0.00773079
LNC_008361	XLOC_090485	.	transcript	0.0670402	0.0015296	-4.97849	3.44014e-05	0.00182222
LNC_008479	XLOC_092145	.	transcript	0	0.0861002	21.08	3.43792e-12	2.54343e-10
LNC_008548	XLOC_092914	.	transcript	0.0821728	0	-21.8789	5.05605e-13	5.44712e-11
LNC_008580	XLOC_093152	.	transcript	0	0.110566	21.6833	8.04775e-13	7.96332e-11
LNC_008619	XLOC_093440	.	transcript	0.0920498	0.0006102	-6.40636	0.000199439	0.0093127
LNC_008667	XLOC_094073	.	transcript	0.112264	0	-6.51753	0.000117148	0.00572372
LNC_009004	XLOC_098261	.	transcript	0.300145	0	-21.8079	5.87763e-13	6.14688e-11
LNC_009268	XLOC_101279	.	transcript	0	0.068526	21.3094	1.98736e-12	1.61693e-10
LNC_009269	XLOC_101279	.	transcript	0	0.0581722	20.8834	5.48059e-12	3.76375e-10
LNC_009293	XLOC_101403	.	transcript	0	0.056027	22.3076	1.728e-13	2.35613e-11
LNC_009325	XLOC_101637	.	transcript	0	0.0381042	21.3094	1.98736e-12	1.61693e-10
LNC_009326	XLOC_101637	.	transcript	0.0239362	0	-21.3435	1.86578e-12	1.53802e-10
LNC_009485	XLOC_104079	.	transcript	0.065193	0	-21.9212	4.55527e-13	4.99212e-11
LNC_009554	XLOC_104693	.	transcript	0	0.0795294	21.1315	3.04173e-12	2.29559e-10
LNC_009571	XLOC_105057	.	transcript	0	0.213404	21.0882	3.37172e-12	2.50037e-10
LNC_009584	XLOC_105174	.	transcript	0.125429	0	-6.47875	0.000801867	0.0315492
LNC_009636	XLOC_105499	.	transcript	0	0.0726458	21.8748	5.04073e-13	5.44712e-11
LNC_009655	XLOC_105637	.	transcript	0.361866	0.006422	-5.10234	4.40434e-06	0.000252547
LNC_009676	XLOC_105860	.	transcript	0.540712	0	-23.0283	2.80621e-14	6.6814e-12
LNC_009700	XLOC_106191	.	transcript	0.138355	0	-8.04351	7.75639e-06	0.000438589
LNC_009701	XLOC_106191	.	transcript	0.134954	0	-7.99059	3.41407e-07	2.05961e-05
LNC_009740	XLOC_106459	.	transcript	0	0.190666	22.2845	1.83059e-13	2.45322e-11
LNC_009908	XLOC_108193	.	transcript	0.154957	0.0689634	-1.11797	0.000273048	0.0122674
LNC_009947	XLOC_108369	.	transcript	0.468555	0.114605	-1.96422	5.03264e-05	0.00259685
LNC_010006	XLOC_108688	.	transcript	0.309915	0.0135638	-4.38336	0.00109971	0.0414976
LNC_010126	XLOC_110252	.	transcript	0	0.333824	19.3814	1.56704e-10	9.9528e-09
LNC_010288	XLOC_112152	.	transcript	0.233716	0	-20.8919	5.24629e-12	3.62675e-10
LNC_010298	XLOC_112170	.	transcript	0.189642	0.003523	-5.71643	0.000420472	0.0180357
LNC_010352	XLOC_113336	.	transcript	1.00025	0.350524	-1.48213	9.87367e-07	5.83274e-05
LNC_010642	XLOC_116490	.	transcript	0.0737882	0	-6.28398	0.000306962	0.0136408
LNC_010738	XLOC_117655	.	transcript	0.216442	0	-22.0434	3.36828e-13	3.93021e-11
LNC_010752	XLOC_117875	.	transcript	0.135395	0.0058796	-4.11258	7.49967e-05	0.00376827
LNC_010816	XLOC_118408	.	transcript	0.534906	0	-23.9188	2.73484e-15	1.33621e-12
LNC_011026	XLOC_120421	.	transcript	0.332834	0	-22.1144	2.82412e-13	3.44062e-11
LNC_011110	XLOC_120908	.	transcript	3.64013	1.93852	-0.884196	0.000638248	0.0260546
LNC_011192	XLOC_121857	.	transcript	0	0.15085	20.9237	4.98213e-12	3.4697e-10
LNC_011232	XLOC_122827	.	transcript	1.57404	1.08876	-0.494082	0.000188676	0.00884533
LNC_011267	XLOC_123207	.	transcript	0.218563	0	-5.02566	1.66134e-05	0.000916758
LNC_011297	XLOC_123604	.	transcript	0.106022	0	-6.85901	2.82968e-05	0.00151946
LNC_011313	XLOC_123711	.	transcript	1.94284	0	-23.7922	3.82633e-15	1.70526e-12
LNC_011401	XLOC_124690	.	transcript	0	0.326745	22.7129	6.23676e-14	1.13464e-11
LNC_011408	XLOC_124690	.	transcript	0.0535322	0	-21.3306	1.92516e-12	1.57865e-10
LNC_011495	XLOC_125086	.	transcript	0	0.0333906	20.755	7.41863e-12	4.96033e-10
LNC_011513	XLOC_125156	.	transcript	0	0.215036	22.3402	1.59313e-13	2.23703e-11
LNC_011615	XLOC_125847	.	transcript	0.333241	0.116413	-1.43649	0.000399688	0.0172546
LNC_011851	XLOC_129035	.	transcript	0	0.202952	21.0477	3.71318e-12	2.70947e-10
LNC_011884	XLOC_129518	.	transcript	0	0.128759	9.70277	0.000259047	0.0117013
LNC_011962	XLOC_131117	.	transcript	0.0264132	0.797387	4.98831	0.0003872	0.0167928
LNC_012013	XLOC_131718	.	transcript	0	0.0453756	21.4953	1.26979e-12	1.13178e-10
LNC_012357	XLOC_135715	.	transcript	3.29064	1.78507	-0.846911	0.000570837	0.0236214
LNC_012364	XLOC_135739	.	transcript	0.383605	0	-22.311	1.70534e-13	2.33542e-11
LNC_012365	XLOC_135739	.	transcript	0	0.156014	21.1744	2.74512e-12	2.10218e-10
LNC_012368	XLOC_135741	.	transcript	0	0.085667	21.3887	1.64236e-12	1.38675e-10
LNC_012413	XLOC_136143	.	transcript	0	3.78166	24.7126	3.19639e-16	3.15615e-13
LNC_012468	XLOC_136707	.	transcript	0.147565	0	-6.98301	0.000158192	0.00753252
LNC_012612	XLOC_138486	.	transcript	0.0687024	0	-22.7527	5.67942e-14	1.08069e-11
LNC_012614	XLOC_138486	.	transcript	0.11159	0	-23.4775	8.75813e-15	3.03595e-12
LNC_012625	XLOC_138580	.	transcript	0.739029	0	-9.27493	0.000441252	0.0187895
LNC_012675	XLOC_139098	.	transcript	0	0.0980762	20.635	9.83332e-12	6.45073e-10
LNC_012754	XLOC_139690	.	transcript	0	0.182636	22.1939	2.29319e-13	2.90312e-11
LNC_012757	XLOC_139690	.	transcript	0.144108	0	-22.8199	4.78552e-14	9.67511e-12
LNC_012759	XLOC_139690	.	transcript	0.0889118	0	-22.2869	1.83764e-13	2.45566e-11
LNC_012971	XLOC_141670	.	transcript	0.154631	0	-22.9604	3.34145e-14	7.64998e-12
LNC_012983	XLOC_141705	.	transcript	0.597648	0.315166	-0.892306	0.000421033	0.0180515
LNC_013006	XLOC_141963	.	transcript	0.606758	0.281065	-1.04051	0.000145351	0.00699244
LNC_013007	XLOC_141963	.	transcript	0	0.0856994	20.8681	5.68234e-12	3.88241e-10
LNC_013107	XLOC_143194	.	transcript	0.489327	0	-22.3264	1.6648e-13	2.28657e-11
LNC_013172	XLOC_143947	.	transcript	0	0.0692378	20.9344	4.85734e-12	3.39035e-10
LNC_013343	XLOC_145674	.	transcript	0.136325	0	-8.44858	0.000759029	0.030199
LNC_013381	XLOC_146144	.	transcript	3.3868	1.71463	-0.950531	0.000277057	0.0124297
LNC_013382	XLOC_146144	.	transcript	0.953334	0.126412	-2.82516	0.00090798	0.0352552
LNC_013383	XLOC_146149	.	transcript	0.588196	0	-9.90664	8.48334e-08	5.23906e-06
LNC_013388	XLOC_146149	.	transcript	0.094121	0	-21.345	1.85933e-12	1.53451e-10
LNC_013436	XLOC_146665	.	transcript	0	0.0967958	20.5188	1.29014e-11	8.34095e-10
LNC_013550	XLOC_148241	.	transcript	0.0037582	0.0976192	4.66316	8.66107e-05	0.00432173
LNC_013555	XLOC_148292	.	transcript	0	0.108437	20.4825	1.40426e-11	9.05377e-10
LNC_013611	XLOC_148865	.	transcript	0.295754	0.0068838	-5.04886	9.0431e-05	0.00450039
LNC_013680	XLOC_149596	.	transcript	0.100576	0	-21.1001	3.2988e-12	2.45406e-10
LNC_013790	XLOC_150473	.	transcript	1.25147	0.738382	-0.732002	0.00133001	0.0485098
LNC_013810	XLOC_150661	.	transcript	0.057229	0	-21.8324	5.66949e-13	6.00282e-11
LNC_013988	XLOC_152567	.	transcript	0.0085642	1.32274	6.5807	9.26967e-06	0.000520083
LNC_013989	XLOC_152567	.	transcript	1.24446	0	-9.08428	1.68269e-07	1.02969e-05
LNC_014201	XLOC_154084	.	transcript	0.102208	0.0077284	-3.61082	0.000105427	0.00518616
LNC_014308	XLOC_155073	.	transcript	0	0.0385032	20.7624	7.28936e-12	4.88085e-10
LNC_014437	XLOC_156648	.	transcript	0.487026	0.28859	-0.727167	0.00105943	0.0402202
LNC_014454	XLOC_156751	.	transcript	0	0.194971	22.0465	3.30362e-13	3.87871e-11
LNC_014466	XLOC_156866	.	transcript	0.455061	0.274221	-0.687816	2.56863e-06	0.000149202
LNC_014519	XLOC_157552	.	transcript	0.981753	0	-9.15255	0.00082161	0.0322217
LNC_014601	XLOC_158597	.	transcript	0.32451	0	-22.0219	3.55226e-13	4.07875e-11
LNC_014612	XLOC_158641	.	transcript	0.0024842	0.133481	4.97294	0.0001852	0.00870847
LNC_014655	XLOC_159074	.	transcript	0	0.376896	9.76901	0.000227835	0.0104769
LNC_014720	XLOC_160005	.	transcript	0.165179	0.0024982	-5.79321	0.000376019	0.0163836
LNC_014777	XLOC_160709	.	transcript	0	0.0715438	20.895	5.14595e-12	3.56923e-10
LNC_014861	XLOC_161490	.	transcript	0.179678	0.0025394	-4.0704	0.00135465	0.0493125
LNC_015024	XLOC_162936	.	transcript	0.120727	0	-21.0426	3.84633e-12	2.78196e-10
LNC_015025	XLOC_162936	.	transcript	0	0.118646	20.9757	4.40509e-12	3.11877e-10
LNC_015094	XLOC_163609	.	transcript	0.615816	0.307693	-0.943459	8.48649e-06	0.000477857
LNC_015202	XLOC_164666	.	transcript	0	0.163868	21.4537	1.39307e-12	1.21906e-10
LNC_015468	XLOC_166639	.	transcript	24.6879	8.71925	-1.48601	0.000265251	0.0119464
LNC_015606	XLOC_167751	.	transcript	0	0.183171	19.3115	1.84241e-10	1.16859e-08
LNC_015688	XLOC_169512	.	transcript	0	0.019227	20.7737	7.09973e-12	4.76749e-10
LNC_015692	XLOC_169512	.	transcript	0	0.0346182	21.3542	1.78447e-12	1.48141e-10
LNC_015695	XLOC_169512	.	transcript	0.0680856	0.0018282	-4.81592	0.000153356	0.0073324
LNC_015712	XLOC_169802	.	transcript	0.479922	0.009759	-5.50288	0.000798152	0.0314596
LNC_015723	XLOC_169870	.	transcript	0.094483	0	-22.8245	4.72984e-14	9.61104e-12
LNC_015895	XLOC_170939	.	transcript	0.267538	0	-22.428	1.29021e-13	1.92991e-11
LNC_015951	XLOC_171294	.	transcript	0.724679	0.256927	-1.48148	0.000172322	0.008136
LNC_015962	XLOC_171332	.	transcript	0.0942274	0	-22.5544	9.38508e-14	1.53765e-11
LNC_015970	XLOC_171378	.	transcript	0.178332	0	-22.7867	5.17076e-14	1.01266e-11
LNC_016267	XLOC_175435	.	transcript	0	0.268769	7.61031	2.87796e-05	0.00154185
LNC_016269	XLOC_175435	.	transcript	0.213182	0.0380958	-2.33842	4.42335e-05	0.00230656
LNC_016373	XLOC_176664	.	transcript	0.0436752	0	-23.2117	1.74195e-14	4.82037e-12
LNC_016486	XLOC_177156	.	transcript	0	0.114278	21.3888	1.64205e-12	1.38675e-10
LNC_016521	XLOC_177335	.	transcript	0.220218	0.0578174	-1.81308	2.08372e-05	0.00113779
LNC_016575	XLOC_177500	.	transcript	0.0471906	0	-21.6364	9.16214e-13	8.77927e-11
LNC_016613	XLOC_177665	.	transcript	0.0393874	0	-21.2083	2.58239e-12	2.00071e-10
LNC_016657	XLOC_177849	.	transcript	0.32938	0	-22.2266	2.13605e-13	2.75431e-11
LNC_016681	XLOC_177904	.	transcript	0.0829818	0	-21.2899	2.12336e-12	1.70979e-10
LNC_016799	XLOC_179202	.	transcript	0	0.0856408	20.6834	8.77715e-12	5.79842e-10
LNC_016927	XLOC_180656	.	transcript	0.300846	0	-22.1144	2.82412e-13	3.44062e-11
LNC_016947	XLOC_180807	.	transcript	0.131971	0	-23.7806	3.93096e-15	1.72317e-12
LNC_016987	XLOC_181042	.	transcript	0.0094622	0.102078	3.29616	0.000265681	0.0119594
LNC_017002	XLOC_181077	.	transcript	0.421109	0.146619	-1.48486	1.63312e-05	0.000901714
LNC_017043	XLOC_181389	.	transcript	0.249674	0	-5.92755	0.000305301	0.0135735
LNC_017118	XLOC_181625	.	transcript	0	0.413337	21.5384	1.14419e-12	1.04311e-10
LNC_017119	XLOC_181625	.	transcript	0	0.289536	20.726	7.9416e-12	5.2799e-10
LNC_017143	XLOC_181742	.	transcript	0	0.399474	22.2694	1.89545e-13	2.52572e-11
LNC_017217	XLOC_182094	.	transcript	0	0.0739324	21.6514	8.69715e-13	8.41972e-11
LNC_017288	XLOC_182372	.	transcript	0.0054028	0.119931	4.20276	3.93773e-06	0.00022704
LNC_017323	XLOC_182510	.	transcript	0.14466	0.0254436	-2.37281	0.000312043	0.0138273
LNC_017339	XLOC_182588	.	transcript	0.397911	0	-8.80321	4.14201e-07	2.48757e-05
LNC_017487	XLOC_183705	.	transcript	0.444066	0	-22.6655	7.08588e-14	1.25419e-11
LNC_017638	XLOC_184906	.	transcript	0.830565	0.423819	-0.905023	2.58536e-05	0.00139385
LNC_017658	XLOC_185029	.	transcript	1.54773	1.051	-0.521825	0.000293554	0.0131196
LNC_017700	XLOC_185255	.	transcript	0.404443	0	-22.7544	5.65464e-14	1.08036e-11
LNC_017753	XLOC_185656	.	transcript	0.301934	0	-22.4906	1.09805e-13	1.72831e-11
LNC_017845	XLOC_186128	.	transcript	0	0.0414478	21.5619	1.08072e-12	9.93937e-11
LNC_017897	XLOC_186666	.	transcript	0.175914	0.321789	0.920841	0.000641812	0.0261773
LNC_017947	XLOC_187176	.	transcript	0.0305054	0	-21.0197	4.05785e-12	2.91843e-10
LNC_017961	XLOC_187299	.	transcript	0.697386	0	-9.41052	8.67326e-08	5.35283e-06
LNC_018084	XLOC_188033	.	transcript	0	0.207907	21.1329	3.03106e-12	2.29122e-10
LNC_018088	XLOC_188042	.	transcript	0	0.204079	7.9469	0.00121485	0.0449917
LNC_018145	XLOC_188382	.	transcript	0	0.132146	21.7762	6.41592e-13	6.59223e-11
LNC_018161	XLOC_188455	.	transcript	0.0596702	0	-21.5115	1.24182e-12	1.11371e-10
LNC_018164	XLOC_188455	.	transcript	0	0.0347606	20.8178	6.39793e-12	4.33972e-10
LNC_018173	XLOC_188540	.	transcript	0.0747676	0	-22.1802	2.39813e-13	3.01968e-11
LNC_018219	XLOC_188941	.	transcript	0	0.347085	21.0628	3.57056e-12	2.61885e-10
LNC_018303	XLOC_189534	.	transcript	0.0382904	0	-5.63977	0.000810399	0.0318487
LNC_018494	XLOC_191235	.	transcript	0.241686	0	-23.4928	8.41413e-15	2.96737e-12
LNC_018541	XLOC_191729	.	transcript	0.0752316	0.0020798	-4.99588	0.000167662	0.00793999
LNC_018544	XLOC_191739	.	transcript	0	0.198106	22.7339	5.91377e-14	1.10731e-11
LNC_018597	XLOC_192713	.	transcript	0.169813	0.0408272	-2.02276	0.00114308	0.0428753
LNC_018674	XLOC_193731	.	transcript	0.0984082	0	-21.1265	3.14619e-12	2.36302e-10
LNC_018741	XLOC_194806	.	transcript	0	0.0223628	20.8834	5.48059e-12	3.76375e-10
LNC_018742	XLOC_194806	.	transcript	0.0736184	0.262683	1.88433	7.99816e-06	0.000451444
LNC_018790	XLOC_195632	.	transcript	0.663423	0	-24.8575	2.15072e-16	2.4308e-13
LNC_018895	XLOC_196911	.	transcript	0.0396996	0	-21.5343	1.17498e-12	1.06086e-10
LNC_018896	XLOC_196911	.	transcript	0	0.0904964	22.6395	7.50966e-14	1.30943e-11
LNC_018925	XLOC_196947	.	transcript	5.6e-06	1.23526	11.4853	0.000147568	0.00708819
LNC_019021	XLOC_198135	.	transcript	0.0968862	0	-23.6806	5.13792e-15	2.07959e-12
LNC_019095	XLOC_198594	.	transcript	0.378982	0.654007	0.83546	7.83626e-05	0.00393108
LNC_019197	XLOC_199377	.	transcript	0.257738	0.061306	-1.94711	0.000656822	0.0267082
LNC_019246	XLOC_200178	.	transcript	0.0050798	0.109465	4.29682	0.000703153	0.0282614
LNC_019288	XLOC_200611	.	transcript	32.3471	22.1681	-0.518178	0.000685481	0.0276935
LNC_019474	XLOC_202411	.	transcript	0.120636	0	-22.3508	1.56585e-13	2.21864e-11
LNC_019773	XLOC_205029	.	transcript	0.25938	0	-22.6476	7.41466e-14	1.30011e-11
LNC_019774	XLOC_205029	.	transcript	0.791829	0	-23.9358	2.6101e-15	1.28194e-12
LNC_019784	XLOC_205247	.	transcript	0.191418	0	-5.82382	0.000787226	0.0310761
LNC_019789	XLOC_205399	.	transcript	0.131517	0	-4.75688	7.9667e-05	0.00398798
LNC_019856	XLOC_206291	.	transcript	0.0519108	0	-22.8176	4.81159e-14	9.68606e-12
LNC_020008	XLOC_208249	.	transcript	0	0.118015	20.9111	5.13348e-12	3.56452e-10
LNC_020017	XLOC_208293	.	transcript	0	0.065598	20.7879	6.86476e-12	4.61963e-10
LNC_020020	XLOC_208305	.	transcript	0	0.072825	21.178	2.72176e-12	2.08941e-10
LNC_020073	XLOC_208726	.	transcript	0	0.182464	20.7047	8.34928e-12	5.53525e-10
LNC_020088	XLOC_208804	.	transcript	0.0464832	0	-5.95509	6.26297e-06	0.00035629
LNC_020222	XLOC_210311	.	transcript	0	0.124072	20.2519	2.29321e-11	1.47043e-09
LNC_020339	XLOC_211147	.	transcript	0.162243	0	-21.831	5.68808e-13	6.01571e-11
LNC_020355	XLOC_211248	.	transcript	0.30351	0.0012282	-7.56973	2.91311e-05	0.0015589
LNC_020372	XLOC_211289	.	transcript	0	0.238393	22.1699	2.43401e-13	3.06075e-11
LNC_020449	XLOC_212212	.	transcript	5.63071	3.0636	-0.836587	0.000242873	0.0110479
LNC_020684	XLOC_214308	.	transcript	0.258252	0.106191	-1.24265	0.00136439	0.0496094
LNC_020718	XLOC_214525	.	transcript	0.997873	0.0105554	-6.40518	0.000164803	0.00781202
LNC_020778	XLOC_215274	.	transcript	0	0.0953568	20.7372	7.73661e-12	5.15092e-10
LNC_020857	XLOC_216366	.	transcript	0	0.0661946	22.0222	3.5079e-13	4.0377e-11
LNC_020883	XLOC_216664	.	transcript	0.0127022	1.35758	6.63356	0.000218301	0.0100979
LNC_020884	XLOC_216664	.	transcript	0.440333	0.0004394	-5.28204	0.00101384	0.0387562
LNC_020885	XLOC_216664	.	transcript	0.435	0	-21.821	5.82955e-13	6.10901e-11
LNC_020888	XLOC_216664	.	transcript	0.0619612	1.55113	4.45003	0.00101434	0.0387593
LNC_020892	XLOC_216664	.	transcript	0	0.414188	7.54899	1.84637e-05	0.0010129
LNC_020960	XLOC_217015	.	transcript	0.001421	0.0805608	5.18794	2.43999e-05	0.00131927
LNC_021016	XLOC_217402	.	transcript	0	0.113926	21.3064	2.0014e-12	1.6231e-10
LNC_021235	XLOC_219341	.	transcript	0.222125	0.0359656	-2.42671	6.23933e-05	0.00316381
LNC_021250	XLOC_219389	.	transcript	0.258917	0.0260244	-3.18701	1.67392e-07	1.02499e-05
LNC_021508	XLOC_222551	.	transcript	0.204663	2.4e-05	-6.24479	0.000778259	0.0307919
LNC_021544	XLOC_222707	.	transcript	0.80025	0.004463	-7.32759	2.98561e-07	1.80462e-05
LNC_021687	XLOC_224239	.	transcript	1.88855	0.0873956	-4.25384	0.000253827	0.0114975
LNC_021742	XLOC_224952	.	transcript	0	0.0651712	20.6777	8.88546e-12	5.85745e-10
LNC_021761	XLOC_225173	.	transcript	0.152089	1.98e-05	-7.11356	3.13798e-05	0.00166971
LNC_021764	XLOC_225173	.	transcript	0.207308	0	-21.2574	2.29617e-12	1.82698e-10
LNC_021768	XLOC_225197	.	transcript	0	0.048099	20.7947	6.75685e-12	4.55355e-10
LNC_021905	XLOC_225911	.	transcript	0.124595	0.0002838	-7.49609	0.000419785	0.0180145
LNC_021950	XLOC_226211	.	transcript	0	0.0912802	20.8803	5.33489e-12	3.67995e-10
LNC_022003	XLOC_226423	.	transcript	0	0.0421204	20.998	4.17853e-12	2.98768e-10
LNC_022052	XLOC_227029	.	transcript	0.56767	0.029714	-4.14694	2.75755e-05	0.00148327
LNC_022138	XLOC_227495	.	transcript	0.0978936	0	-21.2609	2.22223e-12	1.77569e-10
LNC_022141	XLOC_227500	.	transcript	0.151002	0	-22.3369	1.59691e-13	2.23703e-11
LNC_022229	XLOC_228036	.	transcript	0.112064	0.317884	1.54824	2.39833e-07	1.45715e-05
LNC_022235	XLOC_228110	.	transcript	0.143968	0.0163088	-3.11464	0.000698098	0.0281305
LNC_022280	XLOC_228415	.	transcript	0.087691	0	-7.47946	9.17104e-06	0.000514944
LNC_022326	XLOC_228893	.	transcript	0	0.0604984	21.6254	9.26539e-13	8.86916e-11
LNC_022354	XLOC_229099	.	transcript	4.65014	1.1672	-1.94639	6.51299e-08	4.03019e-06
LNC_022384	XLOC_229487	.	transcript	0.353459	0	-6.3825	8.24177e-05	0.00412128
LNC_022427	XLOC_230056	.	transcript	1.21255	0	-23.1703	1.94648e-14	5.17274e-12
LNC_022522	XLOC_230972	.	transcript	3.09927	0.132816	-4.5075	2.87686e-10	1.82348e-08
LNC_022596	XLOC_231470	.	transcript	0.0542308	0	-22.5121	1.0444e-13	1.66057e-11
LNC_022597	XLOC_231470	.	transcript	0.109736	0	-22.935	3.53443e-14	7.94622e-12
LNC_023048	XLOC_237349	.	transcript	0.259131	0	-23.9969	2.22052e-15	1.15086e-12
LNC_023245	XLOC_240396	.	transcript	0.134122	0	-8.47666	0.000708558	0.0284664
LNC_023274	XLOC_240692	.	transcript	2.93817	0.0404288	-5.86277	4.05285e-05	0.00212044
LNC_023421	XLOC_242101	.	transcript	0	0.088878	21.0628	3.57056e-12	2.61885e-10
LNC_023431	XLOC_242205	.	transcript	0.199766	0.0234758	-3.03934	3.1186e-05	0.00166034
LNC_023436	XLOC_242239	.	transcript	0.169359	0.0004622	-7.44493	0.000880982	0.0343634
LNC_023542	XLOC_243292	.	transcript	0.0074406	0.128452	4.03769	0.000891656	0.034722
LNC_023619	XLOC_244446	.	transcript	0.316421	0	-6.84185	0.00021782	0.0100806
LNC_023647	XLOC_244718	.	transcript	0.0231548	0.12306	2.38747	5.8592e-05	0.00298234
LNC_023670	XLOC_244886	.	transcript	0.276214	0.0092344	-4.96784	0.000432404	0.0184715
LNC_023671	XLOC_244886	.	transcript	0.179656	0	-22.1312	2.70854e-13	3.34323e-11
LNC_023772	XLOC_246718	.	transcript	0.140877	0	-21.0426	3.84633e-12	2.78196e-10
LNC_023814	XLOC_247136	.	transcript	1.00835	0	-22.4586	1.18167e-13	1.82022e-11
LNC_023815	XLOC_247136	.	transcript	0.149359	1.75448	3.49823	0.000546307	0.0226964
LNC_023961	XLOC_248140	.	transcript	2.78572	1.47028	-0.889608	0.000623755	0.0255407
LNC_024056	XLOC_249130	.	transcript	0	0.043519	21.1721	2.76002e-12	2.10921e-10
LNC_024122	XLOC_249729	.	transcript	3.74686	0	-27.5269	9.3616e-20	5.48877e-16
LNC_024123	XLOC_249729	.	transcript	3.10945	0	-25.1804	8.77944e-17	1.30729e-13
LNC_024126	XLOC_249729	.	transcript	1.19341	0.0014002	-9.56578	0.00129768	0.0475338
LNC_024130	XLOC_249738	.	transcript	0.346123	0.0051228	-5.82077	0.00114543	0.0429463
LNC_024131	XLOC_249738	.	transcript	0.0036848	0.0864056	4.13315	2.43134e-07	1.47626e-05
LNC_024204	XLOC_250049	.	transcript	0.080161	0	-21.4251	1.53164e-12	1.31577e-10
LNC_024249	XLOC_250514	.	transcript	0.255442	0.08286	-1.5799	0.000354664	0.0155108
LNC_024284	XLOC_250793	.	transcript	0.473961	0	-22.1955	2.26968e-13	2.89289e-11
LNC_024371	XLOC_251975	.	transcript	0.147114	0	-22.4513	1.21702e-13	1.85337e-11
LNC_024683	XLOC_255682	.	transcript	0.133088	0	-5.78233	0.000312642	0.0138473
LNC_024704	XLOC_255952	.	transcript	0.0837814	0	-21.5424	1.13724e-12	1.03778e-10
LNC_024738	XLOC_256276	.	transcript	0.0847724	0	-22.4197	1.31753e-13	1.95283e-11
LNC_024856	XLOC_258150	.	transcript	0	0.0961314	21.6424	8.8909e-13	8.5631e-11
LNC_024939	XLOC_259179	.	transcript	0.630319	0.0917226	-2.72123	0.000417166	0.0179103
LNC_025018	XLOC_260149	.	transcript	0.857515	0.365205	-1.19425	2.10829e-05	0.00115053
LNC_025120	XLOC_261606	.	transcript	0	0.0854088	20.6899	8.64476e-12	5.72305e-10
LNC_025133	XLOC_261648	.	transcript	0.222054	0.0062156	-4.95314	1.40972e-05	0.00078251
LNC_025177	XLOC_262192	.	transcript	0.0493582	0.188797	1.78406	0.000252845	0.0114585
LNC_025274	XLOC_263204	.	transcript	0.291282	0	-21.9918	3.82539e-13	4.32256e-11
LNC_025285	XLOC_263316	.	transcript	0	0.0393386	20.784	6.66853e-12	4.50049e-10
LNC_025313	XLOC_263539	.	transcript	0.266214	0.544284	1.09282	4.26709e-05	0.00223004
LNC_025316	XLOC_263539	.	transcript	0.106371	0	-7.90259	2.36247e-05	0.00127957
LNC_025399	XLOC_264118	.	transcript	0	0.220667	21.9859	3.80113e-13	4.30798e-11
LNC_025421	XLOC_264287	.	transcript	6.43735	0	-27.7767	4.3648e-20	2.72971e-16
LNC_025423	XLOC_264287	.	transcript	0	0.0872488	21.3097	1.98575e-12	1.61693e-10
LNC_025434	XLOC_264290	.	transcript	0.0501756	11.3196	7.77408	0.000298068	0.0133023
LNC_025581	XLOC_265533	.	transcript	0	0.524481	21.9133	4.58586e-13	5.01393e-11
LNC_025586	XLOC_265533	.	transcript	0.119072	0	-21.4341	1.47639e-12	1.27649e-10
LNC_025594	XLOC_265539	.	transcript	0.352453	0	-25.281	6.62732e-17	1.09962e-13
LNC_025596	XLOC_265539	.	transcript	0.042379	1.2955	4.93231	0.000399556	0.0172546
LNC_025598	XLOC_265539	.	transcript	4.52786	0	-25.4623	3.96934e-17	7.59918e-14
LNC_025617	XLOC_265689	.	transcript	0.109314	0	-21.7964	6.19276e-13	6.41919e-11
LNC_025630	XLOC_265711	.	transcript	0	0.074716	21.2586	2.24421e-12	1.79094e-10
LNC_025727	XLOC_266566	.	transcript	0	1.62595	22.9873	3.08044e-14	7.24242e-12
LNC_025735	XLOC_266734	.	transcript	0	1.51628	23.7513	4.24214e-15	1.82546e-12
LNC_025736	XLOC_266734	.	transcript	0	2.79388	24.9135	1.83966e-16	2.18452e-13
LNC_025848	XLOC_267969	.	transcript	0.0204468	80.7006	11.9189	4.81333e-05	0.00249053
LNC_025850	XLOC_267969	.	transcript	9.73368	2.62e-05	-13.085	1.53317e-05	0.000847527
LNC_025853	XLOC_267969	.	transcript	0.0425684	30.6734	9.49915	1.2693e-07	7.80288e-06
LNC_025859	XLOC_267969	.	transcript	0	1.25175	23.2041	1.77472e-14	4.87078e-12
LNC_025864	XLOC_267969	.	transcript	0.753571	0	-22.3841	1.42255e-13	2.07539e-11
LNC_025866	XLOC_267969	.	transcript	3.80767	0	-24.1274	1.55731e-15	8.96253e-13
LNC_025872	XLOC_267970	.	transcript	0.426008	0	-5.60052	0.000975211	0.0374625
LNC_025901	XLOC_268204	.	transcript	0.872328	0	-22.6072	8.21337e-14	1.39834e-11
LNC_026014	XLOC_269537	.	transcript	0	0.109045	22.3449	1.57451e-13	2.21864e-11
LNC_026092	XLOC_270086	.	transcript	0.0032582	5.3651	9.88369	0.000159136	0.00756635
LNC_026093	XLOC_270087	.	transcript	1.37715	3.01008	1.19367	0.00137573	0.049983
LNC_026102	XLOC_270164	.	transcript	1.31773	0.0018678	-9.08117	3.01054e-05	0.00160555
LNC_026106	XLOC_270164	.	transcript	0	1.00045	24.7758	2.6885e-16	2.83377e-13
LNC_026107	XLOC_270164	.	transcript	0	0.85169	24.2333	1.17552e-15	7.40099e-13
LNC_026146	XLOC_270722	.	transcript	0.0720632	0	-6.80674	5.32624e-05	0.00273331
LNC_026173	XLOC_271010	.	transcript	0.384897	0.120115	-1.63957	0.00102131	0.0389464
XR_001296514.2	gene-LOC102176344	LOC102176344	transcript	0.349655	1.97431	2.54791	0.000129455	0.006276
XR_001297346.2	gene-LOC106503653	LOC106503653	transcript	0.023011	0.312658	3.7718	0.000677382	0.0274372
XR_001297428.2	gene-LOC106503718	LOC106503718	transcript	1.33353	2.03145	0.658187	0.00126008	0.0464589
XR_001917650.1	gene-LOC106501866	LOC106501866	transcript	2.2071	3.40504	0.678346	7.56029e-05	0.0037967
XR_001918540.1	gene-LOC108636728	LOC108636728	transcript	0.894964	0.323572	-1.4264	0.000334176	0.0147108
XR_001918585.1	gene-LOC108636786	LOC108636786	transcript	1.09849	0.523053	-1.00736	0.000999759	0.0382802
XR_001918814.1	gene-LOC108637147	LOC108637147	transcript	0.248312	0.435098	0.863954	0.00129341	0.0474517
XR_001918823.1	gene-LUZP1	LUZP1	transcript	0.0013754	0.836469	8.72235	3.22919e-09	2.03307e-07
XR_001918825.1	gene-LUZP1	LUZP1	transcript	0.166244	0.0060916	-4.53789	5.74939e-06	0.000328268
XR_001919552.1	gene-LOC108638019	LOC108638019	transcript	1.53904	11.8887	3.02788	0.000573205	0.0236984
XR_311067.3	gene-LOC102186545	LOC102186545	transcript	4.74828	9.43808	1.03441	0.000444428	0.0188991

## Sheet: lncRNA_LP_LY_vs_LP_HY
transcript_id	gene_id	gene_name	feature_id	LP_LY_hyp_FPKM	LP_HY_hyp_FPKM	log2(foldchange)	pvalue	qvalue
LNC_000003	XLOC_000030	.	transcript	0.0879538	0	-22.3879	1.42612e-13	2.01363e-11
LNC_000013	XLOC_000093	.	transcript	0.0308308	0	-21.2168	2.52718e-12	1.88593e-10
LNC_000085	XLOC_001281	.	transcript	0.008701	0.196678	4.39108	0.000752709	0.0315061
LNC_000226	XLOC_002651	.	transcript	0	0.0239382	6.6202	0.000175409	0.00843269
LNC_000367	XLOC_004124	.	transcript	0.106199	0	-22.4342	1.26946e-13	1.8798e-11
LNC_000443	XLOC_004790	.	transcript	6.68908	0.014625	-8.47992	2.67715e-07	1.57876e-05
LNC_000468	XLOC_004862	.	transcript	0.883716	0	-23.3787	1.13303e-14	3.2934e-12
LNC_000641	XLOC_006798	.	transcript	0.0921568	0	-22.7225	6.10962e-14	1.10228e-11
LNC_000718	XLOC_008058	.	transcript	0.340175	0	-21.2014	2.6238e-12	1.95031e-10
LNC_000832	XLOC_009420	.	transcript	0.117709	0.0020622	-5.43132	0.000492011	0.0213631
LNC_000841	XLOC_009423	.	transcript	0.53186	1.28281	1.36082	0.000289074	0.0132479
LNC_000996	XLOC_012105	.	transcript	0.111827	0	-21.4756	1.35367e-12	1.1322e-10
LNC_001064	XLOC_012964	.	transcript	0.14437	0	-21.3753	1.72601e-12	1.36713e-10
LNC_001098	XLOC_013218	.	transcript	0	0.0266724	21.418	1.53207e-12	1.246e-10
LNC_001104	XLOC_013218	.	transcript	0.270484	0	-24.6649	3.65115e-16	2.93896e-13
LNC_001107	XLOC_013218	.	transcript	0.151178	0.0020034	-6.03811	0.00020975	0.00990664
LNC_001109	XLOC_013218	.	transcript	0	0.294035	24.2787	1.04046e-15	6.20183e-13
LNC_001136	XLOC_013473	.	transcript	0.115435	0	-7.40505	1.35011e-05	0.00073668
LNC_001160	XLOC_013567	.	transcript	0	0.25725	6.75782	2.68368e-10	1.63588e-08
LNC_001656	XLOC_018584	.	transcript	0	0.0950232	20.8379	6.11116e-12	4.00234e-10
LNC_001668	XLOC_018992	.	transcript	0.143971	0	-21.1764	2.78711e-12	2.04109e-10
LNC_001697	XLOC_019201	.	transcript	0.102439	0	-21.7902	6.27739e-13	6.2362e-11
LNC_001716	XLOC_019445	.	transcript	0.090308	0	-21.3272	1.93868e-12	1.51373e-10
LNC_001794	XLOC_019938	.	transcript	0.0095888	1.56499	6.98539	2.26905e-08	1.36025e-06
LNC_001910	XLOC_021097	.	transcript	0.0780676	0	-21.6305	9.28634e-13	8.43365e-11
LNC_002090	XLOC_023460	.	transcript	0	0.0574972	20.8708	5.65651e-12	3.74304e-10
LNC_002092	XLOC_023471	.	transcript	0.0080766	0.267533	3.81287	0.00113593	0.0452536
LNC_002105	XLOC_023706	.	transcript	0	0.74186	21.3428	1.8363e-12	1.43637e-10
LNC_002283	XLOC_025326	.	transcript	0.176946	0	-21.2275	2.46535e-12	1.85006e-10
LNC_002284	XLOC_025326	.	transcript	0.0741818	0	-21.8027	6.09193e-13	6.09698e-11
LNC_002466	XLOC_026798	.	transcript	0.064916	0.005985	-3.22575	0.000276325	0.0127318
LNC_002486	XLOC_026889	.	transcript	0	0.0966984	22.8278	4.66043e-14	9.21137e-12
LNC_002542	XLOC_027468	.	transcript	0	0.0655414	21.6844	8.03415e-13	7.53626e-11
LNC_002623	XLOC_028211	.	transcript	0	0.146043	22.4499	1.21137e-13	1.81593e-11
LNC_002624	XLOC_028211	.	transcript	0.194116	0	-22.397	1.3791e-13	1.98812e-11
LNC_002690	XLOC_029027	.	transcript	0.480882	0.025194	-4.06658	0.000180185	0.00864464
LNC_002723	XLOC_029295	.	transcript	0	0.0362886	21.402	1.59253e-12	1.28409e-10
LNC_002752	XLOC_029500	.	transcript	0.0013864	0.0863524	5.53411	0.000305622	0.0139317
LNC_002799	XLOC_029778	.	transcript	1.46e-05	0.309526	7.74228	8.20238e-07	4.76548e-05
LNC_002830	XLOC_030028	.	transcript	0.206313	0.0053466	-5.10497	0.000365543	0.0163467
LNC_002903	XLOC_030354	.	transcript	0	0.109888	21.0931	3.32135e-12	2.36252e-10
LNC_002938	XLOC_030516	.	transcript	0	0.478774	24.0771	1.78772e-15	9.00248e-13
LNC_002940	XLOC_030516	.	transcript	0	0.0802566	21.7004	7.72788e-13	7.30719e-11
LNC_002949	XLOC_030664	.	transcript	0.172054	0	-7.13078	0.000527609	0.022741
LNC_002982	XLOC_030829	.	transcript	0.0334778	0	-21.1201	3.19099e-12	2.27667e-10
LNC_003034	XLOC_031267	.	transcript	0.0405618	0	-21.8729	5.12866e-13	5.34891e-11
LNC_003283	XLOC_033668	.	transcript	1.24947	0	-22.9379	3.50163e-14	7.49182e-12
LNC_003404	XLOC_034863	.	transcript	0.0245618	0.28334	3.4634	0.000324308	0.0146699
LNC_003631	XLOC_036334	.	transcript	0.0834474	0	-21.0891	3.37545e-12	2.39378e-10
LNC_003655	XLOC_036444	.	transcript	0	0.158665	8.62905	0.000675151	0.0285132
LNC_003689	XLOC_036908	.	transcript	0.196632	0	-22.762	5.50868e-14	1.03552e-11
LNC_003716	XLOC_037226	.	transcript	0	0.257348	20.8918	5.37735e-12	3.58406e-10
LNC_003820	XLOC_038192	.	transcript	0	0.103207	21.3692	1.72319e-12	1.36713e-10
LNC_003821	XLOC_038192	.	transcript	0	0.0876404	21.0326	3.83802e-12	2.66955e-10
LNC_003888	XLOC_038848	.	transcript	0	0.0365998	5.73256	0.00113723	0.0452864
LNC_003949	XLOC_039386	.	transcript	0	0.0733178	22.6676	6.99786e-14	1.20704e-11
LNC_004005	XLOC_040285	.	transcript	0	0.335376	9.30998	7.43035e-06	0.000412604
LNC_004086	XLOC_041251	.	transcript	0	0.196242	21.7923	6.17503e-13	6.15399e-11
LNC_004142	XLOC_042111	.	transcript	0	0.0581564	21.7273	7.23743e-13	6.99083e-11
LNC_004187	XLOC_042591	.	transcript	0.29565	0	-7.47278	1.87448e-05	0.00101108
LNC_004209	XLOC_042811	.	transcript	0.425459	0	-9.37542	0.000215085	0.0101281
LNC_004308	XLOC_043746	.	transcript	0.176086	0	-4.74425	0.000296004	0.0135391
LNC_004539	XLOC_046434	.	transcript	0	0.0476804	21.0931	3.32135e-12	2.36252e-10
LNC_004633	XLOC_047391	.	transcript	0	0.156587	21.9538	4.15464e-13	4.56032e-11
LNC_004634	XLOC_047391	.	transcript	0.0679442	0	-6.41071	0.000106056	0.00527915
LNC_004706	XLOC_049053	.	transcript	0.43683	0	-23.5702	6.86585e-15	2.32641e-12
LNC_004717	XLOC_049053	.	transcript	0.0730772	0	-21.1502	2.96327e-12	2.15336e-10
LNC_004735	XLOC_049322	.	transcript	0	0.31197	22.3607	1.51033e-13	2.08868e-11
LNC_004819	XLOC_050528	.	transcript	1.30985	0.596632	-1.04197	1.99996e-07	1.18386e-05
LNC_004862	XLOC_050867	.	transcript	0	0.486348	9.51292	0.000136712	0.00665387
LNC_004964	XLOC_051724	.	transcript	0.228762	0	-21.4027	1.58882e-12	1.28329e-10
LNC_004993	XLOC_052165	.	transcript	0.286043	0.103792	-1.35842	0.000268296	0.0124043
LNC_005030	XLOC_052472	.	transcript	0.115395	0	-8.14195	9.28403e-06	0.000512215
LNC_005075	XLOC_052830	.	transcript	0	0.049992	20.8616	5.78028e-12	3.82017e-10
LNC_005076	XLOC_052830	.	transcript	0.0388646	0	-22.0332	3.45205e-13	3.93592e-11
LNC_005077	XLOC_052830	.	transcript	0	0.0939286	22.6541	7.24138e-14	1.23547e-11
LNC_005080	XLOC_052830	.	transcript	0.0383366	0	-21.3993	1.62869e-12	1.30653e-10
LNC_005084	XLOC_052881	.	transcript	9.16e-05	0.272435	8.31737	0.000834671	0.0345376
LNC_005105	XLOC_053007	.	transcript	0	0.100572	21.0493	3.70402e-12	2.59166e-10
LNC_005121	XLOC_053097	.	transcript	0	0.140395	20.8407	6.07172e-12	3.98483e-10
LNC_005305	XLOC_055406	.	transcript	0	0.0315202	21.127	3.07864e-12	2.21837e-10
LNC_005488	XLOC_056748	.	transcript	0	0.0644916	21.7004	7.72788e-13	7.30719e-11
LNC_005510	XLOC_056930	.	transcript	0.115498	0.0008512	-6.63048	0.000276677	0.0127418
LNC_005570	XLOC_057666	.	transcript	0.0368708	0	-21.8017	6.10815e-13	6.10024e-11
LNC_005713	XLOC_058716	.	transcript	0.0309942	0.155777	2.418	0.000131559	0.00642633
LNC_005715	XLOC_058716	.	transcript	0.100454	0	-22.4029	1.3736e-13	1.9841e-11
LNC_005719	XLOC_058727	.	transcript	0.169638	0	-22.277	1.88272e-13	2.45924e-11
LNC_005821	XLOC_059737	.	transcript	0	0.201685	22.7457	5.74273e-14	1.05633e-11
LNC_005911	XLOC_060945	.	transcript	0.11318	0	-21.5696	1.07705e-12	9.45634e-11
LNC_006057	XLOC_062353	.	transcript	0	0.0669646	22.4946	1.08106e-13	1.68563e-11
LNC_006111	XLOC_063005	.	transcript	0.199205	0.0070724	-4.72205	0.000226654	0.0106055
LNC_006144	XLOC_063247	.	transcript	0	0.25536	22.6909	6.59899e-14	1.16164e-11
LNC_006190	XLOC_063664	.	transcript	0.12637	0	-6.36568	0.000289333	0.0132533
LNC_006234	XLOC_063951	.	transcript	0.367439	0	-21.1142	3.18541e-12	2.27442e-10
LNC_006316	XLOC_065017	.	transcript	0.461197	0	-7.93674	0.00127055	0.0499615
LNC_006401	XLOC_066045	.	transcript	0	0.0973506	21.0593	3.61773e-12	2.53883e-10
LNC_006605	XLOC_068578	.	transcript	0.302749	0	-7.7808	7.42215e-06	0.000412391
LNC_006742	XLOC_070756	.	transcript	0	0.148707	24.4806	6.02384e-16	4.36323e-13
LNC_006863	XLOC_072066	.	transcript	1.20127	0	-24.923	5.06144e-19	2.16671e-15
LNC_006960	XLOC_073224	.	transcript	0.0130586	0.122977	3.21695	0.000140723	0.0068385
LNC_007035	XLOC_073687	.	transcript	0.213459	0.0128688	-3.58165	0.000896438	0.0366745
LNC_007143	XLOC_074293	.	transcript	0.782447	0	-23.1938	1.83098e-14	4.53785e-12
LNC_007341	XLOC_079245	.	transcript	0	0.0447034	20.7581	7.37787e-12	4.75913e-10
LNC_007409	XLOC_079782	.	transcript	2.87519	0	-25.9903	8.84047e-18	2.03068e-14
LNC_007411	XLOC_079782	.	transcript	0	3.19851	25.7378	1.82048e-17	3.64786e-14
LNC_007486	XLOC_080389	.	transcript	0.143307	0	-21.1433	3.01485e-12	2.18242e-10
LNC_007534	XLOC_081675	.	transcript	0.295831	0.0056132	-5.34654	0.00120503	0.0476639
LNC_007539	XLOC_081732	.	transcript	0.128981	0	-21.9379	4.36648e-13	4.71437e-11
LNC_007629	XLOC_082251	.	transcript	0.0635128	0.0005802	-5.97966	7.96113e-05	0.00404185
LNC_007653	XLOC_082349	.	transcript	0.049049	0	-5.49663	0.000538599	0.0231617
LNC_007677	XLOC_082454	.	transcript	0.07173	0	-22.2898	1.82335e-13	2.3883e-11
LNC_007875	XLOC_084539	.	transcript	0.188903	0	-4.59955	0.000103083	0.00514475
LNC_007955	XLOC_085872	.	transcript	0	0.0907108	22.1262	2.71444e-13	3.30285e-11
LNC_008056	XLOC_087213	.	transcript	0.0471236	0	-21.3852	1.68542e-12	1.34516e-10
LNC_008214	XLOC_088736	.	transcript	0.0953422	0	-22.6407	7.54172e-14	1.26833e-11
LNC_008216	XLOC_088746	.	transcript	0	0.547949	22.0687	3.07742e-13	3.62735e-11
LNC_008220	XLOC_088746	.	transcript	0	0.702547	22.8069	4.91592e-14	9.52615e-12
LNC_008262	XLOC_089221	.	transcript	0.371152	0	-23.1945	1.81115e-14	4.50055e-12
LNC_008263	XLOC_089221	.	transcript	0.190687	0	-23.2423	1.0635e-14	3.18976e-12
LNC_008352	XLOC_090431	.	transcript	0	0.205853	8.5067	3.1466e-15	1.38435e-12
LNC_008401	XLOC_091079	.	transcript	0	0.272016	21.6579	8.56976e-13	7.95155e-11
LNC_008500	XLOC_092384	.	transcript	0	0.181904	21.6133	9.55051e-13	8.58252e-11
LNC_008513	XLOC_092530	.	transcript	0	0.084906	20.6543	9.41599e-12	5.9958e-10
LNC_008548	XLOC_092914	.	transcript	0.0821728	0	-21.8336	5.64516e-13	5.73314e-11
LNC_008559	XLOC_092966	.	transcript	0	0.067724	22.2961	1.77951e-13	2.34721e-11
LNC_008620	XLOC_093474	.	transcript	0	82.4726	28.4386	5.58946e-21	5.26404e-17
LNC_008657	XLOC_093997	.	transcript	0	0.298055	22.6944	6.54055e-14	1.15568e-11
LNC_008667	XLOC_094073	.	transcript	0.112264	0	-6.48875	0.00014794	0.00716702
LNC_008798	XLOC_095446	.	transcript	0	0.0677738	20.6881	8.69822e-12	5.56509e-10
LNC_008813	XLOC_095619	.	transcript	0.0827066	0	-6.47324	4.59662e-05	0.00239834
LNC_008819	XLOC_095627	.	transcript	0.0099026	0.170014	3.94608	0.000119992	0.00590728
LNC_008872	XLOC_096523	.	transcript	0.55358	0.0200748	-4.40377	0.000259054	0.0120302
LNC_009004	XLOC_098261	.	transcript	0.300145	0	-22.7617	5.54782e-14	1.03873e-11
LNC_009102	XLOC_099220	.	transcript	0.30192	0.0852284	-1.66183	0.00012547	0.00616084
LNC_009305	XLOC_101566	.	transcript	0	0.0301702	22.6398	7.49609e-14	1.26517e-11
LNC_009309	XLOC_101573	.	transcript	0	0.133457	20.6306	9.94618e-12	6.31633e-10
LNC_009341	XLOC_101858	.	transcript	0.0049372	0.407949	4.97012	0.000892188	0.0365483
LNC_009482	XLOC_104042	.	transcript	0	0.121162	5.93351	0.000640502	0.027184
LNC_009584	XLOC_105174	.	transcript	0.125429	0	-6.42941	0.000891462	0.0365344
LNC_009666	XLOC_105788	.	transcript	0.0323724	0	-22.1281	2.7271e-13	3.30818e-11
LNC_009686	XLOC_105996	.	transcript	0.212761	0	-6.01834	0.000522392	0.0225471
LNC_009799	XLOC_106834	.	transcript	0	1.65726	23.7668	4.06575e-15	1.69427e-12
LNC_009804	XLOC_106840	.	transcript	0	0.0651154	20.7963	6.74334e-12	4.37983e-10
LNC_009901	XLOC_108172	.	transcript	0	1.04298	22.6972	6.49349e-14	1.15168e-11
LNC_009993	XLOC_108536	.	transcript	0	0.153605	21.0533	3.66929e-12	2.57118e-10
LNC_010006	XLOC_108688	.	transcript	0.309915	0	-8.17971	2.17893e-15	1.04623e-12
LNC_010119	XLOC_110231	.	transcript	0	0.0570788	21.6363	9.03151e-13	8.24995e-11
LNC_010191	XLOC_111124	.	transcript	0	0.0681152	20.8918	5.37735e-12	3.58406e-10
LNC_010239	XLOC_111488	.	transcript	0	5.47193	24.4779	6.06917e-16	4.36323e-13
LNC_010288	XLOC_112152	.	transcript	0.233716	0	-22.039	3.40152e-13	3.90669e-11
LNC_010611	XLOC_116001	.	transcript	0.749307	0.026105	-4.71735	3.30736e-06	0.000187413
LNC_010944	XLOC_119982	.	transcript	0.0724968	0	-22.7368	5.90968e-14	1.07861e-11
LNC_011025	XLOC_120421	.	transcript	0.999579	0	-8.83258	0.000461111	0.0201984
LNC_011026	XLOC_120421	.	transcript	0.332834	0	-22.0676	3.16881e-13	3.6889e-11
LNC_011066	XLOC_120714	.	transcript	0.533177	0	-24.965	1.5981e-16	1.63114e-13
LNC_011207	XLOC_122394	.	transcript	0	0.0973884	21.3311	1.88825e-12	1.47578e-10
LNC_011274	XLOC_123336	.	transcript	0.0046958	0.143884	4.59057	0.000226148	0.0105908
LNC_011313	XLOC_123711	.	transcript	1.94284	0	-23.753	4.24369e-15	1.73766e-12
LNC_011412	XLOC_124690	.	transcript	0	0.103127	21.3692	1.72319e-12	1.36713e-10
LNC_011441	XLOC_124831	.	transcript	0.294631	0	-22.7369	5.90816e-14	1.07861e-11
LNC_011492	XLOC_125064	.	transcript	0	0.130208	6.55528	7.36605e-05	0.00375593
LNC_011548	XLOC_125277	.	transcript	0	0.0942694	21.2151	2.49407e-12	1.86863e-10
LNC_011585	XLOC_125581	.	transcript	0	0.19373	9.07831	1.92459e-06	0.000110319
LNC_011609	XLOC_125814	.	transcript	0.0817478	0	-23.022	2.85071e-14	6.33194e-12
LNC_011884	XLOC_129518	.	transcript	0	0.122034	9.75257	0.000114802	0.00567251
LNC_011962	XLOC_131117	.	transcript	0.0264132	0.940198	5.20794	0.000300156	0.0137157
LNC_012101	XLOC_132874	.	transcript	0.15024	0.0032974	-4.72283	1.94531e-05	0.00104629
LNC_012114	XLOC_133164	.	transcript	0.111828	0	-23.2519	1.57521e-14	4.15546e-12
LNC_012174	XLOC_133883	.	transcript	0	0.896407	24.8326	2.30003e-16	2.09932e-13
LNC_012298	XLOC_135231	.	transcript	0.157887	0	-6.15261	0.000226142	0.0105908
LNC_012332	XLOC_135545	.	transcript	0.33311	0.0396038	-2.9526	5.60089e-06	0.000313417
LNC_012365	XLOC_135739	.	transcript	0	0.477158	8.72306	0.000439118	0.0193339
LNC_012413	XLOC_136143	.	transcript	0	3.6104	24.8315	2.307e-16	2.09932e-13
LNC_012458	XLOC_136568	.	transcript	0.0049714	0.177288	4.57018	7.00702e-05	0.00358256
LNC_012470	XLOC_136707	.	transcript	0.135383	0.0028192	-4.71369	0.00111728	0.044605
LNC_012518	XLOC_137372	.	transcript	0.576587	0.223227	-1.29724	0.00122724	0.0484201
LNC_012612	XLOC_138486	.	transcript	0.0687024	0	-22.7213	6.14815e-14	1.105e-11
LNC_012614	XLOC_138486	.	transcript	0.11159	0	-23.4463	9.49835e-15	2.97188e-12
LNC_012640	XLOC_138659	.	transcript	0	0.180408	21.005	4.11599e-12	2.82739e-10
LNC_012711	XLOC_139268	.	transcript	0	0.186301	20.0324	3.75133e-11	2.31062e-09
LNC_012754	XLOC_139690	.	transcript	0	0.15241	21.8884	4.87949e-13	5.14028e-11
LNC_012756	XLOC_139690	.	transcript	0.17323	0	-22.2269	2.09948e-13	2.66117e-11
LNC_012757	XLOC_139690	.	transcript	0.144108	0	-22.7627	5.53052e-14	1.03756e-11
LNC_012759	XLOC_139690	.	transcript	0.0889118	0	-22.2898	1.82335e-13	2.3883e-11
LNC_012971	XLOC_141670	.	transcript	0.154631	0	-22.4576	1.18646e-13	1.79355e-11
LNC_012973	XLOC_141670	.	transcript	0.467555	1.2e-06	-8.39515	0.000742877	0.0311638
LNC_013107	XLOC_143194	.	transcript	0.489327	0	-22.3315	1.64252e-13	2.22895e-11
LNC_013225	XLOC_144635	.	transcript	0	0.0331288	21.1081	3.22041e-12	2.29593e-10
LNC_013343	XLOC_145674	.	transcript	0.136325	0	-8.42141	0.00073505	0.0308629
LNC_013377	XLOC_146080	.	transcript	0.063334	0	-21.1293	3.12038e-12	2.23646e-10
LNC_013386	XLOC_146149	.	transcript	0.141614	0.000189	-6.61571	0.000768963	0.0321134
LNC_013680	XLOC_149596	.	transcript	0.100576	0	-21.4067	1.59926e-12	1.28645e-10
LNC_013712	XLOC_149867	.	transcript	0.0016566	0.091911	5.46974	3.60064e-05	0.00189125
LNC_013816	XLOC_150668	.	transcript	0.148502	0	-21.3269	1.94003e-12	1.51373e-10
LNC_013988	XLOC_152567	.	transcript	0.0085642	2.57837	7.6549	4.88754e-10	2.97543e-08
LNC_014189	XLOC_153894	.	transcript	0.319878	0	-21.4123	1.5759e-12	1.27395e-10
LNC_014308	XLOC_155073	.	transcript	0	0.213489	9.15729	2.06799e-05	0.00110974
LNC_014311	XLOC_155073	.	transcript	0.0018112	0.13266	6.00893	9.39812e-05	0.00472051
LNC_014601	XLOC_158597	.	transcript	0.32451	0	-21.971	4.02339e-13	4.46308e-11
LNC_014638	XLOC_158957	.	transcript	0	0.0916652	20.9126	5.12407e-12	3.43181e-10
LNC_014782	XLOC_160740	.	transcript	0	0.380276	21.4776	1.32561e-12	1.11367e-10
LNC_014851	XLOC_161408	.	transcript	0	0.100447	20.6689	9.09764e-12	5.80486e-10
LNC_014899	XLOC_161936	.	transcript	0	0.0590902	21.6136	9.54453e-13	8.58252e-11
LNC_014942	XLOC_162278	.	transcript	0	0.102999	20.6592	9.30249e-12	5.93155e-10
LNC_014984	XLOC_162638	.	transcript	0	0.028653	21.127	3.07864e-12	2.21837e-10
LNC_015024	XLOC_162936	.	transcript	0.120727	0	-20.9825	4.42453e-12	3.00428e-10
LNC_015029	XLOC_162961	.	transcript	0.0185262	0.131711	2.88439	1.0698e-08	6.45433e-07
LNC_015031	XLOC_162961	.	transcript	0.1322	0	-8.40551	1.51647e-06	8.71905e-05
LNC_015072	XLOC_163338	.	transcript	0.0306758	0.175833	2.49799	0.001174	0.0466322
LNC_015382	XLOC_166111	.	transcript	0.183501	0.0086982	-4.07028	2.64624e-05	0.00140484
LNC_015449	XLOC_166552	.	transcript	0.154878	0	-6.63867	1.96844e-05	0.00105813
LNC_015451	XLOC_166560	.	transcript	0.0544862	0	-21.0063	4.18971e-12	2.87594e-10
LNC_015520	XLOC_167003	.	transcript	0	0.4576	22.3887	1.41219e-13	2.00691e-11
LNC_015593	XLOC_167680	.	transcript	2.18262	0	-24.0409	1.97403e-15	9.63266e-13
LNC_015595	XLOC_167680	.	transcript	0	1.81455	23.0823	2.43007e-14	5.61514e-12
LNC_015662	XLOC_169086	.	transcript	0.128033	0.370342	1.60955	9.17651e-05	0.00461412
LNC_015688	XLOC_169512	.	transcript	0	0.038993	21.6751	8.21866e-13	7.67874e-11
LNC_015692	XLOC_169512	.	transcript	0	0.0496804	20.9109	4.99524e-12	3.3579e-10
LNC_015872	XLOC_170835	.	transcript	0.362565	0.0045218	-5.73025	0.00056475	0.0241649
LNC_015894	XLOC_170939	.	transcript	0	0.149478	21.5244	1.18493e-12	1.01488e-10
LNC_015962	XLOC_171332	.	transcript	0.0942274	0	-22.5259	1.00817e-13	1.5903e-11
LNC_015970	XLOC_171378	.	transcript	0.178332	0	-23.2122	1.74615e-14	4.37365e-12
LNC_016006	XLOC_171917	.	transcript	0	0.0698828	21.4331	1.4775e-12	1.20999e-10
LNC_016077	XLOC_172995	.	transcript	0.0023366	2.38542	8.47515	3.04878e-06	0.000173596
LNC_016097	XLOC_173328	.	transcript	0.301138	0	-6.76513	5.81768e-08	3.4699e-06
LNC_016107	XLOC_173553	.	transcript	0.0103582	0.138555	4.08573	0.000663073	0.0280318
LNC_016232	XLOC_174797	.	transcript	0.225009	0.367925	0.795103	0.000197627	0.00939056
LNC_016284	XLOC_175880	.	transcript	0	0.242607	22.4517	1.20522e-13	1.81319e-11
LNC_016378	XLOC_176677	.	transcript	0.284195	0	-5.85728	0.000573422	0.0245137
LNC_016422	XLOC_176861	.	transcript	0	0.0990944	20.487	1.3925e-11	8.72539e-10
LNC_016531	XLOC_177354	.	transcript	0	0.43964	21.5625	1.07839e-12	9.45634e-11
LNC_016544	XLOC_177408	.	transcript	0.0967596	0.0005834	-6.20373	0.000413083	0.0182816
LNC_016548	XLOC_177412	.	transcript	0.0023056	0.0922596	4.37273	0.00028326	0.0129941
LNC_016575	XLOC_177500	.	transcript	0.0471906	0	-21.5941	1.01466e-12	9.02345e-11
LNC_016613	XLOC_177665	.	transcript	0.0393874	0	-21.1685	2.83679e-12	2.07103e-10
LNC_016631	XLOC_177721	.	transcript	0.0159558	0.173298	3.25983	0.000996944	0.0403228
LNC_016657	XLOC_177849	.	transcript	0.32938	0	-22.2133	2.20708e-13	2.74945e-11
LNC_016685	XLOC_177904	.	transcript	0.12253	0	-21.7753	6.51557e-13	6.40526e-11
LNC_016701	XLOC_178021	.	transcript	0.0824246	0	-6.58505	8.49585e-06	0.000469555
LNC_016947	XLOC_180807	.	transcript	0.131971	0	-23.2986	1.38359e-14	3.81072e-12
LNC_017058	XLOC_181439	.	transcript	0.620779	0	-8.52653	0.000708171	0.0298675
LNC_017218	XLOC_182094	.	transcript	0	0.336918	21.9104	4.62293e-13	4.91953e-11
LNC_017288	XLOC_182372	.	transcript	0.0054028	0.136042	4.52237	0.000222543	0.0104428
LNC_017364	XLOC_182683	.	transcript	0.157838	0	-5.91752	4.00131e-07	2.35228e-05
LNC_017479	XLOC_183645	.	transcript	0	0.331088	23.3832	1.11409e-14	3.25846e-12
LNC_017487	XLOC_183705	.	transcript	0.444066	0	-22.6721	6.96425e-14	1.20511e-11
LNC_017700	XLOC_185255	.	transcript	0.404443	0	-22.7134	6.27255e-14	1.12307e-11
LNC_017753	XLOC_185656	.	transcript	0.301934	0	-22.6407	7.54172e-14	1.26833e-11
LNC_017764	XLOC_185712	.	transcript	0.307078	0	-23.3867	1.10955e-14	3.25846e-12
LNC_017772	XLOC_185750	.	transcript	0	0.151638	21.0326	3.83802e-12	2.66955e-10
LNC_017937	XLOC_187151	.	transcript	0	0.222684	20.7957	6.75288e-12	4.38299e-10
LNC_017947	XLOC_187176	.	transcript	0.0305054	0	-21.0232	4.0177e-12	2.77404e-10
LNC_017960	XLOC_187299	.	transcript	0.281022	0	-22.931	3.60067e-14	7.53565e-12
LNC_018016	XLOC_187660	.	transcript	0.193753	0	-21.6848	8.12592e-13	7.61475e-11
LNC_018019	XLOC_187660	.	transcript	0.001844	0.385986	6.64571	6.97095e-05	0.00356605
LNC_018122	XLOC_188229	.	transcript	0.0086866	0.150602	3.99982	0.00111249	0.0444324
LNC_018161	XLOC_188455	.	transcript	0.0596702	0	-21.519	1.21831e-12	1.03741e-10
LNC_018267	XLOC_189207	.	transcript	0	0.0228898	20.8501	5.94016e-12	3.91212e-10
LNC_018317	XLOC_189662	.	transcript	0.296392	0	-5.9773	0.000598233	0.0254934
LNC_018318	XLOC_189662	.	transcript	0.339799	0	-6.36076	0.00011602	0.0057237
LNC_018332	XLOC_189719	.	transcript	0	0.230435	22.3008	1.74609e-13	2.33584e-11
LNC_018333	XLOC_189719	.	transcript	0	0.062502	20.9762	4.40734e-12	2.99909e-10
LNC_018497	XLOC_191235	.	transcript	0.178441	0.011637	-4.04583	0.000207804	0.00982953
LNC_018562	XLOC_192308	.	transcript	0	0.176477	20.8487	5.95907e-12	3.91636e-10
LNC_018680	XLOC_193731	.	transcript	0	0.331585	22.7678	5.42889e-14	1.023e-11
LNC_018790	XLOC_195632	.	transcript	0.663423	0	-24.8697	2.07939e-16	2.01889e-13
LNC_018918	XLOC_196947	.	transcript	0.684791	0.0117018	-5.77585	0.00108516	0.0435072
LNC_018924	XLOC_196947	.	transcript	8.66e-05	0.600605	9.44457	0.000295112	0.0135049
LNC_019000	XLOC_198050	.	transcript	0	0.0977416	7.93238	0.00109987	0.0440022
LNC_019019	XLOC_198135	.	transcript	0.053791	0	-22.6254	7.83946e-14	1.30212e-11
LNC_019021	XLOC_198135	.	transcript	0.0968862	0	-23.6859	5.0655e-15	1.89059e-12
LNC_019022	XLOC_198135	.	transcript	0	0.057924	21.3751	1.699e-12	1.35486e-10
LNC_019113	XLOC_198741	.	transcript	0.164139	0	-7.97992	0.00119072	0.0472167
LNC_019246	XLOC_200178	.	transcript	0.0050798	0.159664	4.796	0.000267124	0.0123623
LNC_019477	XLOC_202432	.	transcript	0.782664	0.0546194	-3.65393	0.000409591	0.0181527
LNC_019570	XLOC_203297	.	transcript	0	0.103928	22.9327	3.56567e-14	7.53565e-12
LNC_019746	XLOC_204683	.	transcript	0.075199	0	-21.4067	1.59926e-12	1.28645e-10
LNC_019773	XLOC_205029	.	transcript	0.25938	0	-22.634	7.67067e-14	1.28314e-11
LNC_019774	XLOC_205029	.	transcript	0.791829	0	-24.0721	1.81638e-15	9.05097e-13
LNC_019784	XLOC_205247	.	transcript	0.191418	0	-5.77971	0.000947657	0.0385337
LNC_019789	XLOC_205399	.	transcript	0.131517	0	-4.71951	0.000131374	0.00642062
LNC_019810	XLOC_205711	.	transcript	0.036399	0	-21.4002	1.62504e-12	1.30471e-10
LNC_019857	XLOC_206291	.	transcript	0	0.0666632	22.0051	3.66169e-13	4.12501e-11
LNC_019859	XLOC_206291	.	transcript	0	0.619974	9.10854	0.00101327	0.040886
LNC_019897	XLOC_207283	.	transcript	0.111505	0.0016276	-4.2441	0.000878674	0.0361342
LNC_019935	XLOC_207678	.	transcript	0	0.100851	20.9762	4.40734e-12	2.99909e-10
LNC_019948	XLOC_207724	.	transcript	0.159079	0	-22.3042	1.75874e-13	2.34592e-11
LNC_020013	XLOC_208288	.	transcript	0	0.0390042	20.9774	4.3944e-12	2.99909e-10
LNC_020066	XLOC_208726	.	transcript	0.0061178	0.344854	5.3207	1.17991e-05	0.000647563
LNC_020170	XLOC_209563	.	transcript	0.30508	0.0322994	-3.07293	0.000775333	0.0323094
LNC_020279	XLOC_210669	.	transcript	0.135845	0	-8.52542	3.29925e-06	0.000187066
LNC_020339	XLOC_211147	.	transcript	0.162243	0	-21.7902	6.27739e-13	6.2362e-11
LNC_020356	XLOC_211248	.	transcript	0.133276	0	-22.7714	5.35079e-14	1.01504e-11
LNC_020363	XLOC_211260	.	transcript	0	0.102327	21.7821	6.33072e-13	6.26276e-11
LNC_020407	XLOC_211695	.	transcript	0.454072	0	-7.70215	0.00077699	0.0323642
LNC_020438	XLOC_212105	.	transcript	0	0.20496	21.5525	1.10707e-12	9.6554e-11
LNC_020618	XLOC_213897	.	transcript	0.140851	0.005872	-4.21291	0.00110031	0.0440022
LNC_020676	XLOC_214234	.	transcript	0.303136	0.0195992	-3.78302	5.27528e-21	5.26404e-17
LNC_020828	XLOC_216074	.	transcript	0.170205	0	-6.53261	3.30555e-05	0.00174208
LNC_020849	XLOC_216333	.	transcript	7.31116	0	-25.4595	4.01206e-17	5.81304e-14
LNC_020857	XLOC_216366	.	transcript	0	0.0411718	21.4671	1.35811e-12	1.13491e-10
LNC_020859	XLOC_216366	.	transcript	0.0291926	0	-21.6579	8.68607e-13	8.03573e-11
LNC_020884	XLOC_216664	.	transcript	0.440333	0	-5.84184	0.00117739	0.0467473
LNC_020910	XLOC_216743	.	transcript	0.0021354	0.0605832	4.81726	8.62825e-05	0.0043594
LNC_021063	XLOC_217613	.	transcript	0.899846	0	-10.3741	6.04591e-09	3.65698e-07
LNC_021247	XLOC_219379	.	transcript	0	0.162097	19.8188	6.00809e-11	3.68619e-09
LNC_021307	XLOC_220002	.	transcript	0	0.402703	22.2287	2.10505e-13	2.66128e-11
LNC_021510	XLOC_222551	.	transcript	0	0.365773	20.5399	1.22992e-11	7.7376e-10
LNC_021619	XLOC_223654	.	transcript	0.240999	0	-6.36916	0.000131088	0.00641504
LNC_021647	XLOC_223872	.	transcript	0.115751	0.0061218	-3.76796	0.00104304	0.041979
LNC_021656	XLOC_223965	.	transcript	0	0.0691368	20.8093	6.53828e-12	4.25838e-10
LNC_021742	XLOC_224952	.	transcript	0	0.273825	22.8329	4.59986e-14	9.14785e-12
LNC_021761	XLOC_225173	.	transcript	0.152089	0.0016488	-6.50307	0.00021145	0.00997692
LNC_021764	XLOC_225173	.	transcript	0.207308	0	-21.2479	2.34476e-12	1.7798e-10
LNC_021819	XLOC_225538	.	transcript	0	0.0914496	20.7581	7.37787e-12	4.75913e-10
LNC_021820	XLOC_225538	.	transcript	0.502519	0.0014862	-8.08875	0.00113458	0.0452383
LNC_021961	XLOC_226251	.	transcript	0	0.067776	20.6689	9.09764e-12	5.80486e-10
LNC_021985	XLOC_226347	.	transcript	0.0294452	0.193533	2.78106	0.000663158	0.0280318
LNC_022141	XLOC_227500	.	transcript	0.151002	0	-22.2745	1.8639e-13	2.43804e-11
LNC_022229	XLOC_228036	.	transcript	0.112064	0.298243	1.46979	7.50002e-07	4.36549e-05
LNC_022248	XLOC_228193	.	transcript	0.0424236	0	-22.4342	1.26946e-13	1.8798e-11
LNC_022299	XLOC_228642	.	transcript	0	0.405167	7.09467	0.000852146	0.0351989
LNC_022384	XLOC_229487	.	transcript	0.353459	0	-6.34866	0.000109649	0.00544361
LNC_022522	XLOC_230972	.	transcript	3.09927	0.109976	-4.74431	9.04888e-12	5.78551e-10
LNC_022596	XLOC_231470	.	transcript	0.0542308	0	-22.177	2.39829e-13	2.96412e-11
LNC_022616	XLOC_231597	.	transcript	0.991201	1.91655	1.03099	0.000341707	0.0153683
LNC_022874	XLOC_234266	.	transcript	0.007643	0.210107	4.60957	0.00113562	0.0452536
LNC_023048	XLOC_237349	.	transcript	0.259131	0	-23.9628	2.43137e-15	1.13619e-12
LNC_023246	XLOC_240396	.	transcript	0	0.131094	8.72957	0.000501362	0.0216891
LNC_023274	XLOC_240692	.	transcript	2.93817	0.0542156	-5.44382	0.000124721	0.00613048
LNC_023338	XLOC_241475	.	transcript	0.207649	0	-11.24	0.000203949	0.00966657
LNC_023416	XLOC_242009	.	transcript	0	0.0337124	20.468	1.45531e-11	9.08275e-10
LNC_023478	XLOC_242790	.	transcript	0	0.074842	21.1488	2.92196e-12	2.12826e-10
LNC_023505	XLOC_243010	.	transcript	0	0.167262	21.1806	2.70867e-12	2.00076e-10
LNC_023510	XLOC_243033	.	transcript	0	0.355255	21.5698	1.0306e-12	9.14793e-11
LNC_023544	XLOC_243292	.	transcript	0	0.189783	20.9589	4.59064e-12	3.10142e-10
LNC_023608	XLOC_244426	.	transcript	0	0.147425	21.2755	2.15864e-12	1.66637e-10
LNC_023670	XLOC_244886	.	transcript	0.276214	0.011156	-4.33838	5.91908e-07	3.45811e-05
LNC_023671	XLOC_244886	.	transcript	0.179656	0	-22.0993	2.93012e-13	3.48865e-11
LNC_023772	XLOC_246718	.	transcript	0.140877	0	-20.9825	4.42453e-12	3.00428e-10
LNC_023814	XLOC_247136	.	transcript	1.00835	0	-22.4052	1.34921e-13	1.95787e-11
LNC_023815	XLOC_247136	.	transcript	0.149359	2.85944	4.23985	3.53146e-05	0.00185595
LNC_023950	XLOC_248020	.	transcript	0.403693	0.233598	-0.720961	0.000194314	0.00925182
LNC_023982	XLOC_248261	.	transcript	0.0532772	0	-21.9626	4.1078e-13	4.52473e-11
LNC_024088	XLOC_249542	.	transcript	0.13907	0	-5.15768	5.48489e-06	0.000307108
LNC_024091	XLOC_249555	.	transcript	0.268235	0	-21.5975	1.00622e-12	8.99937e-11
LNC_024116	XLOC_249717	.	transcript	0	0.0583668	21.7206	7.3567e-13	7.08425e-11
LNC_024126	XLOC_249729	.	transcript	1.19341	0.001256	-9.6209	0.00124445	0.049058
LNC_024172	XLOC_249870	.	transcript	0.0024578	0.203788	6.15755	5.60574e-07	3.27708e-05
LNC_024284	XLOC_250793	.	transcript	0.473961	0	-22.5821	8.68232e-14	1.40495e-11
LNC_024292	XLOC_250858	.	transcript	0.0875888	0	-6.93366	1.55709e-06	8.94712e-05
LNC_024300	XLOC_250965	.	transcript	0	0.154416	20.6118	1.03962e-11	6.58433e-10
LNC_024367	XLOC_251780	.	transcript	0	0.177026	22.4309	1.26944e-13	1.8798e-11
LNC_024704	XLOC_255952	.	transcript	0.0837814	0	-21.8562	5.34002e-13	5.53259e-11
LNC_024738	XLOC_256276	.	transcript	0.0847724	0	-22.3879	1.42612e-13	2.01363e-11
LNC_024858	XLOC_258150	.	transcript	0	0.228508	22.5222	1.01002e-13	1.5903e-11
LNC_025079	XLOC_261266	.	transcript	0.095244	0	-6.53162	0.000110741	0.00549203
LNC_025114	XLOC_261606	.	transcript	0.0436898	0	-22.2898	1.82335e-13	2.3883e-11
LNC_025128	XLOC_261624	.	transcript	9.93394	0	-27.0481	3.96547e-19	1.96558e-15
LNC_025422	XLOC_264287	.	transcript	0	8.03904	26.0906	6.61741e-18	1.64004e-14
LNC_025433	XLOC_264289	.	transcript	2.43725	0	-24.5277	5.30993e-16	4.00063e-13
LNC_025457	XLOC_264533	.	transcript	0.132853	0	-21.9862	3.87651e-13	4.30981e-11
LNC_025552	XLOC_265330	.	transcript	0.836664	0.0014308	-8.69837	0.000137392	0.0066801
LNC_025571	XLOC_265436	.	transcript	0.0819148	0	-7.7534	0.00010253	0.00511986
LNC_025580	XLOC_265533	.	transcript	26.9129	0	-27.5286	9.31052e-20	6.26319e-16
LNC_025586	XLOC_265533	.	transcript	0.119072	0	-21.425	1.5091e-12	1.23265e-10
LNC_025598	XLOC_265539	.	transcript	4.52786	0	-26.8422	7.32998e-19	2.87635e-15
LNC_025646	XLOC_265855	.	transcript	0.063632	0.0033304	-3.94268	0.000207573	0.00982351
LNC_025717	XLOC_266481	.	transcript	0	3.80639	24.8184	2.39205e-16	2.12527e-13
LNC_025719	XLOC_266481	.	transcript	0	2.88324	25.9727	9.29253e-18	2.08369e-14
LNC_025737	XLOC_266734	.	transcript	0	2.31241	24.5239	5.35521e-16	4.00273e-13
LNC_025783	XLOC_267452	.	transcript	1.02429	0	-23.3019	1.38383e-14	3.81072e-12
LNC_025847	XLOC_267969	.	transcript	1.86736	0	-9.34216	2.59901e-05	0.00138054
LNC_025850	XLOC_267969	.	transcript	9.73368	0	-27.6416	6.59977e-20	5.17961e-16
LNC_025854	XLOC_267969	.	transcript	0	1.13687	22.8136	4.83163e-14	9.46014e-12
LNC_025855	XLOC_267969	.	transcript	0	2.62316	24.8536	2.1709e-16	2.06705e-13
LNC_025856	XLOC_267969	.	transcript	0.0030736	10.6832	11.8048	9.58624e-05	0.00480987
LNC_025858	XLOC_267969	.	transcript	0	1.04484	23.1063	2.28441e-14	5.36512e-12
LNC_025860	XLOC_267969	.	transcript	0.269965	0	-21.708	7.67748e-13	7.29616e-11
LNC_025864	XLOC_267969	.	transcript	0.753571	0	-22.4252	1.28439e-13	1.88755e-11
LNC_025901	XLOC_268204	.	transcript	0.872328	0	-22.5877	8.624e-14	1.40033e-11
LNC_025950	XLOC_268960	.	transcript	0.0793504	0	-5.88116	1.26508e-08	7.62268e-07
LNC_026014	XLOC_269537	.	transcript	0	0.121538	22.4688	1.15508e-13	1.77024e-11
LNC_026079	XLOC_270084	.	transcript	0.746446	0	-24.7491	2.89839e-16	2.48149e-13
LNC_026085	XLOC_270086	.	transcript	0	0.290634	23.253	1.5632e-14	4.15125e-12
LNC_026090	XLOC_270086	.	transcript	1.96121	0.0003784	-10.9087	2.7986e-08	1.67663e-06
LNC_026091	XLOC_270086	.	transcript	0.803088	0	-24.7659	2.76665e-16	2.41257e-13
XR_001296408.2	gene-LOC106502761	LOC106502761	transcript	0	2.40302	23.5229	7.7466e-15	2.57503e-12
XR_001917073.1	gene-LOC108633447	LOC108633447	transcript	0.139815	0	-5.16928	5.00296e-05	0.00259883
XR_001917672.1	gene-LOC108634648	LOC108634648	transcript	0.569705	0	-21.7138	7.56724e-13	7.24523e-11
XR_001917985.1	gene-LOC102170937	LOC102170937	transcript	0	0.47336	21.1294	3.06088e-12	2.20895e-10
XR_001918823.1	gene-LUZP1	LUZP1	transcript	0.0013754	0.592368	8.27608	6.80065e-07	3.97069e-05
XR_001919161.1	gene-LOC108637533	LOC108637533	transcript	0.549243	0.0429274	-3.58446	0.000149091	0.00721534
XR_001919240.1	gene-RPL37A	RPL37A	transcript	558.412	708.234	0.407895	0.000262985	0.0121887
XR_001919765.1	gene-LOC108638309	LOC108638309	transcript	0.102227	0	-22.786	5.21447e-14	9.98147e-12
XR_001919912.1	gene-LOC102168946	LOC102168946	transcript	0	0.312308	22.0675	3.09597e-13	3.6401e-11
XR_001919913.1	gene-LOC102168946	LOC102168946	transcript	0	0.252658	22.6734	6.89753e-14	1.19631e-11
XR_309827.3	gene-LOC102180089	LOC102180089	transcript	61.2103	88.4938	0.608804	3.40393e-06	0.000192769
