# Supplementary material for: Hypothalamus Transcriptome Reveals Key lncRNAs and mRNAs Associated with Fecundity in Goats
Source: Animals (Basel). 2025 Mar 6;15(5):754. doi: 10.3390/ani15050754 (PMC11898595; doi:10.3390/ani15050754)
Supplement: Supplementary file 1 [file animals-15-00754-s001.zip › Supplementary Table 7.xlsx]

## Sheet: mRNA_FP_LY_vs_FP_HY
transcript_id	gene_id	gene_name	feature_id	FP_LY_hyp_FPKM	FP_HY_hyp_FPKM	log2(foldchange)	pvalue	qvalue
NM_001314283.1	gene-TSC1	TSC1	transcript	0.378303	1.51183	1.92366	0.000511181	0.0234075
NM_001314303.1	gene-HSPA2	HSPA2	transcript	12.1834	3.94533	-1.66347	0.00105348	0.0437334
Novel_000010	XLOC_000016	.	transcript	0.127108	0	-21.3281	1.94964e-12	1.61156e-10
Novel_000020	XLOC_000044	.	transcript	0.0983466	0	-21.7827	6.43485e-13	6.7778e-11
Novel_000023	XLOC_000044	.	transcript	0.258864	0.000736	-7.8369	0.000779846	0.0335996
Novel_000027	XLOC_000044	.	transcript	0.925584	0	-24.413	7.26029e-16	5.94337e-13
Novel_000031	XLOC_000044	.	transcript	0.188811	0	-22.1479	2.6105e-13	3.4654e-11
Novel_000034	XLOC_000044	.	transcript	0	0.334735	23.7722	4.01649e-15	1.92666e-12
Novel_000065	XLOC_000601	.	transcript	0	0.138338	20.7887	6.62755e-12	4.77603e-10
Novel_000067	XLOC_000601	.	transcript	0	0.104805	21.46	1.37703e-12	1.22039e-10
Novel_000074	XLOC_000736	.	transcript	0	0.0451914	22.3231	1.65827e-13	2.49011e-11
Novel_000077	XLOC_000736	.	transcript	0.0651042	0	-25.0884	1.13493e-16	1.83624e-13
Novel_000079	XLOC_000736	.	transcript	0	0.052119	23.4401	9.60194e-15	3.44643e-12
Novel_000083	XLOC_000810	.	transcript	0	0.0478484	21.7753	6.40885e-13	6.76483e-11
Novel_000089	XLOC_000815	.	transcript	0.056987	0	-23.0534	2.63827e-14	6.65428e-12
Novel_000093	XLOC_000817	.	transcript	0	0.027699	23.1792	1.88951e-14	5.22951e-12
Novel_000102	XLOC_000888	.	transcript	9.21598	557.852	5.90386	1.06946e-05	0.000612671
Novel_000120	XLOC_001451	.	transcript	0.0296066	0	-21.2471	2.37085e-12	1.89916e-10
Novel_000146	XLOC_001739	.	transcript	0.0012076	0.0619224	5.4195	0.000611076	0.0273379
Novel_000154	XLOC_001739	.	transcript	0.0073372	0.259084	4.95489	0.000722332	0.0315292
Novel_000173	XLOC_001995	.	transcript	0.0118766	0	-21.6958	7.97159e-13	7.99059e-11
Novel_000236	XLOC_002203	.	transcript	0.058929	0	-21.6551	8.80697e-13	8.5435e-11
Novel_000239	XLOC_002207	.	transcript	0	0.21957	9.42995	4.08466e-06	0.000241016
Novel_000260	XLOC_002243	.	transcript	0	0.214619	23.2269	1.66976e-14	4.89698e-12
Novel_000262	XLOC_002243	.	transcript	0.364589	0	-24.7052	3.27235e-16	3.6355e-13
Novel_000299	XLOC_002720	.	transcript	0.0435202	0	-21.4831	1.34003e-12	1.1931e-10
Novel_000326	XLOC_002755	.	transcript	0	0.0957074	20.3558	1.81804e-11	1.18812e-09
Novel_000367	XLOC_003412	.	transcript	0	0.15201	22.0125	3.57999e-13	4.33885e-11
Novel_000370	XLOC_003412	.	transcript	0.151031	0	-21.9925	3.83809e-13	4.55119e-11
Novel_000380	XLOC_003594	.	transcript	0.0319956	0	-22.5407	9.74341e-14	1.67454e-11
Novel_000417	XLOC_004090	.	transcript	0.00147	0.102027	6.13885	0.00106253	0.0440308
Novel_000424	XLOC_004124	.	transcript	0	0.0533024	20.5618	1.15793e-11	7.83047e-10
Novel_000439	XLOC_004293	.	transcript	0.143105	0	-23.1676	1.96132e-14	5.38336e-12
Novel_000496	XLOC_004686	.	transcript	0.199264	0	-22.2594	1.97673e-13	2.8512e-11
Novel_000499	XLOC_004688	.	transcript	0.0505768	0	-22.9789	3.19468e-14	7.67145e-12
Novel_000522	XLOC_004843	.	transcript	0	0.312514	23.9249	2.67989e-15	1.45949e-12
Novel_000528	XLOC_004850	.	transcript	0.242655	0.0066984	-5.07931	1.23953e-06	7.49679e-05
Novel_000620	XLOC_005605	.	transcript	0.0287698	0	-21.8372	5.63374e-13	6.03619e-11
Novel_000624	XLOC_005605	.	transcript	0.11552	0.200109	0.770665	0.000124654	0.00644488
Novel_000665	XLOC_006117	.	transcript	0.036762	0	-21.6774	8.34019e-13	8.21883e-11
Novel_000712	XLOC_006788	.	transcript	0	0.0415222	21.0083	4.05367e-12	3.05818e-10
Novel_000716	XLOC_006799	.	transcript	0.0901406	0	-23.3396	1.24527e-14	4.1163e-12
Novel_000729	XLOC_006887	.	transcript	0.0639014	0	-23.1119	2.26868e-14	5.98073e-12
Novel_000743	XLOC_007120	.	transcript	0	0.075012	7.43149	4.7283e-05	0.00256842
Novel_000805	XLOC_008033	.	transcript	0	0.0533202	22.5933	8.42139e-14	1.48564e-11
Novel_000808	XLOC_008033	.	transcript	0.039486	0	-23.5062	8.13912e-15	3.13867e-12
Novel_000818	XLOC_008058	.	transcript	0.0005498	0.011336	4.37123	0.000670241	0.0295457
Novel_000821	XLOC_008058	.	transcript	0	0.0030092	21.689	7.90873e-13	7.94465e-11
Novel_000822	XLOC_008058	.	transcript	0	0.0101312	23.0589	2.57398e-14	6.54519e-12
Novel_000829	XLOC_008058	.	transcript	0	0.0398154	24.6609	3.67569e-16	3.81137e-13
Novel_000854	XLOC_008287	.	transcript	0.0503788	0	-22.262	1.96375e-13	2.83686e-11
Novel_000890	XLOC_008634	.	transcript	0	0.105426	20.71	8.18897e-12	5.74595e-10
Novel_000921	XLOC_009137	.	transcript	0.0552124	0	-21.4139	1.58519e-12	1.36218e-10
Novel_000929	XLOC_009200	.	transcript	0.122851	0.0180822	-2.77665	0.000680672	0.0299348
Novel_000936	XLOC_009333	.	transcript	0	0.0075884	21.2281	2.40259e-12	1.92294e-10
Novel_000964	XLOC_009931	.	transcript	0.137757	0	-21.1662	2.82852e-12	2.21818e-10
Novel_000998	XLOC_010125	.	transcript	0.0535804	0.0004192	-5.08107	0.000357376	0.0170593
Novel_001013	XLOC_010313	.	transcript	0.123235	0	-22.2318	2.11758e-13	2.99419e-11
Novel_001050	XLOC_011020	.	transcript	0.028836	0	-22.1155	2.82964e-13	3.67271e-11
Novel_001065	XLOC_011068	.	transcript	0.24604	0	-23.6605	5.42644e-15	2.40003e-12
Novel_001081	XLOC_011365	.	transcript	0	0.0903148	22.0176	3.53726e-13	4.29823e-11
Novel_001086	XLOC_011365	.	transcript	0.0513058	0	-22.0146	3.63403e-13	4.38159e-11
Novel_001167	XLOC_012280	.	transcript	0	0.19087	22.9557	3.3554e-14	7.82832e-12
Novel_001171	XLOC_012303	.	transcript	0.319993	0	-23.2584	1.53809e-14	4.70615e-12
Novel_001194	XLOC_012443	.	transcript	0	0.169713	22.8472	4.42595e-14	9.43011e-12
Novel_001208	XLOC_012481	.	transcript	0	0.074407	21.54	1.1351e-12	1.04778e-10
Novel_001238	XLOC_013078	.	transcript	0.673556	1.46508	1.08813	0.000742784	0.032271
Novel_001256	XLOC_013282	.	transcript	0	0.0519468	21.0716	3.48831e-12	2.67931e-10
Novel_001264	XLOC_013355	.	transcript	0	0.422864	22.8122	4.79541e-14	1.00116e-11
Novel_001288	XLOC_013472	.	transcript	0	0.015432	20.4673	1.44234e-11	9.60071e-10
Novel_001372	XLOC_013965	.	transcript	0.237023	0	-23.6239	5.97506e-15	2.56961e-12
Novel_001373	XLOC_013967	.	transcript	0.0700512	0	-22.0712	3.15884e-13	3.92007e-11
Novel_001461	XLOC_014555	.	transcript	0.0572468	0	-21.7143	7.61992e-13	7.67105e-11
Novel_001481	XLOC_014590	.	transcript	0	0.129413	21.1039	3.23009e-12	2.50156e-10
Novel_001483	XLOC_014590	.	transcript	0	0.295887	21.1872	2.64887e-12	2.09667e-10
Novel_001521	XLOC_014868	.	transcript	0.113318	0	-23.5223	7.80318e-15	3.07261e-12
Novel_001570	XLOC_015076	.	transcript	0.0624244	0	-21.2266	2.49069e-12	1.98664e-10
Novel_001580	XLOC_015151	.	transcript	0	0.14937	21.9869	3.81488e-13	4.53519e-11
Novel_001589	XLOC_015178	.	transcript	0.049752	0	-21.3041	2.06697e-12	1.69057e-10
Novel_001651	XLOC_015845	.	transcript	0.0326174	0	-21.8667	5.23812e-13	5.67749e-11
Novel_001677	XLOC_016410	.	transcript	0.0133044	0	-21.2154	2.5625e-12	2.03176e-10
Novel_001707	XLOC_016968	.	transcript	0.050589	0	-21.7347	7.24208e-13	7.42687e-11
Novel_001731	XLOC_017265	.	transcript	0	0.178703	21.6191	9.37092e-13	8.951e-11
Novel_001737	XLOC_017296	.	transcript	0.146697	0	-23.6528	5.53815e-15	2.42644e-12
Novel_001797	XLOC_017679	.	transcript	0.112443	0	-7.89849	8.37852e-06	0.000483849
Novel_001819	XLOC_018048	.	transcript	0.076789	0	-21.8844	5.01574e-13	5.50681e-11
Novel_001824	XLOC_018112	.	transcript	0.0505806	0	-21.3041	2.06697e-12	1.69057e-10
Novel_001889	XLOC_019012	.	transcript	0	0.076051	20.8065	6.52919e-12	4.71973e-10
Novel_001890	XLOC_019012	.	transcript	0	0.12514	22.2428	2.0248e-13	2.89814e-11
Novel_001894	XLOC_019012	.	transcript	0	0.242855	22.2688	1.89859e-13	2.768e-11
Novel_001897	XLOC_019012	.	transcript	0.143802	0	-7.91536	0.000649042	0.0287333
Novel_001898	XLOC_019012	.	transcript	1.34239	0	-10.9886	5.75934e-09	3.60237e-07
Novel_001913	XLOC_019067	.	transcript	0	0.0316154	20.7719	7.08165e-12	5.05642e-10
Novel_001915	XLOC_019067	.	transcript	0.050761	0	-22.0004	3.75782e-13	4.50755e-11
Novel_001932	XLOC_019211	.	transcript	0.0770646	0	-22.2182	2.19107e-13	3.06101e-11
Novel_002019	XLOC_019859	.	transcript	0.0822748	0	-21.7489	6.99813e-13	7.21635e-11
Novel_002075	XLOC_020170	.	transcript	0.0436186	0.149611	1.64785	0.000551139	0.0250528
Novel_002108	XLOC_020338	.	transcript	1.18815	0	-24.8537	2.17506e-16	2.74299e-13
Novel_002110	XLOC_020374	.	transcript	0.052829	0	-21.7421	7.10845e-13	7.31394e-11
Novel_002122	XLOC_020497	.	transcript	0.126464	0	-23.4698	8.95439e-15	3.28794e-12
Novel_002140	XLOC_020635	.	transcript	0	0.0967648	21.4961	1.24754e-12	1.12604e-10
Novel_002149	XLOC_020824	.	transcript	0	0.130804	21.6077	9.63372e-13	9.14586e-11
Novel_002155	XLOC_020833	.	transcript	0.123663	0	-22.8849	4.06544e-14	8.96819e-12
Novel_002165	XLOC_020894	.	transcript	0.0469952	0	-22.3456	1.59292e-13	2.41322e-11
Novel_002176	XLOC_021046	.	transcript	0.031482	0	-21.4266	1.53724e-12	1.32709e-10
Novel_002205	XLOC_021450	.	transcript	0.137374	0	-23.892	2.94025e-15	1.51597e-12
Novel_002254	XLOC_021777	.	transcript	0.252504	0	-22.874	1.74088e-14	4.99883e-12
Novel_002268	XLOC_022179	.	transcript	0	0.0234118	20.7361	7.70349e-12	5.43801e-10
Novel_002307	XLOC_022599	.	transcript	0	0.0667708	7.35711	6.31905e-05	0.00338912
Novel_002317	XLOC_022903	.	transcript	0	0.0555208	20.8832	5.44884e-12	4.00076e-10
Novel_002345	XLOC_023293	.	transcript	0.228408	0	-23.4911	8.46665e-15	3.17704e-12
Novel_002364	XLOC_023589	.	transcript	0.0474446	0	-22.7847	5.25105e-14	1.06995e-11
Novel_002366	XLOC_023589	.	transcript	0.200087	0	-25.3998	4.74971e-17	1.03082e-13
Novel_002394	XLOC_023769	.	transcript	0.281247	0	-24.29	1.01272e-15	7.32127e-13
Novel_002395	XLOC_023769	.	transcript	0.163142	0	-21.9318	4.46186e-13	5.09064e-11
Novel_002398	XLOC_023774	.	transcript	0	0.143779	7.32359	9.81364e-05	0.0051451
Novel_002448	XLOC_024217	.	transcript	0.0623768	0	-24.0778	1.79145e-15	1.09988e-12
Novel_002478	XLOC_024510	.	transcript	0.0673662	0	-9.03676	9.85589e-07	5.97642e-05
Novel_002531	XLOC_025116	.	transcript	0	0.141393	21.1726	2.74304e-12	2.1657e-10
Novel_002548	XLOC_025364	.	transcript	0.256974	0.0046856	-5.49735	0.000130422	0.00671702
Novel_002616	XLOC_025676	.	transcript	0.0498144	0	-21.4505	1.4505e-12	1.26983e-10
Novel_002639	XLOC_025827	.	transcript	0	0.0753708	20.9121	5.09041e-12	3.75828e-10
Novel_002646	XLOC_025888	.	transcript	0	0.195764	21.3687	1.71491e-12	1.44309e-10
Novel_002662	XLOC_025937	.	transcript	0.770055	0	-24.785	2.61594e-16	3.1298e-13
Novel_002730	XLOC_026416	.	transcript	0.0993624	0	-21.5227	1.1962e-12	1.09122e-10
Novel_002734	XLOC_026439	.	transcript	0.596831	0.0001172	-10.0321	6.56219e-05	0.00350944
Novel_002749	XLOC_026498	.	transcript	1.65372	0	-25.7577	1.7225e-17	4.87113e-14
Novel_002767	XLOC_026615	.	transcript	0	0.666517	23.9112	2.77908e-15	1.47064e-12
Novel_002799	XLOC_026867	.	transcript	0	0.184366	20.875	5.55546e-12	4.07263e-10
Novel_002816	XLOC_027232	.	transcript	0.121151	0	-22.1499	2.59795e-13	3.45364e-11
Novel_002868	XLOC_027894	.	transcript	0	0.0792358	20.9988	4.1465e-12	3.12316e-10
Novel_002932	XLOC_028475	.	transcript	0.035394	0	-21.6287	9.39386e-13	8.96374e-11
Novel_002951	XLOC_028651	.	transcript	0.132535	0	-23.0893	2.40507e-14	6.25197e-12
Novel_002970	XLOC_028850	.	transcript	11.3559	1.80654	-2.65341	0.000932362	0.0392676
Novel_002996	XLOC_029256	.	transcript	0	0.0793382	21.92	4.49688e-13	5.12403e-11
Novel_003015	XLOC_029371	.	transcript	0.0809288	0	-22.8543	4.39571e-14	9.39994e-12
Novel_003032	XLOC_029568	.	transcript	0.045059	0	-21.4307	1.52118e-12	1.3181e-10
Novel_003062	XLOC_029741	.	transcript	0.566484	0	-21.6411	9.1138e-13	8.74733e-11
Novel_003099	XLOC_030027	.	transcript	0	0.0943796	21.9563	4.1133e-13	4.7744e-11
Novel_003104	XLOC_030035	.	transcript	0.0844278	0	-22.1639	2.50751e-13	3.36699e-11
Novel_003131	XLOC_030065	.	transcript	0	1.23984	24.4495	6.55064e-16	5.55744e-13
Novel_003178	XLOC_030139	.	transcript	0	0.0519514	20.6443	9.55202e-12	6.58356e-10
Novel_003196	XLOC_030358	.	transcript	0.105969	0	-22.7286	6.05619e-14	1.19235e-11
Novel_003197	XLOC_030358	.	transcript	0	0.217867	22.4448	1.21637e-13	1.98995e-11
Novel_003200	XLOC_030358	.	transcript	0.0420608	0	-21.3755	1.74007e-12	1.45769e-10
Novel_003259	XLOC_030904	.	transcript	0	0.112508	20.9878	4.25514e-12	3.19982e-10
Novel_003265	XLOC_030904	.	transcript	0.511903	0	-23.7572	4.20424e-15	1.9716e-12
Novel_003299	XLOC_031360	.	transcript	0	0.0435704	20.5943	1.07356e-11	7.31292e-10
Novel_003345	XLOC_031542	.	transcript	0.091224	0	-24.0809	1.77666e-15	1.09802e-12
Novel_003347	XLOC_031542	.	transcript	0.0724148	7.6e-06	-8.83306	1.77542e-06	0.000106209
Novel_003366	XLOC_031598	.	transcript	0	0.0737466	7.2554	2.16956e-05	0.00121895
Novel_003387	XLOC_031646	.	transcript	0	0.135545	22.0666	3.1344e-13	3.91307e-11
Novel_003414	XLOC_031843	.	transcript	0.0034426	0.191037	5.40544	0.001164	0.0474261
Novel_003431	XLOC_032032	.	transcript	0.334983	0	-22.4051	1.37217e-13	2.1704e-11
Novel_003445	XLOC_032101	.	transcript	0.107685	0	-22.9941	3.07234e-14	7.47054e-12
Novel_003447	XLOC_032104	.	transcript	0	0.397097	22.11	2.81568e-13	3.6699e-11
Novel_003515	XLOC_033435	.	transcript	0.623673	0.0001128	-8.51332	0.000465648	0.0215659
Novel_003546	XLOC_033695	.	transcript	0	0.0593946	22.2057	2.22096e-13	3.07971e-11
Novel_003556	XLOC_033896	.	transcript	0	0.0800804	5.39421	5.01478e-06	0.000294704
Novel_003563	XLOC_034142	.	transcript	0.04815	0	-21.3423	1.88341e-12	1.56792e-10
Novel_003569	XLOC_034202	.	transcript	0.0608158	0	-22.3486	1.57985e-13	2.41322e-11
Novel_003578	XLOC_034251	.	transcript	0	0.0949948	23.0305	2.76793e-14	6.8982e-12
Novel_003600	XLOC_034559	.	transcript	0.203119	0	-25.2298	7.65277e-17	1.40034e-13
Novel_003601	XLOC_034559	.	transcript	0.0470184	0	-25.4735	3.85906e-17	9.47724e-14
Novel_003607	XLOC_034559	.	transcript	0.121754	0	-26.9276	5.68659e-19	3.31677e-15
Novel_003610	XLOC_034559	.	transcript	0.0095684	0	-23.3192	1.32322e-14	4.2877e-12
Novel_003611	XLOC_034559	.	transcript	0	0.145193	24.9044	1.88011e-16	2.47121e-13
Novel_003666	XLOC_034916	.	transcript	0.608506	0.0500482	-3.66942	0.0010987	0.0452084
Novel_003667	XLOC_034924	.	transcript	0	0.240597	19.2099	2.28645e-10	1.45055e-08
Novel_003689	XLOC_034990	.	transcript	0.176716	0.0006818	-7.61562	0.000629379	0.0279957
Novel_003695	XLOC_035080	.	transcript	0	0.094115	21.2059	2.53357e-12	2.01567e-10
Novel_003716	XLOC_035382	.	transcript	0	0.0753788	22.3372	1.58997e-13	2.41322e-11
Novel_003717	XLOC_035382	.	transcript	0	0.082596	22.6513	7.24359e-14	1.34124e-11
Novel_003737	XLOC_035534	.	transcript	0.0303016	0	-21.2324	2.4524e-12	1.95944e-10
Novel_003743	XLOC_035534	.	transcript	0	0.13684	22.335	1.60975e-13	2.43477e-11
Novel_003795	XLOC_035801	.	transcript	0	0.300604	24.6298	4.00857e-16	3.97965e-13
Novel_003813	XLOC_035936	.	transcript	0.116049	0	-22.5017	1.07594e-13	1.83227e-11
Novel_003814	XLOC_035936	.	transcript	0.128411	0	-7.92318	0.000232573	0.0115509
Novel_003820	XLOC_035943	.	transcript	0.0792368	0.244239	1.59504	0.000984162	0.0412223
Novel_003825	XLOC_035982	.	transcript	0	0.207592	20.7887	6.62755e-12	4.77603e-10
Novel_003871	XLOC_036332	.	transcript	0.58372	0	-22.6231	7.91549e-14	1.41783e-11
Novel_003883	XLOC_036414	.	transcript	0	0.0694132	20.4782	1.4073e-11	9.38758e-10
Novel_003913	XLOC_036900	.	transcript	0.0326386	0	-21.3357	1.91632e-12	1.58964e-10
Novel_003914	XLOC_036900	.	transcript	0.062706	0	-21.6754	8.38077e-13	8.24815e-11
Novel_003956	XLOC_037173	.	transcript	0.474869	0.984366	1.03974	0.000224939	0.0111896
Novel_004059	XLOC_037720	.	transcript	0	0.16407	23.5196	7.80137e-15	3.07261e-12
Novel_004060	XLOC_037720	.	transcript	0	0.252691	24.1077	1.64565e-15	1.03071e-12
Novel_004099	XLOC_037960	.	transcript	0	0.274589	21.9159	4.54277e-13	5.13867e-11
Novel_004103	XLOC_038078	.	transcript	0	0.137661	23.1674	1.94759e-14	5.36145e-12
Novel_004122	XLOC_038199	.	transcript	0	0.171675	21.0379	3.77941e-12	2.86517e-10
Novel_004128	XLOC_038214	.	transcript	0.124364	0	-21.7289	7.35171e-13	7.51453e-11
Novel_004175	XLOC_038607	.	transcript	0	0.21796	22.1054	2.84775e-13	3.68085e-11
Novel_004197	XLOC_038821	.	transcript	0	0.127791	21.3483	1.80159e-12	1.50652e-10
Novel_004227	XLOC_038912	.	transcript	0.0006938	0.0867618	5.91584	0.000398061	0.0187521
Novel_004247	XLOC_039136	.	transcript	0	0.0279672	21.3922	1.62122e-12	1.38549e-10
Novel_004295	XLOC_039583	.	transcript	0	0.0838724	21.0442	3.72314e-12	2.82941e-10
Novel_004366	XLOC_040673	.	transcript	0.120138	0	-6.42091	0.000608781	0.0273034
Novel_004377	XLOC_040811	.	transcript	0.110812	0.0011588	-6.27711	4.21541e-06	0.000248509
Novel_004378	XLOC_040811	.	transcript	0.0635434	0.57425	3.14205	0.000110302	0.00573781
Novel_004392	XLOC_040857	.	transcript	0.0972298	0	-22.2182	2.19107e-13	3.06101e-11
Novel_004393	XLOC_040857	.	transcript	0	0.223243	22.2374	2.04496e-13	2.90914e-11
Novel_004400	XLOC_040871	.	transcript	0.0818112	0	-21.7563	6.86851e-13	7.12876e-11
Novel_004490	XLOC_042086	.	transcript	0.585449	0	-22.9762	3.21661e-14	7.68775e-12
Novel_004499	XLOC_042111	.	transcript	0	0.0662308	22.09	2.95776e-13	3.77082e-11
Novel_004531	XLOC_042288	.	transcript	0	0.450526	10.5387	1.44884e-09	9.10493e-08
Novel_004532	XLOC_042288	.	transcript	0	0.270547	9.81935	3.45907e-06	0.000205087
Novel_004552	XLOC_042591	.	transcript	0	0.230108	22.627	7.73512e-14	1.40166e-11
Novel_004576	XLOC_042811	.	transcript	0.039232	0	-22.3128	1.7296e-13	2.56206e-11
Novel_004587	XLOC_042822	.	transcript	0.068362	0	-21.3355	1.91415e-12	1.58926e-10
Novel_004606	XLOC_042968	.	transcript	0	0.044077	20.6265	9.95814e-12	6.83319e-10
Novel_004610	XLOC_043101	.	transcript	0.031087	0.464778	3.80638	0.000380976	0.01802
Novel_004611	XLOC_043101	.	transcript	0.192684	0	-23.4062	1.05719e-14	3.60353e-12
Novel_004612	XLOC_043101	.	transcript	0	0.0754934	21.4744	1.3298e-12	1.18642e-10
Novel_004613	XLOC_043101	.	transcript	0	0.0752102	21.4744	1.3298e-12	1.18642e-10
Novel_004617	XLOC_043101	.	transcript	0	0.0541334	21.1	3.26046e-12	2.52299e-10
Novel_004619	XLOC_043101	.	transcript	0	0.238945	22.8664	4.20411e-14	9.13243e-12
Novel_004621	XLOC_043101	.	transcript	0	0.0510084	21.0679	3.51895e-12	2.70062e-10
Novel_004622	XLOC_043101	.	transcript	0	0.047493	20.8754	5.55173e-12	4.07263e-10
Novel_004702	XLOC_043491	.	transcript	0.0190962	0	-21.4592	1.42021e-12	1.24995e-10
Novel_004739	XLOC_044190	.	transcript	0	0.126798	22.3337	1.61517e-13	2.43901e-11
Novel_004740	XLOC_044190	.	transcript	0	0.236734	23.155	2.01006e-14	5.46888e-12
Novel_004742	XLOC_044190	.	transcript	0.249186	0.0003164	-8.25095	0.000985182	0.0412252
Novel_004745	XLOC_044190	.	transcript	0.162659	0.002185	-6.00753	4.65254e-05	0.00253021
Novel_004747	XLOC_044190	.	transcript	0.0377912	0	-22.1208	2.79176e-13	3.64891e-11
Novel_004749	XLOC_044190	.	transcript	0.0559964	0.354276	2.64478	0.00117989	0.0479362
Novel_004763	XLOC_044231	.	transcript	0.045761	0	-21.765	6.72799e-13	7.02315e-11
Novel_004766	XLOC_044231	.	transcript	0	0.056303	8.01878	1.24339e-05	0.000710135
Novel_004812	XLOC_044579	.	transcript	0.380354	0	-21.6898	8.08928e-13	8.05665e-11
Novel_004817	XLOC_044779	.	transcript	0.0967952	0	-21.6019	1.00322e-12	9.42827e-11
Novel_004835	XLOC_045130	.	transcript	0.0338282	0	-5.51616	0.000607665	0.0272768
Novel_004867	XLOC_045341	.	transcript	0.930027	0.105691	-3.11822	0.000167517	0.00848238
Novel_004931	XLOC_045912	.	transcript	0	0.268494	21.8628	5.17446e-13	5.61541e-11
Novel_005022	XLOC_046760	.	transcript	0.169457	0	-23.3058	1.36032e-14	4.34754e-12
Novel_005052	XLOC_047267	.	transcript	0	0.106557	20.8342	6.11653e-12	4.44207e-10
Novel_005055	XLOC_047391	.	transcript	0.0058712	0.221496	5.12117	2.52162e-06	0.000150462
Novel_005074	XLOC_047709	.	transcript	0.081524	0	-22.3732	1.48656e-13	2.31601e-11
Novel_005095	XLOC_047902	.	transcript	0.054517	0	-22.1604	2.5302e-13	3.38771e-11
Novel_005127	XLOC_048516	.	transcript	0.0306972	0	-21.1624	2.8537e-12	2.23604e-10
Novel_005171	XLOC_049171	.	transcript	0.219635	0.0048816	-5.44267	3.65517e-05	0.00201958
Novel_005178	XLOC_049171	.	transcript	0.176333	0	-24.6237	4.09053e-16	4.01828e-13
Novel_005181	XLOC_049171	.	transcript	0.177458	0	-24.6164	4.17247e-16	4.05607e-13
Novel_005209	XLOC_049426	.	transcript	0.135173	0	-23.179	1.89118e-14	5.22951e-12
Novel_005269	XLOC_049932	.	transcript	0.0523868	0	-21.7926	6.28069e-13	6.66053e-11
Novel_005277	XLOC_049957	.	transcript	0.170772	0	-22.4215	1.31657e-13	2.11472e-11
Novel_005294	XLOC_050053	.	transcript	0	0.0951036	26.584	1.5706e-18	7.13676e-15
Novel_005330	XLOC_050468	.	transcript	0.235228	0.472558	0.946994	0.000741776	0.032271
Novel_005342	XLOC_050494	.	transcript	0.000479	0.0880824	6.43862	5.10262e-05	0.00276692
Novel_005356	XLOC_050560	.	transcript	0	0.113717	21.0778	3.43786e-12	2.6471e-10
Novel_005357	XLOC_050560	.	transcript	0	0.0896696	20.8123	6.44165e-12	4.66006e-10
Novel_005410	XLOC_051171	.	transcript	0.0618032	0	-22.6304	7.77188e-14	1.40206e-11
Novel_005471	XLOC_051461	.	transcript	0.0061122	0.178703	4.36883	0.0011209	0.0459019
Novel_005479	XLOC_051575	.	transcript	0	0.122595	21.1039	3.23009e-12	2.50156e-10
Novel_005480	XLOC_051575	.	transcript	0.148145	0	-22.0989	2.94837e-13	3.76915e-11
Novel_005519	XLOC_052116	.	transcript	0	0.0950388	20.7652	7.1936e-12	5.11288e-10
Novel_005533	XLOC_052310	.	transcript	1.23944	0	-24.5347	5.21559e-16	4.63552e-13
Novel_005573	XLOC_052486	.	transcript	0	0.457302	8.89775	0.000349817	0.0167499
Novel_005574	XLOC_052486	.	transcript	0.161892	0	-21.7131	7.48508e-13	7.57617e-11
Novel_005588	XLOC_052556	.	transcript	0.0543234	0	-21.7308	7.30805e-13	7.4863e-11
Novel_005600	XLOC_052697	.	transcript	0	0.278275	24.1799	1.01407e-19	8.60319e-16
Novel_005623	XLOC_052829	.	transcript	0.305882	0	-24.3293	9.10644e-16	6.89206e-13
Novel_005652	XLOC_052875	.	transcript	0	0.191475	22.8958	3.91019e-14	8.75077e-12
Novel_005661	XLOC_052896	.	transcript	0.862559	0	-24.167	1.41024e-15	9.20327e-13
Novel_005725	XLOC_053144	.	transcript	0.475501	0.694274	0.517366	0.000675871	0.0297658
Novel_005726	XLOC_053144	.	transcript	0.118584	0	-7.61837	6.80675e-06	0.000396269
Novel_005728	XLOC_053176	.	transcript	0	0.0852872	22.1072	2.83519e-13	3.67296e-11
Novel_005744	XLOC_053410	.	transcript	0	0.0663888	20.6392	9.6657e-12	6.65208e-10
Novel_005780	XLOC_053526	.	transcript	0	0.155851	22.5769	8.77631e-14	1.53375e-11
Novel_005799	XLOC_053805	.	transcript	0	0.176595	23.2447	1.59516e-14	4.83325e-12
Novel_005816	XLOC_054059	.	transcript	0	0.13006	21.7171	7.38546e-13	7.53253e-11
Novel_005928	XLOC_055613	.	transcript	0.0334216	0	-21.9478	4.21377e-13	4.85479e-11
Novel_005930	XLOC_055613	.	transcript	0	0.0392278	20.7359	7.44713e-12	5.277e-10
Novel_005956	XLOC_055801	.	transcript	0.0432222	0	-21.6019	1.00322e-12	9.42827e-11
Novel_005972	XLOC_056139	.	transcript	0	0.188678	8.72072	0.000788863	0.0339411
Novel_006050	XLOC_056743	.	transcript	0	0.0933666	21.4101	1.5528e-12	1.33681e-10
Novel_006112	XLOC_057112	.	transcript	0	0.0363644	21.0401	3.74343e-12	2.84019e-10
Novel_006122	XLOC_057225	.	transcript	0.299334	1.81157	2.5275	0.000539802	0.0245734
Novel_006139	XLOC_057411	.	transcript	0	0.19141	9.11582	0.00116479	0.0474261
Novel_006146	XLOC_057617	.	transcript	0	0.187025	22.0511	3.2565e-13	4.01457e-11
Novel_006172	XLOC_057787	.	transcript	0	0.106417	22.7858	5.1737e-14	1.05882e-11
Novel_006200	XLOC_058145	.	transcript	0.00351	0.0674288	4.10168	0.000114891	0.00596652
Novel_006216	XLOC_058207	.	transcript	0.0035168	0.310802	6.37304	1.08767e-05	0.000622724
Novel_006254	XLOC_058475	.	transcript	0	0.0564394	20.531	1.24444e-11	8.39114e-10
Novel_006274	XLOC_058624	.	transcript	0	0.0876332	20.8434	5.98593e-12	4.3608e-10
Novel_006286	XLOC_058643	.	transcript	0	0.217238	23.9724	2.35499e-15	1.34007e-12
Novel_006321	XLOC_058728	.	transcript	0	0.0781724	20.4791	1.40413e-11	9.3833e-10
Novel_006323	XLOC_058728	.	transcript	0.460145	0.259883	-0.862409	0.000493317	0.0226897
Novel_006326	XLOC_058741	.	transcript	0.178308	0	-22.2221	2.16964e-13	3.04932e-11
Novel_006328	XLOC_058743	.	transcript	0.10214	0	-7.47038	1.05276e-05	0.000603845
Novel_006348	XLOC_058853	.	transcript	0	0.0654478	20.9052	5.17402e-12	3.80796e-10
Novel_006356	XLOC_058893	.	transcript	0.095463	0	-23.2103	1.75937e-14	5.02899e-12
Novel_006369	XLOC_058967	.	transcript	0.0689834	0	-21.9988	3.74781e-13	4.50133e-11
Novel_006370	XLOC_058967	.	transcript	0.036444	0	-21.4105	1.59839e-12	1.36974e-10
Novel_006389	XLOC_059011	.	transcript	0	0.428165	23.4011	1.06292e-14	3.60705e-12
Novel_006400	XLOC_059011	.	transcript	0.0218784	2e-05	-5.54809	0.000347196	0.016633
Novel_006401	XLOC_059011	.	transcript	0	0.0820378	20.7177	8.04259e-12	5.66026e-10
Novel_006424	XLOC_059189	.	transcript	0.017753	0.37383	4.07793	0.000941986	0.0395804
Novel_006482	XLOC_059474	.	transcript	0	0.087184	21.8817	4.89229e-13	5.43977e-11
Novel_006591	XLOC_061073	.	transcript	0	0.116974	21.6579	8.52993e-13	8.34413e-11
Novel_006613	XLOC_061264	.	transcript	0.08429	0	-21.8962	4.87079e-13	5.43966e-11
Novel_006621	XLOC_061384	.	transcript	0.268589	0	-23.0538	2.63531e-14	6.65428e-12
Novel_006623	XLOC_061384	.	transcript	0	0.238358	21.7746	6.41528e-13	6.76483e-11
Novel_006629	XLOC_061410	.	transcript	0	0.0861438	5.53286	0.000733088	0.0319539
Novel_006659	XLOC_061825	.	transcript	0.0096302	0.158579	3.96805	1.63941e-05	0.000930612
Novel_006697	XLOC_061963	.	transcript	0	0.105789	22.1899	2.29359e-13	3.13845e-11
Novel_006714	XLOC_062353	.	transcript	0	0.178031	21.5351	1.14865e-12	1.05506e-10
Novel_006716	XLOC_062353	.	transcript	0	0.0988566	20.871	5.59564e-12	4.0967e-10
Novel_006828	XLOC_063474	.	transcript	0	0.0882592	22.012	3.57856e-13	4.33885e-11
Novel_006840	XLOC_063595	.	transcript	0.094365	0	-23.912	2.78377e-15	1.47064e-12
Novel_006895	XLOC_063909	.	transcript	0.174507	0	-24.1034	1.67268e-15	1.04065e-12
Novel_006901	XLOC_063909	.	transcript	0.0001674	0.174528	9.29428	0.000156034	0.0079397
Novel_006906	XLOC_063909	.	transcript	0.161967	0.000597	-7.68577	0.000499666	0.0229252
Novel_006966	XLOC_064544	.	transcript	0	0.0483682	21.6696	8.28919e-13	8.18586e-11
Novel_007084	XLOC_066045	.	transcript	0.182118	0	-7.88362	8.12322e-06	0.000469687
Novel_007142	XLOC_066373	.	transcript	0.0008278	0.0711714	6.04454	0.00102069	0.0425618
Novel_007173	XLOC_066633	.	transcript	0.0358434	0.485534	3.75935	1.16505e-06	7.05092e-05
Novel_007177	XLOC_066641	.	transcript	0.0217676	0.203427	3.12746	9.95257e-06	0.000571952
Novel_007226	XLOC_067109	.	transcript	0	0.063185	20.8203	6.31702e-12	4.577e-10
Novel_007253	XLOC_067451	.	transcript	0	0.0312924	20.9627	4.51622e-12	3.36095e-10
Novel_007282	XLOC_067636	.	transcript	0.116936	0	-21.4953	1.30064e-12	1.1671e-10
Novel_007348	XLOC_068172	.	transcript	0.118466	0	-23.1179	2.23355e-14	5.96233e-12
Novel_007386	XLOC_068263	.	transcript	0.0516384	0	-22.0044	3.72775e-13	4.483e-11
Novel_007392	XLOC_068275	.	transcript	0	0.990071	24.7249	3.09045e-16	3.47478e-13
Novel_007406	XLOC_068394	.	transcript	0	0.179774	21.9563	4.11305e-13	4.7744e-11
Novel_007408	XLOC_068394	.	transcript	0	0.055514	20.8897	5.3672e-12	3.94703e-10
Novel_007444	XLOC_069371	.	transcript	0	0.130056	23.6195	6.00509e-15	2.57067e-12
Novel_007445	XLOC_069371	.	transcript	0.25941	0	-25.1936	8.46793e-17	1.49103e-13
Novel_007447	XLOC_069371	.	transcript	0.150637	0.0004794	-8.26963	2.22604e-07	1.3685e-05
Novel_007469	XLOC_069624	.	transcript	0.0097222	0	-21.5548	1.12529e-12	1.03975e-10
Novel_007472	XLOC_069624	.	transcript	0.050876	0	-22.8415	4.54258e-14	9.56935e-12
Novel_007476	XLOC_069624	.	transcript	0.0325438	0	-23.2484	1.59362e-14	4.83325e-12
Novel_007479	XLOC_069624	.	transcript	0	0.192522	24.6852	3.44533e-16	3.69569e-13
Novel_007480	XLOC_069624	.	transcript	0	0.102366	23.9765	2.33592e-15	1.34007e-12
Novel_007486	XLOC_069897	.	transcript	0.368412	0	-9.17198	0.000239901	0.0118833
Novel_007589	XLOC_071279	.	transcript	0.133963	0.323386	1.23868	0.000818009	0.0350176
Novel_007616	XLOC_071689	.	transcript	0	0.117613	21.7912	6.16483e-13	6.55255e-11
Novel_007635	XLOC_071730	.	transcript	0	0.0523522	20.6145	1.02417e-11	6.99177e-10
Novel_007641	XLOC_071779	.	transcript	0	0.074272	21.3708	1.70693e-12	1.43767e-10
Novel_007642	XLOC_071779	.	transcript	0	0.083527	21.6624	8.43634e-13	8.28549e-11
Novel_007665	XLOC_071949	.	transcript	0	0.181293	8.94154	0.000376393	0.0178666
Novel_007702	XLOC_072193	.	transcript	0.0810436	0	-21.5436	1.15634e-12	1.06004e-10
Novel_007742	XLOC_072578	.	transcript	0	0.03753	20.8715	5.60145e-12	4.0967e-10
Novel_007793	XLOC_073278	.	transcript	0.569654	0.0102574	-5.78502	2.37281e-05	0.00132994
Novel_007808	XLOC_073327	.	transcript	0.117906	0	-21.4003	1.63878e-12	1.39486e-10
Novel_007813	XLOC_073328	.	transcript	0	0.240109	8.69517	3.74455e-09	2.34844e-07
Novel_007874	XLOC_073504	.	transcript	0.0981422	0.295886	1.48045	0.0011478	0.046816
Novel_007882	XLOC_073530	.	transcript	0.0927234	0	-22.7736	5.3501e-14	1.08776e-11
Novel_007884	XLOC_073530	.	transcript	0	0.309228	23.4658	8.94396e-15	3.28794e-12
Novel_007952	XLOC_073747	.	transcript	0.085817	0	-22.2161	2.20269e-13	3.06805e-11
Novel_008021	XLOC_074125	.	transcript	0.0004828	0.288316	8.93641	0.000250277	0.0123578
Novel_008065	XLOC_074346	.	transcript	0.109568	0	-24.217	1.23297e-15	8.33791e-13
Novel_008072	XLOC_074399	.	transcript	0.268199	0.0072446	-5.29081	8.68686e-06	0.000501345
Novel_008086	XLOC_074452	.	transcript	0	0.0779362	21.98	3.8804e-13	4.57808e-11
Novel_008120	XLOC_074662	.	transcript	0.0919358	0	-21.9246	4.53935e-13	5.13867e-11
Novel_008158	XLOC_076190	.	transcript	0.466321	0.206557	-1.20198	0.000105482	0.00550241
Novel_008217	XLOC_078407	.	transcript	0	0.02639	20.986	4.27375e-12	3.20865e-10
Novel_008246	XLOC_079143	.	transcript	0	0.194834	21.8788	4.9745e-13	5.48418e-11
Novel_008258	XLOC_079243	.	transcript	0.122127	0.217705	0.800179	0.000619167	0.0276336
Novel_008282	XLOC_079327	.	transcript	0.002327	0.199318	5.895	0.000227973	0.0113345
Novel_008287	XLOC_079488	.	transcript	0	0.264034	22.8407	4.49906e-14	9.54231e-12
Novel_008312	XLOC_079755	.	transcript	0	0.522828	7.46295	9.79806e-06	0.000563733
Novel_008336	XLOC_079782	.	transcript	59.034	0.0360836	-10.8571	0.000178592	0.00900895
Novel_008339	XLOC_079795	.	transcript	0	0.0984664	21.5608	1.07945e-12	1.00535e-10
Novel_008445	XLOC_080487	.	transcript	0.133517	0	-7.29771	0.000295927	0.0143761
Novel_008458	XLOC_080746	.	transcript	0.0938348	0	-23.0194	2.87934e-14	7.08985e-12
Novel_008484	XLOC_081661	.	transcript	0.268624	0	-9.21075	0.00026101	0.0128402
Novel_008496	XLOC_081675	.	transcript	0.081334	0	-22.6589	7.22924e-14	1.34124e-11
Novel_008503	XLOC_081675	.	transcript	0.0797058	0	-22.4084	1.34031e-13	2.13447e-11
Novel_008514	XLOC_081822	.	transcript	0.153748	0.0667828	-1.22903	0.000837705	0.035795
Novel_008571	XLOC_082087	.	transcript	0.100578	0	-21.3262	1.95765e-12	1.61674e-10
Novel_008583	XLOC_082177	.	transcript	0.119554	0	-21.3948	1.64828e-12	1.39964e-10
Novel_008594	XLOC_082177	.	transcript	0	0.0338792	20.6563	9.28576e-12	6.42853e-10
Novel_008624	XLOC_082286	.	transcript	0.389347	0	-8.87292	0.000390705	0.0184241
Novel_008659	XLOC_082398	.	transcript	0.0247004	0	-21.177	2.80437e-12	2.2048e-10
Novel_008660	XLOC_082398	.	transcript	0.0553592	0	-22.4597	1.19585e-13	1.96823e-11
Novel_008662	XLOC_082401	.	transcript	0.161226	0	-21.6408	9.1202e-13	8.74733e-11
Novel_008735	XLOC_082818	.	transcript	0.142504	0	-23.2597	1.54756e-14	4.71965e-12
Novel_008852	XLOC_083298	.	transcript	0	0.103743	20.9052	5.17402e-12	3.80796e-10
Novel_008941	XLOC_084071	.	transcript	0.045334	0	-22.9123	3.79005e-14	8.54376e-12
Novel_008976	XLOC_084683	.	transcript	0	0.243177	21.7609	6.63777e-13	6.94316e-11
Novel_008977	XLOC_084683	.	transcript	0.0925516	0	-21.8794	5.06922e-13	5.53946e-11
Novel_008979	XLOC_084683	.	transcript	0.128694	0	-21.9478	4.21377e-13	4.85479e-11
Novel_009033	XLOC_085790	.	transcript	0	0.0997672	20.6511	9.10358e-12	6.31646e-10
Novel_009051	XLOC_085892	.	transcript	0.348224	0	-23.4059	1.05802e-14	3.60353e-12
Novel_009075	XLOC_086165	.	transcript	0.001061	0.09378	5.54012	0.00049422	0.02272
Novel_009085	XLOC_086165	.	transcript	0.0005078	0.187405	7.68139	1.35414e-05	0.000771497
Novel_009182	XLOC_087360	.	transcript	0	0.794815	23.8706	3.08433e-15	1.55587e-12
Novel_009231	XLOC_087598	.	transcript	0	0.0842698	19.7178	7.44662e-11	4.75982e-09
Novel_009240	XLOC_087759	.	transcript	0.191719	0.001958	-6.43485	0.000243863	0.0120475
Novel_009265	XLOC_087935	.	transcript	0.0001762	0.148016	8.23058	1.44443e-06	8.68539e-05
Novel_009268	XLOC_087935	.	transcript	0.0519144	0	-22.1523	2.58207e-13	3.43743e-11
Novel_009304	XLOC_088417	.	transcript	0.641721	0	-23.5158	7.93604e-15	3.09877e-12
Novel_009327	XLOC_088828	.	transcript	0.173082	0.777653	2.11355	1.5168e-17	4.56615e-14
Novel_009331	XLOC_088828	.	transcript	0.0020682	0.138195	5.5333	4.02391e-10	2.54073e-08
Novel_009345	XLOC_088966	.	transcript	0.234415	0	-9.03687	0.000598568	0.0269073
Novel_009360	XLOC_089221	.	transcript	0.087233	0	-22.4505	1.22397e-13	1.98995e-11
Novel_009401	XLOC_089793	.	transcript	4.24372	0.0478272	-6.43296	1.98111e-05	0.00111711
Novel_009408	XLOC_089913	.	transcript	0	0.0518498	21.9	4.72154e-13	5.29595e-11
Novel_009436	XLOC_090411	.	transcript	0	0.258015	8.55371	0.000589336	0.0265819
Novel_009471	XLOC_090812	.	transcript	0	0.337799	21.4588	1.38106e-12	1.2228e-10
Novel_009490	XLOC_090991	.	transcript	0	0.0252348	20.7923	6.75181e-12	4.84687e-10
Novel_009503	XLOC_091074	.	transcript	0.186731	0	-9.22389	0.000288584	0.014034
Novel_009504	XLOC_091074	.	transcript	0	0.0326108	20.9761	4.37571e-12	3.27466e-10
Novel_009530	XLOC_091371	.	transcript	0	0.0679262	22.3615	1.50673e-13	2.33962e-11
Novel_009535	XLOC_091589	.	transcript	0.001136	0.138738	6.86868	0.000104581	0.00546153
Novel_009549	XLOC_091755	.	transcript	0.128657	0	-22.4957	1.09213e-13	1.85276e-11
Novel_009551	XLOC_091755	.	transcript	0.134145	0	-22.7024	6.47367e-14	1.24564e-11
Novel_009561	XLOC_092026	.	transcript	0	0.0506566	21.0527	3.6494e-12	2.78927e-10
Novel_009593	XLOC_092195	.	transcript	0.0408522	0	-22.1906	2.34702e-13	3.18819e-11
Novel_009606	XLOC_092330	.	transcript	0.044479	0	-22.1836	2.38865e-13	3.23063e-11
Novel_009614	XLOC_092455	.	transcript	0	0.078088	20.2835	2.13469e-11	1.38824e-09
Novel_009637	XLOC_092468	.	transcript	0.088765	0	-21.4687	1.38784e-12	1.22532e-10
Novel_009705	XLOC_092990	.	transcript	0	0.0930884	20.7248	7.63905e-12	5.40069e-10
Novel_009707	XLOC_092990	.	transcript	0	0.189923	23.2992	1.3852e-14	4.39692e-12
Novel_009709	XLOC_092990	.	transcript	0.18481	0	-22.6014	8.20612e-14	1.45315e-11
Novel_009745	XLOC_093246	.	transcript	0	0.117413	7.20267	0.000376699	0.017872
Novel_009747	XLOC_093257	.	transcript	0	0.135773	20.2402	2.34864e-11	1.51577e-09
Novel_009770	XLOC_093368	.	transcript	0.156846	0	-23.9408	2.57828e-15	1.4322e-12
Novel_009814	XLOC_093776	.	transcript	0	0.140976	22.0733	3.08276e-13	3.86269e-11
Novel_009817	XLOC_093782	.	transcript	0	0.032999	21.6809	8.06535e-13	8.05665e-11
Novel_009836	XLOC_093907	.	transcript	0.0003574	0.114926	7.22679	3.04406e-05	0.00169498
Novel_009850	XLOC_094035	.	transcript	0.0838614	0	-22.6391	7.59988e-14	1.38523e-11
Novel_009857	XLOC_094042	.	transcript	0.161743	0	-8.88566	0.000356427	0.0170228
Novel_009902	XLOC_094691	.	transcript	0.0593362	0.223042	1.87823	7.25418e-06	0.000421266
Novel_009906	XLOC_094720	.	transcript	3.96e-05	0.234312	6.70951	3.86404e-05	0.00212398
Novel_009938	XLOC_094965	.	transcript	0	1.45373	24.188	1.3266e-15	8.78022e-13
Novel_009967	XLOC_095422	.	transcript	0.132432	0	-22.8095	4.92874e-14	1.02441e-11
Novel_009968	XLOC_095422	.	transcript	0.0676468	0	-21.2471	2.37085e-12	1.89916e-10
Novel_009977	XLOC_095524	.	transcript	0	0.13386	21.3443	1.81922e-12	1.51991e-10
Novel_010029	XLOC_095860	.	transcript	0	0.0625968	22.7623	5.49233e-14	1.10703e-11
Novel_010030	XLOC_095860	.	transcript	0.0844612	0	-8.99345	0.00035277	0.0168567
Novel_010057	XLOC_096655	.	transcript	0.0452452	0	-21.664	8.61779e-13	8.40365e-11
Novel_010099	XLOC_097598	.	transcript	0.0786494	0	-21.4872	1.32671e-12	1.18593e-10
Novel_010140	XLOC_097911	.	transcript	0	0.0914116	22.9977	3.013e-14	7.38004e-12
Novel_010173	XLOC_098372	.	transcript	0.315297	0	-23.3901	1.10256e-14	3.728e-12
Novel_010202	XLOC_098450	.	transcript	0	0.0825494	24.5991	4.36022e-16	4.15209e-13
Novel_010217	XLOC_098582	.	transcript	0.0293086	0	-21.4872	1.32671e-12	1.18593e-10
Novel_010231	XLOC_098774	.	transcript	0.0820384	0	-23.9904	2.26251e-15	1.31144e-12
Novel_010253	XLOC_098990	.	transcript	0	0.0402734	22.1687	2.43124e-13	3.28347e-11
Novel_010254	XLOC_098990	.	transcript	0	0.139959	23.7634	4.10933e-15	1.94658e-12
Novel_010256	XLOC_098990	.	transcript	0.145739	0	-23.3309	1.27138e-14	4.16993e-12
Novel_010268	XLOC_099008	.	transcript	0.0519556	0	-9.05042	0.000375506	0.0178427
Novel_010272	XLOC_099008	.	transcript	0.473775	0.0066058	-6.03534	0.000269719	0.0131784
Novel_010273	XLOC_099008	.	transcript	0	0.226497	24.2624	1.08608e-15	7.62068e-13
Novel_010287	XLOC_099071	.	transcript	0.056903	0	-22.0916	3.00286e-13	3.80234e-11
Novel_010293	XLOC_099178	.	transcript	0	0.156205	22.4886	1.09591e-13	1.85276e-11
Novel_010316	XLOC_099399	.	transcript	0.0049052	0.116639	4.49419	0.000775512	0.0334747
Novel_010336	XLOC_099448	.	transcript	0	0.198256	22.1487	2.55807e-13	3.41522e-11
Novel_010338	XLOC_099448	.	transcript	0	0.0798934	21.4281	1.48715e-12	1.29584e-10
Novel_010342	XLOC_099448	.	transcript	0	0.111509	21.2836	2.10402e-12	1.71936e-10
Novel_010375	XLOC_100024	.	transcript	0.0407618	0	-21.5371	1.15545e-12	1.06004e-10
Novel_010379	XLOC_100111	.	transcript	0.102901	0	-22.1386	2.67059e-13	3.53116e-11
Novel_010394	XLOC_100593	.	transcript	0.0210372	0	-21.4492	1.45506e-12	1.27263e-10
Novel_010425	XLOC_100924	.	transcript	0	0.145334	20.5541	1.17878e-11	7.96569e-10
Novel_010481	XLOC_101529	.	transcript	0	0.194219	21.501	1.24713e-12	1.12604e-10
Novel_010482	XLOC_101529	.	transcript	0.231439	0	-22.7612	5.5735e-14	1.11856e-11
Novel_010550	XLOC_102698	.	transcript	0	0.0636326	22.9304	3.57905e-14	8.26744e-12
Novel_010590	XLOC_103088	.	transcript	0	0.0707152	21.5625	1.07502e-12	1.00223e-10
Novel_010603	XLOC_103205	.	transcript	0	0.0512012	20.7042	8.30157e-12	5.81621e-10
Novel_010644	XLOC_103506	.	transcript	0	0.0472842	22.579	8.72475e-14	1.53047e-11
Novel_010650	XLOC_103506	.	transcript	0	0.128115	22.476	1.12338e-13	1.8816e-11
Novel_010661	XLOC_103645	.	transcript	0	0.21178	23.1086	2.26337e-14	5.98073e-12
Novel_010664	XLOC_103651	.	transcript	0	0.209128	20.7652	7.1936e-12	5.11288e-10
Novel_010681	XLOC_103760	.	transcript	0.0002654	0.20059	7.62747	2.33684e-13	3.17899e-11
Novel_010684	XLOC_103765	.	transcript	0.25003	0	-24.59	4.48548e-16	4.20864e-13
Novel_010702	XLOC_103957	.	transcript	0	0.110887	8.14619	0.00114598	0.0467623
Novel_010710	XLOC_103958	.	transcript	0.0774094	0	-22.8419	4.53704e-14	9.56935e-12
Novel_010712	XLOC_103958	.	transcript	0	0.10532	22.6537	7.23005e-14	1.34124e-11
Novel_010751	XLOC_104158	.	transcript	0.03739	0	-23.5454	7.34498e-15	2.92926e-12
Novel_010757	XLOC_104158	.	transcript	0.0764898	0	-24.696	3.35575e-16	3.64146e-13
Novel_010760	XLOC_104158	.	transcript	0.0655642	0	-24.1604	3.67085e-19	2.46155e-15
Novel_010763	XLOC_104158	.	transcript	0.0265552	0	-22.4084	1.34031e-13	2.13447e-11
Novel_010818	XLOC_105033	.	transcript	0.0507646	0	-21.9192	4.60214e-13	5.18697e-11
Novel_010868	XLOC_105291	.	transcript	0.065284	0.0008862	-5.51122	0.000129268	0.00666864
Novel_010911	XLOC_105430	.	transcript	0.0585928	0	-22.6647	7.1237e-14	1.33762e-11
Novel_011009	XLOC_106244	.	transcript	0.0189742	0	-21.3798	1.72178e-12	1.44756e-10
Novel_011014	XLOC_106333	.	transcript	0.0071218	0.178798	4.44037	8.37395e-05	0.00443767
Novel_011035	XLOC_106513	.	transcript	0	0.164605	20.2555	2.26693e-11	1.47015e-09
Novel_011067	XLOC_106583	.	transcript	0.0050778	0.114126	4.39051	0.000921625	0.0389176
Novel_011095	XLOC_106753	.	transcript	0.225698	0	-23.1817	1.89406e-14	5.22951e-12
Novel_011119	XLOC_106971	.	transcript	0.0729782	0	-23.5122	8.01219e-15	3.10255e-12
Novel_011120	XLOC_106971	.	transcript	0.100843	0	-9.22933	0.000276435	0.0134783
Novel_011123	XLOC_106971	.	transcript	0.0158474	0	-21.527	1.20391e-12	1.09611e-10
Novel_011125	XLOC_106971	.	transcript	0.084694	0	-23.695	4.9544e-15	2.24444e-12
Novel_011127	XLOC_106971	.	transcript	0	0.0984466	23.2334	1.64264e-14	4.85109e-12
Novel_011136	XLOC_107234	.	transcript	0.0232156	0	-21.455	1.43459e-12	1.25826e-10
Novel_011208	XLOC_108218	.	transcript	0.118905	0.0048628	-4.5299	0.000677072	0.0298046
Novel_011282	XLOC_108439	.	transcript	0.265816	0	-23.5606	1.84298e-16	2.45701e-13
Novel_011295	XLOC_108501	.	transcript	0.0283322	0	-21.664	8.61779e-13	8.40365e-11
Novel_011335	XLOC_108878	.	transcript	0.115032	0	-7.08418	2.05888e-05	0.00115886
Novel_011338	XLOC_108885	.	transcript	0	0.0854288	21.2015	2.56035e-12	2.03176e-10
Novel_011363	XLOC_109453	.	transcript	0	0.117839	20.7318	7.78038e-12	5.48814e-10
Novel_011365	XLOC_109453	.	transcript	0	0.174226	21.0943	3.30001e-12	2.54937e-10
Novel_011379	XLOC_109565	.	transcript	0	0.079074	21.3212	1.92293e-12	1.59371e-10
Novel_011396	XLOC_109690	.	transcript	0.243068	0.0034742	-6.20725	0.000569039	0.0257661
Novel_011399	XLOC_109690	.	transcript	0	0.158332	23.1092	2.26294e-14	5.98073e-12
Novel_011406	XLOC_109987	.	transcript	0.112545	0	-22.9661	3.30108e-14	7.77938e-12
Novel_011422	XLOC_110119	.	transcript	0.0536512	3.6e-06	-7.24076	0.000841008	0.0359197
Novel_011431	XLOC_110221	.	transcript	0.0670654	0	-22.3473	1.5864e-13	2.41322e-11
Novel_011461	XLOC_110303	.	transcript	0	0.111037	21.6748	8.18698e-13	8.11929e-11
Novel_011478	XLOC_110448	.	transcript	0.0738836	0	-22.3473	1.5864e-13	2.41322e-11
Novel_011575	XLOC_111586	.	transcript	0	0.146015	21.775	6.36571e-13	6.74303e-11
Novel_011603	XLOC_111997	.	transcript	0	0.125204	21.9919	3.7681e-13	4.51408e-11
Novel_011610	XLOC_112142	.	transcript	0	0.112269	21.8252	5.67221e-13	6.07044e-11
Novel_011653	XLOC_112852	.	transcript	0	0.116726	22.3817	1.4234e-13	2.24004e-11
Novel_011697	XLOC_113501	.	transcript	0.0803438	0	-22.1745	2.44335e-13	3.29506e-11
Novel_011717	XLOC_113695	.	transcript	0.0425926	0	-21.6507	8.90188e-13	8.59981e-11
Novel_011730	XLOC_113781	.	transcript	0.200001	0	-22.6374	7.63396e-14	1.38602e-11
Novel_011759	XLOC_113833	.	transcript	0	0.453609	9.12229	0.000276842	0.0134911
Novel_011784	XLOC_113964	.	transcript	0.0687016	0	-21.9651	4.10913e-13	4.7744e-11
Novel_011797	XLOC_114233	.	transcript	0	0.0529366	21.8677	5.11115e-13	5.57874e-11
Novel_011800	XLOC_114233	.	transcript	0	0.0875424	22.2451	2.00153e-13	2.87807e-11
Novel_011839	XLOC_114371	.	transcript	0.0031578	0.319737	6.36826	0.000237239	0.0117702
Novel_011843	XLOC_114381	.	transcript	0	0.0488728	21.9159	4.54277e-13	5.13867e-11
Novel_011850	XLOC_114421	.	transcript	0	0.144311	20.6806	8.77261e-12	6.10954e-10
Novel_011858	XLOC_114473	.	transcript	0.0269998	0	-21.0797	3.4251e-12	2.63945e-10
Novel_011910	XLOC_115061	.	transcript	0.0750438	0	-21.8814	5.05182e-13	5.53946e-11
Novel_011920	XLOC_115275	.	transcript	0	0.0942742	20.9761	4.37571e-12	3.27466e-10
Novel_011932	XLOC_115446	.	transcript	0.0004122	0.0134542	4.48487	0.000623175	0.0277726
Novel_011947	XLOC_115518	.	transcript	0.0055332	0.292525	5.3774	0.000156936	0.00798126
Novel_011955	XLOC_115526	.	transcript	0.201126	0	-8.0116	0.000634497	0.0281429
Novel_011963	XLOC_115576	.	transcript	0.318119	0	-24.1764	1.37518e-15	9.03762e-13
Novel_012008	XLOC_116001	.	transcript	0	0.066015	20.4979	1.34339e-11	8.99982e-10
Novel_012105	XLOC_117308	.	transcript	0	0.127854	22.5557	9.25767e-14	1.60883e-11
Novel_012109	XLOC_117310	.	transcript	0	0.319854	20.6485	9.45863e-12	6.52884e-10
Novel_012136	XLOC_117504	.	transcript	0	0.633534	10.2679	4.21335e-05	0.0023021
Novel_012170	XLOC_117773	.	transcript	0	0.1806	22.0473	3.28329e-13	4.04226e-11
Novel_012204	XLOC_118262	.	transcript	0	0.235663	22.6083	8.10911e-14	1.43994e-11
Novel_012208	XLOC_118262	.	transcript	0	0.36964	9.16518	4.98797e-10	3.14731e-08
Novel_012209	XLOC_118262	.	transcript	0.0583482	0	-21.4003	1.63878e-12	1.39486e-10
Novel_012212	XLOC_118262	.	transcript	0	0.251032	22.5489	9.41957e-14	1.6309e-11
Novel_012242	XLOC_118455	.	transcript	0	0.040154	20.6244	1.00057e-11	6.86076e-10
Novel_012266	XLOC_119110	.	transcript	0	0.0940934	21.6771	8.14125e-13	8.08253e-11
Novel_012297	XLOC_119592	.	transcript	0	0.270436	21.5528	1.0985e-12	1.01902e-10
Novel_012300	XLOC_119594	.	transcript	0	0.0469062	21.373	1.69764e-12	1.4344e-10
Novel_012315	XLOC_119653	.	transcript	0	0.198745	8.9508	3.59427e-07	2.20095e-05
Novel_012324	XLOC_119658	.	transcript	0	0.113111	22.1143	2.78614e-13	3.64668e-11
Novel_012367	XLOC_119839	.	transcript	0	0.0765722	20.9627	4.51622e-12	3.36095e-10
Novel_012371	XLOC_119898	.	transcript	0	0.15353	23.2371	1.62707e-14	4.83754e-12
Novel_012389	XLOC_120044	.	transcript	0	0.0277718	20.6443	9.55202e-12	6.58356e-10
Novel_012399	XLOC_120089	.	transcript	0.0761742	0	-22.2678	1.93573e-13	2.80506e-11
Novel_012475	XLOC_120293	.	transcript	0.236172	0	-22.6427	7.53194e-14	1.38094e-11
Novel_012497	XLOC_120432	.	transcript	0.33346	0	-8.81346	0.00123242	0.0498536
Novel_012566	XLOC_120895	.	transcript	0.534748	0	-23.9598	2.45559e-15	1.38049e-12
Novel_012577	XLOC_120895	.	transcript	0.119432	0	-22.8708	4.21401e-14	9.13243e-12
Novel_012613	XLOC_121071	.	transcript	0	0.057289	21.4156	1.53242e-12	1.32538e-10
Novel_012623	XLOC_121145	.	transcript	0.352166	0	-22.2482	2.03048e-13	2.90182e-11
Novel_012639	XLOC_121495	.	transcript	0.0902498	0	-22.9276	3.64397e-14	8.35534e-12
Novel_012684	XLOC_121618	.	transcript	0	0.179866	22.4771	1.12817e-13	1.88341e-11
Novel_012725	XLOC_122308	.	transcript	0.364931	0	-21.8861	4.99078e-13	5.48586e-11
Novel_012726	XLOC_122308	.	transcript	0.246416	0	-21.6507	8.90188e-13	8.59981e-11
Novel_012735	XLOC_122308	.	transcript	1.1895	0	-23.8296	3.47064e-15	1.73201e-12
Novel_012739	XLOC_122308	.	transcript	0	0.483571	21.8387	5.48804e-13	5.9004e-11
Novel_012740	XLOC_122308	.	transcript	0.449495	0	-22.4877	1.11442e-13	1.87513e-11
Novel_012741	XLOC_122308	.	transcript	0.604988	0	-22.7339	5.97501e-14	1.17886e-11
Novel_012744	XLOC_122308	.	transcript	0	1.60587	22.4079	1.32635e-13	2.11948e-11
Novel_012753	XLOC_122355	.	transcript	0	0.0654852	19.3792	1.56814e-10	9.98242e-09
Novel_012763	XLOC_122839	.	transcript	0.11787	0.0002954	-7.20042	0.000790671	0.0340032
Novel_012766	XLOC_122839	.	transcript	0.0651432	0	-22.3449	1.5921e-13	2.41322e-11
Novel_012813	XLOC_123710	.	transcript	0.136561	0.0010356	-6.94657	0.000481684	0.0222094
Novel_012854	XLOC_124056	.	transcript	0	0.0549994	20.5618	1.15793e-11	7.83047e-10
Novel_012872	XLOC_124189	.	transcript	0.0401308	0	-21.6839	8.20722e-13	8.13072e-11
Novel_012927	XLOC_124818	.	transcript	0	0.247311	23.4299	9.86159e-15	3.49099e-12
Novel_013014	XLOC_125029	.	transcript	0.0995248	0	-22.1874	2.36608e-13	3.20475e-11
Novel_013019	XLOC_125034	.	transcript	0	0.115408	21.5911	1.00293e-12	9.42827e-11
Novel_013071	XLOC_125175	.	transcript	0.055038	0	-22.9874	3.12632e-14	7.55842e-12
Novel_013082	XLOC_125209	.	transcript	0.119699	0	-23.4173	1.02697e-14	3.57609e-12
Novel_013084	XLOC_125209	.	transcript	0.144857	0	-23.2972	1.39094e-14	4.39703e-12
Novel_013157	XLOC_125814	.	transcript	0.175389	0.0020472	-6.12813	2.62444e-06	0.000156497
Novel_013197	XLOC_126229	.	transcript	0.207726	7.08e-05	-8.95047	1.31644e-06	7.94134e-05
Novel_013199	XLOC_126229	.	transcript	0.236932	0.474917	0.994073	2.77602e-05	0.00154757
Novel_013222	XLOC_126351	.	transcript	0	0.0923862	19.7409	7.0756e-11	4.53198e-09
Novel_013265	XLOC_127587	.	transcript	0	0.188586	21.5351	1.14855e-12	1.05506e-10
Novel_013268	XLOC_127595	.	transcript	0.0660094	0	-21.9131	4.66914e-13	5.24349e-11
Novel_013277	XLOC_127619	.	transcript	0.000755	0.0996896	6.58654	5.54574e-05	0.00299156
Novel_013332	XLOC_128305	.	transcript	0.0822456	0	-22.3128	1.72948e-13	2.56206e-11
Novel_013335	XLOC_128305	.	transcript	0.231639	0	-23.2403	1.62768e-14	4.83754e-12
Novel_013371	XLOC_128672	.	transcript	0.0034342	0.374014	6.6939	0.000744947	0.0323349
Novel_013372	XLOC_128672	.	transcript	0.476089	0.0061164	-6.42431	3.72918e-06	0.000220681
Novel_013383	XLOC_128833	.	transcript	0	0.228578	8.16456	0.00015239	0.00777546
Novel_013410	XLOC_128994	.	transcript	0.0764772	0	-21.7229	7.45955e-13	7.56674e-11
Novel_013451	XLOC_129630	.	transcript	0	0.0760904	19.2008	2.33216e-10	1.47554e-08
Novel_013484	XLOC_129896	.	transcript	0	0.110673	8.86482	0.000571502	0.025865
Novel_013487	XLOC_129896	.	transcript	0	0.103964	22.751	5.65252e-14	1.13198e-11
Novel_013497	XLOC_130006	.	transcript	0	0.247527	22.0508	3.23857e-13	4.00304e-11
Novel_013508	XLOC_130029	.	transcript	0	0.0431294	24.1245	1.57321e-15	9.92489e-13
Novel_013513	XLOC_130042	.	transcript	0	0.129959	7.62429	1.70928e-06	0.000102449
Novel_013535	XLOC_130691	.	transcript	0	0.0891252	22.445	1.22237e-13	1.98995e-11
Novel_013617	XLOC_131494	.	transcript	0.259807	0.561292	1.06691	0.000270637	0.0132163
Novel_013639	XLOC_131884	.	transcript	0.255724	0	-23.4086	1.05062e-14	3.60353e-12
Novel_013675	XLOC_132507	.	transcript	0	0.0367978	20.5851	1.09709e-11	7.45687e-10
Novel_013677	XLOC_132507	.	transcript	0	0.038174	20.6706	8.98093e-12	6.24064e-10
Novel_013704	XLOC_132696	.	transcript	0.121257	0	-22.6246	7.88518e-14	1.41512e-11
Novel_013735	XLOC_132862	.	transcript	0	0.186259	22.3697	1.47626e-13	2.30766e-11
Novel_013821	XLOC_133941	.	transcript	0.0824704	0	-21.6628	8.64295e-13	8.41061e-11
Novel_013834	XLOC_134151	.	transcript	0.0746492	0	-23.3229	1.31329e-14	4.28527e-12
Novel_013863	XLOC_134470	.	transcript	0.0423344	0	-21.5124	1.24764e-12	1.12604e-10
Novel_013939	XLOC_135189	.	transcript	0.0707884	0	-22.6517	7.36133e-14	1.35734e-11
Novel_014029	XLOC_135730	.	transcript	0.102927	0	-21.8933	4.90222e-13	5.43977e-11
Novel_014034	XLOC_135730	.	transcript	0.092415	0	-22.5	1.08051e-13	1.83671e-11
Novel_014058	XLOC_135885	.	transcript	0	0.359421	20.6557	9.02376e-12	6.26574e-10
Novel_014066	XLOC_135960	.	transcript	0	0.0470986	20.2555	2.26693e-11	1.47015e-09
Novel_014073	XLOC_135960	.	transcript	0.0317686	0	-21.1567	2.95011e-12	2.30094e-10
Novel_014114	XLOC_136369	.	transcript	0	0.0604684	21.9786	3.89394e-13	4.58247e-11
Novel_014115	XLOC_136369	.	transcript	0	0.213961	9.70845	0.000301079	0.0146036
Novel_014126	XLOC_136438	.	transcript	0	0.0364688	20.9411	4.74998e-12	3.52928e-10
Novel_014159	XLOC_136626	.	transcript	0.0728004	0	-21.9328	4.45037e-13	5.08968e-11
Novel_014161	XLOC_136626	.	transcript	0.104071	0	-22.901	3.90155e-14	8.75077e-12
Novel_014169	XLOC_136647	.	transcript	0	0.202841	8.97435	0.000334002	0.0160586
Novel_014179	XLOC_136782	.	transcript	0.190664	0.0171552	-3.47117	0.00119855	0.0485888
Novel_014192	XLOC_136990	.	transcript	0.0927262	0	-22.0896	3.0179e-13	3.8059e-11
Novel_014202	XLOC_137159	.	transcript	0.130438	0	-23.9299	2.65874e-15	1.45949e-12
Novel_014275	XLOC_137808	.	transcript	0.0647082	0	-8.49767	0.000641263	0.0284159
Novel_014330	XLOC_138326	.	transcript	0	0.154261	22.129	2.6859e-13	3.54031e-11
Novel_014344	XLOC_138506	.	transcript	0.113454	0	-22.6966	6.56905e-14	1.25766e-11
Novel_014393	XLOC_139094	.	transcript	0.0444742	0	-22.0264	3.52871e-13	4.29343e-11
Novel_014398	XLOC_139095	.	transcript	0.073857	0	-21.6019	1.00322e-12	9.42827e-11
Novel_014432	XLOC_139427	.	transcript	0.0864512	0.0003584	-6.84579	3.69068e-05	0.002038
Novel_014435	XLOC_139440	.	transcript	0	0.0746156	21.142	2.94988e-12	2.30094e-10
Novel_014466	XLOC_139855	.	transcript	2.08343	2.94352	0.465793	9.55927e-05	0.00502021
Novel_014467	XLOC_139855	.	transcript	0.259706	0	-24.6981	3.33709e-16	3.64146e-13
Novel_014473	XLOC_139867	.	transcript	0.001947	0.0635924	4.79118	0.00101095	0.0421933
Novel_014512	XLOC_140225	.	transcript	0	0.0989552	20.973	4.40548e-12	3.28903e-10
Novel_014520	XLOC_140280	.	transcript	0	0.166156	22.8661	4.21774e-14	9.13243e-12
Novel_014521	XLOC_140280	.	transcript	0	0.054366	21.364	1.73494e-12	1.456e-10
Novel_014571	XLOC_140512	.	transcript	0.12284	0	-22.0989	2.94837e-13	3.76915e-11
Novel_014621	XLOC_140701	.	transcript	0.248731	0.0041854	-5.52938	0.000198452	0.00993557
Novel_014628	XLOC_140701	.	transcript	0.0629926	0	-23.5123	8.01098e-15	3.10255e-12
Novel_014629	XLOC_140701	.	transcript	0.079872	0	-23.739	4.41176e-15	2.01821e-12
Novel_014660	XLOC_140950	.	transcript	0.0285952	0	-6.70796	0.000378747	0.0179601
Novel_014690	XLOC_141283	.	transcript	0.0342992	0	-21.5613	1.10718e-12	1.02498e-10
Novel_014691	XLOC_141283	.	transcript	0.329368	0.0001252	-6.70012	0.0004338	0.0202415
Novel_014709	XLOC_141709	.	transcript	0.279622	0.147301	-0.95793	0.0010748	0.0444428
Novel_014737	XLOC_142208	.	transcript	0.197255	0	-8.98183	0.000657261	0.0290283
Novel_014773	XLOC_142583	.	transcript	0	0.0244954	20.6145	1.02417e-11	6.99177e-10
Novel_014819	XLOC_143203	.	transcript	0	0.154203	22.0542	3.23153e-13	3.99963e-11
Novel_014850	XLOC_143586	.	transcript	0	0.0491234	22.2004	2.24097e-13	3.09825e-11
Novel_014876	XLOC_143805	.	transcript	0	0.516863	9.38424	0.000414948	0.0194058
Novel_014936	XLOC_144477	.	transcript	0	0.0210216	21.5692	1.0576e-12	9.86978e-11
Novel_014961	XLOC_144721	.	transcript	0.200657	0	-8.65314	5.16705e-07	3.15369e-05
Novel_014964	XLOC_144726	.	transcript	0.131384	0	-23.6489	5.59526e-15	2.44e-12
Novel_014998	XLOC_145331	.	transcript	0.0327484	0	-21.9004	4.82017e-13	5.39582e-11
Novel_015039	XLOC_145620	.	transcript	0	0.287984	8.08814	0.00104893	0.0435833
Novel_015040	XLOC_145620	.	transcript	0.174159	0	-22.2526	2.01027e-13	2.88619e-11
Novel_015089	XLOC_145865	.	transcript	0	0.107305	21.5841	1.02012e-12	9.56782e-11
Novel_015097	XLOC_146072	.	transcript	0	0.067638	21.0552	3.6274e-12	2.78156e-10
Novel_015115	XLOC_146080	.	transcript	0.0317066	0	-22.0335	3.46877e-13	4.23153e-11
Novel_015130	XLOC_146475	.	transcript	0	0.0743314	19.2008	2.33216e-10	1.47554e-08
Novel_015239	XLOC_147784	.	transcript	0.0239086	0	-21.1503	2.99761e-12	2.33313e-10
Novel_015311	XLOC_148240	.	transcript	0	0.229672	23.4955	8.31004e-15	3.15248e-12
Novel_015325	XLOC_148362	.	transcript	7.88e-05	0.295699	8.51016	3.08244e-06	0.000183106
Novel_015331	XLOC_148362	.	transcript	0	0.076783	22.6695	6.93865e-14	1.31112e-11
Novel_015336	XLOC_148459	.	transcript	0.055881	0	-22.372	1.49029e-13	2.31794e-11
Novel_015371	XLOC_148840	.	transcript	0.3051	0	-9.16532	0.00111243	0.0456126
Novel_015429	XLOC_149596	.	transcript	0.0173806	0	-21.7289	7.35171e-13	7.51453e-11
Novel_015430	XLOC_149596	.	transcript	0.0293522	0	-22.451	1.22244e-13	1.98995e-11
Novel_015488	XLOC_149945	.	transcript	0	0.154543	22.8996	3.87175e-14	8.70649e-12
Novel_015504	XLOC_149970	.	transcript	0	0.183145	9.12706	0.000346314	0.0165992
Novel_015512	XLOC_149976	.	transcript	1.24e-05	0.319045	9.4902	1.73795e-06	0.000104101
Novel_015528	XLOC_150090	.	transcript	0.0614866	0.380903	2.54037	0.000252066	0.0124396
Novel_015531	XLOC_150107	.	transcript	0	0.614684	23.8009	3.72224e-15	1.8372e-12
Novel_015537	XLOC_150109	.	transcript	0.055338	0	-24.7492	2.89996e-16	3.34111e-13
Novel_015541	XLOC_150109	.	transcript	0	0.0287712	23.2211	1.69318e-14	4.92247e-12
Novel_015542	XLOC_150109	.	transcript	0	0.0453514	23.4864	8.47691e-15	3.17704e-12
Novel_015582	XLOC_150439	.	transcript	0.044133	0	-21.8631	5.28556e-13	5.70901e-11
Novel_015599	XLOC_150643	.	transcript	0.247314	0.0001322	-9.77235	0.000797778	0.0342615
Novel_015615	XLOC_150668	.	transcript	0.135257	0	-22.4756	1.14914e-13	1.90889e-11
Novel_015644	XLOC_150876	.	transcript	0	0.057429	20.8649	5.69059e-12	4.15863e-10
Novel_015658	XLOC_151355	.	transcript	0	0.135371	21.5351	1.14865e-12	1.05506e-10
Novel_015700	XLOC_151761	.	transcript	0	0.0521626	19.7216	7.38622e-11	4.72445e-09
Novel_015795	XLOC_152784	.	transcript	0	0.133731	23.2049	1.7682e-14	5.03086e-12
Novel_015811	XLOC_152838	.	transcript	0.179546	0	-23.1175	2.23615e-14	5.96233e-12
Novel_015819	XLOC_152905	.	transcript	0.0834096	0	-21.2154	2.5625e-12	2.03176e-10
Novel_015880	XLOC_153346	.	transcript	0	0.126821	23.2246	1.6802e-14	4.89999e-12
Novel_015884	XLOC_153365	.	transcript	0.105555	0	-7.8263	0.000169379	0.00856736
Novel_015907	XLOC_153434	.	transcript	0	0.183971	8.23485	5.5681e-06	0.000325989
Novel_015918	XLOC_153461	.	transcript	0.0207218	0	-21.4155	1.57905e-12	1.35816e-10
Novel_015964	XLOC_153878	.	transcript	0.141629	0.0013398	-6.61688	0.000817349	0.0350053
Novel_015981	XLOC_154108	.	transcript	0.107998	0	-8.79385	0.00112096	0.0459019
Novel_016123	XLOC_155073	.	transcript	0	0.07507	22.2716	1.88542e-13	2.75799e-11
Novel_016183	XLOC_156104	.	transcript	0.0004084	0.156418	8.39006	0.000939051	0.0394748
Novel_016190	XLOC_156261	.	transcript	0	0.0414744	20.973	4.40548e-12	3.28903e-10
Novel_016212	XLOC_156373	.	transcript	0.120937	0	-21.9967	3.79746e-13	4.52601e-11
Novel_016217	XLOC_156373	.	transcript	0.26812	0	-23.3636	1.1815e-14	3.93785e-12
Novel_016297	XLOC_157093	.	transcript	0.0721362	0	-23.4303	9.92441e-15	3.49497e-12
Novel_016358	XLOC_157541	.	transcript	0.248006	0	-8.87422	0.000522241	0.0238671
Novel_016371	XLOC_157573	.	transcript	0.783068	1.49149	0.894571	0.000204395	0.0102058
Novel_016416	XLOC_158283	.	transcript	0.258161	0	-21.7489	6.99813e-13	7.21635e-11
Novel_016420	XLOC_158283	.	transcript	0.547041	0	-23.1209	2.21673e-14	5.96167e-12
Novel_016421	XLOC_158283	.	transcript	0.727911	0	-23.5012	8.24612e-15	3.14786e-12
Novel_016424	XLOC_158320	.	transcript	0.0566232	0	-7.6294	0.000967942	0.0406161
Novel_016428	XLOC_158320	.	transcript	0.0381928	0	-21.561	1.10821e-12	1.02498e-10
Novel_016432	XLOC_158344	.	transcript	0.0923038	0	-22.9202	3.71433e-14	8.47504e-12
Novel_016447	XLOC_158627	.	transcript	0	0.08898	21.5105	1.2191e-12	1.1067e-10
Novel_016452	XLOC_158679	.	transcript	0.116016	0	-22.8562	4.37465e-14	9.38508e-12
Novel_016482	XLOC_159014	.	transcript	0.0410196	0.213876	2.3032	0.000186649	0.00938999
Novel_016521	XLOC_159307	.	transcript	0	0.13884	6.9921	8.81265e-05	0.00465166
Novel_016522	XLOC_159307	.	transcript	0.0277556	0.156179	2.40849	3.57005e-05	0.00197372
Novel_016556	XLOC_159920	.	transcript	0	0.102055	22.692	6.56281e-14	1.25766e-11
Novel_016557	XLOC_159920	.	transcript	0.0894886	0	-23.4502	9.42518e-15	3.42248e-12
Novel_016565	XLOC_159968	.	transcript	0.0611482	0	-21.6958	7.97159e-13	7.99059e-11
Novel_016606	XLOC_160252	.	transcript	0.099549	0.0013932	-5.59199	0.000194774	0.00977242
Novel_016624	XLOC_160577	.	transcript	0.0142768	0	-21.5293	1.19764e-12	1.09147e-10
Novel_016635	XLOC_160596	.	transcript	0	0.2913	22.73	5.94697e-14	1.17886e-11
Novel_016650	XLOC_160709	.	transcript	0.0575868	0	-22.3449	1.5921e-13	2.41322e-11
Novel_016708	XLOC_161045	.	transcript	0	0.300902	9.70075	0.000134649	0.00692707
Novel_016721	XLOC_161081	.	transcript	0	0.115789	22.0979	2.90111e-13	3.72403e-11
Novel_016737	XLOC_161264	.	transcript	0	0.1815	21.0454	3.7122e-12	2.82941e-10
Novel_016767	XLOC_161606	.	transcript	0.0431074	0	-21.5155	1.23843e-12	1.12098e-10
Novel_016777	XLOC_161698	.	transcript	0	0.0385468	20.7085	8.21798e-12	5.76197e-10
Novel_016802	XLOC_162107	.	transcript	0	0.145403	22.1271	2.69888e-13	3.5474e-11
Novel_016803	XLOC_162107	.	transcript	0.0843962	0	-22.1357	2.69129e-13	3.5424e-11
Novel_016832	XLOC_162245	.	transcript	0	0.057663	20.4961	1.34976e-11	9.02957e-10
Novel_016834	XLOC_162261	.	transcript	0.0412904	0	-23.2278	1.67392e-14	4.89698e-12
Novel_016857	XLOC_162473	.	transcript	0.119218	0	-22.1956	2.318e-13	3.16721e-11
Novel_016861	XLOC_162505	.	transcript	0.105179	0	-23.5	8.26415e-15	3.14786e-12
Novel_016888	XLOC_162638	.	transcript	0.000364	0.0147386	4.88623	0.000268759	0.0131521
Novel_016889	XLOC_162638	.	transcript	0.0276154	0	-22.6735	6.91305e-14	1.31112e-11
Novel_016893	XLOC_162638	.	transcript	0.258503	2e-06	-9.98752	0.000610193	0.0273246
Novel_016926	XLOC_162798	.	transcript	0	0.0818308	8.14105	0.00109962	0.0452266
Novel_016932	XLOC_162819	.	transcript	0.733768	0	-24.4679	6.25525e-16	5.35553e-13
Novel_016935	XLOC_162819	.	transcript	0	0.242608	22.1626	2.46324e-13	3.31709e-11
Novel_017008	XLOC_163738	.	transcript	0	0.104543	22.1294	2.6832e-13	3.54031e-11
Novel_017018	XLOC_163860	.	transcript	0.304223	0	-23.091	2.36167e-14	6.16508e-12
Novel_017049	XLOC_164134	.	transcript	0.0472634	0	-22.8538	4.40172e-14	9.39994e-12
Novel_017056	XLOC_164161	.	transcript	0.0273282	0	-21.6628	8.64295e-13	8.41061e-11
Novel_017062	XLOC_164161	.	transcript	0.035091	0	-21.9732	4.02782e-13	4.69855e-11
Novel_017109	XLOC_164416	.	transcript	0.0693402	0	-21.9937	3.82553e-13	4.54206e-11
Novel_017179	XLOC_164844	.	transcript	0.0708776	0.28838	1.99822	0.000358554	0.0171069
Novel_017192	XLOC_164984	.	transcript	0	0.0254506	20.9121	5.09041e-12	3.75828e-10
Novel_017208	XLOC_165033	.	transcript	0.0918996	0	-23.0286	2.81172e-14	6.9601e-12
Novel_017218	XLOC_165155	.	transcript	0	0.179509	22.1087	2.8249e-13	3.67271e-11
Novel_017225	XLOC_165180	.	transcript	0.0733778	0	-23.6017	6.33563e-15	2.67536e-12
Novel_017253	XLOC_165615	.	transcript	0	0.028082	20.9627	4.51622e-12	3.36095e-10
Novel_017256	XLOC_165648	.	transcript	0.064661	0	-21.7256	7.41062e-13	7.53348e-11
Novel_017279	XLOC_165951	.	transcript	0	0.0431692	21.2463	2.30017e-12	1.85682e-10
Novel_017289	XLOC_165968	.	transcript	0	0.0145388	20.4091	1.65166e-11	1.08777e-09
Novel_017290	XLOC_165968	.	transcript	0.0001632	0.0210092	6.21926	0.000609134	0.0273034
Novel_017296	XLOC_165968	.	transcript	0	0.017053	20.4492	1.50425e-11	9.9772e-10
Novel_017309	XLOC_166067	.	transcript	0.126183	0.027301	-2.08498	1.16568e-05	0.000666567
Novel_017313	XLOC_166081	.	transcript	0	0.0195528	20.4084	1.65432e-11	1.08798e-09
Novel_017315	XLOC_166081	.	transcript	0.0005646	0.0759914	6.28507	0.000256479	0.0126507
Novel_017383	XLOC_166387	.	transcript	0.354281	0	-24.2254	1.2053e-15	8.21028e-13
Novel_017386	XLOC_166387	.	transcript	0.271047	0	-23.7898	3.85675e-15	1.88439e-12
Novel_017462	XLOC_166931	.	transcript	0	0.0649588	21.4885	1.28556e-12	1.15691e-10
Novel_017474	XLOC_166936	.	transcript	0.0472418	0.741943	3.97453	1.86591e-05	0.00105406
Novel_017476	XLOC_166936	.	transcript	0.949467	0.0799418	-3.57096	4.11441e-31	3.83965e-26
Novel_017478	XLOC_166936	.	transcript	0.122888	1.14065	3.15827	0.00116463	0.0474261
Novel_017479	XLOC_166936	.	transcript	0	0.181286	9.08393	0.000303481	0.0147124
Novel_017498	XLOC_167059	.	transcript	0	0.043645	20.7783	6.97708e-12	4.98557e-10
Novel_017514	XLOC_167094	.	transcript	0	0.0439736	20.7063	8.08657e-12	5.68693e-10
Novel_017521	XLOC_167196	.	transcript	0.570778	0.226484	-1.32355	5.16771e-05	0.00280059
Novel_017564	XLOC_167421	.	transcript	0.390582	0.009054	-5.43411	0.000317609	0.0153257
Novel_017579	XLOC_167608	.	transcript	0.203162	0	-26.0566	7.30606e-18	2.52525e-14
Novel_017629	XLOC_168991	.	transcript	0	0.0996832	22.6087	8.10021e-14	1.43994e-11
Novel_017638	XLOC_169113	.	transcript	0	0.0700602	20.4299	1.57415e-11	1.03819e-09
Novel_017655	XLOC_169463	.	transcript	0	0.163222	23.3724	1.1452e-14	3.83054e-12
Novel_017656	XLOC_169463	.	transcript	0.000554	0.507212	9.81372	0.00118393	0.0480586
Novel_017675	XLOC_169512	.	transcript	0.0043886	0.386581	5.8111	0.000475544	0.0219696
Novel_017808	XLOC_170854	.	transcript	0.0710666	0	-23.2997	1.38199e-14	4.39692e-12
Novel_017811	XLOC_170854	.	transcript	0.168974	0	-23.9499	2.52113e-15	1.40884e-12
Novel_017852	XLOC_170996	.	transcript	0.0853874	0	-21.444	1.4738e-12	1.2866e-10
Novel_017857	XLOC_171010	.	transcript	0.0668042	0	-22.579	8.76074e-14	1.53375e-11
Novel_017899	XLOC_171338	.	transcript	0.572331	0.0011882	-8.21031	0.000590913	0.0266145
Novel_017900	XLOC_171338	.	transcript	0.728316	1.45884	0.979851	1.67473e-05	0.000949509
Novel_017950	XLOC_171853	.	transcript	0	0.133284	22.3486	1.54846e-13	2.39247e-11
Novel_017956	XLOC_171917	.	transcript	0.109266	0.0001294	-9.17894	5.27602e-05	0.00285431
Novel_017958	XLOC_171917	.	transcript	0.0255476	0	-22.9988	3.03552e-14	7.41573e-12
Novel_017969	XLOC_171917	.	transcript	0	0.148989	22.3421	1.58168e-13	2.41322e-11
Novel_017971	XLOC_171917	.	transcript	0.243703	0	-9.43045	0.000158625	0.00805395
Novel_017991	XLOC_172447	.	transcript	0	0.0318962	19.7056	7.65033e-11	4.88334e-09
Novel_018026	XLOC_172995	.	transcript	0	2.13506	24.3187	9.33168e-16	6.96681e-13
Novel_018027	XLOC_172995	.	transcript	0	0.363357	21.621	9.32962e-13	8.92983e-11
Novel_018044	XLOC_173067	.	transcript	0	0.0664982	21.6547	8.59489e-13	8.39887e-11
Novel_018045	XLOC_173067	.	transcript	0.149029	0	-23.3347	1.27347e-14	4.16993e-12
Novel_018066	XLOC_173219	.	transcript	0.0145652	0	-4.63576	0.000259258	0.0127608
Novel_018072	XLOC_173219	.	transcript	0	0.0422734	20.6485	9.45863e-12	6.52884e-10
Novel_018077	XLOC_173326	.	transcript	0.202335	0	-24.0161	2.11258e-15	1.25574e-12
Novel_018083	XLOC_173326	.	transcript	0	0.111209	8.23234	0.000929387	0.0391922
Novel_018133	XLOC_173695	.	transcript	0	0.0904134	23.2665	1.50781e-14	4.66924e-12
Novel_018134	XLOC_173695	.	transcript	0.072613	0	-22.073	3.14481e-13	3.91307e-11
Novel_018151	XLOC_173743	.	transcript	0.312053	0.0049122	-5.6268	0.000140176	0.00719555
Novel_018207	XLOC_174614	.	transcript	0	0.038327	21.2341	2.36879e-12	1.89916e-10
Novel_018240	XLOC_174634	.	transcript	0.0825656	0	-21.6898	8.08928e-13	8.05665e-11
Novel_018257	XLOC_174895	.	transcript	0	0.711387	22.6636	7.0531e-14	1.32805e-11
Novel_018263	XLOC_174922	.	transcript	0.0567362	0	-22.0358	3.44672e-13	4.21566e-11
Novel_018285	XLOC_175414	.	transcript	0	0.0424012	20.9067	5.15569e-12	3.80047e-10
Novel_018326	XLOC_176427	.	transcript	0	0.0364552	20.7704	7.10734e-12	5.06701e-10
Novel_018339	XLOC_176534	.	transcript	0	0.0174968	21.8291	5.6183e-13	6.02656e-11
Novel_018359	XLOC_176705	.	transcript	0.0057652	0.091347	3.71046	0.000884741	0.0375641
Novel_018367	XLOC_176705	.	transcript	0.389191	0.051417	-2.90151	9.37953e-05	0.00492858
Novel_018464	XLOC_177150	.	transcript	0	0.604552	9.86108	2.28853e-05	0.00128424
Novel_018494	XLOC_177309	.	transcript	0.0079446	0.261758	4.93608	0.000704609	0.0308755
Novel_018519	XLOC_177411	.	transcript	0.208113	0	-22.7655	5.51362e-14	1.10893e-11
Novel_018570	XLOC_177796	.	transcript	0	0.286905	22.8642	4.23807e-14	9.15521e-12
Novel_018588	XLOC_177887	.	transcript	0	0.147146	21.6061	9.6729e-13	9.17373e-11
Novel_018651	XLOC_178372	.	transcript	0.0598832	0	-21.7229	7.45955e-13	7.56674e-11
Novel_018664	XLOC_178533	.	transcript	0.22227	0.0102196	-4.21728	8.28859e-05	0.00439743
Novel_018694	XLOC_179100	.	transcript	0.0285972	0	-21.5861	1.04268e-12	9.7402e-11
Novel_018790	XLOC_180226	.	transcript	0	0.100135	8.8637	0.000545851	0.0248245
Novel_018883	XLOC_180914	.	transcript	0	0.038761	21.3962	1.60559e-12	1.37465e-10
Novel_018884	XLOC_180914	.	transcript	0.0578248	0	-21.9582	4.17928e-13	4.83763e-11
Novel_018900	XLOC_181044	.	transcript	0.107331	0	-22.8327	4.64575e-14	9.74115e-12
Novel_018926	XLOC_181208	.	transcript	0.115912	0	-8.62825	1.31059e-06	7.9163e-05
Novel_018929	XLOC_181218	.	transcript	0.0532832	0	-22.8562	4.37465e-14	9.38508e-12
Novel_018930	XLOC_181218	.	transcript	0.0474246	0	-22.6913	6.6593e-14	1.27088e-11
Novel_018931	XLOC_181220	.	transcript	0.234919	0.536852	1.17352	0.000345031	0.0165462
Novel_018941	XLOC_181276	.	transcript	0	0.0186548	19.7283	7.54468e-11	4.8192e-09
Novel_018952	XLOC_181276	.	transcript	0	0.0469398	21.6809	8.06617e-13	8.05665e-11
Novel_018965	XLOC_181343	.	transcript	0.0160202	0.201084	3.58083	0.000704709	0.0308755
Novel_019045	XLOC_181706	.	transcript	0.283734	0	-22.8025	4.99477e-14	1.03124e-11
Novel_019090	XLOC_181931	.	transcript	0.250611	0	-22.1882	2.36113e-13	3.2027e-11
Novel_019091	XLOC_181931	.	transcript	0.197316	0	-21.3355	1.91415e-12	1.58926e-10
Novel_019109	XLOC_182006	.	transcript	0	0.099144	20.9361	4.80962e-12	3.56508e-10
Novel_019117	XLOC_182053	.	transcript	0	0.171477	23.8205	3.53442e-15	1.75446e-12
Novel_019130	XLOC_182076	.	transcript	0.0839606	0.0004212	-6.43662	2.471e-05	0.00138249
Novel_019174	XLOC_182152	.	transcript	0	0.129112	7.65488	4.73243e-06	0.000278637
Novel_019280	XLOC_182738	.	transcript	0.0645346	0	-21.6239	9.50569e-13	9.0335e-11
Novel_019369	XLOC_183221	.	transcript	0	0.134066	21.5963	9.90468e-13	9.36499e-11
Novel_019385	XLOC_183321	.	transcript	0.0881924	0	-22.5738	8.96687e-14	1.56412e-11
Novel_019398	XLOC_183357	.	transcript	0	0.180734	8.5229	0.000609079	0.0273034
Novel_019460	XLOC_183634	.	transcript	0.0654584	0	-23.1652	1.97697e-14	5.41042e-12
Novel_019488	XLOC_183717	.	transcript	0	0.542981	23.0737	2.47952e-14	6.4098e-12
Novel_019543	XLOC_184055	.	transcript	0.0675996	0	-21.7131	7.48508e-13	7.57617e-11
Novel_019611	XLOC_184303	.	transcript	0.201067	0.806032	1.99128	0.000733644	0.0319632
Novel_019639	XLOC_184574	.	transcript	0.095175	0	-22.7978	5.07826e-14	1.04617e-11
Novel_019704	XLOC_184788	.	transcript	0	0.024575	21.0758	3.45458e-12	2.65778e-10
Novel_019710	XLOC_184849	.	transcript	0	0.0718014	21.1647	2.79514e-12	2.20444e-10
Novel_019721	XLOC_184893	.	transcript	0.0837864	0	-23.0668	2.54824e-14	6.51743e-12
Novel_019740	XLOC_184955	.	transcript	0.640457	0	-9.55992	0.000147179	0.00753431
Novel_019759	XLOC_185097	.	transcript	0	0.0684014	20.9146	5.06043e-12	3.74207e-10
Novel_019799	XLOC_185274	.	transcript	0	0.0785518	21.5351	1.14855e-12	1.05506e-10
Novel_019800	XLOC_185274	.	transcript	0	0.271026	9.09576	0.000541201	0.024625
Novel_019804	XLOC_185288	.	transcript	0.002638	0.299703	6.41526	0.00104739	0.0435458
Novel_019834	XLOC_185358	.	transcript	0	0.102999	20.7406	7.36464e-12	5.22251e-10
Novel_019902	XLOC_185692	.	transcript	0.0057322	0.408828	5.60516	9.27047e-05	0.00487952
Novel_019905	XLOC_185712	.	transcript	0.0593722	0	-22.7024	6.47367e-14	1.24564e-11
Novel_019920	XLOC_185771	.	transcript	0.000875	0.0568416	5.98955	0.000932859	0.0392676
Novel_019933	XLOC_185887	.	transcript	0.115695	0	-22.4362	1.2685e-13	2.04904e-11
Novel_019941	XLOC_185939	.	transcript	0.110292	0	-22.0949	2.9776e-13	3.78063e-11
Novel_020132	XLOC_187672	.	transcript	0.686553	0	-25.4014	4.72769e-17	1.03082e-13
Novel_020177	XLOC_187940	.	transcript	0.0290986	0	-21.5676	1.0905e-12	1.01362e-10
Novel_020284	XLOC_188332	.	transcript	0.102768	0	-22.0949	2.9776e-13	3.78063e-11
Novel_020334	XLOC_188678	.	transcript	0.0922616	0	-22.4445	1.24216e-13	2.01602e-11
Novel_020335	XLOC_188678	.	transcript	0.083359	0	-22.3298	1.65758e-13	2.49011e-11
Novel_020367	XLOC_188870	.	transcript	0	0.0545654	20.8123	6.44165e-12	4.66006e-10
Novel_020394	XLOC_188991	.	transcript	0	0.0447186	20.8342	6.11653e-12	4.44207e-10
Novel_020423	XLOC_189202	.	transcript	0	0.183634	22.3768	1.44967e-13	2.27372e-11
Novel_020500	XLOC_189565	.	transcript	0	0.211726	21.0442	3.72314e-12	2.82941e-10
Novel_020510	XLOC_189574	.	transcript	0.237147	0.0008094	-7.25406	6.34293e-06	0.000370654
Novel_020518	XLOC_189620	.	transcript	0	0.146789	25.0402	1.29489e-16	2.01403e-13
Novel_020537	XLOC_189728	.	transcript	0.102777	0	-22.1081	2.88255e-13	3.70531e-11
Novel_020538	XLOC_189728	.	transcript	0	0.270987	22.5291	9.90018e-14	1.69334e-11
Novel_020562	XLOC_189872	.	transcript	0	0.336132	22.5805	8.69887e-14	1.53047e-11
Novel_020602	XLOC_190190	.	transcript	1.18075	0.0888988	-3.65792	5.32676e-08	3.30301e-06
Novel_020662	XLOC_191001	.	transcript	4.94e-05	0.268492	9.90197	0.001069	0.0442598
Novel_020663	XLOC_191001	.	transcript	0	0.429658	24.3541	8.48088e-16	6.65086e-13
Novel_020682	XLOC_191110	.	transcript	0	0.262647	8.0408	0.0011059	0.0454246
Novel_020695	XLOC_191246	.	transcript	0	0.0095344	5.20641	0.000148334	0.00758509
Novel_020719	XLOC_191333	.	transcript	0	0.0453802	20.3042	2.00433e-11	1.3062e-09
Novel_020722	XLOC_191333	.	transcript	0	0.0693574	22.5391	9.64243e-14	1.66331e-11
Novel_020729	XLOC_191333	.	transcript	0	0.137332	8.87913	0.000370331	0.0176327
Novel_020745	XLOC_191668	.	transcript	0.44123	0.0029256	-6.26916	0.000487393	0.0224393
Novel_020785	XLOC_192589	.	transcript	0.103341	0	-21.4317	1.51817e-12	1.31671e-10
Novel_020793	XLOC_192745	.	transcript	0.394373	0.0901464	-2.09338	0.0010003	0.0418237
Novel_020794	XLOC_192745	.	transcript	0.165076	0.515943	1.57827	0.000532283	0.0242547
Novel_020804	XLOC_192864	.	transcript	0.0140046	0	-21.8266	5.77803e-13	6.16954e-11
Novel_020819	XLOC_193140	.	transcript	0.0059982	0.167803	4.70339	0.00016781	0.00849261
Novel_020880	XLOC_193910	.	transcript	0.057426	0	-21.7455	7.05287e-13	7.26477e-11
Novel_020899	XLOC_194806	.	transcript	0.177751	0	-24.0466	1.94744e-15	1.17251e-12
Novel_020905	XLOC_194806	.	transcript	0.112767	5.26e-05	-9.3768	2.46546e-05	0.00138021
Novel_020908	XLOC_194806	.	transcript	0.260128	0.0010838	-6.75064	0.000587538	0.0265136
Novel_020911	XLOC_194831	.	transcript	0.423424	0.135642	-1.6799	0.000351578	0.016817
Novel_020926	XLOC_195145	.	transcript	0.0849808	0	-21.4266	1.53724e-12	1.32709e-10
Novel_020986	XLOC_196023	.	transcript	0	0.113436	19.7491	6.94952e-11	4.45734e-09
Novel_021022	XLOC_196461	.	transcript	0.190285	0	-24.6122	4.22076e-16	4.06072e-13
Novel_021023	XLOC_196461	.	transcript	0.156522	0	-24.5249	5.35559e-16	4.67097e-13
Novel_021024	XLOC_196461	.	transcript	0.16333	0	-24.5308	5.27051e-16	4.64014e-13
Novel_021025	XLOC_196461	.	transcript	0	0.0669144	22.6328	7.62281e-14	1.38602e-11
Novel_021026	XLOC_196461	.	transcript	0	0.107098	23.2873	1.42848e-14	4.47346e-12
Novel_021068	XLOC_196947	.	transcript	0.44251	0	-23.1124	2.26563e-14	5.98073e-12
Novel_021069	XLOC_196947	.	transcript	0	0.0401914	20.6927	8.52704e-12	5.95629e-10
Novel_021081	XLOC_197259	.	transcript	0.141404	0	-23.2301	1.67104e-14	4.89698e-12
Novel_021140	XLOC_198050	.	transcript	0	0.0717786	22.3702	1.47437e-13	2.30766e-11
Novel_021159	XLOC_198139	.	transcript	0.255725	0	-8.56947	4.5112e-05	0.00245621
Novel_021232	XLOC_198390	.	transcript	0	0.113449	20.6492	9.15841e-12	6.34979e-10
Novel_021256	XLOC_198741	.	transcript	0.0462614	0	-21.2481	2.33329e-12	1.8739e-10
Novel_021261	XLOC_198741	.	transcript	0.0982876	0	-23.1028	2.32236e-14	6.105e-12
Novel_021350	XLOC_199591	.	transcript	0.0560618	0.661257	3.59473	7.37974e-05	0.00393089
Novel_021398	XLOC_200269	.	transcript	1.52322	0.0002034	-10.2566	1.39652e-07	8.60239e-06
Novel_021408	XLOC_200306	.	transcript	0	0.0890488	22.8438	4.46441e-14	9.49037e-12
Novel_021441	XLOC_200647	.	transcript	0.0563634	0	-21.3953	1.65846e-12	1.40573e-10
Novel_021455	XLOC_200808	.	transcript	0.795173	3.09784	1.94803	0.000160016	0.0081202
Novel_021463	XLOC_200840	.	transcript	0	0.0627528	20.7361	7.70349e-12	5.43801e-10
Novel_021481	XLOC_200920	.	transcript	0.300258	0.030334	-3.17606	0.000937787	0.0394395
Novel_021594	XLOC_202283	.	transcript	0.0902896	0	-22.073	3.14481e-13	3.91307e-11
Novel_021606	XLOC_202286	.	transcript	0	0.0644428	20.4342	1.55795e-11	1.02968e-09
Novel_021608	XLOC_202286	.	transcript	0.354933	0	-23.4323	9.87571e-15	3.49099e-12
Novel_021641	XLOC_202895	.	transcript	0	0.0582058	22.2996	1.7583e-13	2.60044e-11
Novel_021644	XLOC_202895	.	transcript	0	0.1085	21.0281	3.86806e-12	2.92524e-10
Novel_021696	XLOC_203677	.	transcript	0.0878614	0.840532	3.23306	8.94424e-09	5.58324e-07
Novel_021697	XLOC_203677	.	transcript	0	0.186267	23.4656	8.98422e-15	3.28794e-12
Novel_021700	XLOC_203677	.	transcript	0.183735	0	-24.1261	1.57399e-15	9.92489e-13
Novel_021739	XLOC_203948	.	transcript	0.117051	0	-24.4236	7.05355e-16	5.82523e-13
Novel_021757	XLOC_204093	.	transcript	0.085207	0	-22.7138	6.28898e-14	1.22017e-11
Novel_021777	XLOC_204247	.	transcript	0.0592896	0	-21.9214	4.57778e-13	5.16575e-11
Novel_021802	XLOC_204323	.	transcript	0	0.223676	22.8833	4.03704e-14	8.9488e-12
Novel_021819	XLOC_204449	.	transcript	0.142961	0	-21.4872	1.32671e-12	1.18593e-10
Novel_021825	XLOC_204450	.	transcript	0.076678	0	-22.9581	3.37e-14	7.84277e-12
Novel_021826	XLOC_204450	.	transcript	0	0.269517	22.6345	7.58927e-14	1.38523e-11
Novel_021837	XLOC_204470	.	transcript	0	0.29736	22.7408	5.76625e-14	1.15229e-11
Novel_021890	XLOC_205048	.	transcript	0.231087	0.0001408	-7.32346	0.00092882	0.039186
Novel_021891	XLOC_205048	.	transcript	0.119553	0	-22.2764	1.89446e-13	2.76674e-11
Novel_021921	XLOC_205710	.	transcript	0	0.004229	21.3116	1.96744e-12	1.62196e-10
Novel_021928	XLOC_205710	.	transcript	0.030679	0	-21.75	6.98124e-13	7.21635e-11
Novel_021932	XLOC_205710	.	transcript	0	0.0417352	23.5555	7.07439e-15	2.87042e-12
Novel_021934	XLOC_205710	.	transcript	0.016446	0	-22.6162	7.93185e-14	1.41804e-11
Novel_021954	XLOC_205774	.	transcript	0.0242546	0.894693	5.08534	0.00023028	0.0114431
Novel_021968	XLOC_205779	.	transcript	0.119012	0	-23.7773	3.98439e-15	1.92659e-12
Novel_021971	XLOC_205779	.	transcript	0	0.0230202	20.9361	4.80962e-12	3.56508e-10
Novel_021972	XLOC_205779	.	transcript	0.50607	0	-26.561	1.68244e-18	7.13676e-15
Novel_021974	XLOC_205779	.	transcript	0.112688	0	-22.6463	7.3351e-14	1.3555e-11
Novel_021978	XLOC_205779	.	transcript	0	0.237039	23.9907	2.24936e-15	1.31144e-12
Novel_021979	XLOC_205779	.	transcript	0.0033754	0.0944384	4.61324	0.000919008	0.0388246
Novel_021982	XLOC_205779	.	transcript	0	0.111815	23.7616	4.13003e-15	1.94658e-12
Novel_021987	XLOC_205779	.	transcript	0	0.188064	23.1851	1.85223e-14	5.17526e-12
Novel_021993	XLOC_205779	.	transcript	0	0.218469	24.916	1.82603e-16	2.45701e-13
Novel_022064	XLOC_207502	.	transcript	0	0.06943	20.7492	7.47059e-12	5.28961e-10
Novel_022209	XLOC_208412	.	transcript	0.119289	0	-22.9902	3.10344e-14	7.52259e-12
Novel_022215	XLOC_208431	.	transcript	0.583444	0.003489	-6.57483	1.30285e-05	0.000743182
Novel_022269	XLOC_208761	.	transcript	0	0.0550858	19.7625	6.74441e-11	4.33174e-09
Novel_022270	XLOC_208761	.	transcript	0	0.0584594	20.2705	2.16298e-11	1.40566e-09
Novel_022332	XLOC_209144	.	transcript	0	0.0366326	20.4961	1.34976e-11	9.02957e-10
Novel_022403	XLOC_210311	.	transcript	0.186932	0.536606	1.52183	0.000961289	0.0403551
Novel_022405	XLOC_210311	.	transcript	0.267766	0.990148	1.90006	0.000101885	0.00533262
Novel_022406	XLOC_210311	.	transcript	0.203896	0.537174	1.38988	0.000129797	0.0066922
Novel_022437	XLOC_210459	.	transcript	0	0.132352	21.1627	2.80851e-12	2.20619e-10
Novel_022469	XLOC_210704	.	transcript	0	0.343759	22.2011	2.24678e-13	3.10168e-11
Novel_022470	XLOC_210704	.	transcript	0	0.137561	21.8566	5.2527e-13	5.68669e-11
Novel_022515	XLOC_210772	.	transcript	0.184636	0.0010858	-7.27959	0.000266428	0.0130586
Novel_022550	XLOC_210822	.	transcript	0.107861	0	-22.2147	2.21031e-13	3.07407e-11
Novel_022616	XLOC_211536	.	transcript	0	0.166026	21.0223	3.92157e-12	2.96331e-10
Novel_022632	XLOC_211737	.	transcript	0.0160528	0.227955	3.82192	0.000469679	0.0217244
Novel_022644	XLOC_212082	.	transcript	0	0.094585	21.829	5.56666e-13	5.97805e-11
Novel_022659	XLOC_212249	.	transcript	0.0203986	0.0882868	2.08082	0.000845724	0.0360716
Novel_022706	XLOC_212775	.	transcript	2.28207	0	-10.9198	0.000308291	0.0149301
Novel_022707	XLOC_212775	.	transcript	0	1.42875	23.5582	7.02569e-15	2.87042e-12
Novel_022770	XLOC_213192	.	transcript	0	0.009875	20.6712	8.96949e-12	6.23734e-10
Novel_022773	XLOC_213192	.	transcript	0	0.0314984	21.4561	1.39e-12	1.22607e-10
Novel_022781	XLOC_213192	.	transcript	0	0.0159728	20.564	1.15244e-11	7.80467e-10
Novel_022939	XLOC_214499	.	transcript	0.0589394	0.205764	1.74193	0.00025663	0.0126515
Novel_022942	XLOC_214501	.	transcript	0	0.100643	20.2555	2.26693e-11	1.47015e-09
Novel_022954	XLOC_214541	.	transcript	0	0.103101	21.131	3.02883e-12	2.35547e-10
Novel_022961	XLOC_214547	.	transcript	0	0.0725652	23.2167	1.71502e-14	4.94052e-12
Novel_022992	XLOC_214617	.	transcript	0	0.18156	23.8756	3.05469e-15	1.55587e-12
Novel_023037	XLOC_215274	.	transcript	0.0016648	0.137389	5.37571	0.000411337	0.0192801
Novel_023062	XLOC_215968	.	transcript	0.0491846	0	-21.976	3.99953e-13	4.682e-11
Novel_023069	XLOC_216074	.	transcript	0.0279836	0	-20.858	5.86404e-12	4.27534e-10
Novel_023193	XLOC_217379	.	transcript	0.54482	0.257312	-1.10284	5.91643e-05	0.00318416
Novel_023241	XLOC_217694	.	transcript	0.0873454	0	-22.4354	1.27129e-13	2.04904e-11
Novel_023244	XLOC_217694	.	transcript	0.431811	0	-24.2926	1.00308e-15	7.32127e-13
Novel_023245	XLOC_217694	.	transcript	0.239395	0	-23.5166	7.92164e-15	3.09877e-12
Novel_023291	XLOC_217935	.	transcript	0.13437	0	-23.5482	7.29113e-15	2.92926e-12
Novel_023318	XLOC_218516	.	transcript	0.0419434	0	-22.0705	3.16427e-13	3.92159e-11
Novel_023335	XLOC_218905	.	transcript	0.0412912	0	-22.7746	5.38721e-14	1.09055e-11
Novel_023346	XLOC_218955	.	transcript	0	0.118065	21.3794	1.67161e-12	1.41559e-10
Novel_023411	XLOC_219612	.	transcript	0.0441364	0	-21.4544	1.43711e-12	1.25929e-10
Novel_023412	XLOC_219612	.	transcript	0.092779	0	-21.5796	1.02978e-12	9.64867e-11
Novel_023417	XLOC_219612	.	transcript	0.078615	0	-22.0896	3.0179e-13	3.8059e-11
Novel_023447	XLOC_219929	.	transcript	0.07704	0	-22.0428	3.38881e-13	4.15572e-11
Novel_023457	XLOC_219970	.	transcript	0	0.0540844	21.4225	1.50716e-12	1.31082e-10
Novel_023518	XLOC_220311	.	transcript	0.104946	0.0005184	-6.5466	8.52286e-05	0.00450634
Novel_023546	XLOC_220436	.	transcript	0	0.190789	22.4437	1.22003e-13	1.98995e-11
Novel_023547	XLOC_220436	.	transcript	0	0.104723	21.5066	1.21551e-12	1.10559e-10
Novel_023548	XLOC_220436	.	transcript	0.0565626	0	-21.2839	2.12336e-12	1.73365e-10
Novel_023570	XLOC_220744	.	transcript	0	0.0468402	20.4585	1.4716e-11	9.76762e-10
Novel_023571	XLOC_220744	.	transcript	0	0.160838	22.1186	2.75602e-13	3.61232e-11
Novel_023576	XLOC_220877	.	transcript	2e-07	2.18409	11.8341	6.21786e-05	0.00333868
Novel_023608	XLOC_221084	.	transcript	0	0.181224	21.8084	5.90986e-13	6.28872e-11
Novel_023612	XLOC_221084	.	transcript	0.09352	0	-21.7143	7.61992e-13	7.67105e-11
Novel_023617	XLOC_221330	.	transcript	0	0.0625568	20.7398	7.63684e-12	5.40069e-10
Novel_023667	XLOC_221766	.	transcript	0.08781	0	-22.2195	2.18274e-13	3.06101e-11
Novel_023683	XLOC_221928	.	transcript	0	0.0519546	22.2882	1.80871e-13	2.65815e-11
Novel_023696	XLOC_222013	.	transcript	0	0.354207	23.2356	1.63303e-14	4.83801e-12
Novel_023702	XLOC_222013	.	transcript	0.180484	0	-22.9697	3.27103e-14	7.74769e-12
Novel_023704	XLOC_222013	.	transcript	0.187682	0	-23.5001	8.26173e-15	3.14786e-12
Novel_023706	XLOC_222013	.	transcript	0.37527	0	-24.588	4.50981e-16	4.20864e-13
Novel_023748	XLOC_222362	.	transcript	0	0.163275	23.0173	2.86542e-14	7.07426e-12
Novel_023824	XLOC_222723	.	transcript	0.0454598	0	-21.6551	8.80697e-13	8.5435e-11
Novel_023832	XLOC_222862	.	transcript	0	0.078113	22.3476	1.56007e-13	2.40643e-11
Novel_023834	XLOC_222862	.	transcript	0.0239486	0	-22.2221	2.16964e-13	3.04932e-11
Novel_023848	XLOC_222942	.	transcript	0.103136	0	-24.7378	2.99102e-16	3.404e-13
Novel_023866	XLOC_223226	.	transcript	0	0.0201318	20.2835	2.13469e-11	1.38824e-09
Novel_023887	XLOC_223283	.	transcript	0.147716	0	-8.27098	1.26343e-09	7.94511e-08
Novel_023906	XLOC_223559	.	transcript	0	0.061564	21.2909	2.05998e-12	1.68781e-10
Novel_023908	XLOC_223559	.	transcript	0.0571258	0	-21.6899	8.08701e-13	8.05665e-11
Novel_024011	XLOC_224515	.	transcript	0.146435	0	-22.167	2.47219e-13	3.32435e-11
Novel_024026	XLOC_224640	.	transcript	0.0009138	0.203924	7.50679	1.63231e-05	0.000927146
Novel_024045	XLOC_224775	.	transcript	0	0.0880674	22.3125	1.70284e-13	2.53854e-11
Novel_024062	XLOC_224925	.	transcript	0	0.15114	8.56235	0.000611936	0.0273632
Novel_024119	XLOC_225236	.	transcript	0.154061	0	-22.6683	7.05852e-14	1.32805e-11
Novel_024232	XLOC_226060	.	transcript	0	0.0630592	20.986	4.27375e-12	3.20865e-10
Novel_024309	XLOC_226347	.	transcript	0	0.0616918	20.5851	1.09709e-11	7.45687e-10
Novel_024311	XLOC_226347	.	transcript	0	0.0687884	20.4451	1.51953e-11	1.00571e-09
Novel_024336	XLOC_226569	.	transcript	0.0052724	0.179813	4.82434	0.000530748	0.0241966
Novel_024421	XLOC_227441	.	transcript	0.035943	0	-20.5049	1.33021e-11	8.93077e-10
Novel_024451	XLOC_227518	.	transcript	0.278492	0.519682	0.881005	0.000265862	0.0130377
Novel_024509	XLOC_227997	.	transcript	0.058882	0	-21.6425	9.08182e-13	8.72846e-11
Novel_024567	XLOC_228308	.	transcript	0.243393	0.0091362	-4.47281	5.59186e-05	0.0030147
Novel_024577	XLOC_228320	.	transcript	0.0003418	0.151952	7.56776	0.000734298	0.0319767
Novel_024606	XLOC_228462	.	transcript	0	1.24413	24.8194	2.38392e-16	2.92727e-13
Novel_024640	XLOC_228642	.	transcript	0.328098	0	-20.858	5.86404e-12	4.27534e-10
Novel_024701	XLOC_229527	.	transcript	0.13046	9.42e-05	-7.38437	0.000582878	0.0263543
Novel_024721	XLOC_229925	.	transcript	0.467532	0.896816	0.931825	0.000905788	0.038353
Novel_024722	XLOC_229925	.	transcript	0.067605	0	-21.937	4.40164e-13	5.04012e-11
Novel_024782	XLOC_230062	.	transcript	0	0.410759	24.2025	1.27615e-15	8.56785e-13
Novel_024791	XLOC_230122	.	transcript	0.0847412	0	-21.9576	4.18333e-13	4.83763e-11
Novel_024802	XLOC_230156	.	transcript	0	0.0844028	21.2961	2.04178e-12	1.67436e-10
Novel_024818	XLOC_230191	.	transcript	0	0.051363	19.2008	2.33216e-10	1.47554e-08
Novel_024823	XLOC_230191	.	transcript	0.12377	0	-23.0389	2.73818e-14	6.8569e-12
Novel_024827	XLOC_230225	.	transcript	0.0782446	0	-21.1567	2.95011e-12	2.30094e-10
Novel_024864	XLOC_230614	.	transcript	0.0458214	0	-21.2701	2.24257e-12	1.82301e-10
Novel_024940	XLOC_231345	.	transcript	0	0.348474	21.6378	8.94417e-13	8.62281e-11
Novel_024964	XLOC_231571	.	transcript	0.0990212	0.0004596	-5.74736	0.0011193	0.045874
Novel_024993	XLOC_231757	.	transcript	0.194768	0	-23.3169	1.32925e-14	4.29232e-12
Novel_025005	XLOC_232061	.	transcript	0.0602704	0.000169	-6.91331	9.75223e-05	0.0051184
Novel_025037	XLOC_232390	.	transcript	0	5.95731	24.7691	2.73726e-16	3.2335e-13
Novel_025040	XLOC_232390	.	transcript	0.488403	0	-22.0896	3.0179e-13	3.8059e-11
Novel_025073	XLOC_232533	.	transcript	0	0.340776	21.9859	3.77616e-13	4.51793e-11
Novel_025105	XLOC_232744	.	transcript	0.030851	0	-21.177	2.80437e-12	2.2048e-10
Novel_025128	XLOC_233167	.	transcript	0	0.0657986	21.9169	4.52972e-13	5.13867e-11
Novel_025129	XLOC_233168	.	transcript	0	0.0360564	21.6469	8.75919e-13	8.51484e-11
Novel_025131	XLOC_233168	.	transcript	0	0.0495498	20.6145	1.02417e-11	6.99177e-10
Novel_025210	XLOC_234762	.	transcript	0	0.0569486	20.6806	8.77261e-12	6.10954e-10
Novel_025225	XLOC_234923	.	transcript	0	0.0506902	21.181	2.68877e-12	2.12645e-10
Novel_025247	XLOC_235859	.	transcript	0	0.0327082	20.2657	2.30102e-11	1.48915e-09
Novel_025253	XLOC_235929	.	transcript	0.095634	0.0018748	-5.13998	0.00077497	0.0334668
Novel_025267	XLOC_236001	.	transcript	0	0.0398542	20.9221	4.89932e-12	3.62869e-10
Novel_025272	XLOC_236228	.	transcript	0	0.044473	20.4782	1.40565e-11	9.3833e-10
Novel_025285	XLOC_236479	.	transcript	0	0.0474684	20.358	1.8595e-11	1.21436e-09
Novel_025294	XLOC_236484	.	transcript	0.025771	0	-22.3293	1.65968e-13	2.49011e-11
Novel_025307	XLOC_236533	.	transcript	0	0.0235938	21.1419	2.95108e-12	2.30094e-10
Novel_025336	XLOC_236533	.	transcript	0	0.050083	21.8628	5.17446e-13	5.61541e-11
Novel_025472	XLOC_238001	.	transcript	0	0.0987992	8.03597	4.20192e-05	0.00229854
Novel_025474	XLOC_238001	.	transcript	0.0079564	0	-21.7367	7.21226e-13	7.40443e-11
Novel_025475	XLOC_238001	.	transcript	0.057612	0	-21.3968	1.63966e-12	1.39486e-10
Novel_025478	XLOC_238001	.	transcript	0.0728096	0	-23.9772	2.34387e-15	1.34007e-12
Novel_025482	XLOC_238001	.	transcript	0	0.0513872	20.6993	8.39843e-12	5.87525e-10
Novel_025500	XLOC_238274	.	transcript	0	0.0253008	21.0334	3.8201e-12	2.89132e-10
Novel_025505	XLOC_238274	.	transcript	0	0.0447242	21.7083	7.54613e-13	7.62969e-11
Novel_025682	XLOC_240745	.	transcript	0	0.179092	6.95609	5.45747e-05	0.00294564
Novel_025714	XLOC_240876	.	transcript	0.001155	0.033358	4.46975	0.000760064	0.032884
Novel_025737	XLOC_241014	.	transcript	0.121435	0	-23.0393	2.73534e-14	6.8569e-12
Novel_025761	XLOC_241475	.	transcript	0.0808376	0	-25.1956	8.42076e-17	1.49103e-13
Novel_025765	XLOC_241479	.	transcript	0	0.0527722	22.9562	3.35106e-14	7.82832e-12
Novel_025794	XLOC_241566	.	transcript	0	0.466148	8.52553	6.86039e-15	2.83907e-12
Novel_025835	XLOC_241985	.	transcript	0	0.052127	20.4585	1.4716e-11	9.76762e-10
Novel_025845	XLOC_242009	.	transcript	0.0996314	0	-11.1299	1.25416e-07	7.73568e-06
Novel_025885	XLOC_242588	.	transcript	0.107238	0	-22.2459	2.04443e-13	2.90914e-11
Novel_025952	XLOC_242962	.	transcript	0	0.139118	21.2987	2.02891e-12	1.66674e-10
Novel_025962	XLOC_243033	.	transcript	0	1.13696	24.9411	1.70394e-16	2.40932e-13
Novel_025963	XLOC_243033	.	transcript	0.412007	0	-24.3281	9.11421e-16	6.89206e-13
Novel_026114	XLOC_244744	.	transcript	0.0185694	0	-21.8891	4.95689e-13	5.48088e-11
Novel_026134	XLOC_245041	.	transcript	0.23605	0.00105	-7.8024	0.000280007	0.0136382
Novel_026169	XLOC_245144	.	transcript	0.0931756	0	-23.2222	1.70603e-14	4.94052e-12
Novel_026170	XLOC_245144	.	transcript	0	0.019659	20.5175	1.28323e-11	8.63803e-10
Novel_026172	XLOC_245144	.	transcript	0.0278218	0	-21.7146	7.61361e-13	7.67105e-11
Novel_026207	XLOC_246615	.	transcript	0	0.156128	22.3582	1.512e-13	2.3439e-11
Novel_026208	XLOC_246615	.	transcript	0	0.094144	22.156	2.51135e-13	3.3673e-11
Novel_026209	XLOC_246615	.	transcript	0.136009	0	-22.7339	5.97501e-14	1.17886e-11
Novel_026214	XLOC_246615	.	transcript	0.150433	0	-23.313	1.34783e-14	4.3224e-12
Novel_026215	XLOC_246615	.	transcript	0	0.22109	23.1945	1.81636e-14	5.11979e-12
Novel_026217	XLOC_246615	.	transcript	0.556327	0	-10.2608	5.21015e-05	0.00282195
Novel_026234	XLOC_246679	.	transcript	0	0.099473	21.9406	4.27489e-13	4.90702e-11
Novel_026270	XLOC_246856	.	transcript	0.883687	0	-25.1773	8.86078e-17	1.53131e-13
Novel_026295	XLOC_247155	.	transcript	0.0876712	0.537903	2.57142	0.000321085	0.0154774
Novel_026311	XLOC_247285	.	transcript	0.122637	0	-8.99904	4.23183e-07	2.58796e-05
Novel_026317	XLOC_247397	.	transcript	0	0.0447146	20.8573	5.79221e-12	4.22959e-10
Novel_026331	XLOC_247428	.	transcript	0.0358248	0	-21.4978	1.29289e-12	1.16238e-10
Novel_026384	XLOC_247646	.	transcript	0.0462456	1.45466	5.02018	0.000264568	0.0129811
Novel_026419	XLOC_247744	.	transcript	0.369039	0	-24.8683	2.08916e-16	2.70784e-13
Novel_026442	XLOC_247877	.	transcript	0.058829	0.0004666	-6.09493	0.00114509	0.0467463
Novel_026463	XLOC_248122	.	transcript	0.695239	0.03517	-4.1951	0.000436001	0.0203138
Novel_026467	XLOC_248122	.	transcript	0.0136494	0.943447	5.73893	0.000380874	0.01802
Novel_026488	XLOC_248261	.	transcript	0.0658264	9.2e-06	-7.36457	0.000795521	0.0341803
Novel_026489	XLOC_248261	.	transcript	0	0.083351	22.2914	1.79488e-13	2.64212e-11
Novel_026578	XLOC_248956	.	transcript	0	0.0598964	21.42	1.5163e-12	1.31671e-10
Novel_026588	XLOC_249102	.	transcript	0.37662	0.580259	0.608733	0.000573273	0.0259326
Novel_026613	XLOC_249280	.	transcript	0	0.144302	21.3722	1.70102e-12	1.4344e-10
Novel_026653	XLOC_249631	.	transcript	0	0.0962298	21.0874	3.35983e-12	2.59343e-10
Novel_026722	XLOC_249853	.	transcript	0.31358	0	-8.36291	0.000379573	0.017981
Novel_026758	XLOC_250043	.	transcript	0	0.144516	19.6098	9.45264e-11	6.02554e-09
Novel_026760	XLOC_250049	.	transcript	0.0838088	0	-23.0386	2.74064e-14	6.8569e-12
Novel_026762	XLOC_250049	.	transcript	0	0.0730004	20.2402	2.34864e-11	1.51577e-09
Novel_026769	XLOC_250057	.	transcript	0.107258	0	-21.599	1.01019e-12	9.48418e-11
Novel_026821	XLOC_250709	.	transcript	0.166742	0	-8.74986	0.00050808	0.0232769
Novel_026848	XLOC_251017	.	transcript	0	0.0779676	20.6993	8.39843e-12	5.87525e-10
Novel_027004	XLOC_253900	.	transcript	0.0646862	0	-23.5858	6.59185e-15	2.75859e-12
Novel_027085	XLOC_254540	.	transcript	0	0.0863878	21.5225	1.18427e-12	1.0814e-10
Novel_027106	XLOC_254890	.	transcript	0.112773	0	-22.4095	1.3567e-13	2.15323e-11
Novel_027137	XLOC_255430	.	transcript	0.106183	1.801	4.04287	1.80739e-10	1.14976e-08
Novel_027141	XLOC_255438	.	transcript	0.244709	0.0350124	-2.59481	0.00111051	0.0455539
Novel_027229	XLOC_258034	.	transcript	0	0.080319	21.1082	3.19743e-12	2.48245e-10
Novel_027254	XLOC_258672	.	transcript	0.353561	0.210185	-0.763679	0.000434952	0.0202852
Novel_027277	XLOC_258912	.	transcript	0.0886244	0	-8.79626	7.26254e-07	4.41822e-05
Novel_027328	XLOC_259784	.	transcript	0.074471	0	-21.2375	2.42949e-12	1.9428e-10
Novel_027336	XLOC_259805	.	transcript	0	0.0906286	20.8305	6.16655e-12	4.47492e-10
Novel_027341	XLOC_259810	.	transcript	0	0.199198	21.8781	4.98338e-13	5.48418e-11
Novel_027409	XLOC_260964	.	transcript	0	0.0424558	21.7637	6.59088e-13	6.91094e-11
Novel_027411	XLOC_260964	.	transcript	0.0534382	0	-22.8935	3.97689e-14	8.87875e-12
Novel_027439	XLOC_261329	.	transcript	0.0288174	0	-21.7256	7.41062e-13	7.53348e-11
Novel_027444	XLOC_261392	.	transcript	0	0.0451598	20.4673	1.44234e-11	9.60071e-10
Novel_027448	XLOC_261423	.	transcript	0.0679018	0	-6.4092	0.000125014	0.0064599
Novel_027459	XLOC_261459	.	transcript	0	0.0338196	20.7652	7.1936e-12	5.11288e-10
Novel_027490	XLOC_261680	.	transcript	0	0.291823	9.00405	7.32812e-05	0.00390563
Novel_027496	XLOC_261723	.	transcript	0	0.127633	20.6231	1.00367e-11	6.87194e-10
Novel_027512	XLOC_261776	.	transcript	0	0.045084	20.791	6.54868e-12	4.73016e-10
Novel_027521	XLOC_262180	.	transcript	0.413307	0.692769	0.737106	0.000335039	0.0160919
Novel_027565	XLOC_262519	.	transcript	0.0358938	0.137016	1.88856	6.58086e-05	0.00351338
Novel_027629	XLOC_262890	.	transcript	0.238148	0	-23.2414	1.62281e-14	4.83754e-12
Novel_027670	XLOC_263194	.	transcript	0.292191	0	-24.1338	1.54167e-15	9.85423e-13
Novel_027699	XLOC_263390	.	transcript	0.332989	3.11865	3.24725	0.000340025	0.016323
Novel_027704	XLOC_263421	.	transcript	0	0.251325	8.73868	0.000553165	0.0251204
Novel_027705	XLOC_263421	.	transcript	0	0.0616216	20.3782	1.77471e-11	1.16225e-09
Novel_027708	XLOC_263421	.	transcript	0.243705	0	-23.2201	1.71528e-14	4.94052e-12
Novel_027718	XLOC_263479	.	transcript	0.129969	5.16e-05	-9.2346	0.00065203	0.028852
Novel_027738	XLOC_263761	.	transcript	0	0.176076	21.1611	2.81918e-12	2.21271e-10
Novel_027744	XLOC_263770	.	transcript	0	0.221438	23.1912	1.83175e-14	5.13342e-12
Novel_027785	XLOC_264013	.	transcript	0	0.091058	21.3328	1.86997e-12	1.55951e-10
Novel_027796	XLOC_264130	.	transcript	0	0.156292	22.0852	2.9938e-13	3.79603e-11
Novel_027821	XLOC_264533	.	transcript	0	0.134871	21.2745	2.15037e-12	1.75417e-10
Novel_027824	XLOC_264563	.	transcript	0	0.0433152	21.0943	3.30001e-12	2.54937e-10
Novel_027864	XLOC_264827	.	transcript	4.36e-05	0.194841	7.58812	0.000830713	0.0355451
Novel_027887	XLOC_264891	.	transcript	0.0719748	0	-21.7601	6.80204e-13	7.09251e-11
Novel_027894	XLOC_264891	.	transcript	0.0595642	0	-21.3968	1.63966e-12	1.39486e-10
Novel_027895	XLOC_264891	.	transcript	0	0.0547252	20.4641	1.45395e-11	9.66423e-10
Novel_027982	XLOC_265444	.	transcript	0.230722	0	-23.6063	6.25778e-15	2.66662e-12
Novel_028013	XLOC_265606	.	transcript	0.000949	0.0975518	5.44777	0.000932491	0.0392676
Novel_028014	XLOC_265606	.	transcript	0.0496012	0.0018364	-4.26885	0.00093196	0.0392676
Novel_028055	XLOC_265792	.	transcript	0	0.150244	20.71	8.18897e-12	5.74595e-10
Novel_028066	XLOC_265843	.	transcript	0.186727	0	-23.8945	2.92155e-15	1.51469e-12
Novel_028067	XLOC_265843	.	transcript	0.163495	0	-22.9629	3.29413e-14	7.77938e-12
Novel_028096	XLOC_266003	.	transcript	0	0.48339	23.0718	2.49125e-14	6.42233e-12
Novel_028213	XLOC_267443	.	transcript	0	0.199234	21.7411	6.82569e-13	7.10923e-11
Novel_028226	XLOC_267625	.	transcript	0	0.102343	21.0716	3.48831e-12	2.67931e-10
Novel_028248	XLOC_267839	.	transcript	0	0.868246	22.5464	9.47756e-14	1.6379e-11
Novel_028249	XLOC_267839	.	transcript	1.83602	0	-24.2141	9.98648e-17	1.66421e-13
Novel_028252	XLOC_267839	.	transcript	1.53085	0	-23.9212	2.72124e-15	1.45949e-12
Novel_028253	XLOC_267839	.	transcript	1.21857	0	-23.5535	7.18973e-15	2.90459e-12
Novel_028303	XLOC_268864	.	transcript	0	0.104016	20.7704	7.10734e-12	5.06701e-10
Novel_028340	XLOC_269489	.	transcript	0.109796	0	-4.35975	0.00038444	0.0181471
Novel_028415	XLOC_270828	.	transcript	0.40819	0.830673	1.0056	0.000504599	0.0231401
Novel_028424	XLOC_270990	.	transcript	0	0.337077	20.6986	8.15744e-12	5.73244e-10
XM_005675119.3	gene-IL1RAP	IL1RAP	transcript	4.07228	2.56356	-0.690216	0.000777961	0.0335494
XM_005675134.3	gene-LPP	LPP	transcript	0	0.151375	22.317	1.68153e-13	2.51883e-11
XM_005675225.3	gene-FXR1	FXR1	transcript	2.1363	17.14	2.9469	0.00106136	0.0440019
XM_005676089.3	gene-BAZ2B	BAZ2B	transcript	0	0.410626	24.675	3.54318e-16	3.75746e-13
XM_005676151.3	gene-RIF1	RIF1	transcript	1.0186	4.17907	2.03079	9.13365e-06	0.00052648
XM_005676662.3	gene-SP110	SP110	transcript	0	0.186129	21.5499	1.1081e-12	1.02498e-10
XM_005676781.3	gene-EYA3	EYA3	transcript	0.552634	0.933034	0.726819	0.000152607	0.00778227
XM_005678054.3	gene-AGL	AGL	transcript	1.56917	0.0085044	-7.43716	1.29544e-11	8.70989e-10
XM_005678085.3	gene-BCAR3	BCAR3	transcript	0	0.150764	21.5105	1.21902e-12	1.1067e-10
XM_005678336.3	gene-NFIA	NFIA	transcript	2.49159	12.4867	2.29021	3.4949e-05	0.00193447
XM_005678666.3	gene-LOC102169353	LOC102169353	transcript	0.0146534	0	-7.06183	4.08365e-05	0.00224173
XM_005678667.2	gene-LOC102169353	LOC102169353	transcript	0.0636976	0	-8.75938	4.06946e-07	2.4903e-05
XM_005679052.2	gene-IGF2BP3	IGF2BP3	transcript	0	0.103613	20.6563	9.28576e-12	6.42853e-10
XM_005679509.3	gene-PTN	PTN	transcript	28.6553	21.2564	-0.462896	3.27016e-05	0.00181222
XM_005679824.3	gene-CEP83	CEP83	transcript	0.485951	1.22411	1.31001	0.00110658	0.0454324
XM_005679960.3	gene-LETMD1	LETMD1	transcript	10.2864	8.3469	-0.322909	0.000105963	0.00552441
XM_005680318.3	gene-ZBTB39	ZBTB39	transcript	0.111057	0	-22.7233	6.13779e-14	1.20334e-11
XM_005680350.3	gene-PAN2	PAN2	transcript	0.179796	0	-22.743	5.80376e-14	1.1573e-11
XM_005680352.3	gene-PAN2	PAN2	transcript	0.0712322	0	-21.7563	6.86851e-13	7.12876e-11
XM_005680477.3	gene-SLC25A3	SLC25A3	transcript	2.70784	0.542519	-2.40049	0.000618807	0.0276308
XM_005680539.3	gene-IGF1	IGF1	transcript	0.173672	0	-23.4061	1.05417e-14	3.60353e-12
XM_005680743.3	gene-CASC1	CASC1	transcript	6.39369	0.006768	-9.39044	8.27866e-06	0.000478378
XM_005681252.3	gene-NPY1R	NPY1R	transcript	5.07146	1.94967	-1.39704	5.69815e-05	0.00306845
XM_005682343.2	gene-FBXL12	FBXL12	transcript	0.411879	0.130469	-1.62866	0.00068059	0.0299348
XM_005682582.3	gene-LOC102178997	LOC102178997	transcript	0.151105	0.0389286	-1.9249	0.000791089	0.0340055
XM_005682965.2	gene-TRPC7	TRPC7	transcript	0.090989	0	-21.624	9.50351e-13	9.0335e-11
XM_005682986.3	gene-BRD8	BRD8	transcript	0	0.723998	23.1775	1.88941e-14	5.22951e-12
XM_005683338.3	gene-KIAA0141	KIAA0141	transcript	6.38747	3.93516	-0.721756	0.000186534	0.0093893
XM_005683657.3	gene-NFIB	NFIB	transcript	0	0.117138	22.2596	1.93259e-13	2.80488e-11
XM_005683723.3	gene-TRPM3	TRPM3	transcript	0.0444632	0.614452	3.76954	8.91867e-05	0.00470496
XM_005684240.3	gene-FBXW12	FBXW12	transcript	6.22127	3.66942	-0.778381	8.35967e-05	0.00443262
XM_005684505.3	gene-CLVS2	CLVS2	transcript	2.83689	8.99949	1.68057	0.000621599	0.0277156
XM_005684651.3	gene-PNISR	PNISR	transcript	0.0218358	0.732339	4.99484	0.000268965	0.0131553
XM_005684777.3	gene-EYA4	EYA4	transcript	0	0.533362	10.0432	6.03322e-05	0.00324327
XM_005684794.3	gene-PDE7B	PDE7B	transcript	11.6324	5.78428	-1.03005	7.94277e-06	0.000460395
XM_005684922.3	gene-VIP	VIP	transcript	8.31402	0.859054	-3.33261	1.30723e-06	7.9011e-05
XM_005684957.3	gene-AGPAT4	AGPAT4	transcript	5.35074	2.22798	-1.26803	2.79316e-06	0.000166239
XM_005685187.3	gene-BBS4	BBS4	transcript	0	0.546941	22.869	4.18674e-14	9.13243e-12
XM_005685272.3	gene-MRPL52	MRPL52	transcript	2.88301	1.23774	-1.24824	2.18444e-06	0.000130427
XM_005685282.3	gene-DAD1	DAD1	transcript	66.6778	56.1306	-0.27786	4.17273e-05	0.00228391
XM_005686088.3	gene-PGF	PGF	transcript	1.31893	0.499985	-1.43468	0.000324721	0.0156446
XM_005686090.3	gene-MLH3	MLH3	transcript	0	0.0634684	20.8832	5.44884e-12	4.00076e-10
XM_005686290.2	gene-NMS	NMS	transcript	3.15916	0.428161	-2.9539	6.44919e-05	0.00345296
XM_005686363.3	gene-TPRKB	TPRKB	transcript	0.503604	0.195441	-1.3585	0.00031464	0.0151982
XM_005686589.3	gene-MTA3	MTA3	transcript	0.870992	0.486338	-0.856936	0.000186801	0.00939258
XM_005686993.3	gene-LPIN1	LPIN1	transcript	0	0.097629	20.1318	2.95739e-11	1.90206e-09
XM_005687138.3	gene-HSPA5	HSPA5	transcript	92.4327	72.1578	-0.383359	0.000407297	0.0191292
XM_005687268.3	gene-TOR1B	TOR1B	transcript	2.20484	1.716	-0.384249	8.94538e-05	0.00471639
XM_005687492.3	gene-POSTN	POSTN	transcript	0.111138	0	-21.786	6.3836e-13	6.74666e-11
XM_005688307.3	gene-STX16	STX16	transcript	0	0.478417	23.6725	5.22413e-15	2.33266e-12
XM_005688339.3	gene-C13H20orf96	C13H20orf96	transcript	0.0003668	0.214209	5.1816	0.000257904	0.0127009
XM_005688362.3	gene-TPX2	TPX2	transcript	0.0033306	0.23002	5.68112	0.000807628	0.0346367
XM_005688969.3	gene-PCMTD1	PCMTD1	transcript	0	1.58581	24.577	4.62278e-16	4.27135e-13
XM_005689885.3	gene-ANAPC15	ANAPC15	transcript	24.4957	12.3679	-0.988682	7.81805e-05	0.00415724
XM_005690080.3	gene-ELF5	ELF5	transcript	0	0.205705	21.3722	1.70102e-12	1.4344e-10
XM_005690516.3	gene-WDR26	WDR26	transcript	0	0.0778676	20.1977	2.6734e-11	1.7206e-09
XM_005690673.3	gene-MTHFR	MTHFR	transcript	0.289971	0	-23.4454	9.54248e-15	3.43831e-12
XM_005690923.3	gene-ABL2	ABL2	transcript	0.276226	0	-22.4231	1.28835e-13	2.07295e-11
XM_005691168.3	gene-ARFIP1	ARFIP1	transcript	0.353734	0	-23.2637	1.5316e-14	4.7017e-12
XM_005691547.3	gene-RPH3A	RPH3A	transcript	0.541629	0	-24.6358	3.95783e-16	3.97153e-13
XM_005691550.3	gene-TRAFD1	TRAFD1	transcript	0.0020304	0.457128	7.12235	1.36107e-07	8.38953e-06
XM_005691975.3	gene-CHD9	CHD9	transcript	4.26407	0.0082826	-9.03242	9.06358e-08	5.60153e-06
XM_005692203.3	gene-TXNL4B	TXNL4B	transcript	10.2101	8.69122	-0.261222	0.00043863	0.020426
XM_005692322.3	gene-FXYD7	FXYD7	transcript	8.58674	6.3502	-0.456628	0.000744141	0.0323149
XM_005692684.3	gene-CA11	CA11	transcript	8.38819	22.994	1.4353	0.00110834	0.0454848
XM_005693139.3	gene-BCAS3	BCAS3	transcript	0.417934	0	-23.582	6.64535e-15	2.76856e-12
XM_005693140.3	gene-BCAS3	BCAS3	transcript	0.0080186	0.384518	5.25002	0.000816349	0.0349946
XM_005693416.3	gene-LOC102188529	LOC102188529	transcript	13.3929	23.3624	0.77559	7.50211e-07	4.56099e-05
XM_005693503.2	gene-CHRNB1	CHRNB1	transcript	0	0.113357	21.45	1.41068e-12	1.24313e-10
XM_005693629.3	gene-DHRS7B	DHRS7B	transcript	4.29398	0.0102624	-8.49492	1.35989e-06	8.1929e-05
XM_005693653.3	gene-LUC7L3	LUC7L3	transcript	21.8911	18.3463	-0.27947	0.00070229	0.0307985
XM_005693787.2	gene-KRT24	KRT24	transcript	0.0675632	0.249203	1.83218	1.82332e-05	0.00103063
XM_005693855.3	gene-COASY	COASY	transcript	5.3663	4.26093	-0.359964	0.000140871	0.00722724
XM_005694095.3	gene-AFMID	AFMID	transcript	0.497777	0.12337	-2.00166	0.00104756	0.0435458
XM_005694661.3	gene-IPO11	IPO11	transcript	0	0.157728	7.3706	7.64458e-05	0.00406732
XM_005694675.3	gene-PDE4D	PDE4D	transcript	2.42052	0.0305104	-6.29133	1.30092e-05	0.000742537
XM_005694739.3	gene-HMGCS1	HMGCS1	transcript	111.918	92.2525	-0.313043	0.0010221	0.0426015
XM_005695620.2	gene-CRELD1	CRELD1	transcript	2.23483	0.538341	-2.03455	0.00030929	0.0149707
XM_005695798.3	gene-FLNB	FLNB	transcript	0	0.197698	23.2062	1.76216e-14	5.02899e-12
XM_005695946.3	gene-UBA7	UBA7	transcript	0.0039564	0.38472	5.79239	0.000269235	0.0131616
XM_005696321.3	gene-MEA1	MEA1	transcript	0	4.79641	10.3495	5.31287e-05	0.00287258
XM_005696537.3	gene-AGER	AGER	transcript	0.0590464	0	-5.49232	1.56496e-06	9.39198e-05
XM_005697054.3	gene-RBBP8	RBBP8	transcript	0	0.12937	21.1086	3.19503e-12	2.48245e-10
XM_005697807.3	gene-ORAI2	ORAI2	transcript	0.257123	0	-24.0665	1.84627e-15	1.12613e-12
XM_005698975.3	gene-SPRTN	SPRTN	transcript	0	0.249879	8.22165	0.000909477	0.0384568
XM_005699057.3	gene-CDK1	CDK1	transcript	0.00323	0.441671	6.35155	0.000640068	0.0283764
XM_005699249.3	gene-RPS24	RPS24	transcript	2.30347	0	-23.8479	3.30618e-15	1.65881e-12
XM_005699317.3	gene-ADIRF	ADIRF	transcript	252.372	101.332	-1.36466	0.00071363	0.0312224
XM_005700243.3	gene-TMEM164	TMEM164	transcript	0.0096958	0.340838	4.97643	0.000747784	0.0324397
XM_005700426.3	gene-ARHGEF6	ARHGEF6	transcript	0	0.082776	21.1419	2.95132e-12	2.30094e-10
XM_005700785.3	gene-RBM3	RBM3	transcript	0.386583	8.21028	4.38581	0.00046977	0.0217244
XM_005701390.3	gene-COL9A3	COL9A3	transcript	26.0135	16.8302	-0.674701	0.000553132	0.0251204
XM_005701528.2	gene-LOC102177708	LOC102177708	transcript	0.443513	0	-22.2161	2.20269e-13	3.06805e-11
XM_005701580.3	gene-LOC102179937	LOC102179937	transcript	9.41509	1.53956	-2.66537	0.00118158	0.0479841
XM_005709413.3	gene-GLRX	GLRX	transcript	23.6309	19.6646	-0.293562	0.000155214	0.00790657
XM_013962444.2	gene-PRPF3	PRPF3	transcript	0	1.61528	24.5488	5.0006e-16	4.53074e-13
XM_013962531.2	gene-MOV10	MOV10	transcript	0	0.439686	22.9174	3.69608e-14	8.45405e-12
XM_013962755.2	gene-MIER1	MIER1	transcript	5.23733	0.21448	-4.65993	6.12048e-07	3.73073e-05
XM_013962780.2	gene-RAVER2	RAVER2	transcript	0.411631	1.7472	2.08089	0.000593682	0.0267134
XM_013962976.2	gene-LOC102169353	LOC102169353	transcript	0	0.0119872	6.76389	4.77959e-09	2.99356e-07
XM_013963004.2	gene-ZMYM1	ZMYM1	transcript	0.0015396	0.287819	6.08001	3.41648e-06	0.000202691
XM_013963625.2	gene-DLG1	DLG1	transcript	3.1478	1.26276	-1.35863	0.0002818	0.0137184
XM_013963627.2	gene-LMBR1	LMBR1	transcript	0.36995	0.0028038	-6.19554	0.000885922	0.0375971
XM_013964217.2	gene-M6PR	M6PR	transcript	5.73836	0.270889	-4.46694	0.000642151	0.0284418
XM_013964656.2	gene-ADGRL3	ADGRL3	transcript	8e-07	0.23837	9.84851	0.00113776	0.046508
XM_013965328.2	gene-KIF3A	KIF3A	transcript	0	2.09967	25.7106	1.96686e-17	5.24433e-14
XM_013965423.2	gene-ZFP62	ZFP62	transcript	0.124332	0.0049774	-4.23491	0.00110146	0.0452823
XM_013965606.2	gene-MME	MME	transcript	0.229298	0	-8.13999	0.00102614	0.0427316
XM_013965722.2	gene-SGCD	SGCD	transcript	0.344477	0.0082956	-5.22679	4.15214e-05	0.00227398
XM_013966062.2	gene-INVS	INVS	transcript	0.354863	0.0266848	-3.69239	1.65649e-05	0.000939737
XM_013966526.2	gene-EYA4	EYA4	transcript	0.135249	0	-22.9543	3.40282e-14	7.87984e-12
XM_013966703.2	gene-POLK	POLK	transcript	0.405073	0	-8.52273	1.04152e-06	6.3115e-05
XM_013966824.2	gene-RIPK3	RIPK3	transcript	0	0.123223	20.3882	1.73348e-11	1.13763e-09
XM_013966825.2	gene-RIPK3	RIPK3	transcript	0.126862	0	-21.2681	2.25314e-12	1.82524e-10
XM_013967589.2	gene-MTA3	MTA3	transcript	0.923528	0.444493	-1.06622	0.000395318	0.0186322
XM_013967804.2	gene-MPV17	MPV17	transcript	0.118562	1.01089	3.00923	0.000691913	0.0304005
XM_013968157.2	gene-FRY	FRY	transcript	0.004202	0.105644	4.5002	0.000495754	0.0227681
XM_013968448.2	gene-KIAA1217	KIAA1217	transcript	0.798172	0	-25.4531	4.08725e-17	9.53575e-14
XM_013968612.2	gene-LOC102184534	LOC102184534	transcript	890.154	676.471	-0.423641	9.9235e-05	0.00519978
XM_013968944.2	gene-UBR3	UBR3	transcript	5.49128	0.0165434	-8.3264	1.31193e-06	7.91929e-05
XM_013969044.2	gene-C14H8orf33	C14H8orf33	transcript	9.91305	8.10799	-0.321762	0.000633312	0.028117
XM_013969377.2	gene-TANK	TANK	transcript	0.0022876	0.200939	5.08916	9.20528e-05	0.00484794
XM_013969550.2	gene-DPAGT1	DPAGT1	transcript	0.204274	0	-22.4195	1.32248e-13	2.11948e-11
XM_013969732.2	gene-CLPB	CLPB	transcript	0.127392	0.0037442	-4.9051	7.85322e-05	0.00417357
XM_013969812.2	gene-EMSY	EMSY	transcript	0	0.107753	21.8713	5.06664e-13	5.53946e-11
XM_013970057.2	gene-CR2	CR2	transcript	0	0.0848258	21.0442	3.72314e-12	2.82941e-10
XM_013970163.2	gene-RGS7	RGS7	transcript	1.43715	0.0007324	-9.18476	9.95318e-06	0.000571952
XM_013970277.2	gene-ERRFI1	ERRFI1	transcript	0.0343096	0.230255	2.62264	0.000480012	0.0221541
XM_013970335.2	gene-LOC102187515	LOC102187515	transcript	0.218668	0	-22.397	1.40005e-13	2.21075e-11
XM_013970357.2	gene-FAM20B	FAM20B	transcript	0.429299	0.0406238	-3.38032	0.000742127	0.032271
XM_013970422.2	gene-RGS8	RGS8	transcript	0.324612	0.102656	-1.68171	2.00232e-05	0.00112838
XM_013971003.2	gene-CNOT1	CNOT1	transcript	4.0481	6.26115	0.595571	0.00107485	0.0444428
XM_013971107.2	gene-TTC9B	TTC9B	transcript	0.654032	0	-22.9726	3.24691e-14	7.72981e-12
XM_013971403.2	gene-PIKFYVE	PIKFYVE	transcript	2.92442	0.362089	-3.04866	0.000507829	0.0232768
XM_013971426.2	gene-MAP2	MAP2	transcript	0.0892682	0.001827	-5.12558	0.000526061	0.0240182
XM_013971802.2	gene-PIGW	PIGW	transcript	0.0047522	0.355295	5.36415	0.000374445	0.0178013
XM_013971823.2	gene-BCAS3	BCAS3	transcript	0	0.254978	22.3135	1.69828e-13	2.53579e-11
XM_013971827.2	gene-SEPT4	2024-09-04	transcript	4.49163	11.1605	1.26087	0.000610087	0.0273246
XM_013971868.2	gene-SPAG5	SPAG5	transcript	0.235031	0	-22.9292	3.62579e-14	8.33413e-12
XM_013972199.2	gene-CHRNB1	CHRNB1	transcript	0.0052398	0.317383	5.54647	0.000261377	0.0128516
XM_013972218.2	gene-DHRS7B	DHRS7B	transcript	0	1.46608	23.4213	1.00746e-14	3.52282e-12
XM_013972474.2	gene-CYTH1	CYTH1	transcript	4.28955	3.20129	-0.439199	0.00112833	0.046143
XM_013972661.2	gene-LOC102173969	LOC102173969	transcript	0.348712	0	-22.9643	3.31633e-14	7.79563e-12
XM_013972799.2	gene-TMEM267	TMEM267	transcript	0.209117	0.0015464	-5.02893	0.000150822	0.00770387
XM_013972927.2	gene-MCTP2	MCTP2	transcript	0	0.1599	21.8134	5.83877e-13	6.22726e-11
XM_013973217.2	gene-SP140	SP140	transcript	0.30939	0	-22.4824	1.11619e-13	1.87513e-11
XM_013973218.2	gene-SP140	SP140	transcript	0.231481	0	-22.8647	4.28044e-14	9.22538e-12
XM_013973781.2	gene-MECR	MECR	transcript	0.082189	0	-21.6825	8.23588e-13	8.14708e-11
XM_013973846.2	gene-LOC102170832	LOC102170832	transcript	1.94872	0.694884	-1.52625	0.00015767	0.00801419
XM_013974027.2	gene-LOC102178315	LOC102178315	transcript	30.3829	22.3592	-0.460304	8.44235e-05	0.00447138
XM_013974257.2	gene-DTNA	DTNA	transcript	3.74961	7.84809	1.02891	1.52833e-05	0.000869145
XM_013974688.2	gene-ZNF3	ZNF3	transcript	0.258103	0	-22.6117	8.11607e-14	1.43994e-11
XM_013974705.2	gene-ABI3BP	ABI3BP	transcript	0.219451	0	-23.267	1.51885e-14	4.67796e-12
XM_013974742.2	gene-ABI3BP	ABI3BP	transcript	0	0.176358	22.1954	2.27881e-13	3.1274e-11
XM_013974785.2	gene-ABI3BP	ABI3BP	transcript	0.563736	0	-24.4279	6.97263e-16	5.80982e-13
XM_013975105.2	gene-SORBS1	SORBS1	transcript	0	0.163254	8.39921	0.00067111	0.02957
XM_013975473.2	gene-CHRNB3	CHRNB3	transcript	0.0862798	0	-5.68603	0.000928011	0.0391695
XM_013976483.2	gene-CCNB3	CCNB3	transcript	0.0972154	0	-21.9967	3.79746e-13	4.52601e-11
XM_013976537.2	gene-KDM5C	KDM5C	transcript	4.19351	0.104467	-5.23774	3.76216e-14	8.52167e-12
XM_013976688.2	gene-SEMA4A	SEMA4A	transcript	0.0634388	1.46952	4.47324	6.6797e-07	4.06895e-05
XM_013977034.2	gene-TPM3	TPM3	transcript	1.35924	0	-24.8627	2.12202e-16	2.71276e-13
XM_013977044.2	gene-TPM3	TPM3	transcript	2.13387	0.007742	-7.97872	0.000494755	0.0227334
XM_018038249.1	gene-EIF4E3	EIF4E3	transcript	6.01879	0.247388	-4.64259	0.000137478	0.00706481
XM_018038336.1	gene-CADPS	CADPS	transcript	0.042539	0	-21.4126	1.59023e-12	1.36526e-10
XM_018038353.1	gene-CADPS	CADPS	transcript	5.23144	0.333066	-4.02067	0.000778802	0.0335701
XM_018038403.1	gene-LRRC2	LRRC2	transcript	0	0.0890728	20.8715	5.60145e-12	4.0967e-10
XM_018038445.1	gene-GADL1	GADL1	transcript	0	0.231484	21.9762	3.91622e-13	4.60183e-11
XM_018038493.1	gene-AGPAT1	AGPAT1	transcript	0.053556	0.796594	3.86984	9.95427e-05	0.00521298
XM_018038529.1	gene-LOC108633410	LOC108633410	transcript	0	1.34319	22.9568	3.32689e-14	7.8008e-12
XM_018038560.1	gene-COL11A2	COL11A2	transcript	0.1875	0	-8.84495	0.000384934	0.0181612
XM_018038572.1	gene-RGL2	RGL2	transcript	0.72552	1.54504	1.07331	0.000602191	0.0270571
XM_018038611.1	gene-GPANK1	GPANK1	transcript	1.17168	0.373909	-1.66188	0.00117546	0.0477771
XM_018038679.1	gene-DST	DST	transcript	0.0007864	0.372503	8.37265	2.70727e-09	1.70019e-07
XM_018038743.1	gene-ATXN1	ATXN1	transcript	0.0039784	0.166486	5.11036	4.40318e-05	0.00239879
XM_018038847.1	gene-PPP1R10	PPP1R10	transcript	0	1.60246	25.373	5.11132e-17	1.06e-13
XM_018038916.1	gene-ATF6B	ATF6B	transcript	0.466475	0.0158324	-4.73858	0.0001483	0.00758509
XM_018038938.1	gene-ZNF451	ZNF451	transcript	0	0.160852	22.147	2.56878e-13	3.42462e-11
XM_018039098.1	gene-HIVEP1	HIVEP1	transcript	0.286972	0.0051128	-5.62886	0.000381916	0.0180518
XM_018039218.1	gene-SIRT5	SIRT5	transcript	0	0.936514	9.06137	0.000440426	0.0204892
XM_018039233.1	gene-TPMT	TPMT	transcript	0	1.20184	8.82914	4.28657e-07	2.61972e-05
XM_018039288.1	gene-MDFI	MDFI	transcript	0.16209	0	-6.51375	1.57192e-06	9.4277e-05
XM_018039339.1	gene-CIDEA	CIDEA	transcript	0.943045	0.0334074	-4.83123	5.17304e-06	0.000303431
XM_018039406.1	gene-TCF4	TCF4	transcript	3.37825	0.322633	-3.43083	0.00105476	0.0437476
XM_018039424.1	gene-SPIRE1	SPIRE1	transcript	0	0.367176	9.44665	5.01822e-08	3.11376e-06
XM_018039447.1	gene-PTPRM	PTPRM	transcript	0.511454	0	-23.7524	4.22748e-15	1.97258e-12
XM_018039452.1	gene-PTPRM	PTPRM	transcript	0.771255	0.229608	-1.72236	0.000874671	0.0371703
XM_018039516.1	gene-ZNF532	ZNF532	transcript	0.114765	0	-22.7339	5.97501e-14	1.17886e-11
XM_018039582.1	gene-MTCL1	MTCL1	transcript	0	0.3025	22.2456	1.98571e-13	2.85972e-11
XM_018039584.1	gene-MTCL1	MTCL1	transcript	0.11578	0	-22.9706	3.26333e-14	7.74769e-12
XM_018039641.1	gene-FHOD3	FHOD3	transcript	0	0.268047	22.459	1.17409e-13	1.94352e-11
XM_018039661.1	gene-NFATC1	NFATC1	transcript	0.0119934	0.264565	4.36664	0.000652832	0.0288738
XM_018039865.1	gene-LOC102180560	LOC102180560	transcript	0.0032848	0.0355002	3.33814	0.000108838	0.0056648
XM_018039932.1	gene-LOC102173992	LOC102173992	transcript	0.0738752	0	-22.0824	3.07231e-13	3.86269e-11
XM_018039943.1	gene-TAOK2	TAOK2	transcript	0.424556	0.140543	-1.60389	0.000696252	0.0305624
XM_018039958.1	gene-PIGQ	PIGQ	transcript	0	0.167062	21.5351	1.14865e-12	1.05506e-10
XM_018040038.1	gene-MAPK8IP3	MAPK8IP3	transcript	0.557819	0	-10.3322	4.37489e-09	2.74193e-07
XM_018040043.1	gene-MAPK8IP3	MAPK8IP3	transcript	0.867497	0	-10.9455	3.9389e-10	2.48874e-08
XM_018040044.1	gene-MAPK8IP3	MAPK8IP3	transcript	0.816062	0	-10.8491	5.36278e-10	3.38152e-08
XM_018040049.1	gene-MAPK8IP3	MAPK8IP3	transcript	0.661323	0	-10.5546	2.82351e-09	1.772e-07
XM_018040115.1	gene-ZNF263	ZNF263	transcript	0	0.320681	22.6567	7.1767e-14	1.33868e-11
XM_018040156.1	gene-FLYWCH1	FLYWCH1	transcript	0	0.342848	22.908	3.79023e-14	8.54376e-12
XM_018040188.1	gene-ATXN2L	ATXN2L	transcript	0	0.266107	22.6561	7.18674e-14	1.33868e-11
XM_018040189.1	gene-ATXN2L	ATXN2L	transcript	0.204288	0	-23.0074	2.96954e-14	7.29273e-12
XM_018040222.1	gene-SMURF1	SMURF1	transcript	0.151247	0.0106888	-3.79011	0.000597404	0.0268679
XM_018040224.1	gene-SMURF1	SMURF1	transcript	0.152981	0	-8.26975	0.000845238	0.0360674
XM_018040268.1	gene-CLEC16A	CLEC16A	transcript	0.61855	0	-25.0589	1.23241e-16	1.94933e-13
XM_018040277.1	gene-CUX1	CUX1	transcript	0	0.295664	10.5537	2.50639e-05	0.00140145
XM_018040347.1	gene-ZBTB20	ZBTB20	transcript	0.001078	0.077875	5.19251	0.000478722	0.0221055
XM_018040526.1	gene-ARHGAP17	ARHGAP17	transcript	0	0.0997186	21.0527	3.6494e-12	2.78927e-10
XM_018040573.1	gene-LMTK2	LMTK2	transcript	0.615117	0	-24.2655	1.07471e-15	7.59806e-13
XM_018040653.1	gene-CLN3	CLN3	transcript	0	0.148317	20.6072	1.04168e-11	7.10093e-10
XM_018040687.1	gene-DTX2	DTX2	transcript	0	0.239596	21.8656	5.13796e-13	5.60146e-11
XM_018040727.1	gene-COL6A3	COL6A3	transcript	0.603697	0	-11.0664	8.7003e-10	5.4823e-08
XM_018040733.1	gene-ABCC1	ABCC1	transcript	0	0.068996	21.296	2.0404e-12	1.67436e-10
XM_018040739.1	gene-ELN	ELN	transcript	0.088632	0	-21.6156	9.70029e-13	9.19036e-11
XM_018040761.1	gene-LOC102177581	LOC102177581	transcript	0.340845	0	-24.3485	8.64619e-16	6.67567e-13
XM_018040828.1	gene-METTL22	METTL22	transcript	0.0266892	0.610356	4.16768	0.0011629	0.0474113
XM_018040988.1	gene-C25H16orf59	C25H16orf59	transcript	6.12875	5.00986	-0.317429	0.000382035	0.0180518
XM_018040997.1	gene-MLXIPL	MLXIPL	transcript	0.064858	0	-21.3136	2.01967e-12	1.66061e-10
XM_018041131.1	gene-ZSCAN20	ZSCAN20	transcript	0.548999	0	-10.7622	0.000376392	0.0178666
XM_018041155.1	gene-CTBP2	CTBP2	transcript	0.246785	0.542304	1.07756	0.000776639	0.0335079
XM_018041167.1	gene-BORCS7	BORCS7	transcript	0.804519	0.382972	-1.08782	0.000514016	0.0235142
XM_018041220.1	gene-TCF7L2	TCF7L2	transcript	0.0004702	0.818935	10.017	3.86459e-05	0.00212398
XM_018041255.1	gene-SH3PXD2A	SH3PXD2A	transcript	0.0027596	0.172924	5.66893	3.10765e-05	0.00172832
XM_018041482.1	gene-CHST15	CHST15	transcript	0	0.43579	9.41802	0.000184203	0.00928195
XM_018041552.1	gene-PTPRE	PTPRE	transcript	0.260898	0	-23.4635	9.10199e-15	3.31803e-12
XM_018041599.1	gene-OBFC1	OBFC1	transcript	0.584645	0.0008282	-7.67903	3.53967e-05	0.00195808
XM_018041707.1	gene-SORCS1	SORCS1	transcript	0	0.167043	22.2775	1.8581e-13	2.72645e-11
XM_018041771.1	gene-FGFR1	FGFR1	transcript	0	0.139004	21.3935	1.61627e-12	1.38252e-10
XM_018041772.1	gene-FGFR1	FGFR1	transcript	0	0.105172	20.9988	4.1465e-12	3.12316e-10
XM_018041775.1	gene-FGFR1	FGFR1	transcript	0	0.134732	21.411	1.54973e-12	1.3354e-10
XM_018041779.1	gene-FGFR1	FGFR1	transcript	0	0.351707	22.7874	5.15295e-14	1.05689e-11
XM_018041855.1	gene-FAT1	FAT1	transcript	0	0.0422038	21.9836	3.84641e-13	4.55442e-11
XM_018041878.1	gene-SMIM19	SMIM19	transcript	2.73212	11.6583	2.04804	0.000936768	0.0394144
XM_018041880.1	gene-SMIM19	SMIM19	transcript	0.316962	1.99244	2.6134	8.71391e-05	0.00460215
XM_018041933.1	gene-INPP5B	INPP5B	transcript	0.10636	0	-21.9906	3.85546e-13	4.55442e-11
XM_018041940.1	gene-INPP5B	INPP5B	transcript	0.0853586	0	-21.6425	9.08182e-13	8.72846e-11
XM_018041946.1	gene-PCM1	PCM1	transcript	2.7227	6.1976	1.18492	0.0011215	0.0459039
XM_018041979.1	gene-ANK1	ANK1	transcript	0	0.196402	22.87	4.17457e-14	9.13243e-12
XM_018042050.1	gene-WRN	WRN	transcript	0.0895838	0	-22.3035	1.77025e-13	2.61397e-11
XM_018042072.1	gene-LOC100861104	LOC100861104	transcript	0.066076	0.535533	2.87584	0.000583456	0.0263561
XM_018042139.1	gene-LOC102169353	LOC102169353	transcript	0	0.0298468	7.59909	1.57834e-13	2.41322e-11
XM_018042216.1	gene-ZMIZ1	ZMIZ1	transcript	0.299537	0	-24.3917	7.69217e-16	6.08346e-13
XM_018042220.1	gene-RUFY2	RUFY2	transcript	0.0085784	0.212148	4.43247	0.00100414	0.0419652
XM_018042251.1	gene-NDST2	NDST2	transcript	0	0.0912204	19.7435	7.0375e-11	4.51067e-09
XM_018042256.1	gene-DLG5	DLG5	transcript	0	0.269092	23.5432	7.33372e-15	2.92926e-12
XM_018042258.1	gene-DLG5	DLG5	transcript	0	0.0878662	21.9786	3.89394e-13	4.58247e-11
XM_018042263.1	gene-RASSF4	RASSF4	transcript	4.44387	2.21193	-1.03891	0.000171624	0.00867623
XM_018042286.1	gene-ARID4B	ARID4B	transcript	1.8966	0	-26.5687	1.64472e-18	7.13676e-15
XM_018042329.1	gene-ERCC6	ERCC6	transcript	0.255463	0	-24.1565	1.45051e-15	9.40034e-13
XM_018042394.1	gene-KCNMA1	KCNMA1	transcript	0.073443	0	-21.624	9.50351e-13	9.0335e-11
XM_018042405.1	gene-KCNMA1	KCNMA1	transcript	0	0.0285	20.6524	9.37138e-12	6.4782e-10
XM_018042431.1	gene-MAPK8	MAPK8	transcript	0.66083	0.0416338	-3.99612	0.00033063	0.0159129
XM_018042458.1	gene-SGPL1	SGPL1	transcript	0.386526	0.0053598	-5.99988	9.20094e-06	0.000530031
XM_018042477.1	gene-FAM213A	FAM213A	transcript	0	0.274272	21.0442	3.72314e-12	2.82941e-10
XM_018042664.1	gene-CAPN1	CAPN1	transcript	0	0.227732	22.0901	2.95622e-13	3.77082e-11
XM_018042882.1	gene-SF1	SF1	transcript	0.0001344	0.481458	7.87543	0.000513693	0.023511
XM_018042896.1	gene-CDC42BPG	CDC42BPG	transcript	0	0.0626108	21.0334	3.8201e-12	2.89132e-10
XM_018042900.1	gene-CDC42BPG	CDC42BPG	transcript	0	0.0481746	20.6392	9.6657e-12	6.65208e-10
XM_018043157.1	gene-NAV2	NAV2	transcript	0.107637	0	-8.46066	0.000754248	0.032693
XM_018043179.1	gene-SLC6A9	SLC6A9	transcript	0.631152	0.114642	-2.46837	0.000166112	0.00842037
XM_018043180.1	gene-MARK2	MARK2	transcript	0.344148	0	-9.25921	9.57012e-08	5.90676e-06
XM_018043182.1	gene-MARK2	MARK2	transcript	0.045004	0.0002398	-5.82503	7.42604e-06	0.000430978
XM_018043185.1	gene-MARK2	MARK2	transcript	0.455486	1.14682	1.30456	0.00049931	0.0229201
XM_018043191.1	gene-MARK2	MARK2	transcript	0.0345416	0	-5.94581	0.000627345	0.0279185
XM_018043213.1	gene-LTBP3	LTBP3	transcript	0	0.056479	20.9501	4.65352e-12	3.46037e-10
XM_018043226.1	gene-NFRKB	NFRKB	transcript	0	0.510184	10.0329	1.69641e-08	1.05612e-06
XM_018043249.1	gene-ERI3	ERI3	transcript	0.358154	0	-7.58696	6.70258e-06	0.000390448
XM_018043283.1	gene-BRSK2	BRSK2	transcript	0	0.505858	8.62547	5.17754e-07	3.15803e-05
XM_018043294.1	gene-ERI3	ERI3	transcript	0.334141	0	-7.35211	1.11942e-05	0.000640506
XM_018043405.1	gene-NRXN2	NRXN2	transcript	0.39882	0	-23.5564	7.06967e-15	2.87042e-12
XM_018043436.1	gene-MYRF	MYRF	transcript	0.0592208	0	-21.5155	1.23843e-12	1.12098e-10
XM_018043619.1	gene-AKR1A1	AKR1A1	transcript	8.07935	1.74967	-2.21608	0.000266882	0.013074
XM_018043687.1	gene-MAST2	MAST2	transcript	0.316555	0	-24.1449	1.49642e-15	9.63095e-13
XM_018043742.1	gene-XG	XG	transcript	0	0.707463	24.0407	1.96732e-15	1.17689e-12
XM_018043780.1	gene-LOC102182496	LOC102182496	transcript	0.709767	0.0359702	-4.26177	0.000862079	0.0366686
XM_018043813.1	gene-ZFX	ZFX	transcript	1.14504	0.0766656	-3.90098	1.16266e-08	7.24797e-07
XM_018043855.1	gene-RLIM	RLIM	transcript	4.28112	2.36727	-0.882323	1.1342e-06	6.86867e-05
XM_018043913.1	gene-CXHXorf23	CXHXorf23	transcript	0.277787	0	-23.1981	1.81493e-14	5.11979e-12
XM_018043924.1	gene-PRRG1	PRRG1	transcript	0.0352512	5.73243	7.27623	1.35968e-06	8.1929e-05
XM_018043961.1	gene-REPS2	REPS2	transcript	0.074962	0	-22.1081	2.88255e-13	3.70531e-11
XM_018043964.1	gene-REPS2	REPS2	transcript	0.100337	0	-22.4545	1.21163e-13	1.98825e-11
XM_018043973.1	gene-CCNB3	CCNB3	transcript	0.971954	1.70629	0.804438	0.000707537	0.0309703
XM_018044337.1	gene-TMEM164	TMEM164	transcript	0.25503	0	-23.5597	7.06725e-15	2.87042e-12
XM_018044361.1	gene-TPRA1	TPRA1	transcript	0.221097	0.0123688	-3.78159	6.23552e-06	0.000364606
XM_018044390.1	gene-YPEL1	YPEL1	transcript	0.293995	0	-21.7717	6.37723e-13	6.74666e-11
XM_018044414.1	gene-RAB36	RAB36	transcript	0.0925854	0.299917	1.66328	0.000194476	0.00976272
XM_018044662.1	gene-FGFRL1	FGFRL1	transcript	1.4125	0.0004896	-8.66838	4.36811e-07	2.66781e-05
XM_018044828.1	gene-SLC7A4	SLC7A4	transcript	0	1.02699	9.64772	0.000116451	0.00604419
XM_018044882.1	gene-FRMD1	FRMD1	transcript	0.0695514	0.0280424	-1.35176	3.12327e-05	0.00173494
XM_018044988.1	gene-CHAMP1	CHAMP1	transcript	0.0709892	0	-20.5121	1.28383e-11	8.63803e-10
XM_018045163.1	gene-RAVER2	RAVER2	transcript	0.0073004	0.176289	4.29995	8.91251e-06	0.00051405
XM_018045164.1	gene-ARMCX4	ARMCX4	transcript	0	0.554008	24.641	3.88791e-16	3.94378e-13
XM_018045274.1	gene-MAGED2	MAGED2	transcript	0.362571	0.0136872	-4.32018	0.00106799	0.0442374
XM_018045307.1	gene-MIER1	MIER1	transcript	1.64193	0.246273	-2.78112	6.378e-05	0.00341681
XM_018045337.1	gene-MIER1	MIER1	transcript	5.66619	0.940586	-2.65102	1.32331e-05	0.000754393
XM_018045604.1	gene-ZZZ3	ZZZ3	transcript	0.151429	0.255307	0.706746	0.000735972	0.0320347
XM_018045608.1	gene-ZZZ3	ZZZ3	transcript	0.0550728	0	-21.4694	1.38575e-12	1.22532e-10
XM_018045693.1	gene-SEMA5B	SEMA5B	transcript	0.836305	0.0242052	-5.08359	3.81862e-05	0.00210242
XM_018045745.1	gene-ZNF644	ZNF644	transcript	9.24873	6.13566	-0.614972	0.000111552	0.00579957
XM_018045786.1	gene-ARHGAP29	ARHGAP29	transcript	0.181042	0.0062986	-4.52723	0.000757863	0.0328039
XM_018045963.1	gene-IGSF3	IGSF3	transcript	0.208747	0	-23.8743	3.08242e-15	1.55587e-12
XM_018045965.1	gene-IGSF3	IGSF3	transcript	0.685267	0.0454024	-3.88229	0.0007427	0.032271
XM_018046008.1	gene-ANKRD35	ANKRD35	transcript	0.248763	0	-9.05689	0.000401833	0.0189011
XM_018046079.1	gene-POGZ	POGZ	transcript	0	0.055218	20.2835	2.13469e-11	1.38824e-09
XM_018046080.1	gene-POGZ	POGZ	transcript	0	0.126492	22.2334	2.07363e-13	2.94543e-11
XM_018046164.1	gene-UBAP2L	UBAP2L	transcript	0.0009322	0.267032	7.52283	6.44053e-06	0.000376122
XM_018046190.1	gene-ATP8B2	ATP8B2	transcript	4.15444	2.86067	-0.554399	0.000142125	0.0072836
XM_018046191.1	gene-ATP8B2	ATP8B2	transcript	2.62497	4.10426	0.627548	0.000457573	0.021234
XM_018046216.1	gene-ZBTB7B	ZBTB7B	transcript	0.295179	0	-23.0657	2.54909e-14	6.51743e-12
XM_018046217.1	gene-ZBTB7B	ZBTB7B	transcript	0	0.860572	23.9098	2.7893e-15	1.47064e-12
XM_018046380.1	gene-CD84	CD84	transcript	0.390441	0	-8.33479	0.00077385	0.0334339
XM_018046467.1	gene-SFT2D2	SFT2D2	transcript	0.360321	0.0299858	-3.59659	0.000433104	0.0202192
XM_018046679.1	gene-KMT2C	KMT2C	transcript	0	0.504446	25.2753	6.72119e-17	1.28007e-13
XM_018046866.1	gene-RAB19	RAB19	transcript	0	0.169231	21.1059	3.21171e-12	2.49146e-10
XM_018046974.1	gene-POT1	POT1	transcript	0.0022072	0.341986	6.55032	5.96333e-05	0.00320755
XM_018046975.1	gene-IGF2BP2	IGF2BP2	transcript	0	0.112526	21.2468	2.29794e-12	1.85682e-10
XM_018047052.1	gene-TNS3	TNS3	transcript	0.0176298	0.431355	4.35471	0.000413175	0.0193469
XM_018047077.1	gene-OSBPL3	OSBPL3	transcript	0	0.083728	21.7465	6.875e-13	7.12876e-11
XM_018047144.1	gene-EIF4G1	EIF4G1	transcript	0	0.172054	22.2043	2.22602e-13	3.08215e-11
XM_018047223.1	gene-LAMB1	LAMB1	transcript	0	0.177036	22.6245	7.78372e-14	1.40206e-11
XM_018047239.1	gene-ATXN7L1	ATXN7L1	transcript	0	0.149873	22.1956	2.27774e-13	3.1274e-11
XM_018047312.1	gene-TRA2A	TRA2A	transcript	0	0.264693	21.8651	5.14509e-13	5.60269e-11
XM_018047353.1	gene-ABCC5	ABCC5	transcript	1.13985	0.0648722	-4.13803	0.000408587	0.0191705
XM_018047413.1	gene-SYNJ1	SYNJ1	transcript	0.879327	0	-25.662	2.26182e-17	5.86327e-14
XM_018047458.1	gene-SYNJ1	SYNJ1	transcript	0.645419	0	-25.2413	7.41064e-17	1.38315e-13
XM_018047570.1	gene-NAP1L1	NAP1L1	transcript	18.5106	2.73368	-2.81536	0.000484956	0.0223381
XM_018047608.1	gene-CEP290	CEP290	transcript	1.61333	0.180731	-3.16144	1.65544e-07	1.01906e-05
XM_018047646.1	gene-ZNF385A	ZNF385A	transcript	0.402511	0.0032148	-6.49805	0.000131519	0.0067698
XM_018047706.1	gene-TNS2	TNS2	transcript	0	0.122262	21.7609	6.63777e-13	6.94316e-11
XM_018047740.1	gene-ACVRL1	ACVRL1	transcript	0	0.0833216	20.3882	1.73348e-11	1.13763e-09
XM_018047941.1	gene-KIF21A	KIF21A	transcript	0.0313192	7.66708	7.98829	0.000440917	0.0205019
XM_018048062.1	gene-BAZ2A	BAZ2A	transcript	0.279002	0.024972	-3.42105	0.000630514	0.0280328
XM_018048073.1	gene-SMARCC2	SMARCC2	transcript	0.0028364	0.14728	5.17067	0.00042374	0.0198018
XM_018048077.1	gene-SMARCC2	SMARCC2	transcript	0.0030134	0.259544	5.89498	0.000379547	0.017981
XM_018048154.1	gene-ANO4	ANO4	transcript	0.738469	0	-24.9578	1.63144e-16	2.3789e-13
XM_018048156.1	gene-ANO4	ANO4	transcript	0.263909	0	-21.9247	4.39035e-13	5.03336e-11
XM_018048330.1	gene-KIAA1551	KIAA1551	transcript	0.369082	2.68292	2.86926	6.97425e-06	0.000405514
XM_018048349.1	gene-CAPRIN2	CAPRIN2	transcript	3.03521	1.43539	-1.11538	0.000517472	0.0236607
XM_018048397.1	gene-SOX5	SOX5	transcript	1.26096	2.45034	0.947166	0.000172765	0.00872919
XM_018048460.1	gene-FAM234B	FAM234B	transcript	0.879436	2.5701	1.50197	0.00107476	0.0444428
XM_018048467.1	gene-DUSP16	DUSP16	transcript	0	0.115706	21.8541	5.28519e-13	5.70901e-11
XM_018048531.1	gene-PEX5	PEX5	transcript	6.24812	7.59802	0.256326	0.0004033	0.0189606
XM_018048613.1	gene-C5H12orf4	C5H12orf4	transcript	0	0.39958	22.6251	7.77207e-14	1.40206e-11
XM_018048677.1	gene-ERC1	ERC1	transcript	0.0007742	0.307711	7.89347	0.000561799	0.0254629
XM_018048692.1	gene-CACNA1C	CACNA1C	transcript	0.0318584	0	-21.4105	1.59839e-12	1.36974e-10
XM_018048695.1	gene-CACNA1C	CACNA1C	transcript	0.0588642	0.0002962	-6.9348	0.00119316	0.0484123
XM_018048722.1	gene-MICAL3	MICAL3	transcript	0	0.211762	23.1959	1.80944e-14	5.11979e-12
XM_018048724.1	gene-MICAL3	MICAL3	transcript	0.835352	0.0209344	-5.18743	0.000889977	0.037752
XM_018048765.1	gene-DDX17	DDX17	transcript	3.73066	3.10048	-0.293491	0.000614912	0.0274832
XM_018048837.1	gene-FAM109B	FAM109B	transcript	0	0.372652	22.789	5.12036e-14	1.05252e-11
XM_018048985.1	gene-NCAPH2	NCAPH2	transcript	0.0034106	0.160416	4.74467	0.000238392	0.0118148
XM_018048999.1	gene-SHANK3	SHANK3	transcript	0.142015	0	-23.0941	2.36503e-14	6.16508e-12
XM_018049095.1	gene-TM4SF18	TM4SF18	transcript	0.890479	0	-8.56083	0.000697139	0.0305869
XM_018049152.1	gene-BMPR1B	BMPR1B	transcript	0.514355	0.0324368	-3.99232	0.0003722	0.0177049
XM_018049212.1	gene-ZGRF1	ZGRF1	transcript	0.0550338	0	-21.7165	7.57772e-13	7.65334e-11
XM_018049227.1	gene-MCUB	MCUB	transcript	2.84604	1.64476	-0.811446	0.000855346	0.036432
XM_018049305.1	gene-HPGDS	HPGDS	transcript	1.84824	0.252701	-2.92113	0.000414136	0.0193822
XM_018049313.1	gene-FAM13A	FAM13A	transcript	0	0.282906	9.58711	0.000128112	0.00661266
XM_018049405.1	gene-LIMCH1	LIMCH1	transcript	0.045293	0.889547	4.22052	0.000380703	0.01802
XM_018049425.1	gene-NFXL1	NFXL1	transcript	0.345986	0.73371	1.08508	0.00121104	0.0490523
XM_018049432.1	gene-FRYL	FRYL	transcript	0	0.169431	23.3393	1.24827e-14	4.1163e-12
XM_018049434.1	gene-FRYL	FRYL	transcript	0	0.171901	22.7273	5.96547e-14	1.17886e-11
XM_018049435.1	gene-FRYL	FRYL	transcript	0	0.167089	23.2655	1.51102e-14	4.66924e-12
XM_018049501.1	gene-ADGRL3	ADGRL3	transcript	0	1.21575	26.1894	4.96955e-18	1.78372e-14
XM_018049707.1	gene-AFF1	AFF1	transcript	0	0.074244	20.1987	2.544e-11	1.63845e-09
XM_018049725.1	gene-ZBTB49	ZBTB49	transcript	0.0059278	0.37402	5.43352	4.99317e-06	0.000293619
XM_018049728.1	gene-ZNF518B	ZNF518B	transcript	0.115435	0	-22.9184	3.73087e-14	8.492e-12
XM_018049739.1	gene-CPEB2	CPEB2	transcript	0.662341	0.0867762	-2.95514	3.27256e-06	0.000194276
XM_018049801.1	gene-RGS12	RGS12	transcript	0.972021	0	-10.4159	3.06421e-05	0.00170518
XM_018049933.1	gene-LOC102174373	LOC102174373	transcript	0	0.474078	23.0931	2.3588e-14	6.16508e-12
XM_018050121.1	gene-SGCD	SGCD	transcript	0.20766	0.007371	-4.77147	0.000878158	0.0373015
XM_018050175.1	gene-CSNK1A1	CSNK1A1	transcript	0	0.484116	23.6006	6.30932e-15	2.67536e-12
XM_018050194.1	gene-RBM27	RBM27	transcript	0.068537	0	-22.2191	2.18539e-13	3.06101e-11
XM_018050195.1	gene-RBM27	RBM27	transcript	0.103192	0	-22.7847	5.25105e-14	1.06995e-11
XM_018050215.1	gene-KIAA0141	KIAA0141	transcript	2.59402	4.93581	0.918175	0.000916563	0.0387389
XM_018050407.1	gene-SCAMP4	SCAMP4	transcript	0.153524	0	-6.42515	8.69126e-05	0.00459279
XM_018050640.1	gene-CDHR2	CDHR2	transcript	0.0006944	0.0243516	4.12146	0.000350303	0.0167646
XM_018050755.1	gene-DOT1L	DOT1L	transcript	0.0282618	0	-21.4872	1.32671e-12	1.18593e-10
XM_018050785.1	gene-ZNF554	ZNF554	transcript	1.01831	0	-24.3011	9.82629e-16	7.27785e-13
XM_018050813.1	gene-NFIC	NFIC	transcript	0	0.599729	10.4296	8.24651e-09	5.15114e-07
XM_018050896.1	gene-PTPRS	PTPRS	transcript	2.1446	0	-26.6621	1.2492e-18	6.47655e-15
XM_018051013.1	gene-ANGPTL6	ANGPTL6	transcript	0	0.255606	21.8781	4.98338e-13	5.48418e-11
XM_018051018.1	gene-DNMT1	DNMT1	transcript	0.174309	0	-23.2443	1.61062e-14	4.83754e-12
XM_018051036.1	gene-TYK2	TYK2	transcript	1.8295	0.88867	-1.08275	0.00110223	0.045294
XM_018051136.1	gene-INSR	INSR	transcript	0.225629	0.011259	-3.9962	0.000312942	0.0151318
XM_018051137.1	gene-INSR	INSR	transcript	3.77711	0.610562	-2.59538	0.000716516	0.0313193
XM_018051169.1	gene-ZNF333	ZNF333	transcript	0	0.13959	21.0527	3.6494e-12	2.78927e-10
XM_018051335.1	gene-EPS15L1	EPS15L1	transcript	0.0646156	0	-20.5557	1.18242e-11	7.98449e-10
XM_018051384.1	gene-SLC27A1	SLC27A1	transcript	0.352203	0.0010988	-7.47759	0.000332881	0.0160129
XM_018051438.1	gene-SSBP4	SSBP4	transcript	0.0309094	0.479231	3.69589	0.00104238	0.0433692
XM_018051499.1	gene-YJEFN3	YJEFN3	transcript	2.3289	1.35731	-0.80916	0.00108562	0.0447691
XM_018051529.1	gene-OBSCN	OBSCN	transcript	0	0.0098848	19.2099	2.28645e-10	1.45055e-08
XM_018051579.1	gene-WNT3A	WNT3A	transcript	0.850013	1.90509	1.1174	0.00109023	0.0449394
XM_018051598.1	gene-HNRNPH1	HNRNPH1	transcript	11.2998	8.85486	-0.37158	0.000200076	0.0100115
XM_018051644.1	gene-MX2	MX2	transcript	0	2.06511	24.9626	1.60536e-16	2.37802e-13
XM_018051685.1	gene-ZBTB21	ZBTB21	transcript	0.282726	0.01089	-4.58054	2.54649e-05	0.00142302
XM_018051757.1	gene-U2AF1	U2AF1	transcript	7.22089	5.63635	-0.38206	0.000412561	0.0193278
XM_018051803.1	gene-NEK1	NEK1	transcript	0	0.867648	23.7982	3.74048e-15	1.8372e-12
XM_018051805.1	gene-CLCN3	CLCN3	transcript	0.0312952	0.472074	3.80858	0.000107552	0.00560097
XM_018051811.1	gene-LOC102169288	LOC102169288	transcript	19.2557	31.2673	0.662916	0.000655975	0.028999
XM_018051934.1	gene-BNC2	BNC2	transcript	0	0.0449928	21.764	6.58746e-13	6.91094e-11
XM_018051954.1	gene-NFIB	NFIB	transcript	0	0.0892518	22.2067	2.21572e-13	3.07702e-11
XM_018051958.1	gene-NFIB	NFIB	transcript	0.004919	0.610322	6.59744	3.71837e-08	2.31029e-06
XM_018052000.1	gene-PTPRD	PTPRD	transcript	0	0.0940252	22.2408	2.03554e-13	2.9046e-11
XM_018052027.1	gene-RFX3	RFX3	transcript	0	0.589679	10.9702	0.000289117	0.0140526
XM_018052029.1	gene-RFX3	RFX3	transcript	0.153965	4.71203	4.89981	1.86562e-07	1.14768e-05
XM_018052071.1	gene-TRPM6	TRPM6	transcript	0.147691	0	-23.5421	7.40758e-15	2.94166e-12
XM_018052072.1	gene-TRPM6	TRPM6	transcript	0.165761	0	-23.7425	4.37065e-15	2.00966e-12
XM_018052074.1	gene-TRPM6	TRPM6	transcript	0.234599	0	-23.2956	1.39654e-14	4.39703e-12
XM_018052082.1	gene-NMRK1	NMRK1	transcript	0.381021	0.863092	1.14234	0.00117266	0.047684
XM_018052116.1	gene-FAM214B	FAM214B	transcript	0.116099	0	-21.9131	4.66914e-13	5.24349e-11
XM_018052219.1	gene-CORO2A	CORO2A	transcript	0.491297	0.0115022	-5.39779	0.000268224	0.0131329
XM_018052339.1	gene-COL6A2	COL6A2	transcript	0.616666	0.376937	-0.740268	5.81276e-06	0.000340099
XM_018052368.1	gene-LSS	LSS	transcript	0.959772	0.0071636	-6.89418	0.000980846	0.0411206
XM_018052444.1	gene-NAA35	NAA35	transcript	0	4.08155	25.8548	1.30286e-17	4.13852e-14
XM_018052465.1	gene-DAPK1	DAPK1	transcript	0	0.046548	20.4424	1.52896e-11	1.01124e-09
XM_018052468.1	gene-C8H9orf3	C8H9orf3	transcript	0	1.89969	25.1661	9.12187e-17	1.54777e-13
XM_018052473.1	gene-PTCH1	PTCH1	transcript	0	0.490738	24.2868	1.01699e-15	7.32127e-13
XM_018052514.1	gene-SEMA4D	SEMA4D	transcript	0.0019204	0.259617	6.28496	0.000782154	0.0336835
XM_018052530.1	gene-PRMT2	PRMT2	transcript	0	2.27154	24.6665	3.62629e-16	3.80239e-13
XM_018052558.1	gene-KLF4	KLF4	transcript	0.312805	0.0009794	-6.4045	2.66231e-05	0.00148507
XM_018052607.1	gene-USP25	USP25	transcript	0.337423	0	-25.0866	1.14123e-16	1.83624e-13
XM_018052641.1	gene-ZNF618	ZNF618	transcript	0.0283398	0	-6.58348	0.000116725	0.00605505
XM_018052649.1	gene-ZNF618	ZNF618	transcript	0	0.0371532	20.9878	4.25514e-12	3.19982e-10
XM_018052651.1	gene-ZNF618	ZNF618	transcript	0	0.277074	9.90034	5.70559e-08	3.53557e-06
XM_018052653.1	gene-ZNF618	ZNF618	transcript	0.0532804	0	-22.3293	1.65968e-13	2.49011e-11
XM_018052686.1	gene-TRIM32	TRIM32	transcript	1.17873	0.0001568	-8.71539	5.03666e-06	0.000295803
XM_018052701.1	gene-CBR3	CBR3	transcript	2.14679	1.42765	-0.605192	0.00022346	0.0111279
XM_018052707.1	gene-TRAF1	TRAF1	transcript	0.676956	0.0046724	-6.71022	2.88424e-06	0.000171551
XM_018052795.1	gene-USP25	USP25	transcript	0.578811	0	-24.8346	2.29286e-16	2.85299e-13
XM_018052918.1	gene-TPBG	TPBG	transcript	0	0.277325	22.0272	3.45441e-13	4.21953e-11
XM_018052928.1	gene-UBE3D	UBE3D	transcript	1.687	0	-10.1661	6.46437e-05	0.0034591
XM_018052967.1	gene-TRDN	TRDN	transcript	0	0.0510468	20.7783	6.97708e-12	4.98557e-10
XM_018053017.1	gene-MCM9	MCM9	transcript	0.316703	0	-23.8802	3.03491e-15	1.55587e-12
XM_018053148.1	gene-ANKRD6	ANKRD6	transcript	0	0.212366	22.0725	3.08363e-13	3.86269e-11
XM_018053179.1	gene-TBC1D5	TBC1D5	transcript	0.580597	0.0245818	-4.51264	0.000195494	0.00980325
XM_018053185.1	gene-PTPRK	PTPRK	transcript	0	0.380439	23.719	6.43781e-17	1.26725e-13
XM_018053187.1	gene-PTPRK	PTPRK	transcript	0	0.390836	23.7486	4.27449e-15	1.9846e-12
XM_018053189.1	gene-PTPRK	PTPRK	transcript	0	0.436487	9.9249	0.000154785	0.00788903
XM_018053263.1	gene-NHSL1	NHSL1	transcript	0	0.175982	22.657	7.17021e-14	1.33868e-11
XM_018053304.1	gene-UTRN	UTRN	transcript	0.0097324	0.151299	3.77115	0.000481437	0.022209
XM_018053432.1	gene-ACAT2	ACAT2	transcript	33.0376	27.8102	-0.279394	4.94713e-05	0.00268573
XM_018053495.1	gene-ERMARD	ERMARD	transcript	0	0.265443	21.6648	8.38762e-13	8.24815e-11
XM_018053567.1	gene-UACA	UACA	transcript	0	0.464758	23.74	4.37155e-15	2.00966e-12
XM_018053622.1	gene-TIPIN	TIPIN	transcript	0.725179	0.0600418	-3.50144	7.89744e-05	0.00419468
XM_018053731.1	gene-TRIM36	TRIM36	transcript	0.279351	0.0987866	-1.50192	1.52776e-05	0.000869145
XM_018053966.1	gene-RPS6KL1	RPS6KL1	transcript	0	0.200488	20.7876	6.63874e-12	4.7804e-10
XM_018053999.1	gene-NUMB	NUMB	transcript	0.091105	0	-21.8525	5.42599e-13	5.84716e-11
XM_018054002.1	gene-NUMB	NUMB	transcript	0.113384	0	-22.1158	2.82698e-13	3.67271e-11
XM_018054069.1	gene-PLEKHG3	PLEKHG3	transcript	0	0.142534	21.8627	5.17483e-13	5.61541e-11
XM_018054180.1	gene-DTWD1	DTWD1	transcript	0.286234	0.0064994	-4.45632	0.0010079	0.0420847
XM_018054188.1	gene-USP50	USP50	transcript	0.0194308	0.27553	3.48494	0.000352379	0.0168467
XM_018054209.1	gene-MYO5A	MYO5A	transcript	0	0.336607	24.3257	9.15771e-16	6.89206e-13
XM_018054211.1	gene-MYO5A	MYO5A	transcript	0	1.27664	26.1936	4.91044e-18	1.78372e-14
XM_018054212.1	gene-MYO5A	MYO5A	transcript	0	0.35567	24.3963	7.56575e-16	6.08346e-13
XM_018054216.1	gene-MYO5A	MYO5A	transcript	0	0.382328	23.8924	2.91329e-15	1.51469e-12
XM_018054218.1	gene-MYO5A	MYO5A	transcript	0	0.279879	23.6217	5.95464e-15	2.56961e-12
XM_018054269.1	gene-CGNL1	CGNL1	transcript	0.0574174	0	-21.8297	5.73853e-13	6.13438e-11
XM_018054278.1	gene-RNF111	RNF111	transcript	0.199101	0.0064848	-4.67464	0.000524497	0.0239585
XM_018054319.1	gene-USP3	USP3	transcript	0	0.204216	22.0335	3.37803e-13	4.14795e-11
XM_018054325.1	gene-HERC1	HERC1	transcript	0.173907	0	-9.9649	9.3275e-09	5.81859e-07
XM_018054328.1	gene-HERC1	HERC1	transcript	0.0819968	0	-22.7053	6.33832e-14	1.22465e-11
XM_018054337.1	gene-ZNF609	ZNF609	transcript	0.168844	0	-22.486	1.09553e-13	1.85276e-11
XM_018054338.1	gene-ZNF609	ZNF609	transcript	0.0598616	0	-22.1999	2.27697e-13	3.1274e-11
XM_018054359.1	gene-NIN	NIN	transcript	0	0.037061	20.4782	1.40565e-11	9.3833e-10
XM_018054386.1	gene-STARD9	STARD9	transcript	0.609675	0.303978	-1.04763	0.000803156	0.0344607
XM_018054387.1	gene-STARD9	STARD9	transcript	0	0.0506454	22.2298	2.0923e-13	2.96293e-11
XM_018054389.1	gene-STARD9	STARD9	transcript	0	0.075956	22.5334	9.79058e-14	1.67955e-11
XM_018054428.1	gene-ITGB6	ITGB6	transcript	0	0.251483	22.4484	1.21227e-13	1.98825e-11
XM_018054443.1	gene-RMDN3	RMDN3	transcript	0.0121804	0.247417	4.00698	0.000669086	0.0295087
XM_018054637.1	gene-ARHGEF19	ARHGEF19	transcript	0.0721876	0	-21.9967	3.79746e-13	4.52601e-11
XM_018054676.1	gene-BBS4	BBS4	transcript	0	0.188557	21.461	1.37295e-12	1.22025e-10
XM_018054680.1	gene-ARIH1	ARIH1	transcript	4.53364	12.9742	1.55099	0.000320051	0.0154356
XM_018054693.1	gene-TSC1	TSC1	transcript	0.0280294	0.861109	4.80587	0.00058965	0.0265833
XM_018054767.1	gene-EMC1	EMC1	transcript	0.499609	0.0002762	-7.21535	0.000105349	0.00549855
XM_018054769.1	gene-EMC1	EMC1	transcript	0.77632	0	-24.9365	1.73064e-16	2.41055e-13
XM_018054830.1	gene-ZNF2	ZNF2	transcript	0.298982	0.0967594	-1.62749	0.000857724	0.0365167
XM_018054885.1	gene-TMEM131	TMEM131	transcript	0	0.792637	24.9883	1.49539e-16	2.25086e-13
XM_018054999.1	gene-RTKN	RTKN	transcript	0.192696	0.0033354	-5.18856	0.000763443	0.0330148
XM_018055039.1	gene-EGR4	EGR4	transcript	0.0978946	0	-21.3291	1.94591e-12	1.61132e-10
XM_018055044.1	gene-RAB11FIP5	RAB11FIP5	transcript	2.93403	0.0763734	-5.4184	5.64215e-05	0.00304005
XM_018055052.1	gene-DYSF	DYSF	transcript	0.0013604	0.245899	6.51749	0.00018171	0.0091613
XM_018055055.1	gene-DYSF	DYSF	transcript	0	0.0801042	19.6861	7.98707e-11	5.0948e-09
XM_018055097.1	gene-TTC27	TTC27	transcript	0.000524	2.13631	9.9741	0.000981606	0.041134
XM_018055110.1	gene-RASGRP3	RASGRP3	transcript	0.0602378	0.0045288	-3.38763	0.000665749	0.0293893
XM_018055173.1	gene-MTA3	MTA3	transcript	0.3587	0.000956	-7.14314	4.35045e-05	0.00237146
XM_018055174.1	gene-MTA3	MTA3	transcript	2.2058	4.27565	0.943716	0.00010336	0.00540074
XM_018055179.1	gene-EIF4G3	EIF4G3	transcript	0.0850788	0	-22.4117	1.3496e-13	2.14561e-11
XM_018055233.1	gene-GPR75	GPR75	transcript	8.66311	74.5323	3.12082	6.83994e-06	0.000397953
XM_018055265.1	gene-EFEMP1	EFEMP1	transcript	0.111774	1.35226	3.49279	0.000843397	0.0360053
XM_018055343.1	gene-PSD4	PSD4	transcript	0	0.0723852	20.0709	3.45394e-11	2.21989e-09
XM_018055364.1	gene-IMMT	IMMT	transcript	0	4.03657	25.8475	1.3304e-17	4.13852e-14
XM_018055365.1	gene-IMMT	IMMT	transcript	0	0.34308	21.838	5.44381e-13	5.8596e-11
XM_018055411.1	gene-EHBP1	EHBP1	transcript	0.405727	0.002981	-6.63562	9.75722e-05	0.0051184
XM_018055442.1	gene-APLF	APLF	transcript	0.122181	0.0065366	-3.71986	0.000538703	0.0245353
XM_018055454.1	gene-AAK1	AAK1	transcript	0.0677966	0	-22.1012	2.93187e-13	3.75835e-11
XM_018055523.1	gene-AGBL5	AGBL5	transcript	0	0.0725556	20.5703	1.1354e-11	7.69486e-10
XM_018055551.1	gene-DNMT3A	DNMT3A	transcript	0.253502	0.0165156	-3.90003	0.000200618	0.0100332
XM_018055552.1	gene-DNMT3A	DNMT3A	transcript	0.746191	0.0041824	-7.18606	5.25879e-09	3.29149e-07
XM_018055648.1	gene-ROCK2	ROCK2	transcript	0.0031684	0.746661	6.91663	4.57528e-06	0.000269555
XM_018055649.1	gene-ROCK2	ROCK2	transcript	0.162283	0	-22.7099	6.26668e-14	1.21837e-11
XM_018055657.1	gene-ATP6V1C2	ATP6V1C2	transcript	0.157034	0	-21.2759	2.21087e-12	1.80037e-10
XM_018055676.1	gene-TAF1B	TAF1B	transcript	0.361788	0	-23.1343	2.14086e-14	5.77426e-12
XM_018055747.1	gene-DENND1A	DENND1A	transcript	0.0972448	0	-22.3916	1.41933e-13	2.23741e-11
XM_018055773.1	gene-MAPKAP1	MAPKAP1	transcript	0	0.0998184	20.3418	1.93041e-11	1.25979e-09
XM_018055792.1	gene-RALGPS1	RALGPS1	transcript	0.521691	0	-25.0149	1.39274e-16	2.1307e-13
XM_018055893.1	gene-SPTAN1	SPTAN1	transcript	0.889793	0	-11.4342	0.000157927	0.00802291
XM_018055894.1	gene-SPTAN1	SPTAN1	transcript	5.85435	1.21873	-2.31048	4.34103e-05	0.0023677
XM_018055895.1	gene-SPTAN1	SPTAN1	transcript	0	0.0689402	21.672	8.24119e-13	8.14708e-11
XM_018055896.1	gene-SPTAN1	SPTAN1	transcript	4.59768	0.387971	-3.64341	1.39869e-06	8.41575e-05
XM_018055900.1	gene-SPTAN1	SPTAN1	transcript	34.4002	0	-30	3.63874e-23	1.13192e-18
XM_018055908.1	gene-PKN3	PKN3	transcript	0.17608	0	-22.463	1.18585e-13	1.95523e-11
XM_018055912.1	gene-PKN3	PKN3	transcript	0.197448	0.005177	-5.07569	6.36537e-05	0.003412
XM_018056007.1	gene-PRRC2B	PRRC2B	transcript	0.345402	0	-10.531	9.04282e-07	5.48696e-05
XM_018056008.1	gene-PRRC2B	PRRC2B	transcript	0.390524	0	-10.6972	0.000408393	0.0191705
XM_018056116.1	gene-SDCCAG3	SDCCAG3	transcript	1.33841	0	-10.1425	6.66497e-09	4.16603e-07
XM_018056248.1	gene-GRIN1	GRIN1	transcript	0	0.0681274	20.6836	8.71125e-12	6.08041e-10
XM_018056299.1	gene-LOC102173859	LOC102173859	transcript	0.471291	0.0433572	-3.42055	0.000465611	0.0215659
XM_018056473.1	gene-RBM26	RBM26	transcript	0.341268	0.244481	-0.502947	0.0012109	0.0490523
XM_018056475.1	gene-RBM26	RBM26	transcript	0.324123	0.228276	-0.524444	0.000714804	0.0312591
XM_018056557.1	gene-TNFRSF19	TNFRSF19	transcript	0.296176	0.0016722	-7.23222	0.000167181	0.00846996
XM_018056646.1	gene-NBEA	NBEA	transcript	0	0.0921	22.3983	1.37052e-13	2.1704e-11
XM_018056649.1	gene-NBEA	NBEA	transcript	0	2.19061	27.0064	4.49255e-19	2.79503e-15
XM_018056651.1	gene-NBEA	NBEA	transcript	0	3.28187	12.6049	3.11045e-05	0.00172885
XM_018056670.1	gene-SUPT20H	SUPT20H	transcript	0	0.460579	22.4791	1.11718e-13	1.87513e-11
XM_018056786.1	gene-AKAP11	AKAP11	transcript	9.16256	18.9989	1.01872	0.00121878	0.0493229
XM_018056902.1	gene-PHACTR4	PHACTR4	transcript	0.0109452	0.162925	3.71829	0.000623978	0.0277952
XM_018056913.1	gene-PLCB4	PLCB4	transcript	0.0444934	1.32241	4.83131	8.4563e-05	0.00447623
XM_018056920.1	gene-MKKS	MKKS	transcript	0.218907	0.0621514	-1.83504	0.00108077	0.0446281
XM_018056996.1	gene-CELF2	CELF2	transcript	0.0701682	0.0018436	-4.84023	0.000618089	0.0276119
XM_018057018.1	gene-LOC102175492	LOC102175492	transcript	0.165531	0	-23.2418	1.62125e-14	4.83754e-12
XM_018057100.1	gene-KIAA1217	KIAA1217	transcript	0.0570764	0	-21.9317	4.46212e-13	5.09064e-11
XM_018057114.1	gene-EPB41	EPB41	transcript	0.120509	0	-22.874	4.17825e-14	9.13243e-12
XM_018057131.1	gene-EPB41	EPB41	transcript	0.640352	0.0063552	-6.49645	1.39775e-05	0.000795855
XM_018057149.1	gene-EPB41	EPB41	transcript	0	0.551057	10.2326	4.56937e-05	0.00248643
XM_018057162.1	gene-EPC1	EPC1	transcript	0	0.256247	22.6238	7.79742e-14	1.40206e-11
XM_018057292.1	gene-ANKRD16	ANKRD16	transcript	0.0944024	0.368354	1.94714	0.000297385	0.0144394
XM_018057353.1	gene-DIP2C	DIP2C	transcript	0	4.99393	27.6645	6.15203e-20	5.74119e-16
XM_018057447.1	gene-SNRPB	SNRPB	transcript	23.3789	18.9356	-0.329244	0.000900905	0.0381809
XM_018057511.1	gene-COL16A1	COL16A1	transcript	0.525035	0	-24.755	2.85462e-16	3.32998e-13
XM_018057521.1	gene-COL16A1	COL16A1	transcript	0.359287	0	-24.2318	1.1847e-15	8.12931e-13
XM_018057568.1	gene-GID8	GID8	transcript	0.302642	0.014782	-4.13735	7.95359e-05	0.0042221
XM_018057627.1	gene-PMEPA1	PMEPA1	transcript	0.534465	0.004128	-6.62358	0.000123869	0.0064078
XM_018057676.1	gene-LOC102179296	LOC102179296	transcript	0	0.140689	21.411	1.54973e-12	1.3354e-10
XM_018057769.1	gene-LOC102173760	LOC102173760	transcript	0.0170574	0.082917	2.16997	0.000456271	0.0211841
XM_018057785.1	gene-SPAG4	SPAG4	transcript	0	0.426668	8.77775	0.000447111	0.0207795
XM_018057802.1	gene-EPB41L1	EPB41L1	transcript	0.0001414	0.155073	8.90716	0.00076497	0.0330656
XM_018057832.1	gene-RBL1	RBL1	transcript	0	0.0629522	21.0204	3.92639e-12	2.96455e-10
XM_018057878.1	gene-LPIN3	LPIN3	transcript	0	0.134875	21.5528	1.0985e-12	1.01902e-10
XM_018057884.1	gene-CHD6	CHD6	transcript	2.56348	0.120127	-4.35929	0.000707415	0.0309703
XM_018057973.1	gene-ZMYND8	ZMYND8	transcript	0.924329	1.51619	0.704198	0.000399725	0.018821
XM_018058015.1	gene-ST3GAL6	ST3GAL6	transcript	0.112303	0.002426	-4.29434	1.56185e-05	0.00088767
XM_018058137.1	gene-MRPL13	MRPL13	transcript	18.4554	12.911	-0.538997	0.000102235	0.00534798
XM_018058139.1	gene-MRPL13	MRPL13	transcript	3.71883	7.0611	0.887898	0.00040162	0.0189006
XM_018058150.1	gene-DSCC1	DSCC1	transcript	0.0318882	0.871704	4.69601	2.15271e-05	0.00121094
XM_018058152.1	gene-TAF2	TAF2	transcript	0	0.189292	22.5796	8.71706e-14	1.53047e-11
XM_018058222.1	gene-PDP1	PDP1	transcript	0.190319	0	-23.1396	2.11184e-14	5.7125e-12
XM_018058269.1	gene-ARMC9	ARMC9	transcript	0	0.333873	21.9758	3.92025e-13	4.60183e-11
XM_018058411.1	gene-STAU2	STAU2	transcript	5.34779	0.0579558	-6.52736	5.28911e-06	0.00031004
XM_018058490.1	gene-SP140	SP140	transcript	0.203496	0	-22.4642	1.18266e-13	1.95342e-11
XM_018058545.1	gene-FAM91A1	FAM91A1	transcript	8.42057	1.21918	-2.75364	4.21235e-05	0.0023021
XM_018058608.1	gene-TRAPPC9	TRAPPC9	transcript	0.138711	0	-22.6436	7.51568e-14	1.38067e-11
XM_018058727.1	gene-AGFG1	AGFG1	transcript	0	0.4063	9.30587	0.000461365	0.0213887
XM_018058773.1	gene-AGFG1	AGFG1	transcript	0	0.0645062	20.6145	1.02417e-11	6.99177e-10
XM_018058793.1	gene-ZNF7	ZNF7	transcript	0	0.102123	21.643	8.84382e-13	8.56145e-11
XM_018058815.1	gene-COL9A1	COL9A1	transcript	10.3102	6.87657	-0.624914	0.000456174	0.0211841
XM_018058966.1	gene-SPEG	SPEG	transcript	0.0920022	0	-8.39162	0.000689769	0.0303206
XM_018059003.1	gene-DNAJB2	DNAJB2	transcript	0.863359	8.98627	3.3997	0.000274499	0.0133909
XM_018059008.1	gene-NCAPD3	NCAPD3	transcript	0.15216	0	-23.0655	2.55721e-14	6.52033e-12
XM_018059010.1	gene-NCAPD3	NCAPD3	transcript	0	0.0903954	19.7342	7.18373e-11	4.59808e-09
XM_018059036.1	gene-LPXN	LPXN	transcript	1.81463	1.36968	-0.423667	0.000487969	0.0224548
XM_018059038.1	gene-CTNND1	CTNND1	transcript	0	0.615522	23.5664	6.87543e-15	2.83907e-12
XM_018059053.1	gene-CLP1	CLP1	transcript	0.66802	0	-8.80457	0.00063175	0.0280692
XM_018059054.1	gene-CLP1	CLP1	transcript	0.171646	0	-21.7364	7.21219e-13	7.40443e-11
XM_018059131.1	gene-CKAP5	CKAP5	transcript	0.130487	5.76098	5.4134	0.000282638	0.013752
XM_018059218.1	gene-ACCS	ACCS	transcript	0.0070058	0.206305	4.45674	0.000836649	0.0357663
XM_018059276.1	gene-TCP11L1	TCP11L1	transcript	0.0004688	0.327513	7.67123	0.000191971	0.00964217
XM_018059371.1	gene-RELT	RELT	transcript	3.2689	2.60835	-0.355595	0.00121352	0.0491315
XM_018059412.1	gene-ANAPC15	ANAPC15	transcript	2.87609	12.5239	2.06339	1.80973e-11	1.18352e-09
XM_018059432.1	gene-PGAP2	PGAP2	transcript	0.876366	0.0024144	-8.21937	0.000667333	0.0294453
XM_018059478.1	gene-USP37	USP37	transcript	0.29911	0	-24.4852	5.96752e-16	5.15649e-13
XM_018059516.1	gene-SCUBE2	SCUBE2	transcript	0.408714	0	-8.83971	0.000466762	0.0216067
XM_018059604.1	gene-PLEKHA7	PLEKHA7	transcript	0.397697	0	-24.2562	1.10941e-15	7.72627e-13
XM_018059639.1	gene-TNS1	TNS1	transcript	0.205466	0	-24.3481	8.65557e-16	6.67567e-13
XM_018059651.1	gene-POU2F3	POU2F3	transcript	0	0.0286162	4.99246	1.71162e-05	0.000969836
XM_018059693.1	gene-SLC37A4	SLC37A4	transcript	0.408127	0.0171534	-4.39445	0.00105175	0.0436812
XM_018059711.1	gene-PHLDB1	PHLDB1	transcript	0.969247	4.7807	2.28565	0.00086203	0.0366686
XM_018059852.1	gene-AMOTL1	AMOTL1	transcript	0.0637168	0	-22.5618	9.24408e-14	1.60883e-11
XM_018059923.1	gene-TNNT2	TNNT2	transcript	0.0636776	0.207225	1.57507	0.000590445	0.0266062
XM_018059992.1	gene-TMEM183A	TMEM183A	transcript	0.147752	0	-21.5861	1.04268e-12	9.7402e-11
XM_018060044.1	gene-DSTYK	DSTYK	transcript	0.591653	0.0066046	-6.08872	6.57582e-05	0.00351338
XM_018060180.1	gene-PIKFYVE	PIKFYVE	transcript	0.0803602	0	-22.9804	3.18208e-14	7.67145e-12
XM_018060296.1	gene-CREB1	CREB1	transcript	0	0.357307	23.9222	2.69913e-15	1.45949e-12
XM_018060354.1	gene-CASZ1	CASZ1	transcript	0	0.041718	21.0442	3.72314e-12	2.82941e-10
XM_018060398.1	gene-RERE	RERE	transcript	0.661934	0.0472046	-3.79832	1.77007e-05	0.00100113
XM_018060573.1	gene-PLEKHN1	PLEKHN1	transcript	0	0.136122	20.9645	4.49669e-12	3.35444e-10
XM_018060600.1	gene-PRDM2	PRDM2	transcript	0.182918	0	-9.00892	0.000312631	0.0151246
XM_018060696.1	gene-SMG7	SMG7	transcript	8e-06	1.50655	11.5368	0.000137758	0.00707534
XM_018060753.1	gene-LPGAT1	LPGAT1	transcript	0	0.436588	23.9914	2.24472e-15	1.31144e-12
XM_018060813.1	gene-NEK7	NEK7	transcript	0.295193	0.0020696	-5.93753	3.73941e-05	0.00206125
XM_018060868.1	gene-NAV1	NAV1	transcript	0.205149	0	-24.4032	7.45545e-16	6.05006e-13
XM_018060925.1	gene-DEPDC5	DEPDC5	transcript	0.17249	0	-23.0732	2.50633e-14	6.44342e-12
XM_018060994.1	gene-MTMR3	MTMR3	transcript	0.0946674	0	-22.5343	9.90724e-14	1.69334e-11
XM_018060998.1	gene-MTMR3	MTMR3	transcript	0.0635926	0	-21.976	3.99953e-13	4.682e-11
XM_018061013.1	gene-THOC5	THOC5	transcript	0	0.493083	8.7026	0.000527506	0.0240605
XM_018061046.1	gene-CHEK2	CHEK2	transcript	0	0.0973212	21.471	1.34113e-12	1.1931e-10
XM_018061103.1	gene-MVK	MVK	transcript	1.19728	0	-24.2356	1.17253e-15	8.10541e-13
XM_018061247.1	gene-ATXN2	ATXN2	transcript	0.433908	0.0189616	-4.48523	9.3589e-05	0.00492051
XM_018061434.1	gene-ULK1	ULK1	transcript	0	0.25529	22.9263	3.61682e-14	8.33404e-12
XM_018061453.1	gene-PGAM5	PGAM5	transcript	2.1554	0.890155	-1.28827	7.15546e-06	0.000415792
XM_018061465.1	gene-ZNF605	ZNF605	transcript	0.0112476	1.67393	7.22408	1.93037e-05	0.00108981
XM_018061528.1	gene-JADE1	JADE1	transcript	0.0041088	1.14646	7.77576	4.06519e-14	8.96819e-12
XM_018061601.1	gene-TMEM154	TMEM154	transcript	0	0.0868022	20.6265	9.95814e-12	6.83319e-10
XM_018061605.1	gene-ARFIP1	ARFIP1	transcript	0.518148	0	-23.9695	2.3924e-15	1.35311e-12
XM_018061615.1	gene-TRIM2	TRIM2	transcript	0.130982	0.0012354	-5.88428	1.19085e-05	0.000680543
XM_018061723.1	gene-LOC106503077	LOC106503077	transcript	0.0588278	0	-21.3848	1.70151e-12	1.4344e-10
XM_018061768.1	gene-SDR42E1	SDR42E1	transcript	0.309652	0	-8.15283	0.00109679	0.0451696
XM_018061770.1	gene-MPHOSPH6	MPHOSPH6	transcript	0.736119	0.0619512	-3.54601	0.000363374	0.0173191
XM_018061809.1	gene-GSE1	GSE1	transcript	0	0.0662488	7.95943	2.15456e-05	0.00121125
XM_018061822.1	gene-MTHFSD	MTHFSD	transcript	0.0213576	0.308499	3.66049	0.000122409	0.00633931
XM_018061958.1	gene-SIAH1	SIAH1	transcript	3.65881	2.72189	-0.454635	0.000755456	0.0327301
XM_018062196.1	gene-UTP4	UTP4	transcript	5.98716	3.23357	-0.929376	2.35025e-05	0.00131809
XM_018062272.1	gene-LRP3	LRP3	transcript	0	0.130208	20.9067	5.15569e-12	3.80047e-10
XM_018062311.1	gene-SIPA1L3	SIPA1L3	transcript	0.002342	0.231363	6.39072	0.000151464	0.00773247
XM_018062324.1	gene-R3HDM1	R3HDM1	transcript	0.0006512	0.243031	6.69099	4.94891e-06	0.0002912
XM_018062439.1	gene-COQ8B	COQ8B	transcript	0.0023912	0.346829	6.10733	0.00114476	0.0467463
XM_018062456.1	gene-HNRNPUL1	HNRNPUL1	transcript	0.475267	0.0394472	-3.59364	2.94778e-06	0.000175218
XM_018062479.1	gene-GRIK5	GRIK5	transcript	0	0.075928	20.5799	1.11011e-11	7.52888e-10
XM_018062528.1	gene-LOC102185494	LOC102185494	transcript	0.983627	0	-23.2817	1.46163e-14	4.56168e-12
XM_018062596.1	gene-PPP1R13L	PPP1R13L	transcript	0.414291	0.0197566	-4.27499	0.00100579	0.0420156
XM_018062650.1	gene-PRKD2	PRKD2	transcript	0.236482	0	-8.19217	0.00095206	0.0399857
XM_018062674.1	gene-DHX34	DHX34	transcript	0.0334628	0.244607	2.81909	0.000720579	0.0314674
XM_018062722.1	gene-SPHK2	SPHK2	transcript	0	0.212947	7.57564	2.21446e-05	0.00124343
XM_018062725.1	gene-SPHK2	SPHK2	transcript	0	0.103848	6.4917	6.92319e-05	0.00369192
XM_018062751.1	gene-BAX	BAX	transcript	0	0.359245	19.2294	2.19526e-10	1.3946e-08
XM_018062797.1	gene-IRF3	IRF3	transcript	0.003311	0.172515	4.9616	2.57159e-10	1.62592e-08
XM_018062806.1	gene-CPT1C	CPT1C	transcript	0.21983	0	-22.6749	6.94041e-14	1.31112e-11
XM_018062885.1	gene-LOC102177186	LOC102177186	transcript	0.0054744	0.0926154	3.89465	0.00029833	0.0144778
XM_018062920.1	gene-SIGLEC10	SIGLEC10	transcript	0.337849	0	-8.62781	1.52622e-06	9.16539e-05
XM_018062974.1	gene-NEB	NEB	transcript	0.202696	0	-25.4385	4.2592e-17	9.69455e-14
XM_018062980.1	gene-NEB	NEB	transcript	0.189989	0	-25.2871	6.51808e-17	1.26725e-13
XM_018062997.1	gene-NEB	NEB	transcript	0	0.120218	23.92	2.71465e-15	1.45949e-12
XM_018063005.1	gene-LOC102175383	LOC102175383	transcript	0	0.110054	21.4288	1.48454e-12	1.29477e-10
XM_018063036.1	gene-PRKCG	PRKCG	transcript	0.467682	0	-23.4471	9.49877e-15	3.43583e-12
XM_018063080.1	gene-PPP6R1	PPP6R1	transcript	0	0.14106	21.6598	8.49027e-13	8.32278e-11
XM_018063247.1	gene-GPD2	GPD2	transcript	0	0.132393	21.9519	4.14408e-13	4.80414e-11
XM_018063297.1	gene-GRAMD1A	GRAMD1A	transcript	0.202884	0	-22.6511	7.37414e-14	1.35734e-11
XM_018063334.1	gene-ZNF792	ZNF792	transcript	0.248011	0.0135252	-3.97312	0.000335009	0.0160919
XM_018063353.1	gene-LGI4	LGI4	transcript	0.449392	0	-8.79328	0.000415057	0.0194058
XM_018063393.1	gene-TANC1	TANC1	transcript	0	0.261736	23.0257	2.79188e-14	6.92937e-12
XM_018063405.1	gene-PEG3	PEG3	transcript	0.038527	3.02e-05	-5.0873	0.00083457	0.0356937
XM_018063447.1	gene-BAZ2B	BAZ2B	transcript	0.202279	0	-24.393	7.66494e-16	6.08346e-13
XM_018063469.1	gene-ZNF444	ZNF444	transcript	0.847459	0.003006	-7.11993	3.32462e-05	0.00184131
XM_018063500.1	gene-BAZ2B	BAZ2B	transcript	0.176148	0	-24.1924	1.31707e-15	8.7794e-13
XM_018063568.1	gene-MARCH7	2024-03-07	transcript	0.40071	0	-8.98359	0.000329687	0.0158757
XM_018063598.1	gene-DZIP3	DZIP3	transcript	2.3665	0.144122	-3.92974	0.000262709	0.0128966
XM_018063606.1	gene-BAHCC1	BAHCC1	transcript	0	0.103622	22.0659	3.13722e-13	3.91307e-11
XM_018063636.1	gene-RBMS1	RBMS1	transcript	0.203931	0	-8.20677	2.0626e-06	0.00012331
XM_018063648.1	gene-TBC1D16	TBC1D16	transcript	0	0.807827	11.0194	0.000271448	0.013249
XM_018063711.1	gene-TNRC6C	TNRC6C	transcript	0	0.269209	21.9976	3.64923e-13	4.39423e-11
XM_018063739.1	gene-RHBDF2	RHBDF2	transcript	0.136162	0	-7.63815	8.02989e-06	0.000464867
XM_018063743.1	gene-RHBDF2	RHBDF2	transcript	0.0376606	0	-5.77798	0.000895472	0.0379678
XM_018063809.1	gene-LLGL2	LLGL2	transcript	0.165907	0	-22.6822	6.81478e-14	1.29525e-11
XM_018063812.1	gene-LLGL2	LLGL2	transcript	0	0.074327	20.6265	9.95814e-12	6.83319e-10
XM_018063945.1	gene-AMZ2	AMZ2	transcript	0	1.35514	9.35591	6.0881e-08	3.7701e-06
XM_018064090.1	gene-DGKE	DGKE	transcript	0.002037	0.649157	8.38882	5.26786e-05	0.00285155
XM_018064097.1	gene-MSI2	MSI2	transcript	3.3957	1.59905	-1.13455	0.00116657	0.0474777
XM_018064112.1	gene-SPC25	SPC25	transcript	0	0.0844896	21.0401	3.74343e-12	2.84019e-10
XM_018064422.1	gene-TRPV3	TRPV3	transcript	0.651878	0.297038	-1.14259	1.0366e-09	6.52311e-08
XM_018064435.1	gene-ATP2A3	ATP2A3	transcript	0.190543	0	-23.1189	2.22685e-14	5.96233e-12
XM_018064495.1	gene-PELP1	PELP1	transcript	0.181214	0	-22.7176	6.2279e-14	1.21336e-11
XM_018064831.1	gene-MBTD1	MBTD1	transcript	0.139922	0	-8.11412	0.0010799	0.0446118
XM_018064832.1	gene-MBTD1	MBTD1	transcript	0.241749	0	-8.85667	0.000410898	0.0192693
XM_018065134.1	gene-EZH1	EZH1	transcript	0	3.31459	25.7328	1.84423e-17	5.06197e-14
XM_018065166.1	gene-BRCA1	BRCA1	transcript	0.0019212	0.19749	6.58912	0.00048331	0.0222733
XM_018065198.1	gene-HDAC5	HDAC5	transcript	0.289343	0.0402798	-2.75959	2.59907e-05	0.00145066
XM_018065272.1	gene-ZNF385B	ZNF385B	transcript	0.305874	0.0063476	-5.34314	0.000383294	0.0181021
XM_018065341.1	gene-STRADA	STRADA	transcript	0	0.452034	8.48009	3.69277e-19	2.46155e-15
XM_018065511.1	gene-PDE4D	PDE4D	transcript	3.20427	5.99038	0.903544	0.000122029	0.00632314
XM_018065555.1	gene-PDZD2	PDZD2	transcript	0	0.161887	9.4412	3.05205e-21	3.5603e-17
XM_018065571.1	gene-ARHGEF28	ARHGEF28	transcript	0.21534	0.023122	-3.19136	2.90977e-05	0.00162117
XM_018065603.1	gene-DAB2	DAB2	transcript	0.0887064	0	-21.6879	8.12683e-13	8.07681e-11
XM_018065669.1	gene-BIN1	BIN1	transcript	0.0133368	0.489297	4.97338	9.77434e-06	0.000562715
XM_018065679.1	gene-BIN1	BIN1	transcript	0	0.315923	8.09408	3.85028e-05	0.00211861
XM_018065687.1	gene-BIN1	BIN1	transcript	0	0.116547	20.6946	8.49105e-12	5.93559e-10
XM_018065703.1	gene-BIN1	BIN1	transcript	0	0.610234	8.92879	5.12538e-06	0.000300824
XM_018065844.1	gene-LIMS2	LIMS2	transcript	0.205946	0.0003928	-6.50339	9.14099e-05	0.0048168
XM_018065886.1	gene-COCH	COCH	transcript	0.186872	0.494005	1.36875	7.91509e-08	4.89498e-06
XM_018065908.1	gene-SAP130	SAP130	transcript	0.615559	0	-24.5578	4.89579e-16	4.47926e-13
XM_018065974.1	gene-ELL3	ELL3	transcript	0.108483	0	-6.84831	0.000117786	0.00610668
XM_018066180.1	gene-CCDC85C	CCDC85C	transcript	0	0.206704	22.2316	2.0826e-13	2.95369e-11
XM_018066244.1	gene-PPIP5K1	PPIP5K1	transcript	0.0705908	0	-22.1423	2.6473e-13	3.50926e-11
XM_018066255.1	gene-SETD3	SETD3	transcript	1.04777	0.0064288	-7.31193	0.000148696	0.00759948
XM_018066361.1	gene-CPEB1	CPEB1	transcript	0	0.296699	8.50551	7.82172e-06	0.00045366
XM_018066411.1	gene-NTRK3	NTRK3	transcript	0.163292	0	-22.8717	4.20427e-14	9.13243e-12
XM_018066477.1	gene-MIPOL1	MIPOL1	transcript	0.245358	0	-22.3141	1.72369e-13	2.56144e-11
XM_018066515.1	gene-ISLR	ISLR	transcript	0	0.85362	23.1934	1.8214e-14	5.11979e-12
XM_018066662.1	gene-IP6K1	IP6K1	transcript	0.259783	0	-23.3432	1.24557e-14	4.1163e-12
XM_018066774.1	gene-MAP4	MAP4	transcript	0.37083	0	-24.9468	1.6818e-16	2.40932e-13
XM_018066775.1	gene-MAP4	MAP4	transcript	0.25071	6.98e-05	-7.23028	7.9561e-06	0.000460881
XM_018066776.1	gene-MAP4	MAP4	transcript	0.128327	0	-23.492	8.44907e-15	3.17704e-12
XM_018066777.1	gene-MAP4	MAP4	transcript	1.08411	0.0028228	-8.29882	3.39309e-08	2.10959e-06
XM_018066823.1	gene-NKTR	NKTR	transcript	0.0024374	0.315765	6.26217	1.08476e-11	7.38384e-10
XM_018066847.1	gene-IL17RE	IL17RE	transcript	0	0.382319	8.7305	0.00109838	0.0452084
XM_018066848.1	gene-IL17RE	IL17RE	transcript	0.112992	0	-21.6778	8.33197e-13	8.21883e-11
XM_018066863.1	gene-MAGI1	MAGI1	transcript	0	0.085963	21.9441	4.23857e-13	4.87132e-11
XM_018066864.1	gene-MAGI1	MAGI1	transcript	0	0.0870912	21.9637	4.03924e-13	4.70599e-11
XM_018066993.1	gene-TRAK1	TRAK1	transcript	0.261615	0	-23.4392	9.69357e-15	3.45276e-12
XM_018067068.1	gene-SCAP	SCAP	transcript	0.0089102	0.133386	3.67018	0.000106693	0.00555933
XM_018067071.1	gene-SCAP	SCAP	transcript	0	0.386509	9.26618	7.26575e-08	4.49638e-06
XM_018067133.1	gene-CLASP2	CLASP2	transcript	0.125835	0	-23.0591	2.59939e-14	6.59185e-12
XM_018067135.1	gene-CLASP2	CLASP2	transcript	0.199546	3.24e-05	-8.38659	0.000731328	0.031892
XM_018067138.1	gene-CLASP2	CLASP2	transcript	0.128121	0	-23.0777	2.4777e-14	6.4098e-12
XM_018067140.1	gene-CLASP2	CLASP2	transcript	1.42661	0	-26.3467	3.15025e-18	1.27821e-14
XM_018067141.1	gene-CLASP2	CLASP2	transcript	0.249301	0.0030582	-6.0185	8.07321e-06	0.000467085
XM_018067143.1	gene-CLASP2	CLASP2	transcript	1.8415	0	-26.6807	1.18231e-18	6.47655e-15
XM_018067144.1	gene-CLASP2	CLASP2	transcript	0.155891	0	-23.3869	1.11172e-14	3.73195e-12
XM_018067146.1	gene-CLASP2	CLASP2	transcript	0.12423	0	-22.9939	3.07397e-14	7.47054e-12
XM_018067149.1	gene-CLASP2	CLASP2	transcript	0.76112	0	-25.3753	5.08914e-17	1.06e-13
XM_018067150.1	gene-CLASP2	CLASP2	transcript	1.39901	0	-26.2177	4.58486e-18	1.78278e-14
XM_018067151.1	gene-CLASP2	CLASP2	transcript	7.79333	0.001377	-12.3868	3.73169e-05	0.00205821
XM_018067153.1	gene-CLASP2	CLASP2	transcript	9.35099	0	-28.7733	1.94307e-21	2.59044e-17
XM_018067155.1	gene-CLASP2	CLASP2	transcript	0.15408	0	-23.2805	1.46643e-14	4.56168e-12
XM_018067248.1	gene-PLXNB1	PLXNB1	transcript	0.049189	0	-21.9756	4.00359e-13	4.682e-11
XM_018067249.1	gene-PLXNB1	PLXNB1	transcript	0.11238	0.0013002	-5.5569	0.000656519	0.0290093
XR_001295467.2	gene-PHTF1	PHTF1	transcript	0.0787036	0	-21.9246	4.53935e-13	5.13867e-11
XR_001295652.2	gene-METTL25	METTL25	transcript	0.0493978	0.549357	3.41018	2.40124e-05	0.00134507
XR_001917122.1	gene-SYNGAP1	SYNGAP1	transcript	0.0104166	0.361231	4.96528	0.000130252	0.00671198
XR_001917204.1	gene-LOC102173992	LOC102173992	transcript	0.0388314	0	-22.0949	2.9776e-13	3.78063e-11
XR_001917224.1	gene-SRRM2	SRRM2	transcript	0	0.427376	23.6525	5.4833e-15	2.41374e-12
XR_001917227.1	gene-SRRM2	SRRM2	transcript	0	0.161081	22.8843	4.0164e-14	8.94556e-12
XR_001917256.1	gene-IFT140	IFT140	transcript	0	0.0548472	20.4673	1.44234e-11	9.60071e-10
XR_001917382.1	gene-PABPC4	PABPC4	transcript	0.252397	0	-8.06922	0.00112503	0.046028
XR_001917385.1	gene-PABPC4	PABPC4	transcript	0.651099	0	-9.39832	0.000184566	0.00929525
XR_001917536.1	gene-LURAP1	LURAP1	transcript	0.173969	0	-23.4813	8.68838e-15	3.23035e-12
XR_001917611.1	gene-CC2D1B	CC2D1B	transcript	0.247437	0	-8.95607	2.34729e-07	1.44115e-05
XR_001917952.1	gene-STRIP2	STRIP2	transcript	0	0.22152	22.2716	1.88552e-13	2.75799e-11
XR_001918069.1	gene-MBD6	MBD6	transcript	0.101523	0	-22.1109	2.86268e-13	3.69503e-11
XR_001918100.1	gene-ITPR2	ITPR2	transcript	0	0.46388	23.9939	2.22401e-15	1.31144e-12
XR_001918120.1	gene-BCL2L13	BCL2L13	transcript	0	0.556861	7.32587	1.74198e-05	0.000986438
XR_001918139.1	gene-TTC38	TTC38	transcript	0.104254	0	-21.9131	4.66914e-13	5.24349e-11
XR_001918224.1	gene-SLC25A36	SLC25A36	transcript	2.92668	0.899497	-1.74227	7.62685e-05	0.0040602
XR_001918836.1	gene-DNMT3A	DNMT3A	transcript	0.042036	0	-21.1786	2.7992e-12	2.20444e-10
XR_001918868.1	gene-USP20	USP20	transcript	0.164309	0	-22.3149	1.7206e-13	2.56093e-11
XR_001919172.1	gene-LOC102175041	LOC102175041	transcript	0.195862	0	-21.2701	2.24257e-12	1.82301e-10
XR_001919202.1	gene-MADD	MADD	transcript	0	0.0453586	21.0809	3.41223e-12	2.6317e-10
XR_001919305.1	gene-FAAP20	FAAP20	transcript	0.802639	0	-24.0511	1.92087e-15	1.16402e-12
XR_001919484.1	gene-DPF1	DPF1	transcript	0	0.0745926	6.45805	0.000439606	0.0204613
XR_001919614.1	gene-PGS1	PGS1	transcript	0	0.353186	22.1215	2.73666e-13	3.592e-11
XR_001919819.1	gene-TEX22	TEX22	transcript	0.108926	0.648365	2.37234	0.000620675	0.0276877
XR_001919894.1	gene-LOC102188534	LOC102188534	transcript	0	0.0982842	7.16246	2.08895e-10	1.32796e-08
XR_309793.3	gene-NABP1	NABP1	transcript	0.213432	0	-22.9173	3.74125e-14	8.49492e-12
XR_310524.3	gene-TRMT12	TRMT12	transcript	0.13747	0	-7.6396	1.96961e-05	0.00111129
XR_310802.3	gene-CDK12	CDK12	transcript	0.0083828	0.202448	4.323	7.95851e-07	4.83532e-05

## Sheet: mRNA_LP_HY_vs_FP_HY
transcript_id	gene_id	gene_name	feature_id	LP_HY_hyp_FPKM	FP_HY_hyp_FPKM	log2(foldchange)	pvalue	qvalue
NM_001285550.1	gene-SOD1	SOD1	transcript	647.837	505.022	-0.409331	2.92585e-05	0.00151648
NM_001285578.1	gene-CD36	CD36	transcript	3.71922	1.83052	-1.08756	1.76515e-05	0.000935875
NM_001285584.1	gene-OVN	OVN	transcript	0.142518	2.78387	4.1534	2.91053e-06	0.000162708
NM_001285750.1	gene-AKT1	AKT1	transcript	0.362951	2.04e-05	-5.36374	0.000870115	0.0336878
NM_001287178.1	gene-ELOVL1	ELOVL1	transcript	6.51451	0.138973	-5.59586	4.77271e-06	0.00026382
NM_001314156.1	gene-ITGB1	ITGB1	transcript	4.45376	0.087807	-5.66217	4.58387e-06	0.000254131
NM_001314182.1	gene-RAB2A	RAB2A	transcript	126.714	65.2209	-1.04403	0.000145318	0.00685568
NM_001314229.1	gene-RBP4	RBP4	transcript	0.337852	0	-21.2168	2.55488e-12	1.95251e-10
Novel_000003	XLOC_000009	.	transcript	0	0.181825	9.98602	6.15895e-05	0.003076
Novel_000025	XLOC_000044	.	transcript	0	0.3252	22.5891	8.51011e-14	1.42383e-11
Novel_000034	XLOC_000044	.	transcript	0	0.334735	23.7435	4.33224e-15	1.86716e-12
Novel_000067	XLOC_000601	.	transcript	0	0.104805	21.4483	1.41591e-12	1.19731e-10
Novel_000079	XLOC_000736	.	transcript	0	0.052119	23.4063	1.04864e-14	3.4234e-12
Novel_000080	XLOC_000736	.	transcript	0.0291686	0	-22.7147	6.27816e-14	1.13557e-11
Novel_000086	XLOC_000813	.	transcript	0.030059	0	-23.7783	3.97749e-15	1.75786e-12
Novel_000093	XLOC_000817	.	transcript	0	0.027699	23.1696	1.9365e-14	4.86431e-12
Novel_000095	XLOC_000817	.	transcript	0.0821598	0	-24.7616	2.80149e-16	2.96157e-13
Novel_000098	XLOC_000819	.	transcript	0.0360352	0	-23.8965	2.90694e-15	1.4031e-12
Novel_000117	XLOC_001419	.	transcript	0	0.112946	22.8213	4.72632e-14	9.18729e-12
Novel_000121	XLOC_001451	.	transcript	0.0353306	0	-21.6982	7.9363e-13	7.57213e-11
Novel_000122	XLOC_001451	.	transcript	0.260205	0.860008	1.66838	7.22314e-06	0.000393926
Novel_000144	XLOC_001739	.	transcript	0	0.123203	22.9583	3.30613e-14	7.18711e-12
Novel_000150	XLOC_001739	.	transcript	0.0775224	0.000606	-6.6992	0.000568803	0.0231308
Novel_000173	XLOC_001995	.	transcript	0.0522582	0	-23.6722	5.26406e-15	2.08106e-12
Novel_000215	XLOC_002174	.	transcript	0.136207	0	-22.6233	7.87834e-14	1.34699e-11
Novel_000216	XLOC_002180	.	transcript	0.31195	0	-22.2624	1.96397e-13	2.64765e-11
Novel_000245	XLOC_002214	.	transcript	0.115361	0	-21.837	5.6441e-13	5.86756e-11
Novel_000254	XLOC_002218	.	transcript	0.170404	0.0023176	-6.08914	0.000101172	0.00489881
Novel_000311	XLOC_002736	.	transcript	0.069175	0	-22.2775	1.89081e-13	2.58709e-11
Novel_000326	XLOC_002755	.	transcript	0	0.0957074	20.9915	4.21674e-12	3.04144e-10
Novel_000346	XLOC_002923	.	transcript	0.0766676	0	-22.1977	2.28917e-13	2.95755e-11
Novel_000348	XLOC_002939	.	transcript	0.0789836	0	-21.6658	8.58995e-13	8.0242e-11
Novel_000367	XLOC_003412	.	transcript	0	0.15201	20.7313	7.52047e-12	5.10596e-10
Novel_000378	XLOC_003589	.	transcript	0.0691922	0	-21.6834	8.2286e-13	7.79545e-11
Novel_000424	XLOC_004124	.	transcript	0	0.0533024	20.5244	1.26168e-11	8.20343e-10
Novel_000431	XLOC_004166	.	transcript	0.0052234	0.444523	6.33402	0.000449816	0.0188653
Novel_000437	XLOC_004293	.	transcript	0.221521	0	-23.855	3.24591e-15	1.52825e-12
Novel_000443	XLOC_004293	.	transcript	0	0.0984994	20.7506	7.19312e-12	4.91163e-10
Novel_000445	XLOC_004293	.	transcript	0.252864	0.0134256	-4.22082	0.00120852	0.0444042
Novel_000473	XLOC_004404	.	transcript	0	0.10336	8.4109	1.92023e-07	1.13296e-05
Novel_000496	XLOC_004686	.	transcript	0.147934	0	-21.7292	7.34744e-13	7.14861e-11
Novel_000522	XLOC_004843	.	transcript	0	0.312514	23.8799	3.0189e-15	1.44313e-12
Novel_000525	XLOC_004850	.	transcript	0.214582	0	-23.6078	6.18396e-15	2.35586e-12
Novel_000558	XLOC_005090	.	transcript	0	0.135263	20.9264	4.91866e-12	3.47286e-10
Novel_000559	XLOC_005091	.	transcript	0	0.113904	21.772	6.45768e-13	6.54104e-11
Novel_000563	XLOC_005095	.	transcript	0.2062	0.0182044	-3.48896	0.000351008	0.0150998
Novel_000596	XLOC_005450	.	transcript	0	0.160595	21.7529	6.76554e-13	6.71898e-11
Novel_000712	XLOC_006788	.	transcript	0	0.0415222	20.9797	4.33624e-12	3.11326e-10
Novel_000716	XLOC_006799	.	transcript	0.0209098	0	-22.2719	1.91761e-13	2.61147e-11
Novel_000717	XLOC_006799	.	transcript	0	0.0289352	8.42417	0.000886773	0.034262
Novel_000729	XLOC_006887	.	transcript	0.141798	0	-9.51782	0.000127462	0.00605908
Novel_000762	XLOC_007267	.	transcript	0.139203	0	-22.7261	6.09897e-14	1.11175e-11
Novel_000808	XLOC_008033	.	transcript	0.0278578	0	-23.0435	2.70706e-14	6.27811e-12
Novel_000818	XLOC_008058	.	transcript	0.000332	0.011336	4.93845	0.000235811	0.0105612
Novel_000821	XLOC_008058	.	transcript	0	0.0030092	21.665	8.37944e-13	7.89842e-11
Novel_000822	XLOC_008058	.	transcript	0	0.0101312	23.1062	2.28024e-14	5.50631e-12
Novel_000824	XLOC_008058	.	transcript	0.0093666	0	-24.5125	5.54082e-16	4.80687e-13
Novel_000830	XLOC_008058	.	transcript	0	0.0134368	24.0163	2.10063e-15	1.1276e-12
Novel_000832	XLOC_008058	.	transcript	0	0.0430394	26.172	5.22706e-18	1.63248e-14
Novel_000854	XLOC_008287	.	transcript	0.168819	0	-9.42827	0.000148918	0.00701321
Novel_000923	XLOC_009200	.	transcript	0.0241644	0	-22.6942	6.6148e-14	1.19185e-11
Novel_000924	XLOC_009200	.	transcript	0.0217868	0	-22.1858	2.37746e-13	3.04308e-11
Novel_000957	XLOC_009576	.	transcript	0.560014	0	-24.0273	2.051e-15	1.11724e-12
Novel_000975	XLOC_009960	.	transcript	0	0.135122	8.98756	0.00101892	0.0384636
Novel_001013	XLOC_010313	.	transcript	0.0696104	0	-21.5481	1.14547e-12	1.01248e-10
Novel_001016	XLOC_010355	.	transcript	0.0341632	0	-22.1231	2.78004e-13	3.43632e-11
Novel_001042	XLOC_010732	.	transcript	0.081555	0	-22.3212	1.69503e-13	2.39538e-11
Novel_001087	XLOC_011365	.	transcript	0.140636	0	-23.2549	1.56766e-14	4.29334e-12
Novel_001095	XLOC_011656	.	transcript	0	0.211729	21.7506	6.80359e-13	6.73843e-11
Novel_001160	XLOC_012210	.	transcript	0.166169	0	-21.9257	4.53489e-13	5.00436e-11
Novel_001171	XLOC_012303	.	transcript	0.386832	0	-9.8328	0.000155515	0.00729272
Novel_001187	XLOC_012428	.	transcript	0.119837	0	-6.90601	0.000288433	0.012646
Novel_001195	XLOC_012443	.	transcript	0.038122	0	-21.5655	1.0981e-12	9.8079e-11
Novel_001208	XLOC_012481	.	transcript	0	0.074407	21.5273	1.1699e-12	1.03024e-10
Novel_001258	XLOC_013343	.	transcript	0.115229	0	-21.7221	7.48525e-13	7.25256e-11
Novel_001288	XLOC_013472	.	transcript	0	0.015432	20.4505	1.49956e-11	9.61666e-10
Novel_001306	XLOC_013494	.	transcript	0	0.109477	22.062	3.16907e-13	3.76328e-11
Novel_001318	XLOC_013511	.	transcript	0.33726	0.48732	0.490429	4.10447e-05	0.00208549
Novel_001357	XLOC_013816	.	transcript	0	0.0767726	21.3249	1.90483e-12	1.53722e-10
Novel_001372	XLOC_013965	.	transcript	0.193705	0	-23.2934	1.41891e-14	4.07801e-12
Novel_001404	XLOC_014063	.	transcript	0	0.185186	20.3302	1.88869e-11	1.19486e-09
Novel_001448	XLOC_014330	.	transcript	0.253205	0	-23.0734	2.50709e-14	5.902e-12
Novel_001481	XLOC_014590	.	transcript	0	0.129413	21.0852	3.37618e-12	2.49864e-10
Novel_001483	XLOC_014590	.	transcript	0	0.295887	21.1826	2.67724e-12	2.0311e-10
Novel_001506	XLOC_014708	.	transcript	0	0.241806	8.1425	0.000826987	0.0322178
Novel_001508	XLOC_014708	.	transcript	0.0706248	0	-21.386	1.69941e-12	1.40108e-10
Novel_001545	XLOC_014868	.	transcript	0.201453	0.592282	1.5156	0.000902911	0.0348137
Novel_001580	XLOC_015151	.	transcript	0	0.14937	21.9519	4.15603e-13	4.6434e-11
Novel_001678	XLOC_016410	.	transcript	0.0983516	0	-22.204	2.27209e-13	2.95258e-11
Novel_001713	XLOC_017003	.	transcript	0.464791	0.0353928	-3.84452	0.000179293	0.00827929
Novel_001726	XLOC_017265	.	transcript	0.133204	0	-22.4721	1.16024e-13	1.79681e-11
Novel_001740	XLOC_017296	.	transcript	0.4352	0.0010284	-7.52853	5.1771e-06	0.000284996
Novel_001760	XLOC_017532	.	transcript	0	0.0965752	21.6999	7.69724e-13	7.43489e-11
Novel_001771	XLOC_017534	.	transcript	0.029335	0	-21.561	1.09116e-12	9.75526e-11
Novel_001787	XLOC_017679	.	transcript	0.0716958	0.003625	-4.34472	0.000233368	0.0104819
Novel_001788	XLOC_017679	.	transcript	0.202482	0	-9.80194	0.00017722	0.00819162
Novel_001795	XLOC_017679	.	transcript	0.0548716	0.130352	1.16785	0.00096829	0.0368943
Novel_001894	XLOC_019012	.	transcript	0	0.242855	22.2371	2.05399e-13	2.72202e-11
Novel_001898	XLOC_019012	.	transcript	0.809974	0	-10.3023	6.21485e-05	0.00310061
Novel_001967	XLOC_019554	.	transcript	0.0803476	0	-21.0844	3.51936e-12	2.58622e-10
Novel_001988	XLOC_019703	.	transcript	0	0.21263	23.1875	1.84896e-14	4.69476e-12
Novel_001990	XLOC_019728	.	transcript	1.92327	0.821485	-1.25539	0.000953078	0.0363886
Novel_001992	XLOC_019728	.	transcript	0	1.53371	10.0112	3.00188e-06	0.000167515
Novel_002020	XLOC_019859	.	transcript	0.147753	0	-22.2854	1.85397e-13	2.56961e-11
Novel_002030	XLOC_019892	.	transcript	0.937558	0.476271	-1.04779	0.000512412	0.0211871
Novel_002063	XLOC_020118	.	transcript	0.0035666	0.122929	4.9779	0.00037468	0.0160225
Novel_002110	XLOC_020374	.	transcript	0.080945	0	-22.3375	1.62728e-13	2.3136e-11
Novel_002140	XLOC_020635	.	transcript	0	0.0967648	20.7535	7.14628e-12	4.90164e-10
Novel_002149	XLOC_020824	.	transcript	0	0.130804	21.5958	9.91202e-13	8.97292e-11
Novel_002164	XLOC_020894	.	transcript	0	0.0811724	22.236	2.05928e-13	2.72517e-11
Novel_002176	XLOC_021046	.	transcript	0.046722	0	-22.1301	2.73195e-13	3.39029e-11
Novel_002191	XLOC_021293	.	transcript	0.0982164	0	-23.2566	1.56117e-14	4.29334e-12
Novel_002214	XLOC_021453	.	transcript	0.108405	0	-6.88947	3.33551e-05	0.00171807
Novel_002253	XLOC_021777	.	transcript	0.11956	0	-22.991	3.09882e-14	6.89645e-12
Novel_002268	XLOC_022179	.	transcript	0	0.0234118	20.724	7.91898e-12	5.34169e-10
Novel_002321	XLOC_022904	.	transcript	0	0.0332444	20.4898	1.36848e-11	8.86098e-10
Novel_002322	XLOC_022904	.	transcript	0.445938	0.116139	-2.0007	0.000133659	0.00633439
Novel_002323	XLOC_022906	.	transcript	0.451397	0	-24.3099	9.59805e-16	6.91753e-13
Novel_002356	XLOC_023381	.	transcript	0.0417566	0	-22.1301	2.73195e-13	3.39029e-11
Novel_002365	XLOC_023589	.	transcript	0.0453058	0	-22.9227	3.69215e-14	7.80886e-12
Novel_002366	XLOC_023589	.	transcript	0.0677466	0	-23.8643	3.16667e-15	1.50608e-12
Novel_002390	XLOC_023769	.	transcript	0.0682192	0	-22.6012	8.36848e-14	1.40264e-11
Novel_002394	XLOC_023769	.	transcript	0.108359	0	-23.2759	1.48489e-14	4.14063e-12
Novel_002411	XLOC_023774	.	transcript	0.243651	0	-9.10752	1.41452e-07	8.36166e-06
Novel_002438	XLOC_024216	.	transcript	0.0805644	0	-21.4472	1.45257e-12	1.22286e-10
Novel_002443	XLOC_024216	.	transcript	0	0.145081	23.2636	1.51866e-14	4.20976e-12
Novel_002531	XLOC_025116	.	transcript	0	0.141393	21.164	2.79885e-12	2.1131e-10
Novel_002620	XLOC_025687	.	transcript	0.274652	0	-22.6012	8.36848e-14	1.40264e-11
Novel_002646	XLOC_025888	.	transcript	0	0.195764	20.8579	5.6894e-12	3.97215e-10
Novel_002658	XLOC_025937	.	transcript	0.134765	0	-22.3663	1.50536e-13	2.17324e-11
Novel_002660	XLOC_025937	.	transcript	0.0997308	0	-23.2824	1.45973e-14	4.10715e-12
Novel_002662	XLOC_025937	.	transcript	0.432247	0	-25.3042	6.21467e-17	1.03978e-13
Novel_002687	XLOC_026065	.	transcript	0.443635	0	-9.97887	5.95063e-05	0.00297354
Novel_002705	XLOC_026226	.	transcript	0.246846	0	-21.9588	4.10535e-13	4.62316e-11
Novel_002741	XLOC_026463	.	transcript	0.0103826	0.104568	3.1791	0.00067584	0.0270377
Novel_002749	XLOC_026498	.	transcript	3.38504	0	-26.6806	1.18277e-18	5.54094e-15
Novel_002770	XLOC_026615	.	transcript	0.584571	0	-24.283	1.03227e-15	7.38298e-13
Novel_002775	XLOC_026623	.	transcript	0.0510722	0	-22.554	9.43689e-14	1.5377e-11
Novel_002797	XLOC_026867	.	transcript	0.0983444	0	-21.0844	3.51936e-12	2.58622e-10
Novel_002805	XLOC_027013	.	transcript	0.0686248	0	-21.8871	4.98388e-13	5.35541e-11
Novel_002853	XLOC_027596	.	transcript	1.10492	0.257823	-2.18246	6.27751e-05	0.0031302
Novel_002908	XLOC_028116	.	transcript	0.18978	0	-23.549	7.27942e-15	2.63335e-12
Novel_002918	XLOC_028199	.	transcript	0.0918126	0	-23.7644	4.12686e-15	1.81532e-12
Novel_002919	XLOC_028199	.	transcript	0	0.0743046	22.8144	4.80997e-14	9.27295e-12
Novel_002944	XLOC_028615	.	transcript	0.0327164	0	-21.1119	3.28991e-12	2.45028e-10
Novel_002951	XLOC_028651	.	transcript	0.530966	0	-24.9145	1.8393e-16	2.23092e-13
Novel_002962	XLOC_028703	.	transcript	0.0323778	0	-7.22011	0.000215325	0.00974619
Novel_002987	XLOC_029160	.	transcript	0.0005552	0.141513	7.54187	0.000949059	0.03625
Novel_002994	XLOC_029225	.	transcript	0.0118674	0.233594	4.10791	0.000146337	0.0069003
Novel_003013	XLOC_029364	.	transcript	0.0460128	0.000109	-6.7623	0.000305939	0.0133138
Novel_003015	XLOC_029371	.	transcript	0.0254272	0	-21.5621	1.1072e-12	9.87985e-11
Novel_003052	XLOC_029712	.	transcript	0	0.192269	23.1962	1.80809e-14	4.65403e-12
Novel_003135	XLOC_030066	.	transcript	0.0410198	0.0003354	-6.50705	0.000223991	0.0101043
Novel_003162	XLOC_030107	.	transcript	0.0655786	0	-21.4227	1.55438e-12	1.29454e-10
Novel_003178	XLOC_030139	.	transcript	0	0.0519514	20.6285	9.90274e-12	6.585e-10
Novel_003256	XLOC_030904	.	transcript	0.220831	0	-22.3942	1.41144e-13	2.09577e-11
Novel_003259	XLOC_030904	.	transcript	0	0.112508	20.967	4.46789e-12	3.19066e-10
Novel_003266	XLOC_030904	.	transcript	0	0.477189	22.8454	4.44519e-14	8.83719e-12
Novel_003269	XLOC_030904	.	transcript	0	0.409405	22.6406	7.47113e-14	1.29151e-11
Novel_003271	XLOC_030918	.	transcript	0	0.028785	20.4809	1.39595e-11	9.00773e-10
Novel_003334	XLOC_031537	.	transcript	0	0.303122	20.7553	7.15512e-12	4.90245e-10
Novel_003342	XLOC_031542	.	transcript	0.0503958	5.52e-05	-8.00349	0.000304969	0.013284
Novel_003347	XLOC_031542	.	transcript	0.0338194	7.6e-06	-8.37894	0.001104	0.0410794
Novel_003387	XLOC_031646	.	transcript	0	0.135545	22.0399	3.34699e-13	3.92481e-11
Novel_003431	XLOC_032032	.	transcript	0.442775	0	-22.5879	8.641e-14	1.43803e-11
Novel_003459	XLOC_032804	.	transcript	0.052144	0	-22.4457	1.23983e-13	1.87969e-11
Novel_003500	XLOC_032985	.	transcript	0.0924442	0	-7.00702	0.000507295	0.0210033
Novel_003563	XLOC_034142	.	transcript	0.0637222	0	-21.7138	7.63925e-13	7.3865e-11
Novel_003600	XLOC_034559	.	transcript	0.0684942	0	-23.8018	3.73799e-15	1.68378e-12
Novel_003606	XLOC_034559	.	transcript	0.156447	0.0001714	-9.966	6.84157e-05	0.0034006
Novel_003607	XLOC_034559	.	transcript	0.012167	0	-9.09878	0.000624456	0.025143
Novel_003611	XLOC_034559	.	transcript	0	0.145193	26.5248	1.86911e-18	7.96021e-15
Novel_003641	XLOC_034768	.	transcript	563.362	1.88956	-8.26838	2.39995e-06	0.000135051
Novel_003665	XLOC_034916	.	transcript	0.274478	0	-8.41522	5.72524e-05	0.00287009
Novel_003666	XLOC_034916	.	transcript	0.523435	0.0500482	-3.46437	0.000189511	0.00868693
Novel_003667	XLOC_034924	.	transcript	0	0.240597	20.8199	6.3225e-12	4.36858e-10
Novel_003689	XLOC_034990	.	transcript	0.150173	0.0006818	-7.51538	0.000692501	0.0275395
Novel_003693	XLOC_035080	.	transcript	0.0602522	0	-20.951	4.83605e-12	3.42227e-10
Novel_003695	XLOC_035080	.	transcript	0	0.094115	21.1834	2.67233e-12	2.02902e-10
Novel_003716	XLOC_035382	.	transcript	0	0.0753788	22.8884	3.98361e-14	8.22115e-12
Novel_003717	XLOC_035382	.	transcript	0	0.082596	23.0267	2.79712e-14	6.37649e-12
Novel_003737	XLOC_035534	.	transcript	0.12152	0	-23.3334	1.27873e-14	3.76759e-12
Novel_003743	XLOC_035534	.	transcript	0	0.13684	22.3031	1.74286e-13	2.44872e-11
Novel_003746	XLOC_035534	.	transcript	0.002631	0.527039	7.37662	9.64782e-07	5.56615e-05
Novel_003753	XLOC_035620	.	transcript	0.142588	0	-23.3181	1.33047e-14	3.87175e-12
Novel_003779	XLOC_035678	.	transcript	0.110489	0	-21.7849	6.40916e-13	6.49891e-11
Novel_003793	XLOC_035744	.	transcript	0	0.048508	21.5938	9.95849e-13	9.00628e-11
Novel_003795	XLOC_035801	.	transcript	0	0.300604	24.6211	4.10491e-16	3.8849e-13
Novel_003822	XLOC_035962	.	transcript	0	0.124252	7.45987	0.000520616	0.02146
Novel_003825	XLOC_035982	.	transcript	0	0.207592	21.6026	9.73565e-13	8.85603e-11
Novel_003883	XLOC_036414	.	transcript	0	0.0694132	19.7786	6.7384e-11	4.18388e-09
Novel_003911	XLOC_036900	.	transcript	0.172613	0	-23.5438	7.37952e-15	2.65929e-12
Novel_003916	XLOC_036900	.	transcript	0.112885	0	-22.932	3.6058e-14	7.66081e-12
Novel_003969	XLOC_037314	.	transcript	0.0429702	0	-22.0357	3.45264e-13	4.01354e-11
Novel_003996	XLOC_037390	.	transcript	0.0496656	0.165804	1.6843	0.00100976	0.0382101
Novel_004019	XLOC_037447	.	transcript	0.07377	0	-22.4509	1.22394e-13	1.86162e-11
Novel_004023	XLOC_037449	.	transcript	0	0.279003	7.83997	6.25897e-11	3.88878e-09
Novel_004026	XLOC_037449	.	transcript	0	0.363148	10.1634	8.45496e-05	0.00414536
Novel_004060	XLOC_037720	.	transcript	0	0.252691	24.0796	1.77356e-15	1.00104e-12
Novel_004099	XLOC_037960	.	transcript	0	0.274589	21.8853	4.89472e-13	5.30181e-11
Novel_004100	XLOC_037960	.	transcript	0.40758	0	-9.50131	0.00015671	0.00734141
Novel_004103	XLOC_038078	.	transcript	0	0.137661	23.1419	2.07972e-14	5.14136e-12
Novel_004122	XLOC_038199	.	transcript	0	0.171675	20.0822	3.36461e-11	2.09743e-09
Novel_004133	XLOC_038241	.	transcript	0.104975	0	-23.0222	2.85951e-14	6.48713e-12
Novel_004156	XLOC_038399	.	transcript	0.378176	0	-23.5963	6.42817e-15	2.43838e-12
Novel_004175	XLOC_038607	.	transcript	0	0.21796	22.096	2.91357e-13	3.52693e-11
Novel_004197	XLOC_038821	.	transcript	0	0.127791	21.3179	1.93687e-12	1.56039e-10
Novel_004222	XLOC_038848	.	transcript	0	0.0408908	21.6786	8.10679e-13	7.70342e-11
Novel_004237	XLOC_039013	.	transcript	0.0726754	0	-23.2399	1.62979e-14	4.36501e-12
Novel_004295	XLOC_039583	.	transcript	0	0.0838724	21.0122	4.0146e-12	2.90458e-10
Novel_004303	XLOC_039583	.	transcript	0.135064	0	-22.0071	3.70712e-13	4.24615e-11
Novel_004307	XLOC_039583	.	transcript	0.305274	0	-8.22981	3.14966e-06	0.000175657
Novel_004316	XLOC_039757	.	transcript	0	0.210114	22.4534	1.18837e-13	1.82529e-11
Novel_004340	XLOC_040379	.	transcript	0	0.0316448	20.8166	6.37053e-12	4.39853e-10
Novel_004377	XLOC_040811	.	transcript	0.180476	0.0011588	-7.07941	0.000473048	0.0197601
Novel_004379	XLOC_040811	.	transcript	0.0508566	0	-21.9026	4.8006e-13	5.21795e-11
Novel_004393	XLOC_040857	.	transcript	0	0.223243	22.0505	3.23851e-13	3.8397e-11
Novel_004447	XLOC_041346	.	transcript	0.113079	0	-21.7636	6.76082e-13	6.71898e-11
Novel_004456	XLOC_041643	.	transcript	0.256024	0.0005248	-7.93664	0.0011127	0.0413539
Novel_004487	XLOC_041913	.	transcript	0.0010022	0.0681462	4.96668	0.00101771	0.0384335
Novel_004528	XLOC_042288	.	transcript	0.0506092	0	-21.6944	8.01091e-13	7.62004e-11
Novel_004555	XLOC_042591	.	transcript	0.0003404	0.312397	7.1617	2.26777e-06	0.000127921
Novel_004560	XLOC_042598	.	transcript	0	0.0382104	20.6209	1.00799e-11	6.68385e-10
Novel_004562	XLOC_042598	.	transcript	0.0659602	0	-21.9571	4.15801e-13	4.6434e-11
Novel_004573	XLOC_042811	.	transcript	0.0185422	0.866366	5.55525	0.000172707	0.00801464
Novel_004576	XLOC_042811	.	transcript	0.12748	0	-23.0323	2.75557e-14	6.32796e-12
Novel_004609	XLOC_043101	.	transcript	0.153056	0	-22.8993	3.89955e-14	8.08328e-12
Novel_004610	XLOC_043101	.	transcript	0.0028918	0.464778	7.01386	2.17776e-08	1.30881e-06
Novel_004613	XLOC_043101	.	transcript	0	0.0752102	21.4657	1.35756e-12	1.15632e-10
Novel_004688	XLOC_043383	.	transcript	0.0610572	0	-21.2771	2.21214e-12	1.73733e-10
Novel_004739	XLOC_044190	.	transcript	0	0.126798	22.2927	1.78791e-13	2.4928e-11
Novel_004740	XLOC_044190	.	transcript	0	0.236734	23.1892	1.84117e-14	4.68769e-12
Novel_004741	XLOC_044190	.	transcript	0.298162	0	-9.5765	0.000113109	0.00542913
Novel_004747	XLOC_044190	.	transcript	0.278734	0	-10.3602	3.90238e-05	0.00199036
Novel_004750	XLOC_044190	.	transcript	0	0.0527106	22.1289	2.68586e-13	3.34196e-11
Novel_004764	XLOC_044231	.	transcript	0	0.0474886	21.5238	1.17988e-12	1.03662e-10
Novel_004765	XLOC_044231	.	transcript	1.28e-05	0.104235	7.23806	1.96628e-07	1.15867e-05
Novel_004774	XLOC_044236	.	transcript	0.103086	0	-22.0745	3.13591e-13	3.74287e-11
Novel_004826	XLOC_045050	.	transcript	0	0.823187	11.1664	0.000224494	0.0101221
Novel_004833	XLOC_045124	.	transcript	0.718618	0	-24.6803	3.50437e-16	3.52041e-13
Novel_004841	XLOC_045150	.	transcript	0.0525632	0	-22.2824	1.86785e-13	2.58122e-11
Novel_004854	XLOC_045248	.	transcript	0.127861	0	-22.9859	3.1399e-14	6.90585e-12
Novel_004860	XLOC_045325	.	transcript	0.0003348	0.610657	7.43506	0.00113068	0.0419222
Novel_004867	XLOC_045341	.	transcript	0.866849	0.105691	-3.10581	0.000165262	0.00769967
Novel_004929	XLOC_045912	.	transcript	0.118825	0	-22.5702	9.05741e-14	1.49143e-11
Novel_004931	XLOC_045912	.	transcript	0	0.268494	21.8361	5.52061e-13	5.77286e-11
Novel_004981	XLOC_046353	.	transcript	0.10944	0.0062522	-4.07424	0.00134984	0.0487178
Novel_005022	XLOC_046760	.	transcript	0.0661876	0	-22.8889	4.02635e-14	8.2729e-12
Novel_005048	XLOC_047267	.	transcript	0.256035	0	-22.4978	1.08726e-13	1.70786e-11
Novel_005105	XLOC_048146	.	transcript	0.0713698	0	-22.2778	1.88947e-13	2.58709e-11
Novel_005110	XLOC_048146	.	transcript	0.186328	0	-23.652	5.55205e-15	2.16747e-12
Novel_005127	XLOC_048516	.	transcript	0.0862506	0	-22.8431	4.52612e-14	8.92037e-12
Novel_005163	XLOC_049110	.	transcript	0	0.178672	7.48537	1.57136e-05	0.000836044
Novel_005178	XLOC_049171	.	transcript	0.0667292	0	-23.2058	1.78089e-14	4.62055e-12
Novel_005181	XLOC_049171	.	transcript	0.0826954	0	-23.48	8.72133e-15	3.01171e-12
Novel_005193	XLOC_049309	.	transcript	0	0.206433	21.6634	8.39928e-13	7.90123e-11
Novel_005207	XLOC_049426	.	transcript	0	0.105326	22.5382	7.57473e-14	1.30221e-11
Novel_005222	XLOC_049493	.	transcript	0.0004018	0.0737578	6.70357	0.000757846	0.0297343
Novel_005248	XLOC_049697	.	transcript	0.208805	0.000943	-7.16705	4.67035e-05	0.00236404
Novel_005277	XLOC_049957	.	transcript	0.235051	0	-8.28103	1.50807e-05	0.000804653
Novel_005342	XLOC_050494	.	transcript	0.0011986	0.0880824	5.8059	0.000682321	0.0272504
Novel_005344	XLOC_050494	.	transcript	0	0.320664	24.6567	3.72477e-16	3.59782e-13
Novel_005358	XLOC_050560	.	transcript	0.205072	0	-8.1206	0.000264453	0.0117041
Novel_005372	XLOC_050680	.	transcript	0.109482	0.0011686	-5.23967	0.000108754	0.0052335
Novel_005402	XLOC_051060	.	transcript	0.125113	0	-22.8765	4.15643e-14	8.41879e-12
Novel_005445	XLOC_051340	.	transcript	0.10512	0	-22.9608	3.34761e-14	7.25276e-12
Novel_005479	XLOC_051575	.	transcript	0	0.122595	21.0852	3.37618e-12	2.49864e-10
Novel_005519	XLOC_052116	.	transcript	0	0.0950388	20.7395	7.63659e-12	5.16982e-10
Novel_005560	XLOC_052471	.	transcript	0.115952	0	-21.0008	4.3017e-12	3.09557e-10
Novel_005635	XLOC_052847	.	transcript	0	0.403878	22.5019	1.0597e-13	1.68475e-11
Novel_005636	XLOC_052847	.	transcript	0	0.472402	22.6849	6.68153e-14	1.19651e-11
Novel_005642	XLOC_052865	.	transcript	0.0008924	0.123313	6.50921	0.00096344	0.0367543
Novel_005652	XLOC_052875	.	transcript	0	0.191475	20.8172	6.10181e-12	4.23484e-10
Novel_005661	XLOC_052896	.	transcript	5.54203	0	-26.6548	1.27656e-18	5.69552e-15
Novel_005669	XLOC_052980	.	transcript	0.433255	0	-23.3944	1.09049e-14	3.48397e-12
Novel_005698	XLOC_053058	.	transcript	0.0490994	0	-21.5068	1.26688e-12	1.09404e-10
Novel_005705	XLOC_053070	.	transcript	0.197528	0	-23.2156	1.7361e-14	4.55635e-12
Novel_005728	XLOC_053176	.	transcript	0	0.0852872	22.0965	2.9099e-13	3.52693e-11
Novel_005744	XLOC_053410	.	transcript	0	0.0663888	20.608	1.03897e-11	6.86983e-10
Novel_005779	XLOC_053526	.	transcript	0.052898	0	-21.3158	2.01071e-12	1.60607e-10
Novel_005790	XLOC_053549	.	transcript	0	0.127445	9.30935	0.000183484	0.00843954
Novel_005799	XLOC_053805	.	transcript	0	0.176595	23.2168	1.71443e-14	4.52485e-12
Novel_005923	XLOC_055576	.	transcript	0	0.105085	20.7383	7.39974e-12	5.03494e-10
Novel_005928	XLOC_055613	.	transcript	0.0696922	0	-23.5186	7.8816e-15	2.78642e-12
Novel_005956	XLOC_055801	.	transcript	0.159853	0	-23.4049	1.06139e-14	3.42916e-12
Novel_005962	XLOC_055801	.	transcript	0	0.308221	9.67299	9.04928e-05	0.00442287
Novel_005996	XLOC_056491	.	transcript	0.749252	0	-23.3367	1.26764e-14	3.7467e-12
Novel_005997	XLOC_056491	.	transcript	2.67676	0	-24.911	1.85724e-16	2.23092e-13
Novel_006050	XLOC_056743	.	transcript	0	0.0933666	21.3837	1.65389e-12	1.3689e-10
Novel_006075	XLOC_056930	.	transcript	0.093897	0	-22.1054	2.90342e-13	3.52374e-11
Novel_006086	XLOC_057000	.	transcript	0	0.0600096	20.6959	8.45935e-12	5.67108e-10
Novel_006119	XLOC_057180	.	transcript	0.100689	0	-20.5282	1.2392e-11	8.0741e-10
Novel_006146	XLOC_057617	.	transcript	0	0.187025	20.7383	7.39974e-12	5.03494e-10
Novel_006155	XLOC_057731	.	transcript	0	0.0285272	20.643	9.57283e-12	6.37467e-10
Novel_006157	XLOC_057731	.	transcript	0.032777	0	-21.4788	1.3563e-12	1.1563e-10
Novel_006172	XLOC_057787	.	transcript	0	0.106417	22.7666	5.43089e-14	1.01768e-11
Novel_006191	XLOC_058078	.	transcript	0.0787502	0	-21.813	5.98664e-13	6.1235e-11
Novel_006234	XLOC_058430	.	transcript	0	0.0162956	20.6	1.05866e-11	6.98521e-10
Novel_006254	XLOC_058475	.	transcript	0	0.0564394	20.4856	1.38117e-11	8.92465e-10
Novel_006274	XLOC_058624	.	transcript	0	0.0876332	20.8343	6.11129e-12	4.23515e-10
Novel_006291	XLOC_058644	.	transcript	0	0.22733	22.0271	3.44703e-13	4.012e-11
Novel_006321	XLOC_058728	.	transcript	0	0.0781724	20.4588	1.47071e-11	9.45756e-10
Novel_006332	XLOC_058771	.	transcript	0	0.165071	21.094	3.30479e-12	2.4555e-10
Novel_006348	XLOC_058853	.	transcript	0	0.0654478	20.8977	5.26403e-12	3.69168e-10
Novel_006369	XLOC_058967	.	transcript	0.106334	0	-22.8837	4.06945e-14	8.28875e-12
Novel_006371	XLOC_058967	.	transcript	0	0.037428	20.7884	6.8086e-12	4.68374e-10
Novel_006398	XLOC_059011	.	transcript	0.136336	0	-23.7564	4.21499e-15	1.83129e-12
Novel_006440	XLOC_059278	.	transcript	0	0.139133	23.0815	2.42997e-14	5.79321e-12
Novel_006528	XLOC_060477	.	transcript	0	0.238504	20.6404	9.63335e-12	6.41042e-10
Novel_006591	XLOC_061073	.	transcript	0	0.116974	21.6249	9.236e-13	8.49222e-11
Novel_006613	XLOC_061264	.	transcript	0.106831	0	-22.3816	1.45664e-13	2.13273e-11
Novel_006623	XLOC_061384	.	transcript	0	0.238358	20.3103	1.97621e-11	1.24518e-09
Novel_006636	XLOC_061649	.	transcript	0.279573	0	-9.10733	0.000266641	0.0117843
Novel_006678	XLOC_061825	.	transcript	0.161895	0	-8.43104	0.00069567	0.0275953
Novel_006697	XLOC_061963	.	transcript	0	0.105789	22.6881	6.62749e-14	1.19185e-11
Novel_006714	XLOC_062353	.	transcript	0	0.178031	21.5034	1.2396e-12	1.07639e-10
Novel_006718	XLOC_062353	.	transcript	0	0.0660774	22.772	5.35764e-14	1.00799e-11
Novel_006720	XLOC_062353	.	transcript	0.0901884	0	-23.6046	3.79901e-17	7.57328e-14
Novel_006743	XLOC_062615	.	transcript	0	0.155434	7.94763	0.00121856	0.0446841
Novel_006758	XLOC_062641	.	transcript	0.135027	0	-21.5232	1.21727e-12	1.06292e-10
Novel_006799	XLOC_063304	.	transcript	0.230449	0	-23.0942	2.37581e-14	5.67855e-12
Novel_006804	XLOC_063304	.	transcript	6.02e-05	0.179463	9.25686	0.000691957	0.0275296
Novel_006828	XLOC_063474	.	transcript	0	0.0882592	22.1033	2.862e-13	3.48915e-11
Novel_006891	XLOC_063909	.	transcript	0.059544	0	-22.5824	8.78178e-14	1.45115e-11
Novel_006895	XLOC_063909	.	transcript	0.143109	0	-23.7355	4.45454e-15	1.90577e-12
Novel_006896	XLOC_063909	.	transcript	0	0.105231	22.0278	3.42474e-13	3.99101e-11
Novel_006910	XLOC_063909	.	transcript	0.222424	0	-23.3873	1.11113e-14	3.49126e-12
Novel_006919	XLOC_063986	.	transcript	0.12242	0	-21.2922	2.13143e-12	1.69239e-10
Novel_006934	XLOC_064162	.	transcript	0	0.136927	5.57164	0.000189045	0.00867333
Novel_006957	XLOC_064340	.	transcript	0.0618754	0	-23.0793	2.44627e-14	5.80126e-12
Novel_006966	XLOC_064544	.	transcript	0	0.0483682	21.6579	8.52641e-13	7.99518e-11
Novel_007003	XLOC_064982	.	transcript	0.159539	0	-23.5238	7.77594e-15	2.75969e-12
Novel_007067	XLOC_065856	.	transcript	0.0942226	0.0006316	-7.11929	0.000373805	0.0159924
Novel_007080	XLOC_065945	.	transcript	0	0.0887646	21.203	2.54972e-12	1.95166e-10
Novel_007096	XLOC_066159	.	transcript	0	2.07537	11.0082	7.03849e-10	4.31022e-08
Novel_007121	XLOC_066269	.	transcript	0.143991	0	-24.337	8.92131e-16	6.61665e-13
Novel_007124	XLOC_066269	.	transcript	0.0101338	0.111952	3.38852	4.19734e-05	0.00213152
Novel_007126	XLOC_066318	.	transcript	0	0.0772478	22.3967	1.37298e-13	2.04515e-11
Novel_007162	XLOC_066617	.	transcript	0.0893208	0	-22.3094	1.74584e-13	2.44872e-11
Novel_007215	XLOC_066953	.	transcript	0.0397728	0.00354	-3.49454	0.000212091	0.00961553
Novel_007253	XLOC_067451	.	transcript	0	0.0312924	20.9492	4.66007e-12	3.31275e-10
Novel_007297	XLOC_067918	.	transcript	0.110968	0	-22.2685	1.93397e-13	2.62992e-11
Novel_007322	XLOC_068036	.	transcript	0.0005134	0.115781	6.50862	0.000519319	0.0214254
Novel_007348	XLOC_068172	.	transcript	0.0472548	0	-21.8182	5.90506e-13	6.06654e-11
Novel_007408	XLOC_068394	.	transcript	0	0.055514	20.8662	5.66855e-12	3.96055e-10
Novel_007444	XLOC_069371	.	transcript	0	0.130056	23.6161	6.05764e-15	2.32608e-12
Novel_007445	XLOC_069371	.	transcript	0.143635	0	-24.4664	6.28123e-16	5.1624e-13
Novel_007447	XLOC_069371	.	transcript	0.401227	0.0004794	-9.80169	8.14984e-05	0.00401256
Novel_007451	XLOC_069371	.	transcript	0	0.0424638	21.4478	1.41761e-12	1.19767e-10
Novel_007463	XLOC_069624	.	transcript	0.0526872	0	-24.1164	1.61571e-15	9.70551e-13
Novel_007478	XLOC_069624	.	transcript	0	0.29927	11.3764	6.17022e-10	3.78099e-08
Novel_007479	XLOC_069624	.	transcript	0	0.192522	24.4611	6.34157e-16	5.16667e-13
Novel_007480	XLOC_069624	.	transcript	0	0.102366	22.8881	3.95522e-14	8.18057e-12
Novel_007598	XLOC_071618	.	transcript	0	0.035568	22.1956	2.27657e-13	2.95431e-11
Novel_007618	XLOC_071712	.	transcript	0.0034448	0.144913	4.79356	6.31896e-06	0.000346633
Novel_007642	XLOC_071779	.	transcript	0	0.083527	21.6427	8.84673e-13	8.23124e-11
Novel_007647	XLOC_071876	.	transcript	0.0766116	0	-22.2222	2.17165e-13	2.84973e-11
Novel_007664	XLOC_071949	.	transcript	0.102425	0	-23.1216	2.21376e-14	5.40147e-12
Novel_007678	XLOC_072143	.	transcript	0.232748	0	-8.25146	0.000836311	0.0325404
Novel_007685	XLOC_072152	.	transcript	0.0496764	0	-21.6484	8.96712e-13	8.29384e-11
Novel_007702	XLOC_072193	.	transcript	0.0823192	0	-21.4686	1.39043e-12	1.18003e-10
Novel_007714	XLOC_072394	.	transcript	0	0.111292	22.7526	5.62805e-14	1.04834e-11
Novel_007742	XLOC_072578	.	transcript	0	0.03753	20.8399	6.02735e-12	4.18937e-10
Novel_007769	XLOC_073224	.	transcript	0	0.0370234	21.3317	1.87374e-12	1.51604e-10
Novel_007771	XLOC_073224	.	transcript	0	0.0396926	19.6912	7.89286e-11	4.87163e-09
Novel_007782	XLOC_073227	.	transcript	0.120462	0	-22.0174	3.58366e-13	4.13507e-11
Novel_007882	XLOC_073530	.	transcript	0.322308	0	-24.8874	1.98206e-16	2.29269e-13
Novel_007918	XLOC_073630	.	transcript	0.318546	0	-22.7645	5.53116e-14	1.03234e-11
Novel_008019	XLOC_074125	.	transcript	0.27137	0.0019458	-6.89776	0.000737497	0.0290454
Novel_008021	XLOC_074125	.	transcript	0.0001816	0.288316	10.0005	2.92633e-05	0.00151648
Novel_008036	XLOC_074193	.	transcript	0.048118	0	-21.0008	4.3017e-12	3.09557e-10
Novel_008065	XLOC_074346	.	transcript	0.093991	0	-24.1046	1.66784e-15	9.76665e-13
Novel_008072	XLOC_074399	.	transcript	0.220446	0.0072446	-5.05896	0.000199772	0.00911269
Novel_008086	XLOC_074452	.	transcript	0	0.0779362	21.9739	3.93716e-13	4.45235e-11
Novel_008114	XLOC_074662	.	transcript	0.552802	0	-24.8771	2.03964e-16	2.33051e-13
Novel_008118	XLOC_074662	.	transcript	0	0.166649	22.9917	3.05938e-14	6.87398e-12
Novel_008120	XLOC_074662	.	transcript	0.233588	0	-23.1562	2.02452e-14	5.05827e-12
Novel_008181	XLOC_076524	.	transcript	0.12813	0	-24.0298	2.03752e-15	1.1164e-12
Novel_008229	XLOC_078407	.	transcript	0	0.0293132	20.4505	1.49956e-11	9.61666e-10
Novel_008246	XLOC_079143	.	transcript	0	0.194834	21.8483	5.35853e-13	5.66661e-11
Novel_008247	XLOC_079143	.	transcript	0	0.053769	20.2841	2.20427e-11	1.38423e-09
Novel_008339	XLOC_079795	.	transcript	0	0.0984664	21.547	1.11537e-12	9.92432e-11
Novel_008353	XLOC_080059	.	transcript	0	0.0451816	22.8238	4.69609e-14	9.14751e-12
Novel_008445	XLOC_080487	.	transcript	0.166988	0	-7.71711	2.24854e-13	2.93419e-11
Novel_008482	XLOC_081661	.	transcript	0.133368	0	-23.1234	2.20385e-14	5.39131e-12
Novel_008484	XLOC_081661	.	transcript	0.0723156	0	-22.273	1.91233e-13	2.61147e-11
Novel_008513	XLOC_081808	.	transcript	0.410502	0.237231	-0.837301	0.00100876	0.0381877
Novel_008521	XLOC_081967	.	transcript	0	0.364574	20.8705	5.61152e-12	3.92362e-10
Novel_008542	XLOC_082038	.	transcript	0.338457	0.813358	1.22084	2.90152e-09	1.77104e-07
Novel_008571	XLOC_082087	.	transcript	0.113295	0	-21.4624	1.41145e-12	1.19462e-10
Novel_008583	XLOC_082177	.	transcript	0.0856864	0	-21.2771	2.21214e-12	1.73733e-10
Novel_008683	XLOC_082454	.	transcript	0	0.2953	23.4097	1.03929e-14	3.41285e-12
Novel_008713	XLOC_082587	.	transcript	0.094344	0	-22.9172	3.74513e-14	7.8325e-12
Novel_008725	XLOC_082799	.	transcript	0.0369586	0	-21.3594	1.81256e-12	1.47546e-10
Novel_008757	XLOC_082838	.	transcript	0.0261562	0	-21.0672	3.66708e-12	2.68215e-10
Novel_008844	XLOC_083298	.	transcript	0.0544354	0	-21.6658	8.58995e-13	8.0242e-11
Novel_008846	XLOC_083298	.	transcript	0.129846	0	-22.806	4.97608e-14	9.51488e-12
Novel_008851	XLOC_083298	.	transcript	0	0.167725	20.3175	1.94334e-11	1.22612e-09
Novel_008864	XLOC_083446	.	transcript	0.079805	0	-21.6646	8.61625e-13	8.04075e-11
Novel_008893	XLOC_083601	.	transcript	0	0.0836642	22.158	2.49934e-13	3.1645e-11
Novel_008904	XLOC_083655	.	transcript	0	0.113842	20.5666	1.14403e-11	7.51146e-10
Novel_008909	XLOC_083886	.	transcript	0.0579856	0	-22.1941	2.32891e-13	2.99321e-11
Novel_008923	XLOC_083890	.	transcript	0.0877692	3.94e-05	-9.92165	0.00013742	0.00650602
Novel_008924	XLOC_083890	.	transcript	0.018551	0	-21.2938	2.12236e-12	1.68662e-10
Novel_008941	XLOC_084071	.	transcript	0.0249904	0	-22.0166	3.62136e-13	4.16319e-11
Novel_008942	XLOC_084071	.	transcript	0.040794	0	-22.6823	6.81753e-14	1.20749e-11
Novel_008976	XLOC_084683	.	transcript	0	0.243177	21.2442	2.28244e-12	1.7747e-10
Novel_009033	XLOC_085790	.	transcript	0	0.0997672	21.6895	7.8956e-13	7.54868e-11
Novel_009037	XLOC_085872	.	transcript	0	0.0897982	22.4176	1.30939e-13	1.96021e-11
Novel_009038	XLOC_085872	.	transcript	0.065303	0	-22.645	7.46943e-14	1.29151e-11
Novel_009092	XLOC_086165	.	transcript	0.0034306	0.108691	4.72722	0.000707382	0.0280243
Novel_009151	XLOC_087006	.	transcript	0	0.0325956	20.9288	4.89046e-12	3.45556e-10
Novel_009167	XLOC_087164	.	transcript	0.165581	0	-22.5635	9.20973e-14	1.51385e-11
Novel_009182	XLOC_087360	.	transcript	0	0.794815	24.6761	3.53191e-16	3.52041e-13
Novel_009184	XLOC_087360	.	transcript	0.154843	0	-23.4659	9.04913e-15	3.09035e-12
Novel_009231	XLOC_087598	.	transcript	0	0.0842698	21.5269	1.17105e-12	1.03024e-10
Novel_009244	XLOC_087760	.	transcript	0	0.204119	10.0912	4.69611e-05	0.0023758
Novel_009369	XLOC_089487	.	transcript	0.0960926	0	-21.1345	3.10541e-12	2.32394e-10
Novel_009408	XLOC_089913	.	transcript	0	0.0518498	21.874	5.03106e-13	5.38738e-11
Novel_009409	XLOC_089913	.	transcript	0.170547	0	-24.2877	4.43221e-19	2.59545e-15
Novel_009438	XLOC_090431	.	transcript	0	0.16508	7.3068	1.30249e-10	8.0181e-09
Novel_009455	XLOC_090611	.	transcript	0.0244016	0	-21.6406	9.14007e-13	8.43778e-11
Novel_009503	XLOC_091074	.	transcript	0.0389894	0	-21.8359	5.65501e-13	5.86756e-11
Novel_009504	XLOC_091074	.	transcript	0	0.0326108	20.9621	4.51996e-12	3.22293e-10
Novel_009548	XLOC_091755	.	transcript	0.0628106	0	-21.6484	8.96712e-13	8.29384e-11
Novel_009549	XLOC_091755	.	transcript	0.310195	0	-9.13322	0.000219043	0.00989062
Novel_009561	XLOC_092026	.	transcript	0	0.0506566	21.0262	3.88304e-12	2.82467e-10
Novel_009697	XLOC_092963	.	transcript	0	0.212451	23.8052	3.67975e-15	1.66556e-12
Novel_009705	XLOC_092990	.	transcript	0	0.0930884	21.9789	3.88937e-13	4.42488e-11
Novel_009712	XLOC_092990	.	transcript	0	0.193383	22.0303	3.37856e-13	3.95688e-11
Novel_009735	XLOC_093152	.	transcript	0.0885042	0	-23.6806	5.14939e-15	2.06678e-12
Novel_009747	XLOC_093257	.	transcript	0	0.135773	21.1712	2.75065e-12	2.08342e-10
Novel_009750	XLOC_093262	.	transcript	0	0.0651102	21.1133	3.10091e-12	2.32394e-10
Novel_009772	XLOC_093368	.	transcript	0.098305	0	-24.2228	1.21415e-15	8.15817e-13
Novel_009797	XLOC_093474	.	transcript	9.77199	0	-27.1153	3.24623e-19	2.02768e-15
Novel_009800	XLOC_093474	.	transcript	3.00435	0	-25.9245	1.06861e-17	2.86064e-14
Novel_009814	XLOC_093776	.	transcript	0	0.140976	22.0641	3.15256e-13	3.75797e-11
Novel_009817	XLOC_093782	.	transcript	0	0.032999	21.6575	8.53329e-13	7.99518e-11
Novel_009829	XLOC_093818	.	transcript	0.0388772	0	-20.1947	2.67266e-11	1.6683e-09
Novel_009834	XLOC_093907	.	transcript	0.0550532	0	-20.9743	4.45548e-12	3.18909e-10
Novel_009843	XLOC_093907	.	transcript	0.102149	0	-22.7706	5.44584e-14	1.01845e-11
Novel_009847	XLOC_094005	.	transcript	0.186739	0	-8.1727	7.9135e-07	4.57401e-05
Novel_009857	XLOC_094042	.	transcript	0.194896	0	-9.12937	0.00021566	0.00975667
Novel_009870	XLOC_094090	.	transcript	0	0.425883	8.58634	2.59183e-06	0.000145587
Novel_009914	XLOC_094921	.	transcript	0.0115102	0.153397	3.5972	0.00104575	0.0393655
Novel_009938	XLOC_094965	.	transcript	0	1.45373	24.1654	1.40972e-15	8.86489e-13
Novel_009959	XLOC_095422	.	transcript	0.000915	0.373607	8.38942	0.000593714	0.0240499
Novel_009977	XLOC_095524	.	transcript	0	0.13386	21.3344	1.86176e-12	1.50896e-10
Novel_010029	XLOC_095860	.	transcript	0	0.0625968	22.7485	5.68714e-14	1.05515e-11
Novel_010115	XLOC_097732	.	transcript	0.0359194	0	-21.4495	1.45579e-12	1.22331e-10
Novel_010118	XLOC_097732	.	transcript	0.103871	0	-22.1106	2.86747e-13	3.48915e-11
Novel_010121	XLOC_097811	.	transcript	0.0916104	0.000523	-7.03398	0.00119435	0.0440045
Novel_010123	XLOC_097811	.	transcript	0.0834542	0	-22.8889	4.02635e-14	8.2729e-12
Novel_010131	XLOC_097879	.	transcript	0.0403362	0	-22.1392	2.67072e-13	3.33196e-11
Novel_010138	XLOC_097911	.	transcript	0.0932022	0	-23.9165	2.75582e-15	1.36616e-12
Novel_010140	XLOC_097911	.	transcript	0	0.0914116	22.9667	3.26132e-14	7.12275e-12
Novel_010173	XLOC_098372	.	transcript	0.458235	0	-23.987	2.28423e-15	1.19491e-12
Novel_010217	XLOC_098582	.	transcript	0.050681	0	-7.37116	9.76887e-05	0.00474486
Novel_010231	XLOC_098774	.	transcript	0.078439	0	-24.0153	2.11814e-15	1.1276e-12
Novel_010244	XLOC_098933	.	transcript	0.183693	0	-21.8253	5.8071e-13	5.97902e-11
Novel_010254	XLOC_098990	.	transcript	0	0.139959	23.7801	3.93323e-15	1.74654e-12
Novel_010273	XLOC_099008	.	transcript	0	0.226497	24.2575	1.10036e-15	7.69381e-13
Novel_010281	XLOC_099071	.	transcript	0	0.119204	8.39239	0.000631372	0.0253778
Novel_010282	XLOC_099071	.	transcript	0.0289874	0	-21.9645	4.11646e-13	4.62455e-11
Novel_010318	XLOC_099399	.	transcript	0.0136584	0.258302	4.16416	0.000694592	0.0275759
Novel_010338	XLOC_099448	.	transcript	0	0.0798934	21.3929	1.61761e-12	1.34124e-10
Novel_010342	XLOC_099448	.	transcript	0	0.111509	21.2745	2.14913e-12	1.70356e-10
Novel_010425	XLOC_100924	.	transcript	0	0.145334	20.5511	1.18643e-11	7.74642e-10
Novel_010445	XLOC_101240	.	transcript	0.0785684	0.0005854	-6.44747	8.80826e-10	5.38695e-08
Novel_010470	XLOC_101404	.	transcript	0.158139	0.0353116	-2.12432	0.000976001	0.0371126
Novel_010479	XLOC_101507	.	transcript	0.134275	0	-22.1275	2.74925e-13	3.40725e-11
Novel_010482	XLOC_101529	.	transcript	0.778055	0	-9.92022	1.88923e-08	1.13686e-06
Novel_010483	XLOC_101529	.	transcript	0.0347464	0.592488	4.00549	2.10047e-05	0.00110563
Novel_010501	XLOC_101645	.	transcript	0.257759	0.106643	-1.32234	0.000154353	0.00724183
Novel_010502	XLOC_101645	.	transcript	0	0.0842164	6.94089	3.68837e-11	2.29772e-09
Novel_010550	XLOC_102698	.	transcript	0	0.0636326	22.838	4.5268e-14	8.92037e-12
Novel_010563	XLOC_102753	.	transcript	0.040572	0	-22.2088	2.24492e-13	2.93355e-11
Novel_010603	XLOC_103205	.	transcript	0	0.0512012	20.6957	8.46176e-12	5.67108e-10
Novel_010613	XLOC_103337	.	transcript	0.042594	0	-21.9864	3.90048e-13	4.42719e-11
Novel_010661	XLOC_103645	.	transcript	0	0.21178	23.2468	1.58632e-14	4.30808e-12
Novel_010664	XLOC_103651	.	transcript	0	0.209128	20.7395	7.63659e-12	5.16982e-10
Novel_010676	XLOC_103722	.	transcript	0.771096	0.0668074	-3.60108	0.000660699	0.0264885
Novel_010710	XLOC_103958	.	transcript	0.0470494	0	-21.9219	4.54e-13	5.00436e-11
Novel_010712	XLOC_103958	.	transcript	0	0.10532	20.8185	6.09727e-12	4.23482e-10
Novel_010713	XLOC_103958	.	transcript	0	0.047407	21.8299	5.60603e-13	5.84262e-11
Novel_010728	XLOC_104079	.	transcript	0	0.110914	8.64823	0.000879412	0.0340197
Novel_010746	XLOC_104158	.	transcript	0.084361	0	-24.6383	3.93133e-16	3.75859e-13
Novel_010756	XLOC_104158	.	transcript	0.0996	1.16e-05	-10.289	4.96944e-06	0.000274209
Novel_010759	XLOC_104158	.	transcript	0.0008586	0.173059	7.37627	0.000428363	0.0180626
Novel_010797	XLOC_104683	.	transcript	22.7337	19.9256	-0.241714	0.00128921	0.0467638
Novel_010815	XLOC_105033	.	transcript	0	0.0371474	20.8545	5.82828e-12	4.06306e-10
Novel_010818	XLOC_105033	.	transcript	0.121435	0	-8.49076	1.19848e-06	6.85951e-05
Novel_010832	XLOC_105059	.	transcript	0.251109	0.495586	0.935283	0.00127154	0.0463084
Novel_010836	XLOC_105070	.	transcript	0.0461124	0	-22.0808	3.08692e-13	3.69855e-11
Novel_010866	XLOC_105291	.	transcript	0.0538686	0	-21.6658	8.58995e-13	8.0242e-11
Novel_010913	XLOC_105430	.	transcript	0.571288	0.0001544	-10.2877	1.09908e-07	6.51757e-06
Novel_010928	XLOC_105627	.	transcript	0.0349956	0	-22.3797	1.46361e-13	2.13933e-11
Novel_010945	XLOC_105788	.	transcript	0	0.032817	21.0952	3.29688e-12	2.45352e-10
Novel_010946	XLOC_105788	.	transcript	0.061779	0	-22.6141	8.10512e-14	1.37573e-11
Novel_011009	XLOC_106244	.	transcript	0.107861	0	-9.15222	0.000247602	0.0110104
Novel_011035	XLOC_106513	.	transcript	0	0.164605	21.2093	2.51183e-12	1.92431e-10
Novel_011095	XLOC_106753	.	transcript	0.481914	0	-9.7473	0.000100279	0.00486058
Novel_011096	XLOC_106753	.	transcript	0	0.302482	8.89808	1.89173e-05	0.00100081
Novel_011114	XLOC_106871	.	transcript	0.168499	0.0003572	-7.87977	0.000833512	0.032445
Novel_011136	XLOC_107234	.	transcript	0.0451624	0	-22.4406	1.25592e-13	1.90101e-11
Novel_011148	XLOC_107472	.	transcript	0.0735174	0.0007442	-5.8879	0.000475238	0.0198338
Novel_011214	XLOC_108240	.	transcript	0.213844	0	-7.3139	0.000103085	0.00498373
Novel_011272	XLOC_108415	.	transcript	0.0639676	0.211566	1.66435	0.000242184	0.0108002
Novel_011292	XLOC_108501	.	transcript	0	0.0249206	20.5527	1.17648e-11	7.69222e-10
Novel_011294	XLOC_108501	.	transcript	0	0.0637322	7.93937	3.49802e-06	0.000194622
Novel_011338	XLOC_108885	.	transcript	0	0.0854288	21.1913	2.62231e-12	1.99752e-10
Novel_011365	XLOC_109453	.	transcript	0	0.174226	21.1377	2.9797e-12	2.23881e-10
Novel_011377	XLOC_109565	.	transcript	0	0.099882	21.494	1.26809e-12	1.09404e-10
Novel_011396	XLOC_109690	.	transcript	0.104454	0.0034742	-5.04652	0.0012188	0.0446841
Novel_011431	XLOC_110221	.	transcript	0.240095	0	-24.0543	1.90823e-15	1.06423e-12
Novel_011461	XLOC_110303	.	transcript	0	0.111037	21.6644	8.39152e-13	7.90123e-11
Novel_011478	XLOC_110448	.	transcript	0.0390926	0	-21.386	1.69941e-12	1.40108e-10
Novel_011498	XLOC_110662	.	transcript	0	0.0405614	22.6556	7.1943e-14	1.25893e-11
Novel_011521	XLOC_111124	.	transcript	0.0270552	0	-21.8128	5.98447e-13	6.1235e-11
Novel_011553	XLOC_111402	.	transcript	0	0.199711	23.4645	9.00914e-15	3.09035e-12
Novel_011603	XLOC_111997	.	transcript	0	0.125204	21.9619	4.05603e-13	4.57311e-11
Novel_011610	XLOC_112142	.	transcript	0	0.112269	20.3302	1.88869e-11	1.19486e-09
Novel_011653	XLOC_112852	.	transcript	0	0.116726	22.8803	4.06694e-14	8.28875e-12
Novel_011670	XLOC_112950	.	transcript	0.0422232	0	-21.741	7.13909e-13	6.97486e-11
Novel_011732	XLOC_113781	.	transcript	0.0899618	0	-21.475	1.36894e-12	1.16284e-10
Novel_011784	XLOC_113964	.	transcript	0.0425454	0	-21.2245	2.51126e-12	1.92431e-10
Novel_011797	XLOC_114233	.	transcript	0	0.0529366	21.8432	5.42654e-13	5.70538e-11
Novel_011800	XLOC_114233	.	transcript	0	0.0875424	22.6815	6.73808e-14	1.20186e-11
Novel_011803	XLOC_114233	.	transcript	0	0.0731328	22.385	1.41858e-13	2.09641e-11
Novel_011840	XLOC_114371	.	transcript	0.51676	0	-8.23101	1.92294e-06	0.000108994
Novel_011843	XLOC_114381	.	transcript	0	0.0488728	21.8853	4.89472e-13	5.30181e-11
Novel_011880	XLOC_114787	.	transcript	0.256664	0	-24.0927	1.72164e-15	9.89615e-13
Novel_011881	XLOC_114787	.	transcript	0	0.0234956	20.4129	1.63636e-11	1.04582e-09
Novel_011920	XLOC_115275	.	transcript	0	0.0942742	20.9621	4.51996e-12	3.22293e-10
Novel_011921	XLOC_115275	.	transcript	0.098411	0	-21.6064	9.78024e-13	8.88797e-11
Novel_011938	XLOC_115458	.	transcript	0.0807106	0	-21.4511	1.45081e-12	1.22286e-10
Novel_011947	XLOC_115518	.	transcript	0.0061892	0.292525	5.36203	0.000565477	0.0230156
Novel_011963	XLOC_115576	.	transcript	0.162115	0	-23.3502	1.22381e-14	3.65666e-12
Novel_012047	XLOC_116490	.	transcript	0	0.0529476	20.7243	7.91435e-12	5.34169e-10
Novel_012109	XLOC_117310	.	transcript	0	0.319854	20.6209	1.00799e-11	6.68385e-10
Novel_012180	XLOC_117867	.	transcript	0	0.0603806	20.5666	1.14403e-11	7.51146e-10
Novel_012192	XLOC_118243	.	transcript	0	0.0434332	20.8723	5.54024e-12	3.87668e-10
Novel_012206	XLOC_118262	.	transcript	0	0.150301	21.9619	4.05556e-13	4.57311e-11
Novel_012210	XLOC_118262	.	transcript	0	0.109218	21.4376	1.45264e-12	1.22286e-10
Novel_012212	XLOC_118262	.	transcript	0	0.251032	22.5189	1.01546e-13	1.63195e-11
Novel_012241	XLOC_118446	.	transcript	0	0.0591132	21.4307	1.47707e-12	1.23897e-10
Novel_012273	XLOC_119157	.	transcript	0.355037	0	-22.0773	3.11453e-13	3.7221e-11
Novel_012275	XLOC_119157	.	transcript	0.0031284	0.147083	5.65591	1.41647e-05	0.000758741
Novel_012291	XLOC_119427	.	transcript	0.0753448	0.0015488	-5.02389	0.000346105	0.0149163
Novel_012300	XLOC_119594	.	transcript	0	0.0469062	21.3419	1.82843e-12	1.4858e-10
Novel_012322	XLOC_119658	.	transcript	0.08315	0	-22.9844	3.15228e-14	6.91685e-12
Novel_012344	XLOC_119762	.	transcript	0.527975	0.0800854	-2.7221	1.25316e-08	7.57507e-07
Novel_012407	XLOC_120110	.	transcript	0.0972782	0	-22.6099	8.19147e-14	1.38287e-11
Novel_012422	XLOC_120128	.	transcript	0.0480344	0	-21.4883	1.32524e-12	1.13395e-10
Novel_012495	XLOC_120432	.	transcript	0	0.170514	21.6409	8.88577e-13	8.25117e-11
Novel_012566	XLOC_120895	.	transcript	0.179131	0	-22.3756	1.47659e-13	2.14826e-11
Novel_012577	XLOC_120895	.	transcript	0.16462	0	-23.2232	1.70222e-14	4.50531e-12
Novel_012627	XLOC_121145	.	transcript	0.427312	0	-22.5148	1.04186e-13	1.66297e-11
Novel_012628	XLOC_121145	.	transcript	0.27892	0	-21.6039	9.99705e-13	9.03243e-11
Novel_012639	XLOC_121495	.	transcript	0.465179	0	-24.0852	1.74584e-15	9.9741e-13
Novel_012684	XLOC_121618	.	transcript	0	0.179866	22.4437	1.22624e-13	1.8621e-11
Novel_012687	XLOC_121631	.	transcript	0	0.18771	23.1073	2.27395e-14	5.5053e-12
Novel_012735	XLOC_122308	.	transcript	2.97908	0	-25.3587	5.33248e-17	9.25225e-14
Novel_012739	XLOC_122308	.	transcript	0	0.483571	20.3189	1.9371e-11	1.22301e-09
Novel_012741	XLOC_122308	.	transcript	3.5975	0	-25.4293	1.33718e-20	1.39206e-16
Novel_012744	XLOC_122308	.	transcript	0	1.60587	23.5653	6.92227e-15	2.56354e-12
Novel_012746	XLOC_122308	.	transcript	0.0103318	1.81131	7.24655	0.000523703	0.0215778
Novel_012753	XLOC_122355	.	transcript	0	0.0654852	21.2549	2.25274e-12	1.76184e-10
Novel_012819	XLOC_123710	.	transcript	0.0416518	0	-22.1977	2.28917e-13	2.95755e-11
Novel_012854	XLOC_124056	.	transcript	0	0.0549994	20.5244	1.26168e-11	8.20343e-10
Novel_012862	XLOC_124110	.	transcript	0.0669084	0	-22.1392	2.67072e-13	3.33196e-11
Novel_012926	XLOC_124818	.	transcript	0.180527	0	-22.8706	4.21825e-14	8.49945e-12
Novel_012995	XLOC_125028	.	transcript	0.041419	0	-22.0166	3.62136e-13	4.16319e-11
Novel_012999	XLOC_125028	.	transcript	0	0.128391	9.42811	0.000265901	0.0117571
Novel_013019	XLOC_125034	.	transcript	0	0.115408	19.7356	7.15555e-11	4.43114e-09
Novel_013032	XLOC_125064	.	transcript	0	0.177993	21.8082	5.912e-13	6.06702e-11
Novel_013084	XLOC_125209	.	transcript	0.184128	0	-24.4307	6.9215e-16	5.45875e-13
Novel_013085	XLOC_125209	.	transcript	0.0341212	0	-22.0956	2.97584e-13	3.5884e-11
Novel_013089	XLOC_125209	.	transcript	0	0.164962	23.5269	7.65099e-15	2.72567e-12
Novel_013122	XLOC_125543	.	transcript	0.0535424	0	-6.96761	5.82276e-05	0.00291586
Novel_013138	XLOC_125574	.	transcript	0	0.137253	21.1033	3.23045e-12	2.41174e-10
Novel_013157	XLOC_125814	.	transcript	0.302129	0.0020472	-6.89625	1.31087e-07	7.75874e-06
Novel_013195	XLOC_126229	.	transcript	0.0460618	0	-22.549	9.55585e-14	1.55439e-11
Novel_013222	XLOC_126351	.	transcript	0	0.0923862	19.6979	7.7757e-11	4.80248e-09
Novel_013261	XLOC_127584	.	transcript	0.0378138	0	-22.1697	2.47473e-13	3.13758e-11
Novel_013333	XLOC_128305	.	transcript	0	0.110085	22.3778	1.44626e-13	2.13059e-11
Novel_013368	XLOC_128672	.	transcript	0.0641608	0	-20.7047	8.37165e-12	5.62275e-10
Novel_013397	XLOC_128994	.	transcript	0.112915	0	-23.378	1.13836e-14	3.50846e-12
Novel_013400	XLOC_128994	.	transcript	0	0.0568302	21.732	7.03878e-13	6.92016e-11
Novel_013407	XLOC_128994	.	transcript	0.0467342	0	-22.8418	4.5414e-14	8.92037e-12
Novel_013435	XLOC_129498	.	transcript	0	0.230832	7.98613	2.48479e-06	0.000139658
Novel_013452	XLOC_129630	.	transcript	0.132018	0	-22.4837	1.1268e-13	1.75664e-11
Novel_013466	XLOC_129688	.	transcript	0.0806836	0	-22.057	3.27437e-13	3.85413e-11
Novel_013473	XLOC_129784	.	transcript	0	0.0757716	21.7627	6.60659e-13	6.66306e-11
Novel_013483	XLOC_129896	.	transcript	0	0.178331	23.4033	1.05684e-14	3.42916e-12
Novel_013484	XLOC_129896	.	transcript	0	0.110673	8.83801	0.000517653	0.0213661
Novel_013487	XLOC_129896	.	transcript	0	0.103964	22.72	6.11111e-14	1.1118e-11
Novel_013490	XLOC_129896	.	transcript	0	0.215659	9.2625	4.46437e-07	2.60776e-05
Novel_013500	XLOC_130029	.	transcript	0.0510302	0	-21.9287	4.50133e-13	4.97344e-11
Novel_013501	XLOC_130029	.	transcript	0	0.743786	24.1236	1.57671e-15	9.70551e-13
Novel_013513	XLOC_130042	.	transcript	0.0043854	0.129959	4.33827	0.000417322	0.0176447
Novel_013540	XLOC_130873	.	transcript	0	0.50818	22.1744	1.19206e-13	1.8276e-11
Novel_013544	XLOC_130873	.	transcript	0.0832124	0	-23.555	7.16451e-15	2.61195e-12
Novel_013679	XLOC_132507	.	transcript	0.136238	0	-22.9097	3.81752e-14	7.94842e-12
Novel_013685	XLOC_132507	.	transcript	0.0826424	0	-22.1392	2.67072e-13	3.33196e-11
Novel_013688	XLOC_132556	.	transcript	0.17913	0	-24.1504	1.47515e-15	9.21419e-13
Novel_013703	XLOC_132696	.	transcript	0.004151	0.143159	4.69234	0.000314198	0.0136416
Novel_013704	XLOC_132696	.	transcript	0.213676	0	-23.479	8.7432e-15	3.01171e-12
Novel_013735	XLOC_132862	.	transcript	0	0.186259	22.3624	1.50317e-13	2.17324e-11
Novel_013745	XLOC_132983	.	transcript	0.0646432	0	-22.5001	1.08102e-13	1.70479e-11
Novel_013816	XLOC_133896	.	transcript	0	0.225191	23.1127	2.24191e-14	5.44181e-12
Novel_013825	XLOC_134084	.	transcript	0.370562	0	-10.3205	3.57469e-05	0.00182621
Novel_013831	XLOC_134089	.	transcript	0	0.0351042	21.2704	2.17034e-12	1.71169e-10
Novel_013832	XLOC_134114	.	transcript	0.0678516	0	-20.652	9.41131e-12	6.27157e-10
Novel_013863	XLOC_134470	.	transcript	0.137521	0	-23.0368	2.75481e-14	6.32796e-12
Novel_013939	XLOC_135189	.	transcript	0.149034	0	-23.5716	6.85982e-15	2.55049e-12
Novel_013940	XLOC_135189	.	transcript	0.0999974	0	-23.0406	2.72781e-14	6.29505e-12
Novel_013974	XLOC_135379	.	transcript	0	1.14448	24.0313	2.01838e-15	1.1164e-12
Novel_013993	XLOC_135534	.	transcript	0.264786	0	-23.7597	4.17842e-15	1.8294e-12
Novel_014037	XLOC_135739	.	transcript	0	0.0438306	20.9412	4.7474e-12	3.36717e-10
Novel_014066	XLOC_135960	.	transcript	0	0.0470986	21.2093	2.51183e-12	1.92431e-10
Novel_014115	XLOC_136369	.	transcript	0	0.213961	9.6802	0.000267678	0.0118189
Novel_014126	XLOC_136438	.	transcript	0	0.0364688	20.9468	4.68683e-12	3.32925e-10
Novel_014155	XLOC_136577	.	transcript	0.080064	5.6e-06	-6.95937	0.0010855	0.0405683
Novel_014159	XLOC_136626	.	transcript	0.0648656	0	-21.8776	5.10642e-13	5.44302e-11
Novel_014218	XLOC_137326	.	transcript	0.0774416	0	-7.66326	0.00101173	0.0382538
Novel_014275	XLOC_137808	.	transcript	0.094101	0	-23.8423	3.35699e-15	1.56371e-12
Novel_014314	XLOC_138017	.	transcript	0	0.103805	21.6906	7.87247e-13	7.53425e-11
Novel_014330	XLOC_138326	.	transcript	0	0.154261	22.1027	2.86591e-13	3.48915e-11
Novel_014344	XLOC_138506	.	transcript	0.13209	0	-8.24551	0.00100604	0.0381002
Novel_014406	XLOC_139115	.	transcript	0	0.15131	21.2049	2.45856e-12	1.89279e-10
Novel_014432	XLOC_139427	.	transcript	0.180931	0.0003584	-7.91335	7.03649e-06	0.000384194
Novel_014479	XLOC_139883	.	transcript	0.0197418	0	-21.8386	5.62143e-13	5.85216e-11
Novel_014482	XLOC_139901	.	transcript	0	0.280873	22.3272	1.64088e-13	2.32941e-11
Novel_014512	XLOC_140225	.	transcript	0	0.0989552	20.9544	4.60345e-12	3.27748e-10
Novel_014520	XLOC_140280	.	transcript	0	0.166156	22.8448	4.45189e-14	8.83719e-12
Novel_014521	XLOC_140280	.	transcript	0	0.054366	21.3409	1.83286e-12	1.48683e-10
Novel_014628	XLOC_140701	.	transcript	0.013728	0	-21.5455	1.15271e-12	1.01792e-10
Novel_014737	XLOC_142208	.	transcript	0.33099	0	-24.586	4.53533e-16	4.16602e-13
Novel_014786	XLOC_142672	.	transcript	0	0.122774	7.8163	0.00136753	0.0492049
Novel_014819	XLOC_143203	.	transcript	0	0.154203	20.767	6.92329e-12	4.75914e-10
Novel_014850	XLOC_143586	.	transcript	0	0.0491234	22.4569	1.1865e-13	1.82529e-11
Novel_014851	XLOC_143586	.	transcript	0.001816	0.065926	4.82831	0.00101976	0.0384797
Novel_014898	XLOC_144183	.	transcript	0	0.0784678	22.4179	1.29895e-13	1.9598e-11
Novel_014900	XLOC_144183	.	transcript	0.0199674	0	-21.7038	7.82752e-13	7.52197e-11
Novel_014961	XLOC_144721	.	transcript	0.0602736	0	-21.7743	6.58482e-13	6.64826e-11
Novel_014964	XLOC_144726	.	transcript	0.0403816	0	-21.9826	3.93941e-13	4.45235e-11
Novel_015039	XLOC_145620	.	transcript	0	0.287984	8.05743	0.00097027	0.0369246
Novel_015048	XLOC_145651	.	transcript	0	0.0868484	21.0852	3.37618e-12	2.49864e-10
Novel_015062	XLOC_145693	.	transcript	0.433616	0	-25.6135	2.59654e-17	5.52909e-14
Novel_015077	XLOC_145726	.	transcript	0.037028	0	-21.765	6.72766e-13	6.71898e-11
Novel_015079	XLOC_145811	.	transcript	0	0.28239	21.4122	1.54442e-12	1.28941e-10
Novel_015089	XLOC_145865	.	transcript	0	0.107305	19.7286	7.26746e-11	4.49451e-09
Novel_015097	XLOC_146072	.	transcript	0	0.067638	21.0241	3.90308e-12	2.83705e-10
Novel_015098	XLOC_146072	.	transcript	0.200422	0	-8.88653	0.000389485	0.0165875
Novel_015150	XLOC_146732	.	transcript	0.0259908	0	-22.6396	7.59677e-14	1.30361e-11
Novel_015200	XLOC_147215	.	transcript	0.0012996	0.0880084	5.51062	0.000265082	0.0117264
Novel_015204	XLOC_147215	.	transcript	0.002378	0.259342	6.15179	0.00024387	0.0108547
Novel_015213	XLOC_147215	.	transcript	0.749643	0	-9.6064	5.15026e-06	0.000283685
Novel_015303	XLOC_148054	.	transcript	0.353234	0.132717	-1.46749	7.02441e-05	0.00348594
Novel_015309	XLOC_148126	.	transcript	0.0042508	0.188235	5.49998	0.000786486	0.0308064
Novel_015371	XLOC_148840	.	transcript	0.0770418	0	-22.1077	2.88838e-13	3.51004e-11
Novel_015372	XLOC_148840	.	transcript	0.204196	0	-24.1819	1.35537e-15	8.66967e-13
Novel_015412	XLOC_149449	.	transcript	1.39228	0.518665	-1.48338	0.000457688	0.0191702
Novel_015465	XLOC_149867	.	transcript	0	0.450984	9.42718	6.75404e-08	4.02041e-06
Novel_015525	XLOC_150090	.	transcript	0.187177	0	-8.27159	0.000146414	0.00690047
Novel_015537	XLOC_150109	.	transcript	0.0465208	0	-24.6617	3.68763e-16	3.59782e-13
Novel_015538	XLOC_150109	.	transcript	0.0595728	0	-23.7328	4.48626e-15	1.91062e-12
Novel_015541	XLOC_150109	.	transcript	0	0.0287712	23.3808	1.12041e-14	3.49574e-12
Novel_015542	XLOC_150109	.	transcript	0	0.0453514	24.081	1.76697e-15	1.00104e-12
Novel_015594	XLOC_150635	.	transcript	0.190648	0	-23.1539	2.03691e-14	5.07569e-12
Novel_015599	XLOC_150643	.	transcript	0.200725	0.0001322	-9.46034	0.000967031	0.0368613
Novel_015617	XLOC_150668	.	transcript	0.042463	1.14624	4.644	4.65297e-08	2.77679e-06
Novel_015644	XLOC_150876	.	transcript	0	0.057429	20.8412	6.01294e-12	4.18245e-10
Novel_015658	XLOC_151355	.	transcript	0	0.135371	21.5034	1.2396e-12	1.07639e-10
Novel_015681	XLOC_151627	.	transcript	0	0.151357	22.5692	8.94823e-14	1.47605e-11
Novel_015698	XLOC_151761	.	transcript	0	0.0278302	21.5269	1.17105e-12	1.03024e-10
Novel_015700	XLOC_151761	.	transcript	0	0.0521626	21.5317	1.1576e-12	1.02128e-10
Novel_015728	XLOC_152012	.	transcript	0.297542	0.015958	-3.99963	0.000601208	0.0243219
Novel_015744	XLOC_152158	.	transcript	0.119417	0	-23.2449	1.60904e-14	4.34331e-12
Novel_015793	XLOC_152784	.	transcript	0	0.053879	21.9324	4.36034e-13	4.85776e-11
Novel_015795	XLOC_152784	.	transcript	0	0.133731	21.8796	4.8798e-13	5.29789e-11
Novel_015796	XLOC_152784	.	transcript	0.032741	0	-22.1106	2.86747e-13	3.48915e-11
Novel_015827	XLOC_153017	.	transcript	0.179378	0	-22.9939	3.07596e-14	6.89471e-12
Novel_015867	XLOC_153230	.	transcript	0.0206066	0	-22.278	1.88826e-13	2.58709e-11
Novel_015880	XLOC_153346	.	transcript	0	0.126821	22.6049	8.1263e-14	1.37656e-11
Novel_015904	XLOC_153432	.	transcript	0	0.0956886	21.2607	2.22111e-12	1.74292e-10
Novel_015916	XLOC_153461	.	transcript	0.0045182	0.162949	4.93914	0.000100995	0.00489279
Novel_015926	XLOC_153488	.	transcript	0.042474	0	-21.3713	1.75835e-12	1.44262e-10
Novel_016016	XLOC_154389	.	transcript	0.375406	0	-8.2336	0.00100411	0.0380579
Novel_016045	XLOC_154718	.	transcript	0.0041772	0.200718	5.32927	0.000474799	0.0198243
Novel_016088	XLOC_155019	.	transcript	0	0.154732	22.4934	1.08262e-13	1.70479e-11
Novel_016123	XLOC_155073	.	transcript	0	0.07507	22.2591	1.94469e-13	2.64066e-11
Novel_016155	XLOC_155621	.	transcript	0.064846	0	-7.23121	2.05859e-05	0.0010848
Novel_016183	XLOC_156104	.	transcript	0.0003128	0.156418	8.5162	0.000720865	0.0284585
Novel_016217	XLOC_156373	.	transcript	0.152189	0	-22.6831	6.80315e-14	1.20722e-11
Novel_016255	XLOC_156751	.	transcript	0.0835442	0	-23.4166	1.0294e-14	3.40809e-12
Novel_016399	XLOC_157938	.	transcript	0.101867	0.0076272	-3.71382	0.000156981	0.00735043
Novel_016420	XLOC_158283	.	transcript	0.502422	0	-22.9575	3.37766e-14	7.29185e-12
Novel_016424	XLOC_158320	.	transcript	0.102604	0	-23.147	2.07289e-14	5.13803e-12
Novel_016428	XLOC_158320	.	transcript	0.0947204	0	-23.0579	2.6079e-14	6.09338e-12
Novel_016447	XLOC_158627	.	transcript	0	0.08898	21.4778	1.31852e-12	1.13026e-10
Novel_016502	XLOC_159115	.	transcript	0.0997316	0.0063446	-3.92918	0.000531286	0.021823
Novel_016517	XLOC_159306	.	transcript	2.94047	1.50502	-1.0217	0.000441163	0.0185579
Novel_016530	XLOC_159404	.	transcript	0.476433	0.0074946	-4.82922	0.000694107	0.0275683
Novel_016565	XLOC_159968	.	transcript	0.175026	0	-23.0819	2.45192e-14	5.80126e-12
Novel_016614	XLOC_160390	.	transcript	2.5045	0.518706	-2.31684	0.00136193	0.0490597
Novel_016635	XLOC_160596	.	transcript	0	0.2913	22.9089	3.78069e-14	7.88927e-12
Novel_016726	XLOC_161152	.	transcript	0.0793844	0	-22.8632	4.30025e-14	8.62758e-12
Novel_016737	XLOC_161264	.	transcript	0	0.1815	21.0393	3.76457e-12	2.74917e-10
Novel_016749	XLOC_161336	.	transcript	0.19504	0	-22.5287	1.00583e-13	1.62483e-11
Novel_016771	XLOC_161650	.	transcript	0	0.197897	8.83494	5.27234e-06	0.000289898
Novel_016772	XLOC_161650	.	transcript	0.091549	0	-21.8067	5.94494e-13	6.09415e-11
Novel_016777	XLOC_161698	.	transcript	0	0.0385468	20.6807	8.76417e-12	5.86536e-10
Novel_016778	XLOC_161698	.	transcript	0	0.116003	22.2982	1.76429e-13	2.4709e-11
Novel_016803	XLOC_162107	.	transcript	0.188855	0	-23.1188	2.22911e-14	5.42478e-12
Novel_016832	XLOC_162245	.	transcript	0	0.057663	20.4833	1.38934e-11	8.97128e-10
Novel_016840	XLOC_162261	.	transcript	0	0.0817338	9.00634	1.76599e-05	0.000935875
Novel_016851	XLOC_162318	.	transcript	0.0878978	0	-22.0158	3.6276e-13	4.16525e-11
Novel_016853	XLOC_162318	.	transcript	0	0.149144	21.1834	2.67233e-12	2.02902e-10
Novel_016881	XLOC_162633	.	transcript	0.0471922	0	-21.0328	3.98319e-12	2.88855e-10
Novel_016888	XLOC_162638	.	transcript	5.82e-05	0.0147386	6.64153	1.50115e-05	0.000801877
Novel_016891	XLOC_162638	.	transcript	0.0002156	0.0292512	6.53197	0.000446509	0.0187518
Novel_016926	XLOC_162798	.	transcript	0	0.0818308	8.10982	0.00101334	0.0382992
Novel_016935	XLOC_162819	.	transcript	0	0.242608	22.3652	1.49237e-13	2.16721e-11
Novel_017015	XLOC_163812	.	transcript	0.056977	0	-19.4907	1.2538e-10	7.72342e-09
Novel_017018	XLOC_163860	.	transcript	0.0630562	0	-21.8662	5.17084e-13	5.48671e-11
Novel_017023	XLOC_163860	.	transcript	0	0.051683	21.0852	3.37618e-12	2.49864e-10
Novel_017028	XLOC_163860	.	transcript	0.698893	0.237292	-1.63576	8.08618e-05	0.00398541
Novel_017042	XLOC_164025	.	transcript	0.202667	0	-23.3193	1.32624e-14	3.87175e-12
Novel_017063	XLOC_164161	.	transcript	0.127467	0.0016112	-6.01234	0.000762823	0.0299171
Novel_017072	XLOC_164174	.	transcript	0.0578088	0	-21.765	6.72766e-13	6.71898e-11
Novel_017156	XLOC_164688	.	transcript	0	0.269878	8.60085	0.000499903	0.0207156
Novel_017213	XLOC_165136	.	transcript	0	0.292338	8.95681	1.17266e-05	0.000631445
Novel_017218	XLOC_165155	.	transcript	0	0.179509	22.0748	3.07082e-13	3.68396e-11
Novel_017225	XLOC_165180	.	transcript	0.0168346	0	-21.5717	1.08155e-12	9.67858e-11
Novel_017230	XLOC_165221	.	transcript	0.201356	0	-7.09943	0.000195308	0.0089308
Novel_017233	XLOC_165277	.	transcript	0.233623	0.365621	0.599005	0.000415004	0.0175704
Novel_017253	XLOC_165615	.	transcript	0	0.028082	20.9492	4.66007e-12	3.31275e-10
Novel_017289	XLOC_165968	.	transcript	0	0.0145388	20.3865	1.73792e-11	1.10545e-09
Novel_017325	XLOC_166081	.	transcript	0	0.0335812	20.9996	4.13639e-12	2.98578e-10
Novel_017382	XLOC_166387	.	transcript	0	0.109255	22.0814	3.01899e-13	3.63108e-11
Novel_017383	XLOC_166387	.	transcript	0.394718	0	-24.3785	7.97419e-16	6.07426e-13
Novel_017422	XLOC_166625	.	transcript	0.0397866	0	-21.1823	2.78057e-12	2.10269e-10
Novel_017447	XLOC_166803	.	transcript	0.0363166	0	-21.5215	1.22225e-12	1.06528e-10
Novel_017458	XLOC_166822	.	transcript	0.0816736	0	-21.5878	1.03983e-12	9.34096e-11
Novel_017462	XLOC_166931	.	transcript	0	0.0649588	21.4663	1.35559e-12	1.1563e-10
Novel_017476	XLOC_166936	.	transcript	0.682327	0.0799418	-3.16242	8.36986e-05	0.00411225
Novel_017498	XLOC_167059	.	transcript	0	0.043645	20.7647	7.19754e-12	4.91163e-10
Novel_017514	XLOC_167094	.	transcript	0	0.0439736	21.3034	2.00538e-12	1.60454e-10
Novel_017548	XLOC_167278	.	transcript	0.0554322	0	-8.47658	0.000564544	0.0230076
Novel_017579	XLOC_167608	.	transcript	0.018638	0	-22.9172	3.74513e-14	7.8325e-12
Novel_017633	XLOC_169036	.	transcript	0.068575	0	-21.4953	1.30249e-12	1.11808e-10
Novel_017638	XLOC_169113	.	transcript	0	0.0700602	20.3988	1.69077e-11	1.07765e-09
Novel_017655	XLOC_169463	.	transcript	0	0.163222	23.3605	1.18117e-14	3.60311e-12
Novel_017690	XLOC_169801	.	transcript	0	3.06155	22.6613	7.0924e-14	1.24675e-11
Novel_017724	XLOC_169969	.	transcript	0	0.169537	21.1217	3.09494e-12	2.32353e-10
Novel_017769	XLOC_170333	.	transcript	0.170083	0	-23.3497	1.22547e-14	3.65666e-12
Novel_017818	XLOC_170884	.	transcript	0.810196	0	-22.8431	4.52612e-14	8.92037e-12
Novel_017869	XLOC_171020	.	transcript	0	0.025075	20.9288	4.89046e-12	3.45556e-10
Novel_017892	XLOC_171258	.	transcript	0.0754732	0.0001378	-6.54184	1.89849e-06	0.000107674
Novel_017894	XLOC_171287	.	transcript	0.0572804	0.180483	1.57755	0.00027747	0.0122168
Novel_017934	XLOC_171740	.	transcript	0.046869	0	-21.6817	8.26265e-13	7.81192e-11
Novel_017950	XLOC_171853	.	transcript	0	0.133284	22.3678	1.4764e-13	2.14826e-11
Novel_017959	XLOC_171917	.	transcript	0	0.0494346	21.6175	9.40483e-13	8.63898e-11
Novel_017972	XLOC_171917	.	transcript	0.073095	0	-22.4073	1.36346e-13	2.0342e-11
Novel_017980	XLOC_172447	.	transcript	0.0161858	0	-21.7038	7.82752e-13	7.52197e-11
Novel_017988	XLOC_172447	.	transcript	0.0265192	0	-22.0415	3.40261e-13	3.97512e-11
Novel_017991	XLOC_172447	.	transcript	0	0.0318962	21.5394	1.13625e-12	1.00688e-10
Novel_018026	XLOC_172995	.	transcript	0	2.13506	23.5885	6.48898e-15	2.45153e-12
Novel_018027	XLOC_172995	.	transcript	0	0.363357	21.5887	1.00833e-12	9.09285e-11
Novel_018044	XLOC_173067	.	transcript	0	0.0664982	21.6379	8.94824e-13	8.29384e-11
Novel_018073	XLOC_173219	.	transcript	0.123953	0.0027022	-5.54306	0.000581169	0.0235927
Novel_018077	XLOC_173326	.	transcript	0.0510992	0	-22.1147	2.83817e-13	3.4809e-11
Novel_018086	XLOC_173326	.	transcript	0.184289	0	-24.2488	1.13176e-15	7.85474e-13
Novel_018093	XLOC_173635	.	transcript	0.002866	0.233084	5.87613	0.000260941	0.0115651
Novel_018094	XLOC_173635	.	transcript	0	0.107244	20.4765	1.41146e-11	9.10152e-10
Novel_018139	XLOC_173695	.	transcript	0	0.0894576	20.5602	1.1617e-11	7.60614e-10
Novel_018140	XLOC_173695	.	transcript	0	0.226534	23.3889	1.09719e-14	3.48397e-12
Novel_018201	XLOC_174614	.	transcript	0.0183524	0.0001116	-5.59069	0.00110602	0.0411334
Novel_018205	XLOC_174614	.	transcript	0.0278846	5.76e-05	-6.83028	0.00118569	0.0437025
Novel_018207	XLOC_174614	.	transcript	0	0.038327	21.2027	2.55169e-12	1.95166e-10
Novel_018225	XLOC_174614	.	transcript	0.0498888	6.28e-05	-7.68129	0.000636685	0.0255695
Novel_018257	XLOC_174895	.	transcript	0	0.711387	22.6385	7.51019e-14	1.29349e-11
Novel_018263	XLOC_174922	.	transcript	0.337033	0	-9.70389	7.94422e-11	4.90011e-09
Novel_018264	XLOC_174922	.	transcript	0.121073	0	-22.4903	1.10799e-13	1.73309e-11
Novel_018285	XLOC_175414	.	transcript	0	0.0424012	20.8976	5.26345e-12	3.69168e-10
Novel_018326	XLOC_176427	.	transcript	0	0.0364552	20.7364	7.69217e-12	5.19993e-10
Novel_018336	XLOC_176495	.	transcript	0	0.0673866	20.9685	4.45283e-12	3.18909e-10
Novel_018339	XLOC_176534	.	transcript	0	0.0174968	20.3266	1.90386e-11	1.20364e-09
Novel_018359	XLOC_176705	.	transcript	0.0044386	0.091347	4.15145	0.000612465	0.0247148
Novel_018362	XLOC_176705	.	transcript	0.834068	0.0224306	-5.09264	0.000545299	0.0223301
Novel_018369	XLOC_176705	.	transcript	0.112207	0.029189	-1.94606	2.18601e-05	0.00115001
Novel_018391	XLOC_176719	.	transcript	0.0715928	0	-22.2503	2.02405e-13	2.6976e-11
Novel_018465	XLOC_177150	.	transcript	0	0.274772	22.3551	1.53086e-13	2.20327e-11
Novel_018510	XLOC_177398	.	transcript	0.0259202	0	-21.2099	2.60176e-12	1.98509e-10
Novel_018554	XLOC_177783	.	transcript	0.0005848	0.173855	7.89753	4.36339e-14	8.71692e-12
Novel_018588	XLOC_177887	.	transcript	0	0.147146	21.5974	9.87355e-13	8.95539e-11
Novel_018600	XLOC_177889	.	transcript	0.0667964	0	-21.7355	7.24232e-13	7.05366e-11
Novel_018603	XLOC_177890	.	transcript	0	0.12265	7.39844	0.000139881	0.00661588
Novel_018609	XLOC_177904	.	transcript	0	0.199112	9.68686	1.04239e-06	5.99174e-05
Novel_018754	XLOC_179841	.	transcript	0	0.0185078	21.8116	5.85789e-13	6.02469e-11
Novel_018757	XLOC_179841	.	transcript	0	0.037038	22.7171	6.14705e-14	1.11617e-11
Novel_018761	XLOC_179841	.	transcript	0	0.102434	23.9748	2.34555e-15	1.20749e-12
Novel_018765	XLOC_179841	.	transcript	0.0651314	0	-22.9129	3.7318e-14	7.8325e-12
Novel_018833	XLOC_180407	.	transcript	0.0011234	0.824207	8.99831	2.65622e-06	0.000149025
Novel_018871	XLOC_180857	.	transcript	0.0773446	0	-21.589	1.0366e-12	9.32082e-11
Novel_018884	XLOC_180914	.	transcript	0.0997298	0	-22.6755	6.93593e-14	1.22614e-11
Novel_018900	XLOC_181044	.	transcript	0.272187	0	-24.2197	1.2241e-15	8.15817e-13
Novel_018906	XLOC_181068	.	transcript	0.0449128	0	-21.4389	1.49461e-12	1.25032e-10
Novel_018922	XLOC_181208	.	transcript	0	0.123002	21.1014	3.1613e-12	2.36389e-10
Novel_018926	XLOC_181208	.	transcript	0.0601674	0	-22.425	1.30376e-13	1.96021e-11
Novel_018930	XLOC_181218	.	transcript	0.112785	0	-23.6174	6.05427e-15	2.32608e-12
Novel_018940	XLOC_181276	.	transcript	3e-06	0.067028	6.63657	0.000119404	0.00570203
Novel_018944	XLOC_181276	.	transcript	0.0548136	0	-21.4188	1.50272e-12	1.25599e-10
Novel_018946	XLOC_181276	.	transcript	0	0.0600844	7.94323	3.5662e-05	0.00182286
Novel_018974	XLOC_181381	.	transcript	0	0.337539	8.26331	1.33064e-06	7.61129e-05
Novel_019036	XLOC_181698	.	transcript	0.138713	0	-23.9052	2.84001e-15	1.37872e-12
Novel_019038	XLOC_181698	.	transcript	0	0.174802	23.0293	2.77843e-14	6.34931e-12
Novel_019090	XLOC_181931	.	transcript	0.582535	0	-23.2866	1.44396e-14	4.08733e-12
Novel_019109	XLOC_182006	.	transcript	0	0.099144	20.924	4.94568e-12	3.48931e-10
Novel_019117	XLOC_182053	.	transcript	0	0.171477	23.2003	1.78124e-14	4.62055e-12
Novel_019155	XLOC_182141	.	transcript	0.0531956	0	-22.3173	1.71148e-13	2.41499e-11
Novel_019158	XLOC_182141	.	transcript	0	0.0725534	21.2566	2.17911e-12	1.71716e-10
Novel_019208	XLOC_182285	.	transcript	0.0453064	0	-21.5215	1.22225e-12	1.06528e-10
Novel_019213	XLOC_182293	.	transcript	0.128055	0.0003238	-6.98213	6.85366e-05	0.00340481
Novel_019248	XLOC_182556	.	transcript	0.002261	0.367737	7.21231	1.12437e-12	9.99491e-11
Novel_019336	XLOC_183177	.	transcript	0	0.0819518	21.2938	2.05217e-12	1.635e-10
Novel_019369	XLOC_183221	.	transcript	0	0.134066	19.7287	7.26539e-11	4.49451e-09
Novel_019384	XLOC_183321	.	transcript	0	0.0389466	20.6758	8.86648e-12	5.92537e-10
Novel_019400	XLOC_183357	.	transcript	0.050554	0	-21.3713	1.75835e-12	1.44262e-10
Novel_019403	XLOC_183357	.	transcript	0.0404436	0	-21.2099	2.60176e-12	1.98509e-10
Novel_019413	XLOC_183439	.	transcript	0.0883382	0	-22.8028	5.01631e-14	9.57227e-12
Novel_019461	XLOC_183634	.	transcript	0.101102	0	-23.3736	1.1476e-14	3.52535e-12
Novel_019543	XLOC_184055	.	transcript	0.123976	0	-22.4921	1.09004e-13	1.70786e-11
Novel_019558	XLOC_184123	.	transcript	0	0.356254	9.71811	2.4249e-10	1.48983e-08
Novel_019563	XLOC_184165	.	transcript	0.47234	0	-9.19944	0.000230004	0.0103415
Novel_019574	XLOC_184177	.	transcript	0	0.273539	22.0301	3.39054e-13	3.96596e-11
Novel_019579	XLOC_184210	.	transcript	0.136318	0	-22.8206	4.79365e-14	9.26054e-12
Novel_019606	XLOC_184297	.	transcript	0.181325	0	-8.02241	0.00112869	0.0418651
Novel_019704	XLOC_184788	.	transcript	0	0.024575	21.0513	3.65937e-12	2.6807e-10
Novel_019740	XLOC_184955	.	transcript	0.276238	0	-23.0336	2.77775e-14	6.34931e-12
Novel_019759	XLOC_185097	.	transcript	0	0.0684014	20.8902	5.35688e-12	3.75398e-10
Novel_019787	XLOC_185249	.	transcript	0.154741	0	-21.386	1.69941e-12	1.40108e-10
Novel_019799	XLOC_185274	.	transcript	0	0.0785518	21.5201	1.19032e-12	1.04327e-10
Novel_019853	XLOC_185458	.	transcript	2.00991	0	-26.0791	6.84847e-18	1.94443e-14
Novel_019872	XLOC_185579	.	transcript	0.106865	0	-22.2624	1.96397e-13	2.64765e-11
Novel_020043	XLOC_187206	.	transcript	0.0279248	0	-21.6547	8.82995e-13	8.22379e-11
Novel_020107	XLOC_187536	.	transcript	0	0.0667322	20.9884	4.24703e-12	3.06093e-10
Novel_020141	XLOC_187694	.	transcript	0	0.12756	20.4856	1.38117e-11	8.92465e-10
Novel_020168	XLOC_187924	.	transcript	0.60956	0	-8.55892	0.00102328	0.038597
Novel_020179	XLOC_187940	.	transcript	0	0.109493	8.60811	0.000479512	0.0199766
Novel_020210	XLOC_188014	.	transcript	0	0.201016	21.7443	6.90903e-13	6.81405e-11
Novel_020225	XLOC_188039	.	transcript	0.360128	0.554003	0.580052	0.00082895	0.0322808
Novel_020291	XLOC_188382	.	transcript	0	0.456915	21.471	1.30312e-12	1.11808e-10
Novel_020355	XLOC_188782	.	transcript	0	0.0293596	19.8783	5.21374e-11	3.24366e-09
Novel_020367	XLOC_188870	.	transcript	0	0.0545654	20.781	6.92908e-12	4.75963e-10
Novel_020386	XLOC_188941	.	transcript	0	0.020193	20.6	1.05866e-11	6.98521e-10
Novel_020394	XLOC_188991	.	transcript	0	0.0447186	20.8294	6.18315e-12	4.28177e-10
Novel_020423	XLOC_189202	.	transcript	0	0.183634	22.3778	1.44626e-13	2.13059e-11
Novel_020427	XLOC_189207	.	transcript	0.0003696	0.204404	8.67084	5.73004e-07	3.33875e-05
Novel_020493	XLOC_189497	.	transcript	0	0.166573	8.40399	2.31586e-05	0.00121559
Novel_020500	XLOC_189565	.	transcript	0	0.211726	21.0122	4.0146e-12	2.90458e-10
Novel_020518	XLOC_189620	.	transcript	0	0.146789	24.989	1.49215e-16	1.98059e-13
Novel_020536	XLOC_189728	.	transcript	0	0.112812	21.3437	1.82067e-12	1.48078e-10
Novel_020662	XLOC_191001	.	transcript	0	0.268492	23.9348	2.60975e-15	1.31461e-12
Novel_020717	XLOC_191301	.	transcript	0.152415	0	-21.6944	8.01091e-13	7.62004e-11
Novel_020719	XLOC_191333	.	transcript	0	0.0453802	21.7582	6.67846e-13	6.69948e-11
Novel_020748	XLOC_191668	.	transcript	0.267916	0.0040404	-5.93304	0.00028589	0.0125521
Novel_020769	XLOC_192184	.	transcript	0.131295	0	-21.7636	6.76082e-13	6.71898e-11
Novel_020783	XLOC_192348	.	transcript	0.0636812	0	-23.4477	9.488e-15	3.19773e-12
Novel_020785	XLOC_192589	.	transcript	0.361555	0	-23.2166	1.73097e-14	4.55565e-12
Novel_020798	XLOC_192782	.	transcript	0	0.723177	10.044	5.07379e-05	0.0025572
Novel_020803	XLOC_192864	.	transcript	0.0364208	0	-23.463	9.11674e-15	3.09487e-12
Novel_020805	XLOC_192864	.	transcript	0	0.0352236	22.1085	2.82401e-13	3.47321e-11
Novel_020854	XLOC_193657	.	transcript	0.380923	0.65002	0.710403	0.000683	0.0272555
Novel_020876	XLOC_193867	.	transcript	0.043893	0	-21.5548	1.12712e-12	1.00004e-10
Novel_020878	XLOC_193867	.	transcript	0.0006288	0.152375	7.52011	0.000195484	0.00893448
Novel_020907	XLOC_194806	.	transcript	0.0001124	0.127178	8.69384	4.78124e-05	0.00241625
Novel_020986	XLOC_196023	.	transcript	0	0.113436	21.548	1.11289e-12	9.92033e-11
Novel_020998	XLOC_196245	.	transcript	0	0.0882588	7.18544	5.88393e-05	0.00294177
Novel_021022	XLOC_196461	.	transcript	0.077171	0	-23.465	9.07046e-15	3.09035e-12
Novel_021025	XLOC_196461	.	transcript	0	0.0669144	22.618	7.91066e-14	1.35006e-11
Novel_021026	XLOC_196461	.	transcript	0	0.107098	23.2777	1.46454e-14	4.10835e-12
Novel_021037	XLOC_196518	.	transcript	0	0.0380292	21.1913	2.62231e-12	1.99752e-10
Novel_021068	XLOC_196947	.	transcript	0.910335	0	-24.2723	1.06244e-15	7.54124e-13
Novel_021081	XLOC_197259	.	transcript	0.5129	0	-10.349	5.10725e-09	3.10525e-07
Novel_021086	XLOC_197280	.	transcript	0	0.10659	21.2444	2.30967e-12	1.79289e-10
Novel_021110	XLOC_197528	.	transcript	0.0404584	0	-21.6834	8.2286e-13	7.79545e-11
Novel_021140	XLOC_198050	.	transcript	0	0.0717786	22.3541	1.53439e-13	2.20495e-11
Novel_021148	XLOC_198061	.	transcript	0.091602	0	-22.7789	5.29072e-14	9.99414e-12
Novel_021149	XLOC_198061	.	transcript	0.0131436	0.304824	4.4131	0.00069388	0.0275683
Novel_021160	XLOC_198139	.	transcript	0.049105	0	-21.0328	3.98319e-12	2.88855e-10
Novel_021220	XLOC_198301	.	transcript	0	0.631221	9.59154	0.000112018	0.0053795
Novel_021232	XLOC_198390	.	transcript	0	0.113449	21.6114	9.54365e-13	8.70674e-11
Novel_021240	XLOC_198565	.	transcript	0.624391	0.277766	-1.23939	0.000555366	0.0226927
Novel_021262	XLOC_198741	.	transcript	0.046697	0	-23.0523	6.5567e-16	5.25062e-13
Novel_021318	XLOC_199103	.	transcript	0.525858	0	-22.4547	1.19377e-13	1.8276e-11
Novel_021367	XLOC_200178	.	transcript	0.254281	0	-9.02723	1.99611e-17	4.45294e-14
Novel_021398	XLOC_200269	.	transcript	0.612196	0.0002034	-9.12379	8.80101e-06	0.0004772
Novel_021399	XLOC_200269	.	transcript	1.23035	0	-24.2642	1.08015e-15	7.60929e-13
Novel_021432	XLOC_200556	.	transcript	0.0627338	0	-22.5824	8.78178e-14	1.45115e-11
Novel_021463	XLOC_200840	.	transcript	0	0.0627528	20.724	7.91898e-12	5.34169e-10
Novel_021471	XLOC_200912	.	transcript	0.292847	0	-21.7692	6.66798e-13	6.69948e-11
Novel_021600	XLOC_202283	.	transcript	0.119161	0.0003852	-7.09298	0.000846663	0.0329022
Novel_021606	XLOC_202286	.	transcript	0	0.0644428	20.426	1.58689e-11	1.0149e-09
Novel_021641	XLOC_202895	.	transcript	0	0.0582058	22.2739	1.87394e-13	2.58582e-11
Novel_021659	XLOC_203035	.	transcript	0.224228	0.71006	1.63624	8.13543e-06	0.000442906
Novel_021697	XLOC_203677	.	transcript	0	0.186267	23.4395	9.61443e-15	3.2172e-12
Novel_021739	XLOC_203948	.	transcript	0.293576	0	-11.1257	0.000236668	0.0105895
Novel_021759	XLOC_204093	.	transcript	0	0.116174	23.0042	2.96302e-14	6.68958e-12
Novel_021777	XLOC_204247	.	transcript	0.395722	0	-24.5294	5.2915e-16	4.63348e-13
Novel_021837	XLOC_204470	.	transcript	0	0.29736	23.3007	1.37911e-14	4.00046e-12
Novel_021877	XLOC_205048	.	transcript	0	0.112422	8.22317	2.75956e-06	0.00015473
Novel_021881	XLOC_205048	.	transcript	3.88e-05	0.0360534	5.54468	0.00127639	0.0464066
Novel_021882	XLOC_205048	.	transcript	3.86e-05	0.0421254	5.90899	0.00081645	0.031847
Novel_021891	XLOC_205048	.	transcript	0.284626	0	-23.3672	1.17073e-14	3.58464e-12
Novel_021929	XLOC_205710	.	transcript	6.52e-05	0.0299342	8.52186	0.000294924	0.0128763
Novel_021932	XLOC_205710	.	transcript	0	0.0417352	24.1197	1.59272e-15	9.70551e-13
Novel_021934	XLOC_205710	.	transcript	0.0061634	0	-22.2074	2.25336e-13	2.93639e-11
Novel_021945	XLOC_205766	.	transcript	0.506693	0.0012584	-8.17286	1.45538e-08	8.78609e-07
Novel_021953	XLOC_205774	.	transcript	0.797597	0	-24.0158	2.11524e-15	1.1276e-12
Novel_021972	XLOC_205779	.	transcript	0.472474	0	-26.2055	4.74804e-18	1.5888e-14
Novel_021976	XLOC_205779	.	transcript	0.0349598	0	-22.5564	9.37975e-14	1.53641e-11
Novel_021978	XLOC_205779	.	transcript	0	0.237039	23.9608	2.43517e-15	1.24001e-12
Novel_021981	XLOC_205779	.	transcript	0	0.0758532	23.2308	1.65333e-14	4.41332e-12
Novel_021983	XLOC_205779	.	transcript	0	0.688229	25.8206	1.43686e-17	3.36564e-14
Novel_021989	XLOC_205779	.	transcript	0	0.198409	24.7291	3.0544e-16	3.14482e-13
Novel_022004	XLOC_205867	.	transcript	0.359841	0.0259144	-3.94173	0.000535887	0.0219735
Novel_022007	XLOC_205867	.	transcript	0	0.0496888	21.0513	3.65937e-12	2.6807e-10
Novel_022028	XLOC_206438	.	transcript	0.0570068	0	-21.0924	3.44704e-12	2.54305e-10
Novel_022030	XLOC_206438	.	transcript	0.0300214	0.143956	2.14811	0.000132779	0.00629903
Novel_022095	XLOC_207772	.	transcript	0.4003	0.637182	0.620784	0.000288924	0.0126616
Novel_022106	XLOC_207810	.	transcript	0.124639	0	-22.4743	1.15155e-13	1.78631e-11
Novel_022186	XLOC_208288	.	transcript	0.0507686	0	-22.0612	3.24171e-13	3.8397e-11
Novel_022219	XLOC_208447	.	transcript	0.0858638	0	-21.4624	1.41145e-12	1.19462e-10
Novel_022264	XLOC_208761	.	transcript	0.0575696	0	-22.6863	6.74727e-14	1.20186e-11
Novel_022269	XLOC_208761	.	transcript	0	0.0550858	21.5662	1.06503e-12	9.53984e-11
Novel_022270	XLOC_208761	.	transcript	0	0.0584594	21.3197	1.90774e-12	1.53824e-10
Novel_022336	XLOC_209166	.	transcript	0.0002994	0.0853838	7.4937	6.20459e-05	0.00309714
Novel_022370	XLOC_210186	.	transcript	0.0595212	0	-22.1204	2.77939e-13	3.43632e-11
Novel_022371	XLOC_210186	.	transcript	0.159937	0.0015646	-6.47312	0.000750206	0.0294963
Novel_022379	XLOC_210237	.	transcript	0	0.41662	10.2784	1.25321e-20	1.39206e-16
Novel_022398	XLOC_210311	.	transcript	0.503984	0	-23.9221	2.71527e-15	1.35321e-12
Novel_022416	XLOC_210374	.	transcript	0.0882162	0	-22.3223	1.69037e-13	2.39241e-11
Novel_022435	XLOC_210454	.	transcript	0.0962878	0	-21.3604	1.80699e-12	1.47545e-10
Novel_022437	XLOC_210459	.	transcript	0	0.132352	19.7497	7.00754e-11	4.34235e-09
Novel_022469	XLOC_210704	.	transcript	0	0.343759	22.1416	2.60068e-13	3.27071e-11
Novel_022470	XLOC_210704	.	transcript	0	0.137561	21.8475	5.36936e-13	5.67167e-11
Novel_022477	XLOC_210723	.	transcript	0.124195	0	-23.8084	3.67292e-15	1.66556e-12
Novel_022483	XLOC_210732	.	transcript	0.301789	0	-21.4227	1.55438e-12	1.29454e-10
Novel_022614	XLOC_211536	.	transcript	0	0.184882	22.6454	6.35597e-14	1.14743e-11
Novel_022629	XLOC_211727	.	transcript	0.0912992	0.189567	1.01374	0.000563369	0.0229697
Novel_022643	XLOC_212082	.	transcript	0.0489378	0	-22.2316	2.12123e-13	2.79391e-11
Novel_022644	XLOC_212082	.	transcript	0	0.094585	22.3719	1.46776e-13	2.14206e-11
Novel_022659	XLOC_212249	.	transcript	0.00369	0.0882868	4.65493	2.76395e-06	0.000154884
Novel_022666	XLOC_212317	.	transcript	0.294371	0	-23.7024	4.86127e-15	2.02432e-12
Novel_022699	XLOC_212775	.	transcript	0.789154	0	-23.7257	4.57084e-15	1.93783e-12
Novel_022707	XLOC_212775	.	transcript	0	1.42875	24.1652	1.40977e-15	8.86489e-13
Novel_022759	XLOC_213161	.	transcript	0	0.127964	21.0298	3.8504e-12	2.80747e-10
Novel_022946	XLOC_214515	.	transcript	0.230172	0	-21.7969	6.22849e-13	6.34318e-11
Novel_022954	XLOC_214541	.	transcript	0	0.103101	21.094	3.30479e-12	2.4555e-10
Novel_022962	XLOC_214547	.	transcript	0	0.0326786	22.1482	2.56103e-13	3.22952e-11
Novel_022992	XLOC_214617	.	transcript	0	0.18156	23.2782	1.45687e-14	4.10715e-12
Novel_023073	XLOC_216074	.	transcript	0.0173464	0	-21.7636	6.76082e-13	6.71898e-11
Novel_023134	XLOC_216696	.	transcript	0	0.289404	22.7268	6.00908e-14	1.09749e-11
Novel_023244	XLOC_217694	.	transcript	0.132469	0	-23.0268	2.82595e-14	6.42657e-12
Novel_023245	XLOC_217694	.	transcript	0.0462408	0	-21.4401	1.49026e-12	1.24891e-10
Novel_023262	XLOC_217819	.	transcript	1.82519	1.05264	-0.844237	0.000399556	0.0169624
Novel_023284	XLOC_217935	.	transcript	0.138577	0.0020298	-5.82976	0.000918446	0.0352676
Novel_023298	XLOC_217947	.	transcript	0.552563	0	-25.0697	1.19635e-16	1.75142e-13
Novel_023329	XLOC_218905	.	transcript	0.0003922	0.0833276	7.21943	3.50423e-05	0.00179609
Novel_023335	XLOC_218905	.	transcript	0.0327826	0	-22.4671	1.17469e-13	1.81022e-11
Novel_023343	XLOC_218955	.	transcript	0	0.0480952	20.9397	4.76611e-12	3.37669e-10
Novel_023346	XLOC_218955	.	transcript	0	0.118065	21.3097	1.97307e-12	1.58139e-10
Novel_023373	XLOC_219316	.	transcript	0.200835	0	-8.78001	0.000919881	0.0353082
Novel_023381	XLOC_219316	.	transcript	0	0.0753498	21.2512	2.27275e-12	1.77305e-10
Novel_023454	XLOC_219966	.	transcript	0	0.0241568	19.294	1.887e-10	1.16011e-08
Novel_023479	XLOC_220086	.	transcript	0.0393188	0	-7.72536	7.17462e-06	0.000391508
Novel_023513	XLOC_220311	.	transcript	0.106167	0.0013574	-5.68344	0.00033431	0.0144545
Novel_023545	XLOC_220436	.	transcript	0	0.041985	21.0703	3.49726e-12	2.57401e-10
Novel_023546	XLOC_220436	.	transcript	0	0.190789	22.8714	4.16024e-14	8.41879e-12
Novel_023547	XLOC_220436	.	transcript	0	0.104723	22.0829	3.00976e-13	3.62464e-11
Novel_023570	XLOC_220744	.	transcript	0	0.0468402	20.466	1.44637e-11	9.30745e-10
Novel_023571	XLOC_220744	.	transcript	0	0.160838	22.0947	2.92301e-13	3.52923e-11
Novel_023576	XLOC_220877	.	transcript	0	2.18409	25.8662	1.26106e-17	3.04944e-14
Novel_023592	XLOC_221074	.	transcript	0.0612772	0	-22.5205	1.02697e-13	1.64762e-11
Novel_023612	XLOC_221084	.	transcript	0.104893	0	-21.8525	5.43172e-13	5.70538e-11
Novel_023617	XLOC_221330	.	transcript	0	0.0625568	20.7102	8.17977e-12	5.50967e-10
Novel_023683	XLOC_221928	.	transcript	0	0.0519546	22.2828	1.83321e-13	2.54461e-11
Novel_023696	XLOC_222013	.	transcript	0	0.354207	23.2265	1.67202e-14	4.43791e-12
Novel_023724	XLOC_222105	.	transcript	0.065484	0	-5.63281	0.000748288	0.0294333
Novel_023779	XLOC_222574	.	transcript	0.000905	0.0536906	5.34501	0.000845562	0.0328731
Novel_023832	XLOC_222862	.	transcript	0	0.078113	22.3334	1.61572e-13	2.30416e-11
Novel_023833	XLOC_222862	.	transcript	0.0666818	0	-22.2646	1.95295e-13	2.64421e-11
Novel_023836	XLOC_222862	.	transcript	0	0.14324	8.19835	0.000992956	0.0376656
Novel_023846	XLOC_222942	.	transcript	0.303784	0	-26.0594	7.24816e-18	1.99738e-14
Novel_023866	XLOC_223226	.	transcript	0	0.0201318	21.1005	3.25476e-12	2.42603e-10
Novel_023867	XLOC_223226	.	transcript	0.0381726	0	-22.6632	7.15618e-14	1.2556e-11
Novel_023914	XLOC_223654	.	transcript	0.129739	0	-22.9859	3.1399e-14	6.90585e-12
Novel_024007	XLOC_224471	.	transcript	0	0.398849	9.16936	1.65315e-06	9.3987e-05
Novel_024011	XLOC_224515	.	transcript	0.238304	0	-23.1592	2.00875e-14	5.0323e-12
Novel_024018	XLOC_224535	.	transcript	0.0171102	0	-21.7246	7.43908e-13	7.23027e-11
Novel_024026	XLOC_224640	.	transcript	0.001351	0.203924	7.07942	5.84815e-05	0.00292701
Novel_024049	XLOC_224782	.	transcript	0.448701	0	-22.8226	4.76998e-14	9.25298e-12
Novel_024070	XLOC_224984	.	transcript	0.0427324	0	-21.475	1.36894e-12	1.16284e-10
Novel_024071	XLOC_224984	.	transcript	0.0330874	0	-21.1345	3.10541e-12	2.32394e-10
Novel_024157	XLOC_225510	.	transcript	3.80963	1.14735	-1.79994	0.000432543	0.0182224
Novel_024177	XLOC_225621	.	transcript	0	0.296639	7.2928	2.73533e-07	1.6068e-05
Novel_024187	XLOC_225652	.	transcript	0.7247	0	-23.3618	1.18671e-14	3.60311e-12
Novel_024232	XLOC_226060	.	transcript	0	0.0630592	20.9797	4.33612e-12	3.11326e-10
Novel_024278	XLOC_226251	.	transcript	0	0.131429	22.4713	1.14448e-13	1.77829e-11
Novel_024309	XLOC_226347	.	transcript	0	0.0616918	20.575	1.12215e-11	7.37813e-10
Novel_024311	XLOC_226347	.	transcript	0	0.0687884	20.4376	1.54508e-11	9.88827e-10
Novel_024329	XLOC_226511	.	transcript	0.0687862	0	-21.5861	1.04385e-12	9.35907e-11
Novel_024359	XLOC_226844	.	transcript	0	0.087246	19.7497	7.00754e-11	4.34235e-09
Novel_024375	XLOC_227097	.	transcript	0.101163	0	-22.0577	3.26798e-13	3.85413e-11
Novel_024407	XLOC_227413	.	transcript	0	0.09184	20.9797	4.33624e-12	3.11326e-10
Novel_024416	XLOC_227441	.	transcript	0	0.0857634	20.8032	6.57573e-12	4.53687e-10
Novel_024439	XLOC_227471	.	transcript	0.00222	0.546699	7.34974	3.34946e-09	2.04179e-07
Novel_024445	XLOC_227500	.	transcript	0.253994	0	-8.23268	0.000198896	0.00907712
Novel_024467	XLOC_227676	.	transcript	0.102031	0	-23.1077	2.29478e-14	5.52718e-12
Novel_024493	XLOC_227837	.	transcript	0.142115	0	-21.6274	9.43816e-13	8.64417e-11
Novel_024540	XLOC_228074	.	transcript	0.0571944	0	-21.2354	2.44314e-12	1.88246e-10
Novel_024662	XLOC_228966	.	transcript	0.266919	3.36e-05	-6.74397	1.43366e-05	0.000767133
Novel_024669	XLOC_229014	.	transcript	0	0.225679	20.4978	1.34219e-11	8.70278e-10
Novel_024734	XLOC_229940	.	transcript	0.055316	0	-21.4861	1.33255e-12	1.13916e-10
Novel_024742	XLOC_229953	.	transcript	0	0.117346	22.3123	1.30968e-13	1.96021e-11
Novel_024787	XLOC_230118	.	transcript	0.117727	0.0009232	-5.44406	0.00129947	0.0471179
Novel_024802	XLOC_230156	.	transcript	0	0.0844028	21.2724	2.16008e-12	1.70972e-10
Novel_024833	XLOC_230261	.	transcript	0.171205	0.0029308	-5.86478	2.02056e-06	0.00011432
Novel_024860	XLOC_230614	.	transcript	0.148338	0	-23.4888	3.2458e-15	1.52825e-12
Novel_024908	XLOC_230978	.	transcript	0	0.222532	8.40975	6.75611e-06	0.000369747
Novel_024924	XLOC_231259	.	transcript	0.098939	0	-21.705	7.76833e-13	7.48043e-11
Novel_024940	XLOC_231345	.	transcript	0	0.348474	21.6615	8.45098e-13	7.94189e-11
Novel_024979	XLOC_231715	.	transcript	0.0133116	0.239099	4.03194	3.28249e-05	0.00169169
Novel_024985	XLOC_231757	.	transcript	0	0.139925	8.58491	2.30637e-06	0.00013002
Novel_024993	XLOC_231757	.	transcript	0.173507	0	-23.4281	9.98798e-15	3.31849e-12
Novel_025037	XLOC_232390	.	transcript	0	5.95731	24.2423	1.14418e-15	7.88256e-13
Novel_025071	XLOC_232533	.	transcript	0	0.10745	21.9522	4.15319e-13	4.6434e-11
Novel_025073	XLOC_232533	.	transcript	0	0.340776	22.8695	4.17998e-14	8.44051e-12
Novel_025076	XLOC_232535	.	transcript	0.229086	0	-21.3602	1.80925e-12	1.47545e-10
Novel_025088	XLOC_232640	.	transcript	0.17151	0	-21.9401	4.37586e-13	4.86927e-11
Novel_025103	XLOC_232723	.	transcript	0.021485	0	-21.9297	4.48957e-13	4.97217e-11
Novel_025114	XLOC_232853	.	transcript	0.089726	0	-21.7743	6.58482e-13	6.64826e-11
Novel_025128	XLOC_233167	.	transcript	0	0.0657986	21.8797	4.96049e-13	5.34831e-11
Novel_025129	XLOC_233168	.	transcript	0	0.0360564	20.5997	1.02525e-11	6.7839e-10
Novel_025161	XLOC_234077	.	transcript	0.258662	0.008758	-4.86993	0.00016762	0.00779404
Novel_025247	XLOC_235859	.	transcript	0	0.0327082	20.2661	2.29812e-11	1.44027e-09
Novel_025252	XLOC_235920	.	transcript	0.0404162	0.165342	1.99064	1.24959e-05	0.000671323
Novel_025267	XLOC_236001	.	transcript	0	0.0398542	21.3718	1.70174e-12	1.40108e-10
Novel_025272	XLOC_236228	.	transcript	0	0.044473	20.4665	1.44473e-11	9.30326e-10
Novel_025285	XLOC_236479	.	transcript	0	0.0474684	20.3535	1.87767e-11	1.1895e-09
Novel_025404	XLOC_237349	.	transcript	0.0445144	0	-21.5861	1.04385e-12	9.35907e-11
Novel_025411	XLOC_237349	.	transcript	0	0.053017	21.393	1.61751e-12	1.34124e-10
Novel_025474	XLOC_238001	.	transcript	0.0485216	0	-24.3321	9.03933e-16	6.61665e-13
Novel_025481	XLOC_238001	.	transcript	0.0110188	0	-22.1392	2.67072e-13	3.33196e-11
Novel_025482	XLOC_238001	.	transcript	0	0.0513872	20.6641	9.11122e-12	6.08025e-10
Novel_025484	XLOC_238001	.	transcript	0.0303708	0	-23.2934	1.41891e-14	4.07801e-12
Novel_025505	XLOC_238274	.	transcript	0	0.0447242	21.6769	8.14169e-13	7.72875e-11
Novel_025519	XLOC_238329	.	transcript	0.0637934	0.0024776	-4.54276	5.87896e-05	0.00294086
Novel_025547	XLOC_239092	.	transcript	0.0151218	0.163998	3.17757	9.56932e-05	0.00465276
Novel_025587	XLOC_239594	.	transcript	0.0190422	0.0013558	-3.64929	0.000524881	0.0216168
Novel_025597	XLOC_239827	.	transcript	0	0.355084	7.98864	0.00119618	0.0440374
Novel_025612	XLOC_240105	.	transcript	0	0.108709	21.7714	6.46681e-13	6.54321e-11
Novel_025647	XLOC_240329	.	transcript	0	0.736414	22.9879	3.08933e-14	6.89645e-12
Novel_025653	XLOC_240396	.	transcript	0	0.0698146	7.32799	5.73115e-09	3.47782e-07
Novel_025659	XLOC_240396	.	transcript	0.0782708	0	-21.8467	5.50623e-13	5.76425e-11
Novel_025697	XLOC_240846	.	transcript	0.0043786	0.124886	4.59917	9.88727e-08	5.87059e-06
Novel_025714	XLOC_240876	.	transcript	2.42e-05	0.033358	6.60135	5.23288e-05	0.00263313
Novel_025728	XLOC_240966	.	transcript	0.0765694	0	-22.0221	3.57212e-13	4.12683e-11
Novel_025759	XLOC_241475	.	transcript	0	0.0245324	22.1943	2.27006e-13	2.95258e-11
Novel_025818	XLOC_241854	.	transcript	0.237016	0	-20.652	9.41131e-12	6.27157e-10
Novel_025842	XLOC_242009	.	transcript	0	0.162866	25.2843	6.55475e-17	1.05886e-13
Novel_025843	XLOC_242009	.	transcript	0	0.0639524	24.2168	1.22772e-15	8.15817e-13
Novel_025845	XLOC_242009	.	transcript	0.0061644	0	-21.9127	4.68166e-13	5.13634e-11
Novel_025856	XLOC_242101	.	transcript	0.127907	0	-22.5013	1.07779e-13	1.70291e-11
Novel_025863	XLOC_242225	.	transcript	0	0.214901	21.2432	2.31668e-12	1.79536e-10
Novel_025894	XLOC_242783	.	transcript	0.0656246	0	-22.2755	1.89143e-13	2.58709e-11
Novel_025897	XLOC_242790	.	transcript	0.179797	0	-21.7913	6.30918e-13	6.40447e-11
Novel_025933	XLOC_242951	.	transcript	0.0614214	0	-7.92602	2.99467e-06	0.000167213
Novel_025940	XLOC_242951	.	transcript	0.135742	0	-23.5642	6.9854e-15	2.56663e-12
Novel_025952	XLOC_242962	.	transcript	0	0.139118	21.2704	2.17034e-12	1.71169e-10
Novel_025962	XLOC_243033	.	transcript	0	1.13696	24.9165	1.82349e-16	2.23092e-13
Novel_025963	XLOC_243033	.	transcript	1.08062	0	-25.9005	1.14483e-17	2.89902e-14
Novel_026022	XLOC_244064	.	transcript	0.0189852	0	-21.4953	1.30249e-12	1.11808e-10
Novel_026026	XLOC_244064	.	transcript	0	0.112491	22.1086	2.82471e-13	3.47321e-11
Novel_026033	XLOC_244064	.	transcript	0	0.0328468	21.3037	2.00425e-12	1.60454e-10
Novel_026034	XLOC_244064	.	transcript	0.0693588	0	-22.5074	1.0609e-13	1.68475e-11
Novel_026068	XLOC_244286	.	transcript	0.172083	0	-24.5002	5.72939e-16	4.9159e-13
Novel_026074	XLOC_244377	.	transcript	0.0027846	0.486078	7.29329	8.1919e-06	0.000445721
Novel_026106	XLOC_244538	.	transcript	0.000116	0.126592	8.37311	8.36781e-05	0.00411225
Novel_026143	XLOC_245143	.	transcript	0	0.0883598	21.2419	2.295e-12	1.78298e-10
Novel_026165	XLOC_245144	.	transcript	0.0347312	0	-22.2794	1.88175e-13	2.58709e-11
Novel_026170	XLOC_245144	.	transcript	0	0.019659	20.4985	1.34029e-11	8.69651e-10
Novel_026172	XLOC_245144	.	transcript	0.0313072	0	-21.6113	9.622e-13	8.76968e-11
Novel_026178	XLOC_245242	.	transcript	0.0155126	0.316126	4.30462	4.05916e-05	0.00206359
Novel_026185	XLOC_245242	.	transcript	0	0.130581	22.2842	1.8269e-13	2.53961e-11
Novel_026208	XLOC_246615	.	transcript	0	0.094144	22.1662	2.4493e-13	3.1199e-11
Novel_026210	XLOC_246615	.	transcript	0	0.962371	23.6794	5.10318e-15	2.06678e-12
Novel_026216	XLOC_246615	.	transcript	0.304602	0.0019716	-7.20084	0.000111973	0.0053795
Novel_026217	XLOC_246615	.	transcript	0.459292	0	-24.6116	4.22862e-16	3.93011e-13
Novel_026234	XLOC_246679	.	transcript	0	0.099473	21.8991	4.73048e-13	5.17778e-11
Novel_026244	XLOC_246711	.	transcript	0	0.0805578	20.6894	8.58776e-12	5.75141e-10
Novel_026311	XLOC_247285	.	transcript	0.057864	0	-22.6445	7.50349e-14	1.29349e-11
Novel_026317	XLOC_247397	.	transcript	0	0.0447146	20.8472	5.92813e-12	4.12959e-10
Novel_026338	XLOC_247462	.	transcript	0	0.0828416	20.3595	1.76606e-11	1.12258e-09
Novel_026420	XLOC_247744	.	transcript	0.130969	0	-21.2209	2.48424e-12	1.90786e-10
Novel_026430	XLOC_247826	.	transcript	0	0.315347	21.0481	3.68715e-12	2.69473e-10
Novel_026448	XLOC_248020	.	transcript	0.0776798	0.0001962	-6.98695	0.000164534	0.0076696
Novel_026462	XLOC_248122	.	transcript	2.63866	0.391834	-2.83531	0.000883838	0.0341627
Novel_026463	XLOC_248122	.	transcript	1.60903	0.03517	-5.37781	1.3335e-06	7.62298e-05
Novel_026465	XLOC_248122	.	transcript	0.706714	3.39325	2.20146	0.00113791	0.0421405
Novel_026486	XLOC_248261	.	transcript	0.0004776	0.131323	6.84897	1.08487e-06	6.2207e-05
Novel_026488	XLOC_248261	.	transcript	0.0462914	9.2e-06	-6.98743	0.000207752	0.00944452
Novel_026513	XLOC_248509	.	transcript	0.004139	0.283702	5.86963	4.81227e-05	0.00243063
Novel_026518	XLOC_248509	.	transcript	0	0.128828	21.6292	9.14076e-13	8.43778e-11
Novel_026556	XLOC_248674	.	transcript	0	0.0844688	22.5977	8.32752e-14	1.40079e-11
Novel_026578	XLOC_248956	.	transcript	0	0.0598964	21.3946	1.61113e-12	1.33943e-10
Novel_026602	XLOC_249224	.	transcript	0.0065946	0.448038	5.87718	0.000293508	0.0128324
Novel_026611	XLOC_249280	.	transcript	0.0950462	0	-21.6784	8.33221e-13	7.86181e-11
Novel_026613	XLOC_249280	.	transcript	0	0.144302	21.3463	1.80939e-12	1.47545e-10
Novel_026653	XLOC_249631	.	transcript	0	0.0962298	21.0579	3.60194e-12	2.64275e-10
Novel_026717	XLOC_249853	.	transcript	0.288737	0	-7.07865	7.80412e-05	0.00385654
Novel_026738	XLOC_249915	.	transcript	0.358263	0	-23.2582	1.55458e-14	4.29334e-12
Novel_026769	XLOC_250057	.	transcript	0.240768	0	-22.674	6.96256e-14	1.22726e-11
Novel_026821	XLOC_250709	.	transcript	0.289335	0	-9.61189	2.4709e-08	1.48403e-06
Novel_026854	XLOC_251212	.	transcript	0	0.63593	22.0674	1.29268e-14	3.79676e-12
Novel_026857	XLOC_251277	.	transcript	0.299766	0.0206158	-3.83519	6.49384e-06	0.000356017
Novel_026866	XLOC_251304	.	transcript	0.106608	0	-22.0577	3.26798e-13	3.85413e-11
Novel_026945	XLOC_253059	.	transcript	0.0978168	0	-21.6098	9.85161e-13	8.94416e-11
Novel_027085	XLOC_254540	.	transcript	0	0.0863878	21.4947	1.26559e-12	1.09404e-10
Novel_027106	XLOC_254890	.	transcript	0.0502354	0	-21.2701	2.2467e-12	1.75859e-10
Novel_027119	XLOC_255098	.	transcript	0.153756	0	-5.25922	9.99971e-05	0.00484945
Novel_027136	XLOC_255430	.	transcript	0	0.209539	21.9846	3.83574e-13	4.37741e-11
Novel_027219	XLOC_257899	.	transcript	0	0.119436	20.3324	1.86669e-11	1.18334e-09
Novel_027229	XLOC_258034	.	transcript	0	0.080319	21.101	3.25153e-12	2.42555e-10
Novel_027276	XLOC_258912	.	transcript	0.175058	0	-23.1746	1.93059e-14	4.86431e-12
Novel_027279	XLOC_258912	.	transcript	0.0525228	0	-21.2209	2.48424e-12	1.90786e-10
Novel_027332	XLOC_259803	.	transcript	0.580736	0.0423808	-3.83423	2.53016e-05	0.0013251
Novel_027336	XLOC_259805	.	transcript	0	0.0906286	20.8266	6.22293e-12	4.30614e-10
Novel_027341	XLOC_259810	.	transcript	0	0.199198	21.866	5.1312e-13	5.45701e-11
Novel_027373	XLOC_260276	.	transcript	0.0795706	0	-23.2325	1.66151e-14	4.42255e-12
Novel_027409	XLOC_260964	.	transcript	0	0.0424558	21.7583	6.67729e-13	6.69948e-11
Novel_027410	XLOC_260964	.	transcript	0	0.13472	9.24377	0.00018348	0.00843954
Novel_027411	XLOC_260964	.	transcript	0.142075	0	-24.3345	8.98035e-16	6.61665e-13
Novel_027412	XLOC_260964	.	transcript	0	0.216742	9.90248	7.3603e-05	0.00364491
Novel_027444	XLOC_261392	.	transcript	0	0.0451598	20.4505	1.49956e-11	9.61666e-10
Novel_027448	XLOC_261423	.	transcript	0.058492	0	-6.18923	0.000219041	0.00989062
Novel_027459	XLOC_261459	.	transcript	0	0.0338196	20.7395	7.63659e-12	5.16982e-10
Novel_027490	XLOC_261680	.	transcript	0.0032888	0.291823	5.84675	0.000988347	0.0375211
Novel_027496	XLOC_261723	.	transcript	0	0.127633	20.6172	1.01694e-11	6.73842e-10
Novel_027512	XLOC_261776	.	transcript	0	0.045084	21.9017	4.68797e-13	5.13725e-11
Novel_027529	XLOC_262282	.	transcript	6.5e-05	0.0814764	6.59409	0.00110142	0.0410162
Novel_027551	XLOC_262430	.	transcript	0.265571	0	-23.3944	1.09049e-14	3.48397e-12
Novel_027606	XLOC_262751	.	transcript	0.741286	0	-24.7731	2.71605e-16	2.92503e-13
Novel_027625	XLOC_262890	.	transcript	0	0.0511614	22.2453	2.01268e-13	2.6976e-11
Novel_027688	XLOC_263369	.	transcript	0.381048	0	-22.2131	2.22041e-13	2.90557e-11
Novel_027694	XLOC_263369	.	transcript	0.427268	0	-21.9645	4.11646e-13	4.62455e-11
Novel_027724	XLOC_263539	.	transcript	0.0438604	0	-21.8873	4.98422e-13	5.35541e-11
Novel_027738	XLOC_263761	.	transcript	0	0.176076	21.105	3.21747e-12	2.40397e-10
Novel_027744	XLOC_263770	.	transcript	0	0.221438	21.8569	5.15754e-13	5.4788e-11
Novel_027794	XLOC_264127	.	transcript	0	0.234479	22.193	2.29169e-13	2.95755e-11
Novel_027796	XLOC_264130	.	transcript	0	0.156292	20.7799	6.71633e-12	4.62705e-10
Novel_027812	XLOC_264376	.	transcript	0.417945	0	-24.7003	4.88356e-19	2.69153e-15
Novel_027820	XLOC_264533	.	transcript	0.273338	0	-23.2908	1.42839e-14	4.07906e-12
Novel_027821	XLOC_264533	.	transcript	0	0.134871	21.2432	2.31668e-12	1.79536e-10
Novel_027841	XLOC_264761	.	transcript	0.0410024	0.0011408	-4.63128	0.000389896	0.0165899
Novel_027895	XLOC_264891	.	transcript	0	0.0547252	20.1977	2.65718e-11	1.66196e-09
Novel_027982	XLOC_265444	.	transcript	0.291883	0	-23.6726	5.2466e-15	2.08106e-12
Novel_027997	XLOC_265499	.	transcript	0	0.079585	21.6409	8.88577e-13	8.25117e-11
Novel_028010	XLOC_265534	.	transcript	0.0241888	1.62798	6.03658	7.5205e-05	0.00371834
Novel_028013	XLOC_265606	.	transcript	0.0001122	0.0975518	6.9798	0.0012249	0.044835
Novel_028014	XLOC_265606	.	transcript	0.0860144	0.0018364	-5.12269	0.000627955	0.0252513
Novel_028031	XLOC_265678	.	transcript	0	0.0875776	8.31217	5.00507e-06	0.000276013
Novel_028039	XLOC_265705	.	transcript	0.150988	0	-22.9604	3.35181e-14	7.25276e-12
Novel_028041	XLOC_265711	.	transcript	0.136131	0.0046078	-4.43708	7.4668e-05	0.00369374
Novel_028055	XLOC_265792	.	transcript	0	0.150244	20.6732	8.91806e-12	5.95559e-10
Novel_028067	XLOC_265843	.	transcript	0.0283222	0	-21.3421	1.88998e-12	1.52655e-10
Novel_028102	XLOC_266088	.	transcript	0.134715	0	-6.62396	1.53183e-08	9.24166e-07
Novel_028134	XLOC_266286	.	transcript	0	0.048908	20.8343	6.11129e-12	4.23515e-10
Novel_028150	XLOC_266368	.	transcript	0.06658	0	-21.9052	4.76994e-13	5.21488e-11
Novel_028177	XLOC_266705	.	transcript	0.315516	0.0002148	-9.78651	5.50034e-09	3.34208e-07
Novel_028185	XLOC_267054	.	transcript	0.581346	0.107736	-2.37782	0.000486834	0.0202456
Novel_028226	XLOC_267625	.	transcript	0	0.102343	21.0639	3.55127e-12	2.60762e-10
Novel_028231	XLOC_267720	.	transcript	0	0.161274	21.494	1.26809e-12	1.09404e-10
Novel_028269	XLOC_268028	.	transcript	0.0393706	0	-21.3281	1.95526e-12	1.5725e-10
Novel_028282	XLOC_268306	.	transcript	0	0.152773	21.1898	2.63182e-12	2.00314e-10
Novel_028303	XLOC_268864	.	transcript	0	0.104016	20.7364	7.69217e-12	5.19993e-10
Novel_028366	XLOC_270084	.	transcript	0	0.616709	10.0189	1.69983e-08	1.02421e-06
Novel_028406	XLOC_270719	.	transcript	0.0036672	0.0927712	3.81363	0.000202387	0.00922297
Novel_028432	XLOC_271008	.	transcript	0	0.0859382	20.9057	5.16467e-12	3.63287e-10
XM_005674665.3	gene-ATP5O	ATP5O	transcript	195.045	148.15	-0.44357	0.000331744	0.0143502
XM_005675022.3	gene-CSTA	CSTA	transcript	0.204651	0	-5.31336	0.000913461	0.0351482
XM_005675023.2	gene-CCDC58	CCDC58	transcript	17.8456	11.6062	-0.69008	0.000448839	0.0188412
XM_005675124.3	gene-P3H2	P3H2	transcript	0.813965	0.046328	-4.13833	1.09037e-06	6.24457e-05
XM_005675284.3	gene-MRPL47	MRPL47	transcript	7.19848	3.91768	-0.935981	0.00135458	0.0488327
XM_005675315.3	gene-TNIK	TNIK	transcript	0	0.816857	24.9869	1.50086e-16	1.98059e-13
XM_005675316.3	gene-TNIK	TNIK	transcript	0	0.808702	25.0396	1.29687e-16	1.84128e-13
XM_005675406.3	gene-SSR3	SSR3	transcript	66.8835	57.1394	-0.2794	0.00053391	0.0219212
XM_005675446.2	gene-CLRN1	CLRN1	transcript	0	0.332578	20.5936	1.07458e-11	7.07534e-10
XM_005675506.2	gene-COPB2	COPB2	transcript	78.6129	63.5018	-0.366896	0.000281719	0.0123922
XM_005675507.3	gene-MRPS22	MRPS22	transcript	35.9129	23.9525	-0.650169	0.000235551	0.0105546
XM_005675698.3	gene-TTC3	TTC3	transcript	0	0.162847	22.7726	5.34882e-14	1.00799e-11
XM_005675838.3	gene-POLR2D	POLR2D	transcript	21.2922	17.5635	-0.329873	3.93318e-05	0.00200498
XM_005675955.3	gene-RAPGEF4	RAPGEF4	transcript	0.0300944	0.365572	3.37426	0.000513496	0.0212132
XM_005676121.3	gene-GALNT13	GALNT13	transcript	32.9666	27.3441	-0.324754	0.000132677	0.00629739
XM_005676305.3	gene-HSPE1	HSPE1	transcript	184.811	130.436	-0.567747	0.00109176	0.0407415
XM_005676359.3	gene-FAM126B	FAM126B	transcript	1.82092	0.223254	-3.05582	7.96174e-06	0.000433702
XM_005676662.3	gene-SP110	SP110	transcript	0	0.186129	21.5391	1.13697e-12	1.00688e-10
XM_005676696.3	gene-ZBTB8OS	ZBTB8OS	transcript	18.3757	12.0321	-0.677964	0.0012544	0.0458026
XM_005676710.3	gene-EIF3I	EIF3I	transcript	49.716	35.3445	-0.541634	1.05577e-06	6.06496e-05
XM_005677489.3	gene-ILF2	ILF2	transcript	38.8884	34.0601	-0.242682	0.00123754	0.0452755
XM_005677705.3	gene-LOC102171944	LOC102171944	transcript	44.8859	24.5797	-0.923625	0.000612765	0.0247148
XM_005677897.3	gene-ATP5F1	ATP5F1	transcript	193.946	145.293	-0.470992	0.000123096	0.0058634
XM_005677937.3	gene-GSTM3	GSTM3	transcript	267.323	164.519	-0.759756	0.000121866	0.00581074
XM_005678085.3	gene-BCAR3	BCAR3	transcript	0	0.150764	21.4867	1.29012e-12	1.11202e-10
XM_005678146.3	gene-LOC102184685	LOC102184685	transcript	201.146	132.796	-0.669591	0.000286037	0.0125527
XM_005678206.3	gene-FUBP1	FUBP1	transcript	0.541806	0	-23.7202	4.6384e-15	1.95682e-12
XM_005678211.3	gene-FUBP1	FUBP1	transcript	0.545456	0	-23.6847	5.09302e-15	2.06678e-12
XM_005678212.3	gene-FUBP1	FUBP1	transcript	0.914036	0	-24.3743	8.06406e-16	6.09318e-13
XM_005678213.3	gene-FUBP1	FUBP1	transcript	0.603447	0	-22.2375	2.03231e-13	2.70476e-11
XM_005678217.3	gene-FUBP1	FUBP1	transcript	1.05322	0	-24.5514	4.98469e-16	4.47298e-13
XM_005678288.2	gene-MIER1	MIER1	transcript	1.61841	0.336236	-2.27126	0.00102859	0.0387662
XM_005678299.3	gene-SGIP1	SGIP1	transcript	0.457074	0	-23.9059	2.83506e-15	1.37872e-12
XM_005678363.3	gene-TTC4	TTC4	transcript	11.4289	8.93596	-0.40574	0.000177586	0.0082045
XM_005678423.3	gene-BTF3L4	BTF3L4	transcript	41.2835	29.836	-0.533711	0.000287059	0.0125916
XM_005678666.3	gene-LOC102169353	LOC102169353	transcript	0.0255252	0	-22.6087	8.21644e-14	1.38459e-11
XM_005678668.2	gene-NDUFS5	NDUFS5	transcript	385.294	233.465	-0.799635	0.00110295	0.0410567
XM_005678687.3	gene-MRPS15	MRPS15	transcript	38.8408	29.529	-0.4463	0.000180953	0.00834769
XM_005678695.3	gene-THRAP3	THRAP3	transcript	0.272689	3.87127	3.85854	0.000621755	0.0250558
XM_005678712.2	gene-PSMB2	PSMB2	transcript	47.8873	33.0751	-0.585736	5.82847e-07	3.39188e-05
XM_005678973.3	gene-NDUFA4	NDUFA4	transcript	298.078	213.389	-0.53852	2.86701e-05	0.00148903
XM_005679048.3	gene-NUPL2	NUPL2	transcript	0.770496	0.19788	-1.98472	0.00115887	0.0427644
XM_005679124.3	gene-ATXN7L1	ATXN7L1	transcript	7.00562	4.88257	-0.582606	0.00120605	0.0443658
XM_005679291.3	gene-MPP6	MPP6	transcript	2.05771	0.008344	-7.91786	7.43937e-07	4.30528e-05
XM_005679531.3	gene-MRPS33	MRPS33	transcript	99.9848	76.2585	-0.45337	0.00025413	0.0112846
XM_005679536.3	gene-SSBP1	SSBP1	transcript	15.8742	11.1962	-0.549642	0.000500849	0.0207456
XM_005679790.3	gene-TMTC3	TMTC3	transcript	4.24744	0.237974	-4.27139	3.24426e-05	0.00167291
XM_005679818.3	gene-MRPL42	MRPL42	transcript	15.2937	9.2935	-0.795065	0.000905274	0.0348475
XM_005679960.3	gene-LETMD1	LETMD1	transcript	11.9206	8.3469	-0.572628	0.000294332	0.0128625
XM_005680226.3	gene-SRGAP1	SRGAP1	transcript	3.31488	0.576685	-2.56102	1.43743e-06	8.19212e-05
XM_005680250.3	gene-USP15	USP15	transcript	21.2118	7.80345	-1.49357	0.000791108	0.0309487
XM_005680318.3	gene-ZBTB39	ZBTB39	transcript	0.18189	0	-23.4861	8.58248e-15	2.97825e-12
XM_005680350.3	gene-PAN2	PAN2	transcript	0.305051	0	-23.9113	2.79459e-15	1.37809e-12
XM_005680351.3	gene-PAN2	PAN2	transcript	0.407559	0	-9.44645	0.000251782	0.0111909
XM_005680371.3	gene-PA2G4	PA2G4	transcript	66.3849	55.0075	-0.321985	1.5638e-05	0.000832492
XM_005680583.3	gene-PWP1	PWP1	transcript	50.1899	39.3323	-0.403419	3.32023e-07	1.94672e-05
XM_005680666.3	gene-PVALB	PVALB	transcript	0	1.90513	22.7421	5.7793e-14	1.07013e-11
XM_005680805.2	gene-PLCZ1	PLCZ1	transcript	0.446904	0.25358	-0.861342	5.23601e-05	0.00263329
XM_005680818.3	gene-GPR19	GPR19	transcript	0	0.724356	9.28364	2.37672e-06	0.000133905
XM_005681127.3	gene-NDUFA6	NDUFA6	transcript	173.404	131.864	-0.445435	3.3715e-05	0.00173565
XM_005681486.3	gene-SMIM20	SMIM20	transcript	82.1491	50.584	-0.762107	3.20188e-08	1.91937e-06
XM_005681489.3	gene-TBC1D19	TBC1D19	transcript	24.0402	16.9663	-0.5678	0.000498791	0.0206786
XM_005681502.3	gene-KLF3	KLF3	transcript	0.0336996	0.622407	3.99659	0.000301017	0.013124
XM_005681964.3	gene-OTOP1	OTOP1	transcript	0.0340112	0.195327	2.40966	0.000787489	0.0308328
XM_005682096.3	gene-SLC25A42	SLC25A42	transcript	0.0011816	0.173755	5.97783	0.000290638	0.0127188
XM_005682339.3	gene-UBL5	UBL5	transcript	216.598	147.839	-0.599719	3.97706e-05	0.00202515
XM_005682965.2	gene-TRPC7	TRPC7	transcript	0.106603	0	-21.8525	5.43172e-13	5.70538e-11
XM_005682986.3	gene-BRD8	BRD8	transcript	0	0.723998	23.5814	6.6279e-15	2.47408e-12
XM_005683051.3	gene-WDR55	WDR55	transcript	17.6582	13.5301	-0.441482	0.00089617	0.034568
XM_005683410.3	gene-LOC108633170	LOC108633170	transcript	778.078	535.506	-0.589565	0.000566988	0.023067
XM_005683723.3	gene-TRPM3	TRPM3	transcript	0.0568006	0.614452	3.41433	0.00126495	0.046134
XM_005683832.3	gene-UNC13B	UNC13B	transcript	5.92844	0.122808	-5.64448	1.91685e-07	1.13168e-05
XM_005684188.3	gene-SYK	SYK	transcript	0.0280784	1.25518	5.43523	7.78956e-07	4.50516e-05
XM_005684605.3	gene-C9H6orf203	C9H6orf203	transcript	6.8056	4.49552	-0.671715	0.000307839	0.0133841
XM_005684649.3	gene-TSTD3	TSTD3	transcript	32.819	20.1029	-0.765801	7.04172e-05	0.00349268
XM_005684651.3	gene-PNISR	PNISR	transcript	0.0122484	0.732339	5.74045	4.36108e-05	0.00221227
XM_005685017.3	gene-PSMB1	PSMB1	transcript	144.539	114.904	-0.374433	0.000233927	0.010502
XM_005685144.3	gene-AAGAB	AAGAB	transcript	6.16941	5.05682	-0.334539	1.66028e-05	0.000881349
XM_005685304.3	gene-MTFMT	MTFMT	transcript	15.162	11.0619	-0.519969	0.00068724	0.0273768
XM_005685480.3	gene-SRP14	SRP14	transcript	264.449	181.967	-0.595992	2.5345e-05	0.00132664
XM_005685653.3	gene-GNG2	GNG2	transcript	78.8204	0.940948	-6.48395	4.32022e-06	0.000239798
XM_005685782.3	gene-USP8	USP8	transcript	35.3417	22.5587	-0.70632	6.40224e-05	0.00318739
XM_005685800.3	gene-COPS2	COPS2	transcript	105.502	26.7482	-2.08187	0.000668127	0.0267634
XM_005685804.3	gene-DUT	DUT	transcript	11.6747	6.92174	-0.809089	0.000784215	0.0307303
XM_005685830.3	gene-DDHD1	DDHD1	transcript	3.39187	0.193757	-4.27388	0.00103863	0.0391129
XM_005685960.3	gene-WDR89	WDR89	transcript	1.71806	0.849377	-1.10053	0.00133746	0.0482899
XM_005685994.3	gene-ATP6V1D	ATP6V1D	transcript	109.862	91.3433	-0.317358	0.000720095	0.0284437
XM_005686011.3	gene-RAD51B	RAD51B	transcript	3.35583	1.52352	-1.22272	0.000294815	0.0128763
XM_005686028.1	gene-LOC102178735	LOC102178735	transcript	64.5094	49.5497	-0.434803	0.00075498	0.0296591
XM_005686081.3	gene-AREL1	AREL1	transcript	0	0.125481	20.3159	1.95019e-11	1.22962e-09
XM_005686228.2	gene-ZC3H8	ZC3H8	transcript	8.30152	4.33841	-1.00592	0.000133209	0.00631625
XM_005686363.3	gene-TPRKB	TPRKB	transcript	0.585439	0.195441	-1.57685	0.000443794	0.0186545
XM_005686615.3	gene-MTIF2	MTIF2	transcript	1.68284	0	-10.5717	2.5413e-05	0.00132871
XM_005686621.3	gene-CFAP36	CFAP36	transcript	234.391	173.221	-0.500844	0.00018219	0.0083924
XM_005686707.2	gene-PTCD3	PTCD3	transcript	24.746	17.3003	-0.584309	0.000460568	0.0192817
XM_005686793.3	gene-MDH1	MDH1	transcript	388.108	271.76	-0.562999	0.000602987	0.0243834
XM_005686837.3	gene-SNRNP27	SNRNP27	transcript	53.5582	41.0809	-0.436513	0.00109389	0.040768
XM_005686923.2	gene-OST4	OST4	transcript	91.1055	68.5548	-0.452914	8.99077e-05	0.00439656
XM_005687151.3	gene-ZBTB34	ZBTB34	transcript	0.243354	0.0057606	-5.25078	0.000344867	0.0148698
XM_005687474.3	gene-NEK3	NEK3	transcript	0.147151	0.962463	2.6254	0.000804718	0.0314417
XM_005687486.3	gene-STOML3	STOML3	transcript	0	0.401494	21.2528	2.26377e-12	1.76899e-10
XM_005687965.3	gene-RPP38	RPP38	transcript	0.874201	0.112513	-2.97426	0.000109924	0.00528709
XM_005688307.3	gene-STX16	STX16	transcript	0	0.478417	23.6635	5.34792e-15	2.10533e-12
XM_005688562.3	gene-L3MBTL1	L3MBTL1	transcript	0.0001514	0.0806606	5.85851	4.83508e-05	0.00244083
XM_005689121.3	gene-MRPS28	MRPS28	transcript	19.465	13.4835	-0.588424	2.77968e-06	0.000155672
XM_005689327.3	gene-CHMP4C	CHMP4C	transcript	7.95573	3.48746	-1.22743	1.89999e-05	0.00100405
XM_005689813.2	gene-HBBC	HBBC	transcript	13.0695	0.448292	-4.78897	0.00130345	0.047189
XM_005689960.3	gene-MRPL48	MRPL48	transcript	23.9707	17.8065	-0.479815	4.97464e-05	0.00250993
XM_005690037.3	gene-IMMP1L	IMMP1L	transcript	9.29905	1.9532	-2.32178	3.97118e-05	0.00202325
XM_005690080.3	gene-ELF5	ELF5	transcript	0	0.205705	21.3463	1.80939e-12	1.47545e-10
XM_005690089.3	gene-SLC1A2	SLC1A2	transcript	0.007485	2.61743	8.18938	8.01776e-11	4.94221e-09
XM_005690093.2	gene-C15H11orf74	C15H11orf74	transcript	77.2591	50.9971	-0.669828	0.000156558	0.00733794
XM_005690361.2	gene-TMEM183A	TMEM183A	transcript	23.8366	18.9194	-0.387096	2.53961e-05	0.00132857
XM_005690363.3	gene-TMEM183A	TMEM183A	transcript	0.525271	0.153093	-1.81925	9.35867e-05	0.00456456
XM_005690453.3	gene-B3GALT2	B3GALT2	transcript	13.4453	10.4396	-0.419349	3.12157e-08	1.87242e-06
XM_005690516.3	gene-WDR26	WDR26	transcript	0	0.0778676	20.3153	2.05051e-11	1.29026e-09
XM_005690673.3	gene-MTHFR	MTHFR	transcript	0.0647358	0	-21.5185	1.23128e-12	1.07115e-10
XM_005690886.3	gene-ANKRD45	ANKRD45	transcript	19.7219	16.2011	-0.337956	0.00113396	0.0420272
XM_005690959.3	gene-NMNAT2	NMNAT2	transcript	0.0002656	2.05316	12.205	5.50656e-05	0.0027649
XM_005691367.3	gene-SBNO1	SBNO1	transcript	2.84781	1.3433	-1.1637	0.000627493	0.0252513
XM_005691432.3	gene-VPS29	VPS29	transcript	58.2651	49.8507	-0.280675	0.00124181	0.0454137
XM_005691547.3	gene-RPH3A	RPH3A	transcript	0.0720896	0	-21.8454	5.5275e-13	5.77362e-11
XM_005691550.3	gene-TRAFD1	TRAFD1	transcript	0.0015172	0.457128	7.65825	5.5033e-07	3.20863e-05
XM_005691566.3	gene-GATC	GATC	transcript	13.978	11.4063	-0.34784	0.000235361	0.0105512
XM_005691975.3	gene-CHD9	CHD9	transcript	1.86549	0.0082826	-7.88388	1.43487e-06	8.18252e-05
XM_005691996.3	gene-OGFOD1	OGFOD1	transcript	10.8583	3.23486	-1.83028	0.000229335	0.0103205
XM_005692028.3	gene-ADGRG1	ADGRG1	transcript	0.366944	0	-23.9316	2.64734e-15	1.32642e-12
XM_005692399.3	gene-PLEKHG2	PLEKHG2	transcript	0.0061298	0.160196	4.56936	0.000441298	0.0185579
XM_005692406.3	gene-PSMC4	PSMC4	transcript	56.0792	41.7401	-0.4813	1.26724e-07	7.50525e-06
XM_005692561.3	gene-AXL	AXL	transcript	0.0005688	0.1193	6.50336	0.000595988	0.0241316
XM_005693139.3	gene-BCAS3	BCAS3	transcript	0.0676254	0	-21.5358	1.18052e-12	1.03662e-10
XM_005693453.3	gene-SPAG7	SPAG7	transcript	25.9941	19.5667	-0.468185	2.05499e-06	0.000116058
XM_005693686.3	gene-SLC35B1	SLC35B1	transcript	29.6794	23.2894	-0.399846	9.52023e-05	0.00463853
XM_005694162.3	gene-CHAD	CHAD	transcript	0.0773592	0.2391	1.60033	0.000496814	0.0206169
XM_005694716.2	gene-NDUFS4	NDUFS4	transcript	101.816	80.6248	-0.393727	0.000627694	0.0252513
XM_005695278.3	gene-KLHL28	KLHL28	transcript	0	0.0637802	21.3575	1.76154e-12	1.44397e-10
XM_005695506.3	gene-AZI2	AZI2	transcript	7.54837	1.97337	-2.01741	0.000558283	0.0227921
XM_005695539.3	gene-MLH1	MLH1	transcript	9.21839	7.09621	-0.429884	0.000917345	0.0352397
XM_005695616.3	gene-EMC3	EMC3	transcript	88.7667	71.9269	-0.354629	4.28417e-08	2.55995e-06
XM_005695760.3	gene-ADAMTS9	ADAMTS9	transcript	0	0.110049	22.2577	1.95135e-13	2.64421e-11
XM_005696047.3	gene-LZTFL1	LZTFL1	transcript	52.7604	35.3429	-0.642526	5.07106e-05	0.0025572
XM_005696250.2	gene-RPL10A	RPL10A	transcript	687.345	494.548	-0.539306	0.00127926	0.0464749
XM_005696270.3	gene-LOC102180169	LOC102180169	transcript	26.872	20.9781	-0.397774	0.00105115	0.0394894
XM_005696377.3	gene-ADGRF5	ADGRF5	transcript	0.0003784	0.144666	7.66439	3.39133e-05	0.00174395
XM_005696607.3	gene-ATP6V1G2	ATP6V1G2	transcript	159.408	129.704	-0.343263	0.00132792	0.0479822
XM_005696851.3	gene-EDN1	EDN1	transcript	0	0.524504	8.81946	4.41519e-07	2.58225e-05
XM_005697153.3	gene-PSMG2	PSMG2	transcript	17.7208	11.933	-0.63551	0.000721075	0.0284585
XM_005697202.3	gene-MBD1	MBD1	transcript	0.88463	0.196889	-2.20915	0.000420866	0.0177704
XM_005697608.3	gene-PLK1	PLK1	transcript	0.44131	0.650696	0.511536	0.000438672	0.018464
XM_005697807.3	gene-ORAI2	ORAI2	transcript	0.0780612	0	-22.4675	1.17368e-13	1.81022e-11
XM_005697871.3	gene-ATP5J2	ATP5J2	transcript	544.5	318.027	-0.828814	1.87769e-05	0.000993947
XM_005698326.2	gene-CWF19L1	CWF19L1	transcript	14.797	12.2063	-0.33066	0.000717955	0.0283831
XM_005698481.2	gene-ACSL5	ACSL5	transcript	0	0.122258	20.8822	5.45892e-12	3.82263e-10
XM_005698526.3	gene-FAM204A	FAM204A	transcript	50.0293	32.9484	-0.64824	0.00048099	0.0200204
XM_005698801.3	gene-SMIM18	SMIM18	transcript	39.1422	25.2986	-0.693909	0.00105677	0.0396529
XM_005699056.2	gene-CDK1	CDK1	transcript	0	0.152719	21.5229	1.18234e-12	1.03725e-10
XM_005700197.3	gene-TCEAL8	TCEAL8	transcript	129.286	97.4256	-0.475341	0.00107175	0.0401524
XM_005700284.3	gene-UBE2A	UBE2A	transcript	35.2098	25.9054	-0.50499	0.000945071	0.0361418
XM_005700577.3	gene-POF1B	POF1B	transcript	0.198538	0	-23.1006	2.33747e-14	5.61557e-12
XM_005700603.3	gene-LOC102186286	LOC102186286	transcript	588.683	435.012	-0.486589	0.000238571	0.0106594
XM_005700651.2	gene-PIN4	PIN4	transcript	70.3425	51.8759	-0.507467	0.00114662	0.0423793
XM_005700791.3	gene-PORCN	PORCN	transcript	2.33115	0.0021716	-9.06159	1.97349e-08	1.18681e-06
XM_005701097.3	gene-GPM6B	GPM6B	transcript	4.9369	0.492711	-3.47506	0.000406261	0.017208
XM_005701099.3	gene-GPM6B	GPM6B	transcript	4.61799	0.451174	-3.50298	0.000389692	0.0165888
XM_005701147.2	gene-RRAGB	RRAGB	transcript	18.0655	12.3854	-0.605309	0.00016739	0.0077911
XM_005709548.3	gene-TRIM25	TRIM25	transcript	1.42683	2.44667	0.740077	0.000117831	0.0056327
XM_013962417.2	gene-POGZ	POGZ	transcript	0.0623748	0	-22.0086	3.69139e-13	4.23331e-11
XM_013962444.2	gene-PRPF3	PRPF3	transcript	0	1.61528	24.5335	5.21251e-16	4.60736e-13
XM_013962482.2	gene-AKNAD1	AKNAD1	transcript	0.155234	0.0502838	-1.6207	0.00131179	0.0474361
XM_013962498.2	gene-PHLDB2	PHLDB2	transcript	0.0657132	0	-7.13355	0.000315838	0.0137064
XM_013963014.2	gene-ZSCAN20	ZSCAN20	transcript	0	0.13998	21.3613	1.70413e-12	1.40181e-10
XM_013963174.2	gene-HDAC9	HDAC9	transcript	2.4855	0.333159	-3.00708	1.11044e-05	0.000599315
XM_013963197.2	gene-MALSU1	MALSU1	transcript	31.7949	21.8188	-0.595903	0.000171709	0.00797229
XM_013963398.2	gene-LOC102187025	LOC102187025	transcript	1.6571	0.941746	-0.84974	0.000837809	0.0325852
XM_013963432.2	gene-CADPS2	CADPS2	transcript	0.0001942	1.5917	11.6029	0.000126079	0.00599942
XM_013963787.2	gene-ACVR1B	ACVR1B	transcript	0.0072444	0.63488	6.27917	0.000463414	0.0193922
XM_013963874.2	gene-CNOT2	CNOT2	transcript	5.47425	1.84375	-1.65221	4.66018e-06	0.000257904
XM_013964002.2	gene-ANKS1B	ANKS1B	transcript	4.48369	0.0168388	-8.10931	1.25338e-07	7.42787e-06
XM_013964066.2	gene-EIF4G1	EIF4G1	transcript	3.21211	0.4739	-2.78686	4.42703e-05	0.0022433
XM_013964130.2	gene-ABCC5	ABCC5	transcript	0.258232	0.0032042	-5.86888	0.000111155	0.00534354
XM_013964443.2	gene-NPY1R	NPY1R	transcript	0.255837	2.15285	2.99935	1.2796e-05	0.000686661
XM_013964609.2	gene-TNIK	TNIK	transcript	0	1.01819	25.3695	5.16115e-17	9.25225e-14
XM_013964620.2	gene-GUF1	GUF1	transcript	2.57873	0.87596	-1.62263	0.00122143	0.0447383
XM_013965051.2	gene-AKAP8L	AKAP8L	transcript	3.55413	0.234925	-3.98937	0.000105753	0.00509954
XM_013965328.2	gene-KIF3A	KIF3A	transcript	0	2.09967	25.6768	2.16526e-17	4.71795e-14
XM_013965352.2	gene-CTXN3	CTXN3	transcript	0.012811	0.334893	4.57453	3.67934e-05	0.00187865
XM_013965429.2	gene-TRIM52	TRIM52	transcript	7.64136	5.75654	-0.470935	0.000487055	0.0202458
XM_013965603.2	gene-MME	MME	transcript	0.0042812	0.225988	5.10787	0.000176518	0.00816444
XM_013965820.2	gene-TM4SF1	TM4SF1	transcript	0	3.39393	23.9749	2.33771e-15	1.20749e-12
XM_013966062.2	gene-INVS	INVS	transcript	2.81431	0.0266848	-6.73589	7.12873e-07	4.13316e-05
XM_013966403.2	gene-FAM184A	FAM184A	transcript	3.96815	0.172527	-4.6207	0.000187669	0.0086151
XM_013966703.2	gene-POLK	POLK	transcript	0.44507	0	-8.69903	0.000426365	0.0179864
XM_013966740.2	gene-TXNDC16	TXNDC16	transcript	7.31494	5.75072	-0.400606	0.000191946	0.00878992
XM_013966824.2	gene-RIPK3	RIPK3	transcript	0	0.123223	20.3621	1.84061e-11	1.1676e-09
XM_013966922.2	gene-CHD8	CHD8	transcript	0.0989542	1.55958	3.84584	0.00015021	0.00706868
XM_013967126.2	gene-PIGB	PIGB	transcript	3.53778	1.30048	-1.55254	0.000746893	0.0293908
XM_013968157.2	gene-FRY	FRY	transcript	0.0054134	0.105644	4.08562	0.000496862	0.0206169
XM_013968448.2	gene-KIAA1217	KIAA1217	transcript	0.179383	0	-23.3819	1.12677e-14	3.49574e-12
XM_013968548.2	gene-THNSL1	THNSL1	transcript	0.286372	0.0233932	-3.58268	0.000405072	0.0171655
XM_013968877.2	gene-SGK2	SGK2	transcript	0	0.282676	21.8237	5.69137e-13	5.87276e-11
XM_013968944.2	gene-UBR3	UBR3	transcript	7.94807	0.0165434	-8.84841	9.10458e-07	5.25922e-05
XM_013968965.2	gene-UBR3	UBR3	transcript	1.54984	0.207141	-3.02956	0.00070166	0.0278211
XM_013969134.2	gene-SLA	SLA	transcript	0.001726	0.0712264	4.56068	0.000337201	0.0145727
XM_013969295.2	gene-ESRP1	ESRP1	transcript	0	0.379033	22.8252	4.67964e-14	9.13446e-12
XM_013969706.2	gene-NUMA1	NUMA1	transcript	0.0051312	0.159091	4.71829	0.00012631	0.00600736
XM_013969756.2	gene-SLCO2B1	SLCO2B1	transcript	0.490973	0.0104268	-5.5366	5.58145e-05	0.00280101
XM_013969812.2	gene-EMSY	EMSY	transcript	0	0.107753	20.368	1.73202e-11	1.10244e-09
XM_013970019.2	gene-PFKFB2	PFKFB2	transcript	0.0074556	0.236894	4.71728	0.000308502	0.0134067
XM_013970163.2	gene-RGS7	RGS7	transcript	0.905325	0.0007324	-8.47279	5.19964e-05	0.00261781
XM_013970335.2	gene-LOC102187515	LOC102187515	transcript	0.146647	0	-21.8334	5.68976e-13	5.87276e-11
XM_013970348.2	gene-NMNAT2	NMNAT2	transcript	5.81844	0.108381	-5.74653	1.15532e-05	0.000622824
XM_013970357.2	gene-FAM20B	FAM20B	transcript	1.32182	0.0406238	-5.04454	1.76857e-09	1.08021e-07
XM_013971062.2	gene-FAM126B	FAM126B	transcript	0.828951	0.20575	-2.02615	6.48398e-07	3.76634e-05
XM_013971868.2	gene-SPAG5	SPAG5	transcript	0.12167	0	-22.3653	1.51756e-13	2.18748e-11
XM_013972145.2	gene-CDK3	CDK3	transcript	0	0.858164	8.98927	2.1222e-07	1.24741e-05
XM_013972199.2	gene-CHRNB1	CHRNB1	transcript	0.0021178	0.317383	7.02528	0.000240152	0.0107198
XM_013972218.2	gene-DHRS7B	DHRS7B	transcript	0	1.46608	23.5627	6.96802e-15	2.56663e-12
XM_013972499.2	gene-CBX8	CBX8	transcript	0.225993	0.028045	-3.00234	8.38023e-05	0.00411518
XM_013972589.2	gene-TTLL6	TTLL6	transcript	0	0.0551646	20.2661	2.29812e-11	1.44027e-09
XM_013972618.2	gene-KRT222	KRT222	transcript	22.2378	14.8475	-0.634363	5.57072e-09	3.38265e-07
XM_013972630.2	gene-PRKAR1A	PRKAR1A	transcript	37.2547	64.6412	0.767515	0.000132422	0.00628846
XM_013972820.2	gene-RAI14	RAI14	transcript	0	0.0508814	20.3971	1.69564e-11	1.08002e-09
XM_013972927.2	gene-MCTP2	MCTP2	transcript	0	0.1599	21.7847	6.26022e-13	6.36857e-11
XM_013973218.2	gene-SP140	SP140	transcript	0.136001	0	-22.0393	3.42132e-13	3.99101e-11
XM_013973506.2	gene-IMPDH2	IMPDH2	transcript	0.310603	0.0114794	-4.27993	0.000606618	0.0244985
XM_013973781.2	gene-MECR	MECR	transcript	0.168591	0	-22.6372	7.61597e-14	1.30452e-11
XM_013973833.2	gene-MRPL14	MRPL14	transcript	0.004014	1.04039	6.67164	2.89024e-05	0.00149944
XM_013973851.2	gene-C23H6orf89	C23H6orf89	transcript	0.070734	0.315685	2.11008	0.00130121	0.0471444
XM_013974108.2	gene-GMNN	GMNN	transcript	7.14246	4.06206	-0.886825	0.000401963	0.0170569
XM_013974155.2	gene-LOC102178029	LOC102178029	transcript	52.0389	33.3675	-0.688533	0.000584887	0.0237129
XM_013974340.2	gene-LOC102171118	LOC102171118	transcript	0.036627	0.3317	2.92249	0.000928718	0.0356036
XM_013974688.2	gene-ZNF3	ZNF3	transcript	0.0880498	0	-20.9743	4.45548e-12	3.18909e-10
XM_013974742.2	gene-ABI3BP	ABI3BP	transcript	0	0.176358	22.1857	2.33363e-13	2.99517e-11
XM_013974785.2	gene-ABI3BP	ABI3BP	transcript	0.726431	0	-10.2013	0.000101952	0.00493402
XM_013974845.2	gene-DNASE1	DNASE1	transcript	0.241265	0.0190402	-3.65165	0.000296383	0.012934
XM_013975238.2	gene-BBIP1	BBIP1	transcript	7.56162	3.76421	-1.08226	1.16413e-05	0.00062721
XM_013976171.2	gene-DRP2	DRP2	transcript	0.202945	0.00196	-5.96765	0.00104803	0.0394037
XM_013976173.2	gene-BEX5	BEX5	transcript	9.20088	5.91802	-0.701018	0.000416351	0.0176195
XM_013976479.2	gene-PORCN	PORCN	transcript	0.927367	0	-9.42719	0.000152731	0.0071765
XM_013976537.2	gene-KDM5C	KDM5C	transcript	4.09735	0.104467	-5.30574	1.2783e-05	0.000686355
XM_013976688.2	gene-SEMA4A	SEMA4A	transcript	0.0327694	1.46952	5.41757	7.4007e-07	4.28555e-05
XM_018038249.1	gene-EIF4E3	EIF4E3	transcript	6.60937	0.247388	-4.92119	0.000513242	0.021212
XM_018038346.1	gene-CADPS	CADPS	transcript	0.565734	0	-24.8885	1.97671e-16	2.29269e-13
XM_018038349.1	gene-CADPS	CADPS	transcript	0.230241	0	-23.6955	4.95002e-15	2.03739e-12
XM_018038434.1	gene-NME6	NME6	transcript	0.0157358	0.742132	5.28065	7.92931e-05	0.00391427
XM_018038560.1	gene-COL11A2	COL11A2	transcript	0.0570228	0	-21.9127	4.68166e-13	5.13634e-11
XM_018038626.1	gene-VARS	VARS	transcript	7.26e-05	0.185186	7.45486	0.00104801	0.0394037
XM_018038685.1	gene-DST	DST	transcript	4.26665	8.71782	1.00773	0.000928085	0.035594
XM_018038722.1	gene-KIF13A	KIF13A	transcript	0	0.571023	23.5861	6.52933e-15	2.45686e-12
XM_018038744.1	gene-ATXN1	ATXN1	transcript	0.509786	1.11394	1.08436	3.08656e-08	1.85261e-06
XM_018038772.1	gene-NFKBIE	NFKBIE	transcript	1.04834	0.389156	-1.45968	0.00130065	0.0471423
XM_018038794.1	gene-RUNX2	RUNX2	transcript	0	0.0649806	20.9057	5.16467e-12	3.63287e-10
XM_018038847.1	gene-PPP1R10	PPP1R10	transcript	0	1.60246	25.3593	5.31078e-17	9.25225e-14
XM_018038857.1	gene-MDC1	MDC1	transcript	0.0573434	0	-21.904	4.7816e-13	5.21795e-11
XM_018038865.1	gene-DDR1	DDR1	transcript	0	0.105249	21.2951	2.04561e-12	1.63116e-10
XM_018038938.1	gene-ZNF451	ZNF451	transcript	0	0.160852	22.1133	2.79122e-13	3.4449e-11
XM_018038965.1	gene-EGFL8	EGFL8	transcript	0.983583	0.0817218	-3.66103	1.41457e-05	0.000758221
XM_018038988.1	gene-PRPF4B	PRPF4B	transcript	9.63948	13.4281	0.430679	0.00120793	0.0444042
XM_018039002.1	gene-ENPP4	ENPP4	transcript	4.58059	0.765962	-2.74674	0.0013613	0.0490561
XM_018039004.1	gene-GLTSCR1L	GLTSCR1L	transcript	0	0.123729	22.2858	1.8195e-13	2.53308e-11
XM_018039073.1	gene-ZBTB9	ZBTB9	transcript	0.078729	0	-21.1693	2.86929e-12	2.16279e-10
XM_018039245.1	gene-AARS2	AARS2	transcript	0.220713	0	-8.50295	0.000650566	0.0260934
XM_018039276.1	gene-CPNE5	CPNE5	transcript	0.0002878	0.149272	7.07908	0.00136671	0.0491942
XM_018039385.1	gene-NDUFV2	NDUFV2	transcript	88.8989	73.6233	-0.325291	0.000322029	0.0139363
XM_018039406.1	gene-TCF4	TCF4	transcript	5.11468	0.322633	-4.08019	2.79467e-05	0.00145227
XM_018039436.1	gene-RALBP1	RALBP1	transcript	23.3619	20.2897	-0.251827	0.0012522	0.0457582
XM_018039447.1	gene-PTPRM	PTPRM	transcript	0.344318	0	-23.25	1.57173e-14	4.29334e-12
XM_018039505.1	gene-PIAS2	PIAS2	transcript	0.0414932	0.38203	3.19261	0.00100545	0.0380932
XM_018039534.1	gene-KIAA1468	KIAA1468	transcript	0.160933	2.03919	3.63888	0.000228087	0.0102693
XM_018039561.1	gene-LOC102175348	LOC102175348	transcript	121.627	76.4323	-0.744678	0.000986185	0.0374694
XM_018039569.1	gene-DYM	DYM	transcript	3.13471	0.248484	-3.82123	0.000514287	0.0212365
XM_018039582.1	gene-MTCL1	MTCL1	transcript	0	0.3025	23.3864	1.10438e-14	3.48397e-12
XM_018039593.1	gene-ARHGAP28	ARHGAP28	transcript	0.21355	0.0040608	-5.56077	1.62966e-05	0.000865588
XM_018039663.1	gene-NFATC1	NFATC1	transcript	0.0147326	0.195275	3.59178	0.000582069	0.023619
XM_018039784.1	gene-ZBTB14	ZBTB14	transcript	0.309426	0	-8.91009	0.00029108	0.0127322
XM_018039930.1	gene-LOC102173992	LOC102173992	transcript	0	0.11161	21.8373	5.50528e-13	5.76425e-11
XM_018039960.1	gene-PIGQ	PIGQ	transcript	0.0992832	0.268305	1.36093	9.86774e-05	0.0047904
XM_018040038.1	gene-MAPK8IP3	MAPK8IP3	transcript	0.122535	0	-22.9452	3.48545e-14	7.47291e-12
XM_018040043.1	gene-MAPK8IP3	MAPK8IP3	transcript	0.232138	0	-23.84	3.37747e-15	1.56371e-12
XM_018040044.1	gene-MAPK8IP3	MAPK8IP3	transcript	0.192612	0	-23.3375	1.26096e-14	3.73874e-12
XM_018040049.1	gene-MAPK8IP3	MAPK8IP3	transcript	0.17015	0	-22.416	1.312e-13	1.96054e-11
XM_018040128.1	gene-LOC102178686	LOC102178686	transcript	8.71996	5.19116	-0.798952	1.08497e-05	0.000585906
XM_018040171.1	gene-SRCAP	SRCAP	transcript	0	1.36988	12.3187	6.63114e-12	4.57173e-10
XM_018040188.1	gene-ATXN2L	ATXN2L	transcript	0	0.266107	22.6448	7.3932e-14	1.28515e-11
XM_018040189.1	gene-ATXN2L	ATXN2L	transcript	0.281524	0	-21.752	6.69163e-13	6.70551e-11
XM_018040199.1	gene-PTCD1	PTCD1	transcript	0	0.285421	8.05359	0.00127353	0.0463385
XM_018040222.1	gene-SMURF1	SMURF1	transcript	0.237806	0.0106888	-4.4082	0.000141448	0.00667648
XM_018040224.1	gene-SMURF1	SMURF1	transcript	0.198797	0	-8.61891	4.54643e-07	2.65404e-05
XM_018040232.1	gene-TRRAP	TRRAP	transcript	0	0.123532	9.17532	0.000204933	0.0093254
XM_018040233.1	gene-TRRAP	TRRAP	transcript	0	0.085134	8.67459	0.00117615	0.043385
XM_018040268.1	gene-CLEC16A	CLEC16A	transcript	2.54318	0	-25.9049	1.12804e-17	2.89902e-14
XM_018040347.1	gene-ZBTB20	ZBTB20	transcript	0.0008804	0.077875	5.40085	0.000358252	0.0153832
XM_018040417.1	gene-UNKL	UNKL	transcript	0.0979198	0	-22.4255	1.30456e-13	1.96021e-11
XM_018040526.1	gene-ARHGAP17	ARHGAP17	transcript	0	0.0997186	21.0262	3.88304e-12	2.82467e-10
XM_018040528.1	gene-MKL2	MKL2	transcript	0.0051422	0.394614	6.13703	0.000565248	0.0230156
XM_018040573.1	gene-LMTK2	LMTK2	transcript	0.426793	0	-25.1795	8.80971e-17	1.35314e-13
XM_018040688.1	gene-DTX2	DTX2	transcript	0.0018582	0.391585	7.34055	1.89301e-05	0.00100092
XM_018040695.1	gene-MEIOB	MEIOB	transcript	0	0.108348	20.7537	7.3862e-12	5.03304e-10
XM_018040727.1	gene-COL6A3	COL6A3	transcript	0.0437356	0	-22.0245	3.55122e-13	4.10775e-11
XM_018040748.1	gene-LOC102190194	LOC102190194	transcript	0	0.172444	21.7513	6.79244e-13	6.7345e-11
XM_018040960.1	gene-CIITA	CIITA	transcript	0	0.0593112	20.5602	1.1617e-11	7.60614e-10
XM_018041131.1	gene-ZSCAN20	ZSCAN20	transcript	0.100232	0	-23.0953	2.36923e-14	5.67732e-12
XM_018041148.1	gene-BTRC	BTRC	transcript	0	0.497205	24.1061	1.65229e-15	9.73645e-13
XM_018041206.1	gene-TCF7L2	TCF7L2	transcript	0.451763	0.0179124	-4.67309	0.000914865	0.0351733
XM_018041210.1	gene-TCF7L2	TCF7L2	transcript	0.0894452	0	-21.9846	3.91775e-13	4.43857e-11
XM_018041232.1	gene-TCF7L2	TCF7L2	transcript	0	0.309545	22.1619	2.45278e-13	3.1199e-11
XM_018041241.1	gene-TCF7L2	TCF7L2	transcript	0	0.563504	9.59991	0.000116057	0.00555356
XM_018041255.1	gene-SH3PXD2A	SH3PXD2A	transcript	0.0051704	0.172924	4.79733	0.000808416	0.031573
XM_018041296.1	gene-MYOF	MYOF	transcript	0	0.860234	24.8897	1.96364e-16	2.29269e-13
XM_018041336.1	gene-PTEN	PTEN	transcript	0.0116646	0.265402	4.31103	0.000158998	0.00743371
XM_018041346.1	gene-MXI1	MXI1	transcript	7.60984	3.43315	-1.19371	0.00019486	0.00891465
XM_018041417.1	gene-LOC108634030	LOC108634030	transcript	30.0915	19.9555	-0.652036	0.000561918	0.0229205
XM_018041430.1	gene-FGFR2	FGFR2	transcript	0	0.191504	22.1887	2.31621e-13	2.98508e-11
XM_018041438.1	gene-FGFR2	FGFR2	transcript	0	0.058425	20.1977	2.65718e-11	1.66196e-09
XM_018041445.1	gene-SFXN4	SFXN4	transcript	9.99657	7.34278	-0.498422	0.000195965	0.00895208
XM_018041489.1	gene-GLRX3	GLRX3	transcript	105.786	73.2761	-0.59405	0.000186234	0.0085551
XM_018041492.1	gene-HOGA1	HOGA1	transcript	0.886355	0.01622	-5.58379	2.61465e-06	0.000146781
XM_018041520.1	gene-XPNPEP1	XPNPEP1	transcript	0.240254	0	-22.5853	8.71834e-14	1.44576e-11
XM_018041542.1	gene-AGO3	AGO3	transcript	6.59593	0.749704	-3.20338	0.000238125	0.0106445
XM_018041567.1	gene-COL8A2	COL8A2	transcript	0	0.395545	23.2902	1.41774e-14	4.07801e-12
XM_018041569.1	gene-COL8A2	COL8A2	transcript	0	0.232249	22.5104	1.03747e-13	1.65879e-11
XM_018041623.1	gene-GFRA1	GFRA1	transcript	0	0.801676	25.37	5.15326e-17	9.25225e-14
XM_018041771.1	gene-FGFR1	FGFR1	transcript	0	0.139004	21.3627	1.73964e-12	1.42977e-10
XM_018041772.1	gene-FGFR1	FGFR1	transcript	0	0.105172	20.9671	4.46739e-12	3.19066e-10
XM_018041779.1	gene-FGFR1	FGFR1	transcript	0	0.351707	22.5099	1.03538e-13	1.65827e-11
XM_018041820.1	gene-HOOK3	HOOK3	transcript	0.0482446	0	-21.5068	1.26688e-12	1.09404e-10
XM_018041825.1	gene-RNF170	RNF170	transcript	2.20102	0.0919288	-4.6652	9.54024e-05	0.00464345
XM_018041853.1	gene-FAT1	FAT1	transcript	4.52e-05	2.43944	12.591	1.25294e-21	1.95655e-17
XM_018041861.1	gene-PSD3	PSD3	transcript	4.16e-05	0.0839312	7.17888	0.000272975	0.0120358
XM_018041876.1	gene-VDAC3	VDAC3	transcript	186.284	137.98	-0.488296	6.12676e-09	3.71548e-07
XM_018041903.1	gene-TACC1	TACC1	transcript	0.0110162	0.169836	3.82505	0.000181319	0.00835635
XM_018041909.1	gene-MTUS1	MTUS1	transcript	0.641287	0.032977	-4.37219	0.000217577	0.00983391
XM_018041913.1	gene-MTUS1	MTUS1	transcript	4.25971	2.45703	-0.859941	0.000174047	0.00806485
XM_018041914.1	gene-MTUS1	MTUS1	transcript	0	0.397021	9.16214	0.000194351	0.00889573
XM_018041953.1	gene-MFHAS1	MFHAS1	transcript	0.157164	0.0031024	-4.99354	8.83958e-05	0.00432714
XM_018041979.1	gene-ANK1	ANK1	transcript	0	0.196402	22.7305	5.94306e-14	1.08969e-11
XM_018042042.1	gene-RHBDL2	RHBDL2	transcript	0.119416	0	-21.0328	3.98319e-12	2.88855e-10
XM_018042067.1	gene-LOC100861104	LOC100861104	transcript	0.0014484	0.099267	5.31221	0.000678984	0.0271402
XM_018042115.1	gene-UBXN8	UBXN8	transcript	12.9572	8.14029	-0.707568	0.00016758	0.00779404
XM_018042131.1	gene-OXSM	OXSM	transcript	0	0.154549	20.605	1.04632e-11	6.91354e-10
XM_018042145.1	gene-GHITM	GHITM	transcript	0	6.27357	26.2747	3.87991e-18	1.44949e-14
XM_018042218.1	gene-ZMIZ1	ZMIZ1	transcript	0	0.22299	23.2011	1.78522e-14	4.62055e-12
XM_018042261.1	gene-RASSF4	RASSF4	transcript	0	1.08954	10.6269	3.66699e-25	1.14525e-20
XM_018042285.1	gene-COG2	COG2	transcript	0.91633	0.0436278	-4.39442	0.000283114	0.0124419
XM_018042286.1	gene-ARID4B	ARID4B	transcript	1.21677	0	-26.0857	6.71908e-18	1.94443e-14
XM_018042339.1	gene-TYSND1	TYSND1	transcript	0.878513	1.98069	1.14883	0.000230968	0.0103791
XM_018042352.1	gene-ZFP69	ZFP69	transcript	3.61854	1.81413	-1.0658	0.000479889	0.0199834
XM_018042375.1	gene-CAMK2G	CAMK2G	transcript	0.260334	0.662073	1.31297	0.00109824	0.0409138
XM_018042405.1	gene-KCNMA1	KCNMA1	transcript	0	0.0285	20.6255	9.97398e-12	6.62298e-10
XM_018042412.1	gene-KCNMA1	KCNMA1	transcript	1.18261	0.111653	-3.47092	7.98319e-05	0.00393672
XM_018042503.1	gene-AIFM2	AIFM2	transcript	3.48775	0.3644	-3.35014	0.000163106	0.00760681
XM_018042636.1	gene-LOC102172438	LOC102172438	transcript	0.0752438	0	-6.49327	0.000116872	0.00558968
XM_018042711.1	gene-PIDD1	PIDD1	transcript	0	0.230976	8.13873	0.000856453	0.0332275
XM_018042729.1	gene-SVBP	SVBP	transcript	1.1966	0	-23.074	2.50268e-14	5.902e-12
XM_018042752.1	gene-EBNA1BP2	EBNA1BP2	transcript	57.8282	39.396	-0.62406	0.00112627	0.0417921
XM_018042810.1	gene-TMEM126A	TMEM126A	transcript	12.205	8.25745	-0.631678	0.00069294	0.0275453
XM_018042832.1	gene-DLG2	DLG2	transcript	0	0.410953	24.0067	2.15498e-15	1.14073e-12
XM_018042888.1	gene-MAP4K2	MAP4K2	transcript	1.03158	0.208545	-2.32211	8.2508e-06	0.000448405
XM_018042896.1	gene-CDC42BPG	CDC42BPG	transcript	0	0.0626108	21.0026	4.10679e-12	2.969e-10
XM_018042962.1	gene-ANO9	ANO9	transcript	0	0.312632	8.30612	0.000756342	0.0297002
XM_018043108.1	gene-PICALM	PICALM	transcript	4.04207	0.0104036	-8.48637	3.63733e-07	2.1313e-05
XM_018043110.1	gene-PICALM	PICALM	transcript	0.586181	0.0032384	-6.40376	2.55239e-05	0.00133376
XM_018043111.1	gene-PICALM	PICALM	transcript	0.546204	0.0029294	-6.29626	3.11469e-05	0.00160787
XM_018043112.1	gene-PICALM	PICALM	transcript	1.3612	0.323835	-2.10192	0.000389009	0.0165747
XM_018043142.1	gene-PC	PC	transcript	0.172723	0	-22.3874	1.41628e-13	2.09632e-11
XM_018043158.1	gene-NAV2	NAV2	transcript	0	0.11993	22.4818	1.11464e-13	1.74059e-11
XM_018043180.1	gene-MARK2	MARK2	transcript	0.189695	0	-8.41451	0.000933078	0.0357269
XM_018043182.1	gene-MARK2	MARK2	transcript	0.338533	0.0002398	-8.79506	7.18207e-05	0.00355853
XM_018043186.1	gene-MARK2	MARK2	transcript	0	0.454925	9.62696	1.68583e-06	9.57868e-05
XM_018043254.1	gene-CTTN	CTTN	transcript	0.0046168	0.215818	5.24239	4.99365e-09	3.03815e-07
XM_018043277.1	gene-ERI3	ERI3	transcript	0	0.553718	21.874	5.03106e-13	5.38738e-11
XM_018043315.1	gene-NADSYN1	NADSYN1	transcript	0.15524	0	-22.0707	3.16639e-13	3.76328e-11
XM_018043354.1	gene-IGSF9B	IGSF9B	transcript	0.0207806	0.54051	4.60413	1.54359e-05	0.000822669
XM_018043382.1	gene-CDON	CDON	transcript	0.0119058	0.250675	4.13028	0.00138413	0.049783
XM_018043383.1	gene-CDON	CDON	transcript	8.02e-05	0.145237	6.85929	0.000200751	0.00915286
XM_018043405.1	gene-NRXN2	NRXN2	transcript	0.939882	0	-11.1659	0.000224647	0.0101241
XM_018043463.1	gene-RPS6KA4	RPS6KA4	transcript	0	0.183191	20.2792	2.12046e-11	1.33249e-09
XM_018043539.1	gene-ANO5	ANO5	transcript	0.134751	0	-22.7392	5.89965e-14	1.08385e-11
XM_018043608.1	gene-GAS2	GAS2	transcript	3.25287	2.08204	-0.703027	0.000559147	0.0228174
XM_018043687.1	gene-MAST2	MAST2	transcript	0.144993	0	-22.9794	3.19157e-14	6.98671e-12
XM_018043742.1	gene-XG	XG	transcript	0	0.707463	23.4907	8.38226e-15	2.91958e-12
XM_018043743.1	gene-XG	XG	transcript	0.897086	0	-25.011	1.40763e-16	1.93951e-13
XM_018043793.1	gene-RPS6KA3	RPS6KA3	transcript	0.0313486	0	-21.5306	1.19569e-12	1.04602e-10
XM_018043833.1	gene-MXRA5	MXRA5	transcript	0.0021302	0.162242	5.86524	3.49114e-06	0.000194354
XM_018043897.1	gene-MSL3	MSL3	transcript	11.9857	8.1705	-0.606393	0.00119745	0.0440667
XM_018043912.1	gene-CXHXorf23	CXHXorf23	transcript	0.0026764	0.415964	6.36928	8.19753e-06	0.000445769
XM_018043913.1	gene-CXHXorf23	CXHXorf23	transcript	0.856571	0	-24.7602	2.8132e-16	2.96157e-13
XM_018043947.1	gene-ADGRG2	ADGRG2	transcript	0.0490372	0	-21.3604	1.80699e-12	1.47545e-10
XM_018043961.1	gene-REPS2	REPS2	transcript	0.261575	0	-23.7558	4.22181e-15	1.83129e-12
XM_018043964.1	gene-REPS2	REPS2	transcript	0.241145	0	-22.7514	5.64277e-14	1.049e-11
XM_018043982.1	gene-EDA	EDA	transcript	0.0015078	0.337867	7.57851	1.12346e-09	6.86638e-08
XM_018044094.1	gene-LOC108634436	LOC108634436	transcript	4.23039	3.12357	-0.494363	0.00127317	0.0463385
XM_018044169.1	gene-COL4A5	COL4A5	transcript	0.51476	0.0036232	-6.91608	0.000140161	0.00662242
XM_018044192.1	gene-DOCK11	DOCK11	transcript	0	0.080338	22.3028	1.74416e-13	2.44872e-11
XM_018044229.1	gene-RNF128	RNF128	transcript	0	0.18667	21.5802	1.02954e-12	9.26625e-11
XM_018044266.1	gene-ENOX2	ENOX2	transcript	0.0015362	0.0779578	5.22512	0.000240051	0.0107198
XM_018044328.1	gene-LRP8	LRP8	transcript	0.0849558	0	-22.8633	4.29816e-14	8.62758e-12
XM_018044539.1	gene-FMR1	FMR1	transcript	1.06605	0.537313	-1.04474	2.25036e-05	0.00118253
XM_018044585.1	gene-MTMR1	MTMR1	transcript	0.63151	0	-23.6586	5.40911e-15	2.12051e-12
XM_018044590.1	gene-MTMR1	MTMR1	transcript	0.464062	2.10132	2.16136	3.37606e-05	0.00173705
XM_018044591.1	gene-MTMR1	MTMR1	transcript	0	0.223467	22.1488	2.55664e-13	3.22833e-11
XM_018044739.1	gene-SEPT6	2024-09-06	transcript	0.0047874	0.457845	6.16408	0.00124561	0.045535
XM_018044782.1	gene-PNCK	PNCK	transcript	2.63002	0.212818	-3.68666	0.000283303	0.0124444
XM_018044826.1	gene-DGCR2	DGCR2	transcript	0.0042916	0.273991	5.72762	7.31963e-08	4.35432e-06
XM_018044828.1	gene-SLC7A4	SLC7A4	transcript	0	1.02699	9.62175	0.000104574	0.00504789
XM_018044844.1	gene-GNB1L	GNB1L	transcript	1.02207	2.53022	1.28044	0.00047243	0.019743
XM_018044867.1	gene-GP1BB	GP1BB	transcript	0.307169	0.014225	-3.97677	0.000546917	0.0223798
XM_018044969.1	gene-PCID2	PCID2	transcript	0.0812806	0.646939	2.86302	1.15021e-05	0.000620423
XM_018044988.1	gene-CHAMP1	CHAMP1	transcript	0.0775476	0	-21.6817	8.26265e-13	7.81192e-11
XM_018045164.1	gene-ARMCX4	ARMCX4	transcript	0	0.554008	24.4959	5.77144e-16	4.9159e-13
XM_018045189.1	gene-LOC106502819	LOC106502819	transcript	0	0.161119	6.9477	0.000217471	0.00983384
XM_018045681.1	gene-SSX2IP	SSX2IP	transcript	1.20926	0.111329	-3.48646	0.000113615	0.00545061
XM_018045739.1	gene-SEC22A	SEC22A	transcript	0	0.114348	19.7024	7.69963e-11	4.75864e-09
XM_018045745.1	gene-ZNF644	ZNF644	transcript	12.3866	6.13566	-1.07416	3.82439e-08	2.28814e-06
XM_018045786.1	gene-ARHGAP29	ARHGAP29	transcript	0.251142	0.0062986	-5.12922	0.000527515	0.0217062
XM_018045820.1	gene-RTCA	RTCA	transcript	50.008	35.0953	-0.573789	0.00132421	0.0478666
XM_018045833.1	gene-COL11A1	COL11A1	transcript	0.0242178	0.360293	3.66737	0.000487453	0.0202534
XM_018045847.1	gene-WDR47	WDR47	transcript	6.95914	0.331894	-4.57317	7.38354e-05	0.00365448
XM_018045933.1	gene-PHTF1	PHTF1	transcript	0	0.417335	8.79569	0.000380786	0.0162762
XM_018045938.1	gene-HIPK1	HIPK1	transcript	1.17513	0.112042	-3.5061	0.000577873	0.0234691
XM_018045963.1	gene-IGSF3	IGSF3	transcript	0.435833	0	-10.2488	3.43019e-05	0.00176103
XM_018045965.1	gene-IGSF3	IGSF3	transcript	0.979242	0.0454024	-4.37706	0.00109017	0.0407104
XM_018045975.1	gene-GDAP2	GDAP2	transcript	0.450747	0.000896	-8.71576	0.000162065	0.00756576
XM_018046007.1	gene-ANKRD35	ANKRD35	transcript	0.165098	0.000314	-7.92518	5.12345e-06	0.000282374
XM_018046076.1	gene-TNK2	TNK2	transcript	0	0.158864	21.0635	3.46927e-12	2.55744e-10
XM_018046181.1	gene-TCTEX1D2	TCTEX1D2	transcript	57.9097	44.1755	-0.440295	0.000189122	0.00867333
XM_018046210.1	gene-SHC1	SHC1	transcript	0.0128748	0.886707	6.01145	0.00017117	0.00795122
XM_018046217.1	gene-ZBTB7B	ZBTB7B	transcript	0	0.860572	23.6765	5.16176e-15	2.06678e-12
XM_018046314.1	gene-DNAJC28	DNAJC28	transcript	10.1124	6.48533	-0.710146	0.00112104	0.0416474
XM_018046380.1	gene-CD84	CD84	transcript	0.426016	0	-23.2439	1.6132e-14	4.34331e-12
XM_018046463.1	gene-GPR161	GPR161	transcript	0	1.02556	24.7305	3.04303e-16	3.14482e-13
XM_018046467.1	gene-SFT2D2	SFT2D2	transcript	0.825797	0.0299858	-4.8822	5.61501e-05	0.00281634
XM_018046651.1	gene-RBM33	RBM33	transcript	0.489875	0	-9.86439	0.000181211	0.0083555
XM_018046679.1	gene-KMT2C	KMT2C	transcript	0	0.504446	25.3633	5.25244e-17	9.25225e-14
XM_018046690.1	gene-PRKAG2	PRKAG2	transcript	0	0.20396	7.97339	0.00108973	0.0407102
XM_018046741.1	gene-LOC108635821	LOC108635821	transcript	0	0.401892	7.40881	3.08966e-05	0.00159582
XM_018046872.1	gene-TBXAS1	TBXAS1	transcript	0.144041	0.0179942	-2.84264	0.000165866	0.00772399
XM_018046874.1	gene-HIPK2	HIPK2	transcript	0	2.7283	27.4535	1.49115e-20	1.39711e-16
XM_018046953.1	gene-FLNC	FLNC	transcript	0.158746	0.002571	-5.72928	0.000416669	0.017625
XM_018046958.1	gene-CCDC136	CCDC136	transcript	0	0.201889	8.24898	2.04979e-06	0.000115904
XM_018046959.1	gene-CCDC136	CCDC136	transcript	0	0.307301	8.6827	1.02295e-06	5.89088e-05
XM_018046962.1	gene-CCDC136	CCDC136	transcript	0.182037	0	-22.9686	3.28261e-14	7.15258e-12
XM_018046974.1	gene-POT1	POT1	transcript	0.0021404	0.341986	6.14491	0.000133772	0.00633652
XM_018046984.1	gene-CPED1	CPED1	transcript	0	0.109074	21.6249	9.236e-13	8.49222e-11
XM_018046986.1	gene-CPED1	CPED1	transcript	0.154251	0	-8.34248	0.000649138	0.0260473
XM_018046993.1	gene-CDK13	CDK13	transcript	0.543872	5.45175	3.2447	1.80416e-08	1.08637e-06
XM_018047000.1	gene-C4H7orf25	C4H7orf25	transcript	22.484	18.0813	-0.369796	0.000261533	0.0115858
XM_018047052.1	gene-TNS3	TNS3	transcript	0.0156686	0.431355	4.57277	0.00130719	0.0472957
XM_018047071.1	gene-MPP6	MPP6	transcript	0.0010686	0.578598	8.88795	0.00110633	0.0411334
XM_018047077.1	gene-OSBPL3	OSBPL3	transcript	0	0.083728	21.733	7.10064e-13	6.94716e-11
XM_018047121.1	gene-CCDC129	CCDC129	transcript	0.097589	0	-22.2508	2.02187e-13	2.6976e-11
XM_018047156.1	gene-AOAH	AOAH	transcript	1.94004	1.11616	-0.844444	0.00126796	0.0462078
XM_018047223.1	gene-LAMB1	LAMB1	transcript	0	0.177036	22.6156	7.95979e-14	1.35597e-11
XM_018047256.1	gene-SRPK2	SRPK2	transcript	0.121177	0	-22.7908	5.17347e-14	9.79238e-12
XM_018047304.1	gene-LOC102171502	LOC102171502	transcript	2.0076	0.0164116	-6.91668	9.9918e-05	0.00484812
XM_018047312.1	gene-TRA2A	TRA2A	transcript	0	0.264693	21.8532	5.29573e-13	5.61288e-11
XM_018047330.1	gene-RAPGEF5	RAPGEF5	transcript	10.1128	2.45314	-2.10732	0.00128264	0.0465665
XM_018047344.1	gene-MACC1	MACC1	transcript	0.0031014	0.106831	5.14711	1.44258e-06	8.21648e-05
XM_018047361.1	gene-SYNJ1	SYNJ1	transcript	0	2.36566	26.3292	3.31065e-18	1.29245e-14
XM_018047368.1	gene-ICA1	ICA1	transcript	0.655251	0.0078692	-6.27273	0.000119976	0.00572646
XM_018047413.1	gene-SYNJ1	SYNJ1	transcript	0.400664	0	-24.6941	3.37396e-16	3.43608e-13
XM_018047458.1	gene-SYNJ1	SYNJ1	transcript	0.284338	0	-24.2228	1.21415e-15	8.15817e-13
XM_018047588.1	gene-ZMAT3	ZMAT3	transcript	2.28988	0.0057064	-8.60843	5.78537e-07	3.36889e-05
XM_018047598.1	gene-PPP1R12A	PPP1R12A	transcript	2.27172	1.21018	-0.977527	2.03272e-05	0.00107177
XM_018047607.1	gene-CEP290	CEP290	transcript	0	0.561267	24.3423	8.74804e-16	6.55711e-13
XM_018047608.1	gene-CEP290	CEP290	transcript	1.85326	0.180731	-3.45059	1.0165e-05	0.0005502
XM_018047623.1	gene-UBE2N	UBE2N	transcript	52.6805	44.9587	-0.279281	0.000948458	0.0362418
XM_018047624.1	gene-MRPL42	MRPL42	transcript	2.58008	1.30173	-1.04609	0.00058436	0.0237017
XM_018047687.1	gene-CSAD	CSAD	transcript	0.162947	0.008453	-3.91351	0.000107535	0.00517749
XM_018047711.1	gene-FNDC3B	FNDC3B	transcript	0.0012088	0.081402	5.6564	0.00113869	0.0421525
XM_018047787.1	gene-ATF1	ATF1	transcript	1.19946	3.30742	1.3923	0.000987265	0.0374953
XM_018047870.1	gene-URB1	URB1	transcript	0.50348	0.002393	-7.60567	0.00020983	0.00952973
XM_018047886.1	gene-RPAP3	RPAP3	transcript	0.244907	0	-22.7414	5.86574e-14	1.07973e-11
XM_018047912.1	gene-PPHLN1	PPHLN1	transcript	2.59266	1.73706	-0.625647	0.00125924	0.0459437
XM_018047915.1	gene-GXYLT1	GXYLT1	transcript	1.796	0.168624	-3.45047	0.000102033	0.00493542
XM_018047922.1	gene-KIF21A	KIF21A	transcript	0	0.493182	24.208	1.25732e-15	8.24283e-13
XM_018047923.1	gene-KIF21A	KIF21A	transcript	0	0.646687	24.568	4.74532e-16	4.31658e-13
XM_018047925.1	gene-KIF21A	KIF21A	transcript	0	0.604208	24.4673	6.24101e-16	5.1624e-13
XM_018047926.1	gene-KIF21A	KIF21A	transcript	0	0.472156	24.1249	1.57108e-15	9.70551e-13
XM_018047927.1	gene-KIF21A	KIF21A	transcript	0	0.46875	24.1144	1.61596e-15	9.70551e-13
XM_018047929.1	gene-KIF21A	KIF21A	transcript	0	4.29625	27.2302	2.29712e-19	1.53733e-15
XM_018047931.1	gene-KIF21A	KIF21A	transcript	0	0.615923	24.4672	6.24293e-16	5.1624e-13
XM_018047932.1	gene-KIF21A	KIF21A	transcript	0	0.614862	24.4673	6.24101e-16	5.1624e-13
XM_018047936.1	gene-KIF21A	KIF21A	transcript	0	0.589178	24.3857	7.78541e-16	6.02848e-13
XM_018047937.1	gene-KIF21A	KIF21A	transcript	0	0.588147	24.3821	7.86192e-16	6.03783e-13
XM_018047963.1	gene-CPSF6	CPSF6	transcript	6.85633	0.0073508	-9.79106	6.94898e-07	4.03394e-05
XM_018047969.1	gene-MDM2	MDM2	transcript	1.40419	0.347745	-2.08513	0.000475967	0.0198554
XM_018048015.1	gene-DTX3	DTX3	transcript	1.61803	0.255044	-2.72059	0.00105509	0.0396056
XM_018048027.1	gene-DCTN2	DCTN2	transcript	9.45635	0	-26.9125	5.94963e-19	2.93392e-15
XM_018048030.1	gene-DCTN2	DCTN2	transcript	14.8885	0.265625	-5.87521	2.15017e-06	0.00012136
XM_018048033.1	gene-R3HDM2	R3HDM2	transcript	0.0747086	0	-21.8785	5.09471e-13	5.43671e-11
XM_018048059.1	gene-BAZ2A	BAZ2A	transcript	0.899459	0.0095086	-6.44225	0.000259264	0.0115016
XM_018048060.1	gene-BAZ2A	BAZ2A	transcript	0.000455	1.17852	10.6453	3.84587e-10	2.35976e-08
XM_018048063.1	gene-RBMS2	RBMS2	transcript	0	0.0752724	20.285	2.10922e-11	1.32632e-09
XM_018048073.1	gene-SMARCC2	SMARCC2	transcript	0.0020678	0.14728	5.67477	0.000687025	0.0273768
XM_018048076.1	gene-SMARCC2	SMARCC2	transcript	0.0549678	3.83463	6.07502	9.43167e-06	0.000511099
XM_018048077.1	gene-SMARCC2	SMARCC2	transcript	0.001493	0.259544	7.14724	0.000269207	0.0118809
XM_018048138.1	gene-ANKS1B	ANKS1B	transcript	0.832055	0.0002802	-9.88265	0.00109273	0.0407485
XM_018048147.1	gene-UHRF1BP1L	UHRF1BP1L	transcript	6.85305	0.575208	-3.70709	2.7763e-05	0.00144512
XM_018048154.1	gene-ANO4	ANO4	transcript	0.769571	0	-10.4249	3.02885e-05	0.00156701
XM_018048156.1	gene-ANO4	ANO4	transcript	0.26885	0	-8.84159	0.000358171	0.0153832
XM_018048159.1	gene-ANO4	ANO4	transcript	0.140712	0	-22.5853	8.71834e-14	1.44576e-11
XM_018048202.1	gene-B3GALNT1	B3GALNT1	transcript	23.8828	15.6195	-0.681938	0.00128277	0.0465665
XM_018048226.1	gene-LARGE1	LARGE1	transcript	1.0526	0.0063044	-7.22444	3.04926e-05	0.0015767
XM_018048283.1	gene-MYH9	MYH9	transcript	8.4083	10.9574	0.333633	0.000868659	0.0336454
XM_018048285.1	gene-SCAF4	SCAF4	transcript	0	0.946844	10.4522	2.63214e-05	0.00137238
XM_018048321.1	gene-DNM1L	DNM1L	transcript	14.7303	7.02705	-1.1448	0.00114236	0.0422719
XM_018048464.1	gene-GPR19	GPR19	transcript	0.322086	0	-22.9899	3.10751e-14	6.89941e-12
XM_018048506.1	gene-FOXJ2	FOXJ2	transcript	0.0067268	0.586663	6.13345	1.20131e-05	0.000646497
XM_018048513.1	gene-RIMKLB	RIMKLB	transcript	2.28925	4.70516	0.987992	0.000891241	0.0344062
XM_018048609.1	gene-PLCH1	PLCH1	transcript	0	0.0515202	20.8977	5.26403e-12	3.69168e-10
XM_018048630.1	gene-TULP3	TULP3	transcript	0.18667	0	-23.2456	1.60629e-14	4.34331e-12
XM_018048644.1	gene-IQSEC3	IQSEC3	transcript	0	0.236367	22.8009	4.96757e-14	9.51488e-12
XM_018048651.1	gene-KDM5A	KDM5A	transcript	6.47996	8.14583	0.284211	0.00117994	0.0435078
XM_018048675.1	gene-ERC1	ERC1	transcript	0	0.0396226	21.0348	3.80521e-12	2.77668e-10
XM_018048680.1	gene-ERC1	ERC1	transcript	0	0.131357	8.6345	4.386e-06	0.000243305
XM_018048702.1	gene-IL17RA	IL17RA	transcript	1.19959	2.43707	0.981852	0.000355313	0.015271
XM_018048718.1	gene-MICAL3	MICAL3	transcript	0.153509	0	-23.8346	3.42595e-15	1.57349e-12
XM_018048722.1	gene-MICAL3	MICAL3	transcript	0	0.211762	23.1702	1.93336e-14	4.86431e-12
XM_018048724.1	gene-MICAL3	MICAL3	transcript	2.70784	0.0209344	-6.78036	0.000121625	0.00580222
XM_018048761.1	gene-LOC102180576	LOC102180576	transcript	0.641098	0.0054266	-6.64047	0.000262483	0.0116224
XM_018048806.1	gene-SGSM3	SGSM3	transcript	0	1.15916	24.1149	1.61387e-15	9.70551e-13
XM_018048810.1	gene-RBX1	RBX1	transcript	86.5281	79.7047	-0.168013	0.000366169	0.0156943
XM_018048821.1	gene-TEF	TEF	transcript	0.363234	0	-23.7973	3.78024e-15	1.69467e-12
XM_018048837.1	gene-FAM109B	FAM109B	transcript	0	0.372652	22.984	3.12029e-14	6.90585e-12
XM_018048848.1	gene-TCF20	TCF20	transcript	0	0.414986	10.0933	8.07288e-09	4.88618e-07
XM_018048851.1	gene-SERHL2	SERHL2	transcript	0	0.66327	8.39309	0.000789783	0.0309097
XM_018048897.1	gene-KIAA0930	KIAA0930	transcript	0.0064922	0.337906	5.46495	1.05667e-06	6.06642e-05
XM_018048914.1	gene-GTSE1	GTSE1	transcript	0	0.0940494	20.5244	1.26168e-11	8.20343e-10
XM_018048993.1	gene-IGSF10	IGSF10	transcript	0.0456126	0	-22.1392	2.67072e-13	3.33196e-11
XM_018049095.1	gene-TM4SF18	TM4SF18	transcript	1.12651	0	-8.91109	5.84279e-07	3.39811e-05
XM_018049100.1	gene-CP	CP	transcript	0.268694	0.0065766	-5.13831	2.38157e-06	0.000134098
XM_018049247.1	gene-PPA2	PPA2	transcript	20.555	12.977	-0.73081	1.08987e-06	6.24457e-05
XM_018049313.1	gene-FAM13A	FAM13A	transcript	0	0.282906	9.56834	0.000114579	0.00549121
XM_018049385.1	gene-RBM47	RBM47	transcript	0.011018	0.212381	4.20478	0.000914286	0.0351655
XM_018049444.1	gene-OCIAD1	OCIAD1	transcript	2.26211	0.0080622	-7.70983	2.93763e-06	0.000164126
XM_018049477.1	gene-EXOC1	EXOC1	transcript	3.5615	0.0070538	-8.6067	3.20824e-06	0.000178818
XM_018049519.1	gene-YTHDC1	YTHDC1	transcript	4.50216	0.32293	-3.95467	2.65179e-05	0.00138185
XM_018049531.1	gene-LOC102168522	LOC102168522	transcript	0.0572232	0	-6.05131	0.000678066	0.0271151
XM_018049557.1	gene-DCK	DCK	transcript	2.25961	0.107409	-4.45617	2.39807e-05	0.00125733
XM_018049572.1	gene-PLS1	PLS1	transcript	0.0013998	0.604406	8.00876	9.76651e-09	5.90745e-07
XM_018049615.1	gene-SEPT11	2024-09-11	transcript	1.35075	0.554045	-1.35325	0.000680629	0.0271944
XM_018049621.1	gene-CCNG2	CCNG2	transcript	0.0231294	1.10122	5.34744	0.000276204	0.0121667
XM_018049672.1	gene-COPS4	COPS4	transcript	69.3543	45.063	-0.682537	9.17402e-05	0.00447916
XM_018049695.1	gene-PTPN13	PTPN13	transcript	1.86143	0.202074	-3.34408	0.000360873	0.0154886
XM_018049698.1	gene-PTPN13	PTPN13	transcript	0.928689	0.174065	-2.53155	0.00102777	0.0387508
XM_018049707.1	gene-AFF1	AFF1	transcript	0	0.074244	21.7427	6.9362e-13	6.83366e-11
XM_018049728.1	gene-ZNF518B	ZNF518B	transcript	0.0882142	0	-22.6483	7.43056e-14	1.28926e-11
XM_018049801.1	gene-RGS12	RGS12	transcript	0.497147	0	-24.0219	2.07901e-15	1.12596e-12
XM_018049836.1	gene-FAM193A	FAM193A	transcript	0.0046198	0.442444	6.58964	2.05414e-06	0.000116058
XM_018049962.1	gene-ARMC8	ARMC8	transcript	0.049555	1.05363	4.13691	0.00105218	0.0395122
XM_018050046.1	gene-POLR3G	POLR3G	transcript	1.75049	0.955351	-0.946673	0.000298183	0.0130065
XM_018050081.1	gene-GABRB2	GABRB2	transcript	1.94248	0.0112666	-7.48015	2.02825e-07	1.19368e-05
XM_018050172.1	gene-PPARGC1B	PPARGC1B	transcript	0	0.841463	25.5896	2.77284e-17	5.77331e-14
XM_018050174.1	gene-CSNK1A1	CSNK1A1	transcript	0	2.09275	11.8661	3.09174e-11	1.92861e-09
XM_018050177.1	gene-CSNK1A1	CSNK1A1	transcript	0	2.3271	11.982	1.90915e-11	1.20618e-09
XM_018050194.1	gene-RBM27	RBM27	transcript	0.070797	0	-22.2778	1.88947e-13	2.58709e-11
XM_018050195.1	gene-RBM27	RBM27	transcript	0.071779	0	-22.0491	3.31546e-13	3.89272e-11
XM_018050197.1	gene-YIPF5	YIPF5	transcript	59.867	44.4617	-0.488291	0.000385349	0.0164487
XM_018050199.1	gene-NR3C1	NR3C1	transcript	0.690144	0.291622	-1.28547	0.00136263	0.0490663
XM_018050293.1	gene-PURA	PURA	transcript	6.79288	0.313383	-4.61772	0.00107341	0.0401808
XM_018050391.1	gene-VDAC1	VDAC1	transcript	56.0865	37.5843	-0.634559	0.000432251	0.0182183
XM_018050465.1	gene-SBNO2	SBNO2	transcript	0.0651766	0	-21.935	4.431e-13	4.91893e-11
XM_018050467.1	gene-SBNO2	SBNO2	transcript	0.0021206	0.383429	6.9323	0.000130249	0.00618839
XM_018050474.1	gene-ABCA7	ABCA7	transcript	0.0092992	0.289445	4.95259	0.000509351	0.0210752
XM_018050495.1	gene-PTBP1	PTBP1	transcript	4.74292	9.31304	0.949916	0.000223473	0.0100858
XM_018050583.1	gene-N4BP3	N4BP3	transcript	0.0045112	0.113907	4.3396	0.000520474	0.02146
XM_018050610.1	gene-GRK6	GRK6	transcript	0.075337	0.364216	2.15287	6.94294e-05	0.00344733
XM_018050742.1	gene-SEPT8	2024-09-08	transcript	3.59632	0.327981	-3.61499	0.00115581	0.0426685
XM_018050755.1	gene-DOT1L	DOT1L	transcript	0.110238	0	-22.4993	1.06601e-13	1.69e-11
XM_018050785.1	gene-ZNF554	ZNF554	transcript	0.0943088	0	-21.0924	3.44704e-12	2.54305e-10
XM_018050842.1	gene-MATK	MATK	transcript	1.30721	0.765775	-0.829204	2.79115e-05	0.00145124
XM_018050896.1	gene-PTPRS	PTPRS	transcript	1.32188	0	-26.1402	5.73863e-18	1.73444e-14
XM_018050902.1	gene-SAFB	SAFB	transcript	1.1276	0.008193	-7.01268	2.20677e-05	0.00116028
XM_018050906.1	gene-SAFB2	SAFB2	transcript	6.72931	11.291	0.703262	0.000632219	0.025401
XM_018050932.1	gene-KHSRP	KHSRP	transcript	0	0.0747964	20.5797	1.10986e-11	7.30248e-10
XM_018051013.1	gene-ANGPTL6	ANGPTL6	transcript	0	0.255606	21.866	5.1312e-13	5.45701e-11
XM_018051027.1	gene-ICAM5	ICAM5	transcript	0	0.244096	8.17129	1.42607e-08	8.61474e-07
XM_018051096.1	gene-SMARCA4	SMARCA4	transcript	2.62263	0.0778652	-5.166	1.02415e-06	5.89415e-05
XM_018051097.1	gene-SMARCA4	SMARCA4	transcript	2.12e-05	0.085807	6.8797	3.07912e-05	0.00159126
XM_018051114.1	gene-SRPRB	SRPRB	transcript	47.2906	36.1422	-0.439041	6.85371e-06	0.00037487
XM_018051153.1	gene-PNPLA6	PNPLA6	transcript	0.354274	0.0382344	-3.3132	0.00035312	0.0151837
XM_018051309.1	gene-WIZ	WIZ	transcript	0.348427	0.0226414	-4.02467	0.0011949	0.0440075
XM_018051335.1	gene-EPS15L1	EPS15L1	transcript	0.0718834	0	-21.5145	1.24331e-12	1.07862e-10
XM_018051338.1	gene-EPS15L1	EPS15L1	transcript	0	0.108865	21.162	2.81149e-12	2.12093e-10
XM_018051365.1	gene-MYO9B	MYO9B	transcript	0	0.162826	22.787	5.15697e-14	9.78091e-12
XM_018051384.1	gene-SLC27A1	SLC27A1	transcript	0.460644	0.0010988	-7.8482	0.000746831	0.0293908
XM_018051516.1	gene-JMJD4	JMJD4	transcript	0.103112	0	-22.3834	1.45031e-13	2.13273e-11
XM_018051529.1	gene-OBSCN	OBSCN	transcript	0	0.0098848	20.8199	6.3225e-12	4.36858e-10
XM_018051585.1	gene-C7H1orf35	C7H1orf35	transcript	0.298106	2.13749	2.75887	0.000104124	0.00502874
XM_018051608.1	gene-C7H5orf45	C7H5orf45	transcript	1.28218	2.76281	1.07894	0.00039897	0.0169506
XM_018051644.1	gene-MX2	MX2	transcript	0	2.06511	24.9385	1.71605e-16	2.14378e-13
XM_018051685.1	gene-ZBTB21	ZBTB21	transcript	0.562901	0.01089	-5.75174	1.67848e-05	0.000890504
XM_018051734.1	gene-WDR4	WDR4	transcript	0.0686434	0	-21.9132	4.67588e-13	5.13634e-11
XM_018051773.1	gene-HNRNPK	HNRNPK	transcript	25.2295	1.24582	-4.41816	0.000346485	0.0149258
XM_018051805.1	gene-CLCN3	CLCN3	transcript	0.0232586	0.472074	4.28758	0.0010014	0.0379706
XM_018051941.1	gene-PSIP1	PSIP1	transcript	16.5611	10.9004	-0.662846	7.87877e-09	4.77177e-07
XM_018051951.1	gene-NFIB	NFIB	transcript	0	0.0921532	22.2533	1.9718e-13	2.65059e-11
XM_018051955.1	gene-NFIB	NFIB	transcript	0	0.668612	24.9455	1.68312e-16	2.14378e-13
XM_018051962.1	gene-MPDZ	MPDZ	transcript	0	0.209498	22.9953	3.03095e-14	6.82648e-12
XM_018052000.1	gene-PTPRD	PTPRD	transcript	0	0.0940252	22.0188	3.51229e-13	4.07278e-11
XM_018052071.1	gene-TRPM6	TRPM6	transcript	0.217473	0	-22.8035	4.92105e-14	9.44821e-12
XM_018052072.1	gene-TRPM6	TRPM6	transcript	0.137233	0	-23.4961	8.35996e-15	2.91958e-12
XM_018052074.1	gene-TRPM6	TRPM6	transcript	0.084803	0	-22.7739	5.40091e-14	1.01409e-11
XM_018052075.1	gene-TRPM6	TRPM6	transcript	0.018518	0.681319	5.16496	0.000931418	0.0356779
XM_018052116.1	gene-FAM214B	FAM214B	transcript	0.242028	0	-22.9501	3.44149e-14	7.39558e-12
XM_018052141.1	gene-TLN1	TLN1	transcript	1.78466	0.0013486	-9.70174	1.0149e-05	0.000549652
XM_018052173.1	gene-RNF38	RNF38	transcript	0	0.249982	22.794	5.0663e-14	9.64801e-12
XM_018052196.1	gene-COL18A1	COL18A1	transcript	0.0498896	0	-21.5306	1.19569e-12	1.04602e-10
XM_018052262.1	gene-DMTN	DMTN	transcript	1.38347	0.0677546	-4.39591	0.000309126	0.0134276
XM_018052264.1	gene-DMTN	DMTN	transcript	0.264916	0.0046584	-5.36582	0.000856229	0.0332275
XM_018052291.1	gene-POLR3D	POLR3D	transcript	0.693441	0.0975228	-2.8398	0.00112307	0.0416896
XM_018052297.1	gene-PPP3CC	PPP3CC	transcript	0.009475	0.374391	5.27993	8.46661e-06	0.000459334
XM_018052300.1	gene-PPP3CC	PPP3CC	transcript	0	0.18641	22.9472	3.425e-14	7.37706e-12
XM_018052313.1	gene-CCAR2	CCAR2	transcript	2.53691	0.0102678	-7.81218	9.94283e-08	5.89983e-06
XM_018052363.1	gene-NFX1	NFX1	transcript	0	0.169801	22.3376	1.59909e-13	2.28392e-11
XM_018052366.1	gene-NFX1	NFX1	transcript	0	0.197939	22.2363	2.04888e-13	2.71909e-11
XM_018052368.1	gene-LSS	LSS	transcript	0.892451	0.0071636	-6.79003	2.41136e-05	0.00126359
XM_018052401.1	gene-IL11RA	IL11RA	transcript	1.20088	0.068941	-4.22454	0.00050948	0.0210752
XM_018052426.1	gene-PCNT	PCNT	transcript	0.140919	0.000187	-8.52488	8.76338e-05	0.00429209
XM_018052465.1	gene-DAPK1	DAPK1	transcript	0	0.046548	20.4063	1.66025e-11	1.06036e-09
XM_018052530.1	gene-PRMT2	PRMT2	transcript	0	2.27154	24.6578	3.71329e-16	3.59782e-13
XM_018052606.1	gene-INIP	INIP	transcript	22.667	18.4847	-0.351188	0.000148956	0.00701321
XM_018052607.1	gene-USP25	USP25	transcript	0.282222	0	-24.8529	2.18071e-16	2.43238e-13
XM_018052646.1	gene-ZNF618	ZNF618	transcript	0.0941644	0	-23.0822	2.4508e-14	5.80126e-12
XM_018052652.1	gene-ZNF618	ZNF618	transcript	0.0735664	0	-22.7147	6.27816e-14	1.13557e-11
XM_018052665.1	gene-AKNA	AKNA	transcript	0.0806306	0.536053	2.74082	4.83976e-06	0.000267368
XM_018052696.1	gene-CDK5RAP2	CDK5RAP2	transcript	0	0.459515	23.7424	4.34436e-15	1.86716e-12
XM_018052726.1	gene-TRAPPC12	TRAPPC12	transcript	0.0002306	0.364661	7.8933	1.55199e-05	0.000826675
XM_018052795.1	gene-USP25	USP25	transcript	0.31218	0	-24.0031	2.18832e-15	1.15187e-12
XM_018052822.1	gene-PIGP	PIGP	transcript	44.1735	29.3111	-0.664769	0.000361169	0.0154942
XM_018052928.1	gene-UBE3D	UBE3D	transcript	0.418524	0	-22.8863	4.0534e-14	8.28875e-12
XM_018052953.1	gene-HDDC2	HDDC2	transcript	18.3135	13.2653	-0.519805	0.00114814	0.0424188
XM_018053017.1	gene-MCM9	MCM9	transcript	0.187981	0	-22.5497	9.42137e-14	1.5377e-11
XM_018053031.1	gene-RWDD1	RWDD1	transcript	44.1309	25.819	-0.847627	2.66053e-05	0.00138564
XM_018053070.1	gene-CDK19	CDK19	transcript	16.2002	2.02746	-3.09139	6.39901e-07	3.71928e-05
XM_018053123.1	gene-HACE1	HACE1	transcript	2.29244	0.937674	-1.34586	0.000476563	0.0198714
XM_018053176.1	gene-SNX14	SNX14	transcript	8.98108	0.08162	-6.92656	9.7357e-08	5.78425e-06
XM_018053179.1	gene-TBC1D5	TBC1D5	transcript	0.781673	0.0245818	-4.90307	1.04112e-06	5.98813e-05
XM_018053310.1	gene-SHPRH	SHPRH	transcript	0	0.0744022	21.2766	2.13811e-12	1.69626e-10
XM_018053317.1	gene-STXBP5	STXBP5	transcript	0.074979	0	-22.7959	5.10576e-14	9.70343e-12
XM_018053320.1	gene-SASH1	SASH1	transcript	2.6884	0.0282168	-6.59123	2.83651e-07	1.66519e-05
XM_018053425.1	gene-FNDC1	FNDC1	transcript	0	0.0893392	21.8237	5.69137e-13	5.87276e-11
XM_018053521.1	gene-ROBO2	ROBO2	transcript	0.906771	0	-26.2444	4.24226e-18	1.47213e-14
XM_018053611.1	gene-ZWILCH	ZWILCH	transcript	0.589086	0.0882902	-2.69048	7.8339e-05	0.00386921
XM_018053630.1	gene-MEGF11	MEGF11	transcript	0.014544	0.294825	4.13434	0.000114882	0.00550293
XM_018053655.1	gene-CILP	CILP	transcript	0	0.082745	20.9057	5.16467e-12	3.63287e-10
XM_018053839.1	gene-TTC7B	TTC7B	transcript	0	0.280767	22.3035	1.74033e-13	2.44872e-11
XM_018053855.1	gene-FOXN3	FOXN3	transcript	0	0.165257	22.9353	3.53389e-14	7.54224e-12
XM_018053882.1	gene-PTPN21	PTPN21	transcript	1.00728	0.0049518	-7.4046	4.0779e-10	2.50049e-08
XM_018053966.1	gene-RPS6KL1	RPS6KL1	transcript	0	0.200488	21.7108	7.49584e-13	7.25532e-11
XM_018054028.1	gene-SMOC1	SMOC1	transcript	2.00232	0.873974	-1.21487	0.000882076	0.0341086
XM_018054052.1	gene-MPP5	MPP5	transcript	19.4929	2.34771	-3.1475	6.60321e-06	0.00036159
XM_018054058.1	gene-GPHN	GPHN	transcript	2.45404	1.56891	-0.691768	8.4321e-05	0.00413849
XM_018054069.1	gene-PLEKHG3	PLEKHG3	transcript	0	0.142534	21.1133	3.10091e-12	2.32394e-10
XM_018054079.1	gene-ZBTB25	ZBTB25	transcript	0	0.510366	8.03445	0.00112193	0.0416638
XM_018054105.1	gene-KTN1	KTN1	transcript	3.18701	0.426549	-3.04897	0.00138684	0.0498612
XM_018054109.1	gene-KTN1	KTN1	transcript	13.828	0.465399	-5.06913	0.0003071	0.0133581
XM_018054135.1	gene-FERMT2	FERMT2	transcript	7.98539	0.414914	-4.41739	0.000590097	0.0239137
XM_018054257.1	gene-TCF12	TCF12	transcript	10.8794	0.007725	-10.3477	3.26965e-09	1.99444e-07
XM_018054259.1	gene-TCF12	TCF12	transcript	1.92915	0.0146748	-6.96646	4.74514e-06	0.000262451
XM_018054269.1	gene-CGNL1	CGNL1	transcript	0.044909	0	-21.6484	8.96712e-13	8.29384e-11
XM_018054319.1	gene-USP3	USP3	transcript	0	0.204216	22.2225	2.12315e-13	2.79391e-11
XM_018054325.1	gene-HERC1	HERC1	transcript	0.0790078	0	-23.5511	7.23882e-15	2.62881e-12
XM_018054335.1	gene-ZNF609	ZNF609	transcript	1.57621	2.81266	0.783212	0.000382534	0.0163434
XM_018054337.1	gene-ZNF609	ZNF609	transcript	0.166744	0	-23.2371	1.63058e-14	4.36501e-12
XM_018054338.1	gene-ZNF609	ZNF609	transcript	0.126467	0	-23.3863	1.11415e-14	3.49126e-12
XM_018054355.1	gene-NIN	NIN	transcript	0	0.175444	23.1313	2.1372e-14	5.25573e-12
XM_018054359.1	gene-NIN	NIN	transcript	0	0.037061	20.4665	1.44473e-11	9.30326e-10
XM_018054387.1	gene-STARD9	STARD9	transcript	0	0.0506454	22.2155	2.1669e-13	2.84748e-11
XM_018054388.1	gene-STARD9	STARD9	transcript	0	0.0188578	20.7494	7.46172e-12	5.06975e-10
XM_018054389.1	gene-STARD9	STARD9	transcript	0	0.075956	22.5317	9.83326e-14	1.59674e-11
XM_018054415.1	gene-MGA	MGA	transcript	1.02344	2.50744	1.24137	1.68242e-08	1.01437e-06
XM_018054428.1	gene-ITGB6	ITGB6	transcript	0	0.251483	21.8299	5.551e-13	5.79171e-11
XM_018054504.1	gene-SLC12A6	SLC12A6	transcript	0.162559	0.0195634	-3.0275	0.000612602	0.0247148
XM_018054551.1	gene-CHD8	CHD8	transcript	0.221868	1.89256	3.04482	3.67341e-06	0.000204017
XM_018054553.1	gene-CHD8	CHD8	transcript	5.33923	1.41651	-1.98722	0.000319688	0.0138478
XM_018054585.1	gene-ACIN1	ACIN1	transcript	2.62042	0.772074	-1.79432	0.000917006	0.0352397
XM_018054596.1	gene-LOC102172159	LOC102172159	transcript	0	0.14341	19.7584	6.80078e-11	4.21981e-09
XM_018054619.1	gene-PSME1	PSME1	transcript	121.079	85.4338	-0.568772	0.000714156	0.0282568
XM_018054693.1	gene-TSC1	TSC1	transcript	0.0241262	0.861109	5.06013	0.000419093	0.0177036
XM_018054767.1	gene-EMC1	EMC1	transcript	0.338445	0.0002762	-6.78612	0.000542678	0.0222325
XM_018054805.1	gene-ANAPC1	ANAPC1	transcript	0	0.414975	9.8662	7.1098e-05	0.00352458
XM_018054885.1	gene-TMEM131	TMEM131	transcript	0	0.792637	23.6679	5.25791e-15	2.08106e-12
XM_018054979.1	gene-LOXL3	LOXL3	transcript	0.468012	0	-9.07325	0.0002437	0.0108523
XM_018054999.1	gene-RTKN	RTKN	transcript	0.178983	0.0033354	-5.00684	0.000964508	0.0367801
XM_018055022.1	gene-BOLA3	BOLA3	transcript	43.7958	31.3689	-0.545577	1.82821e-06	0.000103814
XM_018055051.1	gene-DYSF	DYSF	transcript	0.0926076	0	-22.6563	7.2832e-14	1.27075e-11
XM_018055082.1	gene-FAM136A	FAM136A	transcript	26.1559	21.847	-0.312372	0.00107306	0.0401808
XM_018055092.1	gene-BIRC6	BIRC6	transcript	0.632858	0.0027142	-7.70731	3.56754e-08	2.13583e-06
XM_018055095.1	gene-BIRC6	BIRC6	transcript	0.887465	0.132852	-2.81292	0.0012163	0.0446553
XM_018055110.1	gene-RASGRP3	RASGRP3	transcript	0.33074	0.0045288	-5.9066	1.24372e-05	0.000668938
XM_018055118.1	gene-VIT	VIT	transcript	0	0.0668294	20.6758	8.86648e-12	5.92537e-10
XM_018055173.1	gene-MTA3	MTA3	transcript	0.357882	0.000956	-7.2867	1.0293e-05	0.000556808
XM_018055183.1	gene-PREPL	PREPL	transcript	0.51508	0.0380114	-3.82847	8.44524e-05	0.00414277
XM_018055222.1	gene-NRXN1	NRXN1	transcript	0	0.798486	25.2965	6.3343e-17	1.0412e-13
XM_018055231.1	gene-NRXN1	NRXN1	transcript	0	0.655267	25.014	1.39224e-16	1.93951e-13
XM_018055310.1	gene-LIMS1	LIMS1	transcript	2.46424	0.216198	-3.53736	8.23153e-15	2.88856e-12
XM_018055317.1	gene-USP48	USP48	transcript	3.84066	0.925414	-2.14134	0.000317067	0.0137534
XM_018055328.1	gene-USP48	USP48	transcript	4.10561	0.886732	-2.278	0.000169573	0.00788096
XM_018055330.1	gene-USP48	USP48	transcript	4.9356	8.31151	0.703166	0.000449052	0.0188417
XM_018055410.1	gene-EHBP1	EHBP1	transcript	2.06136	0.0294204	-6.23237	3.13097e-05	0.00161538
XM_018055411.1	gene-EHBP1	EHBP1	transcript	1.9568	0.002981	-8.87831	5.50973e-11	3.42554e-09
XM_018055415.1	gene-EHBP1	EHBP1	transcript	1.14442	0.0381818	-4.93998	0.00128656	0.0466861
XM_018055435.1	gene-ETAA1	ETAA1	transcript	1.24713	0.100274	-3.80367	0.000535556	0.0219695
XM_018055488.1	gene-PPP1CB	PPP1CB	transcript	7.4055	0.418066	-4.31315	0.000203115	0.00925166
XM_018055592.1	gene-TCEA3	TCEA3	transcript	0.0110882	0.121301	3.04725	0.00060351	0.024394
XM_018055651.1	gene-ROCK2	ROCK2	transcript	0.119407	0	-22.165	2.45094e-13	3.1199e-11
XM_018055676.1	gene-TAF1B	TAF1B	transcript	0.781923	0	-9.45881	7.31413e-07	4.23803e-05
XM_018055687.1	gene-ITGB1BP1	ITGB1BP1	transcript	23.5295	9.48133	-1.36977	0.000712542	0.0282049
XM_018055742.1	gene-STRBP	STRBP	transcript	0.211177	11.5265	5.66631	3.38797e-12	2.50538e-10
XM_018055778.1	gene-PBX3	PBX3	transcript	2.19896	0.15108	-3.97198	0.000173486	0.00804284
XM_018055786.1	gene-LMX1B	LMX1B	transcript	0.0008118	0.321952	7.97718	3.5621e-05	0.00182199
XM_018055808.1	gene-ZNF79	ZNF79	transcript	13.1588	8.80088	-0.638907	1.4898e-05	0.000796719
XM_018055893.1	gene-SPTAN1	SPTAN1	transcript	0.200978	0	-23.618	6.0524e-15	2.32608e-12
XM_018055900.1	gene-SPTAN1	SPTAN1	transcript	24.7028	0	-30	3.63896e-23	6.81898e-19
XM_018055912.1	gene-PKN3	PKN3	transcript	0.157287	0.005177	-4.74662	0.000903434	0.0348196
XM_018055957.1	gene-TOR1A	TOR1A	transcript	13.6124	10.9066	-0.36635	0.0013074	0.0472957
XM_018055969.1	gene-FNBP1	FNBP1	transcript	0.568663	7.10027	3.55118	0.000672394	0.0269228
XM_018055972.1	gene-FNBP1	FNBP1	transcript	1.48849	2.61519	0.785833	0.000929795	0.0356304
XM_018056007.1	gene-PRRC2B	PRRC2B	transcript	0.355772	0	-24.8616	5.55771e-19	2.89291e-15
XM_018056008.1	gene-PRRC2B	PRRC2B	transcript	0.248885	0	-24.5491	5.01274e-16	4.47298e-13
XM_018056059.1	gene-GBGT1	GBGT1	transcript	0	0.163625	20.9671	4.46739e-12	3.19066e-10
XM_018056089.1	gene-CCDC187	CCDC187	transcript	0.0484534	0	-22.1751	2.44196e-13	3.1199e-11
XM_018056115.1	gene-SDCCAG3	SDCCAG3	transcript	0.289972	1.11071	1.85417	0.000387184	0.016512
XM_018056116.1	gene-SDCCAG3	SDCCAG3	transcript	0.93282	0	-9.65827	1.73545e-07	1.02523e-05
XM_018056165.1	gene-SARDH	SARDH	transcript	0.0868422	0	-22.1941	2.32891e-13	2.99321e-11
XM_018056211.1	gene-NSMF	NSMF	transcript	0.0112692	0.871899	6.20091	0.000347289	0.0149466
XM_018056214.1	gene-NSMF	NSMF	transcript	0.37413	0	-23.3937	1.09274e-14	3.48397e-12
XM_018056258.1	gene-ANAPC2	ANAPC2	transcript	0.0243098	0.892273	4.93715	1.57851e-05	0.000839372
XM_018056279.1	gene-RNASEH2B	RNASEH2B	transcript	1.88553	0.290067	-2.73735	0.000118053	0.00564039
XM_018056549.1	gene-SAP18	SAP18	transcript	122.561	93.6953	-0.446206	4.91629e-06	0.000271436
XM_018056594.1	gene-PAN3	PAN3	transcript	3.20179	0.093154	-5.24188	1.61819e-06	9.20548e-05
XM_018056596.1	gene-PAN3	PAN3	transcript	0.799267	0.007973	-6.52089	1.01437e-06	5.84506e-05
XM_018056597.1	gene-PAN3	PAN3	transcript	1.23709	0.0711756	-4.2289	0.000373216	0.0159818
XM_018056624.1	gene-FRY	FRY	transcript	0	0.166109	23.1468	2.05366e-14	5.10385e-12
XM_018056670.1	gene-SUPT20H	SUPT20H	transcript	0	0.460579	22.849	4.40445e-14	8.78023e-12
XM_018056776.1	gene-TSC22D1	TSC22D1	transcript	1.21454	4.49406	1.84071	0.000137738	0.0065178
XM_018056826.1	gene-FGR	FGR	transcript	0	0.0858438	6.34031	0.000534569	0.0219386
XM_018056877.1	gene-ZNF217	ZNF217	transcript	1.97075	2.7431	0.436895	0.00106984	0.040111
XM_018056965.1	gene-ATP5C1	ATP5C1	transcript	119.705	87.831	-0.504716	2.42281e-06	0.000136256
XM_018056986.1	gene-CELF2	CELF2	transcript	0.825651	0.015815	-5.77956	0.000230021	0.0103415
XM_018057093.1	gene-KIAA1217	KIAA1217	transcript	0	0.189992	22.7268	5.98457e-14	1.09515e-11
XM_018057097.1	gene-KIAA1217	KIAA1217	transcript	0.280943	0.0177034	-3.94203	4.65619e-06	0.000257835
XM_018057101.1	gene-KIAA1217	KIAA1217	transcript	0	0.0622838	21.1518	2.88108e-12	2.16994e-10
XM_018057249.1	gene-RIN2	RIN2	transcript	0.0007192	0.542438	7.72319	1.34552e-06	7.68232e-05
XM_018057292.1	gene-ANKRD16	ANKRD16	transcript	0.0760506	0.368354	2.21284	0.000552109	0.0225794
XM_018057297.1	gene-FAM208B	FAM208B	transcript	0.260169	0.0165786	-3.91192	0.000211766	0.00960833
XM_018057342.1	gene-WDR37	WDR37	transcript	0	0.101882	21.2722	2.16125e-12	1.70972e-10
XM_018057370.1	gene-C13H20orf196	C13H20orf196	transcript	0.0007144	0.438424	6.99694	0.000141113	0.00666403
XM_018057394.1	gene-CDC25B	CDC25B	transcript	0	0.379455	22.1064	2.83964e-13	3.4809e-11
XM_018057419.1	gene-TINAGL1	TINAGL1	transcript	0.0165684	0.405982	4.3584	0.000189702	0.00869141
XM_018057463.1	gene-PCMTD2	PCMTD2	transcript	0.627324	0.951006	0.561292	0.000385304	0.0164487
XM_018057468.1	gene-COL16A1	COL16A1	transcript	0.182053	0	-23.2875	1.44049e-14	4.08733e-12
XM_018057509.1	gene-RTEL1	RTEL1	transcript	0	0.392632	9.11953	0.000236376	0.0105815
XM_018057511.1	gene-COL16A1	COL16A1	transcript	0.971376	0	-25.5693	2.94334e-17	5.99506e-14
XM_018057606.1	gene-PRELID3B	PRELID3B	transcript	3.54987	0.15004	-4.68393	8.92316e-05	0.00436578
XM_018057692.1	gene-TM9SF4	TM9SF4	transcript	0.171535	0.001204	-6.00824	0.00055703	0.0227508
XM_018057735.1	gene-ASIP	ASIP	transcript	15.5581	0.220208	-6.15828	0.000153198	0.00719484
XM_018057748.1	gene-NCOA6	NCOA6	transcript	0	0.603727	10.5465	4.34081e-09	2.64439e-07
XM_018057752.1	gene-GSS	GSS	transcript	0.0078294	1.70431	7.13956	4.72688e-12	3.35515e-10
XM_018057761.1	gene-CEP250	CEP250	transcript	0.271246	0	-9.80464	0.000173177	0.00803251
XM_018057802.1	gene-EPB41L1	EPB41L1	transcript	0	0.155073	22.9979	6.18548e-15	2.35586e-12
XM_018057838.1	gene-SRC	SRC	transcript	0.0107914	0.367792	5.02505	3.41915e-05	0.00175632
XM_018057852.1	gene-RALGAPB	RALGAPB	transcript	2.0951	0.151846	-3.96244	0.000818331	0.0319071
XM_018057901.1	gene-TTPAL	TTPAL	transcript	0.671758	0.0021634	-7.42562	2.55492e-05	0.00133434
XM_018057922.1	gene-SYS1	SYS1	transcript	7.06409	2.40457	-1.63295	1.41716e-05	0.000758741
XM_018057926.1	gene-DBNDD2	DBNDD2	transcript	27.4237	13.4422	-1.1032	0.000945705	0.0361513
XM_018057950.1	gene-SLC12A5	SLC12A5	transcript	1.38183	0	-24.8574	2.14402e-16	2.42027e-13
XM_018058003.1	gene-STAU1	STAU1	transcript	8.08448	1.61336	-2.35083	8.19102e-12	5.51329e-10
XM_018058004.1	gene-STAU1	STAU1	transcript	3.09943	15.8037	2.27733	4.4348e-08	2.64828e-06
XM_018058015.1	gene-ST3GAL6	ST3GAL6	transcript	0.205855	0.002426	-5.30477	0.000274534	0.0120989
XM_018058034.1	gene-ADNP	ADNP	transcript	1.51125	3.99359	1.37369	0.00120835	0.0444042
XM_018058150.1	gene-DSCC1	DSCC1	transcript	0.0276758	0.871704	4.90551	3.64687e-06	0.000202663
XM_018058174.1	gene-LOC102175315	LOC102175315	transcript	0.174749	0.0019978	-6.45773	1.82403e-05	0.000966085
XM_018058203.1	gene-RUNX1T1	RUNX1T1	transcript	0.0714342	0.867558	3.60544	0.000346852	0.0149347
XM_018058211.1	gene-FAM92A1	FAM92A1	transcript	38.4976	27.8547	-0.530749	0.000674647	0.0270014
XM_018058222.1	gene-PDP1	PDP1	transcript	0.628913	0	-10.1613	7.97987e-05	0.00393672
XM_018058261.1	gene-ARMC9	ARMC9	transcript	0	0.170764	21.2389	2.33963e-12	1.80991e-10
XM_018058269.1	gene-ARMC9	ARMC9	transcript	0	0.333873	21.9409	4.27031e-13	4.76313e-11
XM_018058292.1	gene-VPS13B	VPS13B	transcript	0.112538	0	-21.9863	3.90298e-13	4.42719e-11
XM_018058341.1	gene-OXR1	OXR1	transcript	0.10747	4.12584	5.32142	0.00081584	0.0318364
XM_018058507.1	gene-MRPL15	MRPL15	transcript	29.4558	24.4264	-0.322785	0.000107091	0.00515874
XM_018058545.1	gene-FAM91A1	FAM91A1	transcript	8.44047	1.21918	-2.90836	0.000337985	0.0145865
XM_018058550.1	gene-MTSS1	MTSS1	transcript	0.0007934	0.573133	8.24357	0.000174713	0.00809172
XM_018058653.1	gene-TSNARE1	TSNARE1	transcript	0.167475	0	-22.0306	3.49551e-13	4.05834e-11
XM_018058817.1	gene-FAM135A	FAM135A	transcript	3.99799	2.01036	-1.06431	0.000210544	0.0095575
XM_018058818.1	gene-FAM135A	FAM135A	transcript	2.17025	0.107285	-4.394	0.000683523	0.0272635
XM_018058875.1	gene-DOCK10	DOCK10	transcript	0.436085	0.18007	-1.31397	3.55286e-05	0.00181903
XM_018059010.1	gene-NCAPD3	NCAPD3	transcript	0	0.0903954	21.5476	1.11386e-12	9.92033e-11
XM_018059021.1	gene-OSBP	OSBP	transcript	0.782833	0	-25.3357	5.68867e-17	9.69081e-14
XM_018059038.1	gene-CTNND1	CTNND1	transcript	0	0.615522	23.5558	7.06805e-15	2.58685e-12
XM_018059040.1	gene-CTNND1	CTNND1	transcript	0.364385	0.802459	1.08239	0.000854401	0.0331892
XM_018059053.1	gene-CLP1	CLP1	transcript	0.396986	0	-8.0211	0.0010327	0.0389052
XM_018059073.1	gene-SSRP1	SSRP1	transcript	0.322689	0.0052584	-5.80784	0.000205425	0.00934327
XM_018059236.1	gene-LDLRAD3	LDLRAD3	transcript	1.55865	0.006327	-7.88606	1.92642e-06	0.000109126
XM_018059265.1	gene-HIPK3	HIPK3	transcript	1.324	0.188236	-2.90245	0.000690351	0.027489
XM_018059266.1	gene-HIPK3	HIPK3	transcript	4.21708	0.217769	-4.44406	9.53731e-05	0.00464345
XM_018059281.1	gene-QSER1	QSER1	transcript	2.9102	0.0010836	-10.4325	4.91928e-11	3.0625e-09
XM_018059356.1	gene-P4HA3	P4HA3	transcript	0.0215946	1.93021	6.29561	2.87935e-06	0.000161062
XM_018059392.1	gene-ARAP1	ARAP1	transcript	0	0.0733366	7.17548	9.28342e-05	0.00453021
XM_018059451.1	gene-FAM160A2	FAM160A2	transcript	0	0.328967	22.5488	9.41883e-14	1.5377e-11
XM_018059516.1	gene-SCUBE2	SCUBE2	transcript	0.456744	0	-9.1496	5.49085e-07	3.20336e-05
XM_018059544.1	gene-ZBED5	ZBED5	transcript	0	0.308142	22.2538	1.97026e-13	2.65059e-11
XM_018059604.1	gene-PLEKHA7	PLEKHA7	transcript	0.303622	0	-23.8388	3.38799e-15	1.56371e-12
XM_018059645.1	gene-GRIK4	GRIK4	transcript	0	0.253492	22.3628	1.50155e-13	2.17324e-11
XM_018059698.1	gene-BCL9L	BCL9L	transcript	0	0.0499374	21.1377	2.9797e-12	2.23881e-10
[truncated: 227 more rows]

## Sheet: mRNA_LP_LY_vs_FP_LY
transcript_id	gene_id	gene_name	feature_id	LP_LY_hyp_FPKM	FP_LY_hyp_FPKM	log2(foldchange)	pvalue	qvalue
NM_001285584.1	gene-OVN	OVN	transcript	0.275111	2.83144	3.38991	5.1003e-06	0.000291918
NM_001285749.1	gene-RPSA	RPSA	transcript	22.957	114.112	2.37881	0.00043795	0.0186659
NM_001287029.1	gene-TMSB4X	TMSB4X	transcript	141.144	211.471	0.645662	0.00116675	0.0436553
NM_001287178.1	gene-ELOVL1	ELOVL1	transcript	3.0223	0.150407	-4.32498	0.000679931	0.0275167
NM_001291300.1	gene-PEG10	PEG10	transcript	49.8653	3.57978	-3.77746	1.25774e-06	7.40196e-05
Novel_000018	XLOC_000044	.	transcript	0.555112	0	-23.7178	4.65802e-15	1.95948e-12
Novel_000027	XLOC_000044	.	transcript	0.0004022	0.925584	9.74568	0.001282	0.0471054
Novel_000032	XLOC_000044	.	transcript	0	0.0755902	20.7861	6.63517e-12	4.4812e-10
Novel_000077	XLOC_000736	.	transcript	0	0.0651042	24.6381	3.92114e-16	3.51624e-13
Novel_000079	XLOC_000736	.	transcript	0.0257662	0	-23.3511	1.21796e-14	3.80853e-12
Novel_000080	XLOC_000736	.	transcript	0.0566358	0	-23.292	1.41445e-14	4.16133e-12
Novel_000083	XLOC_000810	.	transcript	0.178093	0	-9.61014	0.000127861	0.00620192
Novel_000089	XLOC_000815	.	transcript	0	0.056987	21.5842	1.00635e-12	9.38133e-11
Novel_000092	XLOC_000817	.	transcript	0.0179206	0	-22.5447	2.21098e-14	5.69808e-12
Novel_000093	XLOC_000817	.	transcript	0.0593842	0	-24.9532	1.6514e-16	2.0119e-13
Novel_000095	XLOC_000817	.	transcript	0.0436826	0	-23.7194	4.63192e-15	1.95728e-12
Novel_000099	XLOC_000819	.	transcript	0.0589916	0	-21.9612	4.12572e-13	4.6212e-11
Novel_000102	XLOC_000888	.	transcript	319.189	9.21598	-4.98115	0.000462563	0.0195815
Novel_000120	XLOC_001451	.	transcript	0	0.0296066	20.592	1.08649e-11	7.09274e-10
Novel_000136	XLOC_001739	.	transcript	0.134755	0.0041698	-4.81148	0.00020171	0.00940936
Novel_000173	XLOC_001995	.	transcript	0	0.0118766	21.0442	3.74332e-12	2.72638e-10
Novel_000175	XLOC_001995	.	transcript	0.0942836	0	-23.4632	9.09116e-15	3.11253e-12
Novel_000189	XLOC_002065	.	transcript	0.106628	0	-23.5975	6.39383e-15	2.44009e-12
Novel_000214	XLOC_002174	.	transcript	0.344701	0	-8.56971	1.84039e-06	0.000107433
Novel_000227	XLOC_002203	.	transcript	0	0.0895628	21.6064	9.70277e-13	9.15521e-11
Novel_000229	XLOC_002203	.	transcript	0	0.0935226	21.2892	2.08581e-12	1.68389e-10
Novel_000236	XLOC_002203	.	transcript	0	0.058929	21.0037	4.12195e-12	2.95173e-10
Novel_000237	XLOC_002203	.	transcript	0.0861876	0	-22.0963	2.95436e-13	3.56331e-11
Novel_000239	XLOC_002207	.	transcript	0.123279	0	-23.2787	1.47001e-14	4.26935e-12
Novel_000257	XLOC_002243	.	transcript	0.33659	0.0006372	-8.68556	0.0010319	0.0393184
Novel_000260	XLOC_002243	.	transcript	0.377405	0	-24.6645	3.65479e-16	3.39458e-13
Novel_000269	XLOC_002246	.	transcript	0.071143	0	-21.725	7.37811e-13	7.41836e-11
Novel_000290	XLOC_002647	.	transcript	0.706845	0.426959	-0.676494	0.00104099	0.0396002
Novel_000304	XLOC_002720	.	transcript	0.0682324	1.32945	4.32384	5.68414e-05	0.00290111
Novel_000310	XLOC_002736	.	transcript	2.70738	1.67761	-0.666427	0.000562175	0.023299
Novel_000324	XLOC_002755	.	transcript	0.0416454	0	-21.6108	9.75128e-13	9.16591e-11
Novel_000328	XLOC_002767	.	transcript	0.585118	0.0007226	-8.51016	2.87105e-13	3.47973e-11
Novel_000329	XLOC_002767	.	transcript	0.068904	5.16e-05	-5.59593	0.000699957	0.0281724
Novel_000343	XLOC_002825	.	transcript	0.000395	0.0844192	6.83158	0.000636869	0.0260096
Novel_000358	XLOC_003254	.	transcript	0.192901	0	-21.7667	6.66092e-13	6.77716e-11
Novel_000368	XLOC_003412	.	transcript	0.0573416	0	-21.237	2.40892e-12	1.8942e-10
Novel_000370	XLOC_003412	.	transcript	0	0.151031	21.3648	1.73971e-12	1.45326e-10
Novel_000380	XLOC_003594	.	transcript	0	0.0319956	21.9532	4.15722e-13	4.64267e-11
Novel_000406	XLOC_004010	.	transcript	0.0923842	0.0002062	-6.07348	3.80233e-06	0.000219368
Novel_000424	XLOC_004124	.	transcript	0.0538072	0	-21.3201	1.9746e-12	1.61214e-10
Novel_000439	XLOC_004293	.	transcript	0	0.143105	22.6668	7.00941e-14	1.24772e-11
Novel_000443	XLOC_004293	.	transcript	0	0.117759	22.3898	1.40717e-13	2.05907e-11
Novel_000445	XLOC_004293	.	transcript	0.105288	0.0039774	-4.63381	0.000272768	0.0122607
Novel_000454	XLOC_004331	.	transcript	0	0.308306	22.7044	6.37348e-14	1.152e-11
Novel_000494	XLOC_004686	.	transcript	0.070555	0	-21.5346	1.17391e-12	1.06086e-10
Novel_000495	XLOC_004686	.	transcript	0.0568008	0	-21.136	3.07465e-12	2.31777e-10
Novel_000496	XLOC_004686	.	transcript	0	0.199264	19.7082	7.61812e-11	4.86486e-09
Novel_000528	XLOC_004850	.	transcript	0.58558	0.242655	-1.25259	3.54628e-05	0.00187633
Novel_000559	XLOC_005091	.	transcript	0	0.0878292	21.6911	7.89629e-13	7.85518e-11
Novel_000599	XLOC_005450	.	transcript	0.501617	0.0064708	-6.22449	1.70458e-05	0.000940067
Novel_000601	XLOC_005491	.	transcript	0.527883	0.012717	-5.34522	0.000564203	0.0233617
Novel_000620	XLOC_005605	.	transcript	0	0.0287698	21.2	2.58275e-12	2.00071e-10
Novel_000647	XLOC_005721	.	transcript	0.102063	0	-22.8268	4.70188e-14	9.58867e-12
Novel_000715	XLOC_006799	.	transcript	0	0.0522982	20.3712	1.70924e-11	1.09824e-09
Novel_000716	XLOC_006799	.	transcript	0	0.0901406	23.7206	4.60692e-15	1.95552e-12
Novel_000727	XLOC_006887	.	transcript	0.157127	0	-23.6996	4.88751e-15	2.02873e-12
Novel_000728	XLOC_006887	.	transcript	0.187136	0	-23.2768	1.46565e-14	4.26935e-12
Novel_000805	XLOC_008033	.	transcript	0.0292728	0	-22.5494	9.4795e-14	1.54924e-11
Novel_000821	XLOC_008058	.	transcript	0.0061158	0	-23.3978	1.07855e-14	3.5501e-12
Novel_000841	XLOC_008190	.	transcript	0	0.084947	21.6206	9.37369e-13	8.94544e-11
Novel_000855	XLOC_008287	.	transcript	0.0407028	0	-20.9849	4.26148e-12	3.03773e-10
Novel_000921	XLOC_009137	.	transcript	0	0.0552124	20.7561	7.39856e-12	4.95044e-10
Novel_000923	XLOC_009200	.	transcript	0.101088	0	-9.85327	0.000108568	0.00532112
Novel_000929	XLOC_009200	.	transcript	0.0204866	0.122851	2.66963	0.0012015	0.0446205
Novel_000938	XLOC_009333	.	transcript	0	0.0687212	23.1601	1.98766e-14	5.24489e-12
Novel_000949	XLOC_009409	.	transcript	0.165696	0	-23.4315	9.877e-15	3.32097e-12
Novel_000952	XLOC_009440	.	transcript	0.276749	0.147897	-0.863436	0.000580789	0.0239592
Novel_000954	XLOC_009576	.	transcript	0.807912	0.233539	-1.74332	0.000132311	0.00640122
Novel_000963	XLOC_009931	.	transcript	1.80605	1.16105	-0.593512	0.000611963	0.0251678
Novel_001016	XLOC_010355	.	transcript	0.0339628	0	-21.8857	4.97219e-13	5.37988e-11
Novel_001051	XLOC_011020	.	transcript	0.0561474	0	-23.2199	1.71197e-14	4.75141e-12
Novel_001083	XLOC_011365	.	transcript	0.0250666	0	-20.9734	4.53871e-12	3.19408e-10
Novel_001086	XLOC_011365	.	transcript	0	0.0513058	21.3888	1.64205e-12	1.38675e-10
Novel_001167	XLOC_012280	.	transcript	0.172968	0	-8.76465	0.000765864	0.0303784
Novel_001174	XLOC_012310	.	transcript	0	0.042335	20.6881	8.68193e-12	5.74361e-10
Novel_001194	XLOC_012443	.	transcript	0.151428	0	-8.65473	0.000847591	0.0331437
Novel_001205	XLOC_012469	.	transcript	1.09781	0.71508	-0.5715	3.06467e-06	0.000177246
Novel_001208	XLOC_012481	.	transcript	0.097303	0	-21.1949	2.55268e-12	1.98726e-10
Novel_001238	XLOC_013078	.	transcript	2.22111	0.673556	-1.66689	9.21854e-05	0.00458042
Novel_001264	XLOC_013355	.	transcript	0.201931	0	-23.6215	6.00246e-15	2.356e-12
Novel_001265	XLOC_013355	.	transcript	0.25052	0	-24.3593	8.3881e-16	5.9612e-13
Novel_001318	XLOC_013511	.	transcript	0.386553	0.53785	0.517508	5.1599e-05	0.00265813
Novel_001339	XLOC_013595	.	transcript	0.0589772	0	-21.2083	2.58239e-12	2.00071e-10
Novel_001361	XLOC_013844	.	transcript	0.0622782	0	-21.1787	2.77141e-12	2.1154e-10
Novel_001362	XLOC_013864	.	transcript	0	0.998375	9.60289	0.000974168	0.0374378
Novel_001373	XLOC_013967	.	transcript	0	0.0700512	21.4295	1.4887e-12	1.28595e-10
Novel_001415	XLOC_014112	.	transcript	0.0027476	0.208507	5.47133	1.00967e-06	5.95697e-05
Novel_001444	XLOC_014330	.	transcript	0	0.316761	8.88035	0.000378821	0.0164751
Novel_001453	XLOC_014470	.	transcript	1.83811	0.011695	-6.90357	6.19971e-10	3.9217e-08
Novel_001476	XLOC_014571	.	transcript	0.0004706	0.171938	6.94777	0.0006859	0.0276985
Novel_001482	XLOC_014590	.	transcript	0	0.207618	22.3464	1.5685e-13	2.21864e-11
Novel_001521	XLOC_014868	.	transcript	0	0.113318	22.9226	3.65767e-14	8.16959e-12
Novel_001580	XLOC_015151	.	transcript	0.151029	0	-22.8556	4.36905e-14	9.06761e-12
Novel_001589	XLOC_015178	.	transcript	0	0.049752	20.6544	9.39357e-12	6.17953e-10
Novel_001635	XLOC_015741	.	transcript	0.121105	0	-22.4618	1.18519e-13	1.82265e-11
Novel_001636	XLOC_015741	.	transcript	0.001694	0.134067	5.77758	0.000259075	0.0117013
Novel_001638	XLOC_015741	.	transcript	0.146986	0	-22.2473	2.00141e-13	2.63325e-11
Novel_001651	XLOC_015845	.	transcript	0	0.0326174	21.0419	3.73947e-12	2.72568e-10
Novel_001665	XLOC_016163	.	transcript	0	0.0435914	21.6417	8.90648e-13	8.56586e-11
Novel_001677	XLOC_016410	.	transcript	0	0.0133044	20.5533	1.19025e-11	7.71104e-10
Novel_001701	XLOC_016962	.	transcript	0	0.0903126	22.9039	3.83676e-14	8.29314e-12
Novel_001702	XLOC_016962	.	transcript	0.151309	0	-23.2665	1.50477e-14	4.35683e-12
Novel_001707	XLOC_016968	.	transcript	0	0.050589	21.1009	3.27125e-12	2.43937e-10
Novel_001717	XLOC_017207	.	transcript	0.392274	0	-23.7078	4.78038e-15	2.00198e-12
Novel_001729	XLOC_017265	.	transcript	0.0372942	0	-21.829	5.71596e-13	6.03839e-11
Novel_001737	XLOC_017296	.	transcript	0	0.146697	23.0552	2.60412e-14	6.34518e-12
Novel_001758	XLOC_017514	.	transcript	0.333607	0.0027708	-6.67712	0.000202421	0.00943784
Novel_001777	XLOC_017548	.	transcript	0	0.0121288	5.41344	0.000480869	0.0202832
Novel_001788	XLOC_017679	.	transcript	0.0748822	0	-22.9846	3.13972e-14	7.30854e-12
Novel_001797	XLOC_017679	.	transcript	0	0.112443	8.04618	5.38832e-06	0.000308027
Novel_001915	XLOC_019067	.	transcript	0	0.050761	21.419	1.52685e-12	1.31285e-10
Novel_001932	XLOC_019211	.	transcript	0	0.0770646	21.5891	1.01186e-12	9.38885e-11
Novel_001964	XLOC_019512	.	transcript	0.0874058	0.241129	1.50171	2.60935e-05	0.00140598
Novel_001990	XLOC_019728	.	transcript	1.76854	1.26929	-0.445446	0.000277727	0.0124538
Novel_001991	XLOC_019728	.	transcript	0.0817744	0	-21.7265	7.3189e-13	7.36673e-11
Novel_001992	XLOC_019728	.	transcript	0	0.152339	20.8799	5.52578e-12	3.79201e-10
Novel_002019	XLOC_019859	.	transcript	0	0.0822748	21.1013	3.2682e-12	2.43903e-10
Novel_002075	XLOC_020170	.	transcript	0.193706	0.0436186	-2.01234	2.22335e-06	0.000129466
Novel_002085	XLOC_020279	.	transcript	0.507934	0	-23.8285	3.47539e-15	1.59036e-12
Novel_002106	XLOC_020338	.	transcript	9.08e-05	0.862293	9.1726	0.00130707	0.0478218
Novel_002108	XLOC_020338	.	transcript	0	1.18815	23.9405	2.56805e-15	1.26806e-12
Novel_002122	XLOC_020497	.	transcript	0	0.126464	22.7361	5.87159e-14	1.10162e-11
Novel_002195	XLOC_021330	.	transcript	0	0.14577	24.2934	9.99887e-16	6.65237e-13
Novel_002204	XLOC_021407	.	transcript	0.677858	0.370235	-0.832197	0.00116991	0.0437069
Novel_002210	XLOC_021453	.	transcript	0.0554534	0.001077	-5.01914	5.59076e-05	0.00285656
Novel_002291	XLOC_022356	.	transcript	0.038613	0	-21.6609	8.62146e-13	8.37237e-11
Novel_002294	XLOC_022356	.	transcript	0	0.140933	22.1833	2.35429e-13	2.96847e-11
Novel_002324	XLOC_022906	.	transcript	0.386872	0	-24.1481	1.48183e-15	8.63386e-13
Novel_002325	XLOC_022906	.	transcript	6.19073	4.69645	-0.367001	0.000261363	0.011799
Novel_002364	XLOC_023589	.	transcript	0	0.0474446	22.1611	2.48781e-13	3.11587e-11
Novel_002397	XLOC_023774	.	transcript	0.141014	0.0005918	-6.66209	0.000193734	0.0090598
Novel_002398	XLOC_023774	.	transcript	0.279021	0	-8.27274	6.29542e-14	1.1423e-11
Novel_002455	XLOC_024253	.	transcript	0.0858788	0	-21.7778	6.48257e-13	6.65343e-11
Novel_002506	XLOC_024854	.	transcript	0.189328	0	-22.1991	2.28776e-13	2.90312e-11
Novel_002525	XLOC_025096	.	transcript	0.0616118	0	-21.4493	1.4218e-12	1.23957e-10
Novel_002549	XLOC_025364	.	transcript	0.0610344	0	-22.4844	1.11964e-13	1.75639e-11
Novel_002652	XLOC_025910	.	transcript	0.142906	0.0127018	-3.34841	0.000151542	0.00725675
Novel_002662	XLOC_025937	.	transcript	0	0.770055	25.6151	2.58071e-17	5.50214e-14
Novel_002687	XLOC_026065	.	transcript	0.26257	0	-23.7536	4.23745e-15	1.82546e-12
Novel_002688	XLOC_026065	.	transcript	0.310115	0	-24.1221	1.58904e-15	8.97988e-13
Novel_002730	XLOC_026416	.	transcript	0	0.0993624	21.317	1.95128e-12	1.59588e-10
Novel_002734	XLOC_026439	.	transcript	0.001272	0.596831	8.52219	0.000221818	0.0102354
Novel_002751	XLOC_026519	.	transcript	0.0768514	0	-22.5872	8.63832e-14	1.44706e-11
Novel_002768	XLOC_026615	.	transcript	0.805827	0	-24.6297	4.01979e-16	3.52423e-13
Novel_002782	XLOC_026677	.	transcript	0.289316	0	-22.3492	1.54687e-13	2.19864e-11
Novel_002801	XLOC_026925	.	transcript	0.0727544	0	-21.5343	1.17498e-12	1.06086e-10
Novel_002816	XLOC_027232	.	transcript	0	0.121151	21.5104	1.22444e-12	1.10233e-10
Novel_002822	XLOC_027314	.	transcript	0.609302	0.413341	-0.521189	0.000492443	0.0207135
Novel_002908	XLOC_028116	.	transcript	0.111502	0	-22.6689	7.02381e-14	1.24791e-11
Novel_002918	XLOC_028199	.	transcript	0.084693	0	-22.8023	4.95256e-14	9.89146e-12
Novel_002969	XLOC_028850	.	transcript	0.184223	0	-21.5055	1.26013e-12	1.12797e-10
Novel_002996	XLOC_029256	.	transcript	0.0222172	0	-20.9734	4.53871e-12	3.19408e-10
Novel_003032	XLOC_029568	.	transcript	0	0.045059	20.7787	7.01442e-12	4.71358e-10
Novel_003045	XLOC_029643	.	transcript	0.0363694	0	-21.1677	2.84648e-12	2.16741e-10
Novel_003049	XLOC_029711	.	transcript	0.0201286	0	-21.3072	2.03717e-12	1.6503e-10
Novel_003062	XLOC_029741	.	transcript	0	0.566484	20.9872	4.28577e-12	3.0481e-10
Novel_003104	XLOC_030035	.	transcript	0	0.0844278	21.5298	1.16797e-12	1.06086e-10
Novel_003131	XLOC_030065	.	transcript	0.620653	0	-9.48535	0.000302655	0.0134799
Novel_003132	XLOC_030065	.	transcript	0.802214	0.000176	-9.80341	0.00119892	0.04456
Novel_003133	XLOC_030065	.	transcript	1.01602	0	-24.8016	2.5081e-16	2.6794e-13
Novel_003159	XLOC_030104	.	transcript	0.197625	0	-6.2772	9.76235e-05	0.00482863
Novel_003178	XLOC_030139	.	transcript	0.180466	0	-8.22456	0.00118442	0.0441083
Novel_003196	XLOC_030358	.	transcript	0	0.105969	22.1115	2.8128e-13	3.43575e-11
Novel_003200	XLOC_030358	.	transcript	0	0.0420608	20.72	8.0542e-12	5.34718e-10
Novel_003255	XLOC_030904	.	transcript	0	0.276423	8.31676	0.00128399	0.0471426
Novel_003265	XLOC_030904	.	transcript	0	0.511903	23.1714	1.93066e-14	5.15992e-12
Novel_003267	XLOC_030904	.	transcript	0.295046	0	-22.9537	3.39855e-14	7.71324e-12
Novel_003269	XLOC_030904	.	transcript	0	0.19549	21.7762	6.41592e-13	6.59223e-11
Novel_003304	XLOC_031367	.	transcript	0.0346606	0	-21.8009	6.1242e-13	6.35515e-11
Novel_003318	XLOC_031404	.	transcript	0.037684	0	-21.256	2.30411e-12	1.82865e-10
Novel_003334	XLOC_031537	.	transcript	0	0.445946	22.351	1.5505e-13	2.20047e-11
Novel_003342	XLOC_031542	.	transcript	0.0512974	0.0003568	-6.32447	0.000660007	0.0268261
Novel_003362	XLOC_031595	.	transcript	0.142725	0	-22.7696	5.44034e-14	1.04795e-11
Novel_003364	XLOC_031595	.	transcript	0.0208806	0.408631	4.28667	0.000456271	0.0193676
Novel_003374	XLOC_031598	.	transcript	0.0011282	0.119818	6.06923	5.29813e-05	0.00272038
Novel_003380	XLOC_031640	.	transcript	0.0543182	0	-21.6685	8.47012e-13	8.29409e-11
Novel_003493	XLOC_032964	.	transcript	2.38607	0.272623	-3.14841	0.000756124	0.0301322
Novel_003526	XLOC_033473	.	transcript	0.087779	0	-6.50193	5.99809e-09	3.7612e-07
Novel_003540	XLOC_033695	.	transcript	0.0337142	0	-21.5906	1.02244e-12	9.46878e-11
Novel_003546	XLOC_033695	.	transcript	0.0196794	0	-21.4222	1.54241e-12	1.3226e-10
Novel_003563	XLOC_034142	.	transcript	0	0.04815	20.7136	8.17642e-12	5.42448e-10
Novel_003566	XLOC_034182	.	transcript	0.058609	0	-22.0564	3.2617e-13	3.8413e-11
Novel_003569	XLOC_034202	.	transcript	0	0.0608158	21.7469	6.89319e-13	6.98319e-11
Novel_003600	XLOC_034559	.	transcript	0	0.203119	24.7119	3.20436e-16	3.15615e-13
Novel_003602	XLOC_034559	.	transcript	0.0382422	0	-25.0453	1.27898e-16	1.714e-13
Novel_003604	XLOC_034559	.	transcript	0	0.155805	26.6724	1.21082e-18	4.9385e-15
Novel_003611	XLOC_034559	.	transcript	0.0052132	0	-22.7224	6.13344e-14	1.12256e-11
Novel_003615	XLOC_034624	.	transcript	0	0.0591176	21.6521	8.68413e-13	8.41972e-11
Novel_003678	XLOC_034961	.	transcript	0.848577	0	-25.0312	1.33006e-16	1.75735e-13
Novel_003679	XLOC_034961	.	transcript	0.477554	0	-23.029	2.76608e-14	6.60261e-12
Novel_003684	XLOC_034986	.	transcript	0.444899	0.0029914	-7.2841	2.08044e-05	0.00113666
Novel_003713	XLOC_035382	.	transcript	0.105479	0	-23.972	2.37051e-15	1.20054e-12
Novel_003729	XLOC_035534	.	transcript	0.0612874	0	-22.528	1.00336e-13	1.61171e-11
Novel_003745	XLOC_035534	.	transcript	1.914	0.834645	-1.12365	0.000178603	0.0084236
Novel_003760	XLOC_035620	.	transcript	0.133523	0	-8.34515	0.000936436	0.0361061
Novel_003796	XLOC_035801	.	transcript	0.105718	0	-23.9424	2.56832e-15	1.26806e-12
Novel_003798	XLOC_035801	.	transcript	0.144326	0	-24.2819	1.03379e-15	6.82947e-13
Novel_003847	XLOC_036023	.	transcript	0.0798624	0	-22.8958	3.94205e-14	8.42368e-12
Novel_003871	XLOC_036332	.	transcript	0	0.58372	22.0089	3.62451e-13	4.14648e-11
Novel_003890	XLOC_036444	.	transcript	0	0.0654994	21.3615	1.75332e-12	1.45943e-10
Novel_003913	XLOC_036900	.	transcript	0	0.0326386	20.6782	8.88485e-12	5.85745e-10
Novel_003916	XLOC_036900	.	transcript	0.20667	0	-22.9123	3.73996e-14	8.23056e-12
Novel_003923	XLOC_036908	.	transcript	0.215285	0.891284	2.07622	0.000106225	0.00521759
Novel_003955	XLOC_037173	.	transcript	0.114968	0	-21.8894	4.88856e-13	5.30776e-11
Novel_004058	XLOC_037720	.	transcript	0.153438	0	-23.8784	3.03466e-15	1.41631e-12
Novel_004059	XLOC_037720	.	transcript	0.0884926	0	-23.4796	8.71025e-15	3.03595e-12
Novel_004082	XLOC_037803	.	transcript	0.225272	0	-22.4078	1.3574e-13	1.98963e-11
Novel_004100	XLOC_037960	.	transcript	0.0952426	0	-21.7817	6.35823e-13	6.56432e-11
Novel_004112	XLOC_038158	.	transcript	0	0.104931	22.5106	1.03942e-13	1.66057e-11
Novel_004135	XLOC_038399	.	transcript	0.190401	0	-22.5465	9.57416e-14	1.55121e-11
Novel_004157	XLOC_038399	.	transcript	0.859079	0	-9.91895	6.66823e-07	3.97168e-05
Novel_004166	XLOC_038462	.	transcript	0	0.288163	24.2354	1.16884e-15	7.40099e-13
Novel_004201	XLOC_038821	.	transcript	0.140101	0	-21.9243	4.51894e-13	4.9639e-11
Novel_004222	XLOC_038848	.	transcript	0	0.173707	9.89805	7.9085e-05	0.0039652
Novel_004247	XLOC_039136	.	transcript	0.0362396	0	-21.2106	2.46133e-12	1.92412e-10
Novel_004385	XLOC_040828	.	transcript	0.0616574	0	-21.8115	5.96286e-13	6.20833e-11
Novel_004392	XLOC_040857	.	transcript	0	0.0972298	21.5891	1.01186e-12	9.38885e-11
Novel_004393	XLOC_040857	.	transcript	0.139843	0	-22.5541	9.39223e-14	1.53765e-11
Novel_004397	XLOC_040871	.	transcript	0	0.0452734	20.5727	1.13764e-11	7.39579e-10
Novel_004400	XLOC_040871	.	transcript	0	0.0818112	21.1264	3.07853e-12	2.31777e-10
Novel_004417	XLOC_040894	.	transcript	0	0.0098812	20.5787	1.12119e-11	7.30402e-10
Novel_004531	XLOC_042288	.	transcript	0.248892	0	-9.67094	0.000182936	0.00861067
Novel_004532	XLOC_042288	.	transcript	0.130783	0	-8.79836	0.000467484	0.019763
Novel_004540	XLOC_042434	.	transcript	0.0461142	0	-21.6531	8.77466e-13	8.486e-11
Novel_004575	XLOC_042811	.	transcript	0	0.194864	22.8885	6.12772e-16	4.91312e-13
Novel_004611	XLOC_043101	.	transcript	0	0.192684	22.7869	5.16778e-14	1.01266e-11
Novel_004612	XLOC_043101	.	transcript	0.242611	0	-23.7571	4.38384e-17	8.06361e-14
Novel_004613	XLOC_043101	.	transcript	0.074965	0	-22.2412	2.05971e-13	2.6836e-11
Novel_004615	XLOC_043101	.	transcript	0.172777	0	-22.7867	5.17076e-14	1.01266e-11
Novel_004617	XLOC_043101	.	transcript	0.255733	0	-9.17169	0.000278346	0.0124756
Novel_004619	XLOC_043101	.	transcript	0.162226	0	-23.2402	1.62427e-14	4.5757e-12
Novel_004621	XLOC_043101	.	transcript	0.241538	0	-9.13679	0.000289953	0.012971
Novel_004622	XLOC_043101	.	transcript	0.0967174	0	-22.6326	7.70152e-14	1.32807e-11
Novel_004720	XLOC_043758	.	transcript	0.561771	0.272815	-0.983153	0.000765822	0.0303784
Novel_004730	XLOC_043856	.	transcript	0.0339188	0	-21.1897	2.70039e-12	2.07981e-10
Novel_004738	XLOC_044190	.	transcript	0.33969	0.0366676	-3.14884	0.000643022	0.0262038
Novel_004740	XLOC_044190	.	transcript	0.0953382	0	-21.3231	1.88361e-12	1.54864e-10
Novel_004742	XLOC_044190	.	transcript	0.001208	0.249186	6.57884	0.000675095	0.0273564
Novel_004745	XLOC_044190	.	transcript	0.0018072	0.162659	6.14026	3.72514e-05	0.00196321
Novel_004750	XLOC_044190	.	transcript	0	0.116259	22.8183	4.74359e-14	9.61104e-12
Novel_004763	XLOC_044231	.	transcript	0	0.045761	21.1139	3.17198e-12	2.37758e-10
Novel_004764	XLOC_044231	.	transcript	0	0.0616534	20.3702	1.72851e-11	1.10986e-09
Novel_004766	XLOC_044231	.	transcript	0.0942224	0	-8.83147	0.000523338	0.0218583
Novel_004817	XLOC_044779	.	transcript	0	0.0967952	20.9474	4.71118e-12	3.29568e-10
Novel_004826	XLOC_045050	.	transcript	0	0.437069	24.3788	7.93731e-16	5.72762e-13
Novel_004858	XLOC_045325	.	transcript	1.12e-05	1.11997	10.0893	0.000575311	0.0237646
Novel_004982	XLOC_046353	.	transcript	0.114853	0	-22.7516	5.69525e-14	1.08151e-11
Novel_005048	XLOC_047267	.	transcript	0.111503	0	-21.3149	1.99984e-12	1.6231e-10
Novel_005049	XLOC_047267	.	transcript	0.40912	0	-23.0679	2.5263e-14	6.23658e-12
Novel_005052	XLOC_047267	.	transcript	0.085687	0	-21.2083	2.58239e-12	2.00071e-10
Novel_005058	XLOC_047431	.	transcript	0.0021672	0.0756582	4.90719	0.00100523	0.0384583
Novel_005074	XLOC_047709	.	transcript	0	0.081524	20.7174	7.83375e-12	5.21189e-10
Novel_005089	XLOC_047738	.	transcript	0.144368	0	-7.87981	6.23716e-06	0.000355037
Novel_005095	XLOC_047902	.	transcript	0	0.054517	21.5285	1.17204e-12	1.06086e-10
Novel_005100	XLOC_048122	.	transcript	0.0454136	0	-21.7887	6.31053e-13	6.52684e-11
Novel_005116	XLOC_048260	.	transcript	0.0268714	0	-21.3821	1.69951e-12	1.42347e-10
Novel_005127	XLOC_048516	.	transcript	0	0.0306972	20.9093	5.15548e-12	3.56923e-10
Novel_005129	XLOC_048538	.	transcript	0.138091	0	-6.59828	0.000207999	0.00966907
Novel_005141	XLOC_048714	.	transcript	0.229668	0.0908534	-1.31539	0.000219389	0.0101433
Novel_005153	XLOC_049053	.	transcript	0	0.115438	22.0234	3.4967e-13	4.02975e-11
Novel_005171	XLOC_049171	.	transcript	0.0044394	0.219635	5.61348	6.11804e-06	0.000348468
Novel_005196	XLOC_049344	.	transcript	0.201249	0.0049422	-5.02457	1.19701e-10	7.61809e-09
Novel_005197	XLOC_049344	.	transcript	0.0073634	0.24868	4.8608	3.45272e-15	1.58773e-12
Novel_005204	XLOC_049403	.	transcript	0.0425784	0	-5.89556	0.000545403	0.0226689
Novel_005220	XLOC_049486	.	transcript	0.185847	0	-22.1358	2.6781e-13	3.32315e-11
Novel_005242	XLOC_049697	.	transcript	0.0275824	0	-22.8689	4.22265e-14	8.84201e-12
Novel_005248	XLOC_049697	.	transcript	0.268828	0.0088246	-4.68847	0.00128247	0.0471054
Novel_005269	XLOC_049932	.	transcript	0	0.0523868	21.1741	2.74753e-12	2.10231e-10
Novel_005292	XLOC_050053	.	transcript	0	0.0353344	25.3215	5.90772e-17	1.04566e-13
Novel_005295	XLOC_050053	.	transcript	0	0.0053248	22.9132	3.74639e-14	8.23056e-12
Novel_005332	XLOC_050469	.	transcript	0.197611	0.36762	0.940999	0.000595857	0.0245484
Novel_005344	XLOC_050494	.	transcript	0	0.166719	24.1464	1.48467e-15	8.63386e-13
Novel_005380	XLOC_050867	.	transcript	0.46957	0.00375	-6.43941	3.56999e-08	2.21493e-06
Novel_005410	XLOC_051171	.	transcript	0	0.0618032	22.0133	3.58515e-13	4.11149e-11
Novel_005415	XLOC_051253	.	transcript	0.0804706	0	-21.9943	3.80242e-13	4.30798e-11
Novel_005492	XLOC_051640	.	transcript	0.033309	0	-21.2545	2.30962e-12	1.82992e-10
Novel_005516	XLOC_052108	.	transcript	0.516774	0.163113	-1.57557	0.000601419	0.0247558
Novel_005564	XLOC_052473	.	transcript	0.581762	0.0396214	-3.80708	0.00133724	0.0487544
Novel_005573	XLOC_052486	.	transcript	0.420848	0	-8.72841	0.000517536	0.0216662
Novel_005574	XLOC_052486	.	transcript	0	0.161892	21.7149	7.45244e-13	7.47707e-11
Novel_005587	XLOC_052556	.	transcript	0.103502	0	-8.58403	0.000631039	0.0258165
Novel_005588	XLOC_052556	.	transcript	0	0.0543234	21.1137	3.17318e-12	2.37758e-10
Novel_005600	XLOC_052697	.	transcript	0.240984	0	-23.5149	7.87262e-15	2.84777e-12
Novel_005623	XLOC_052829	.	transcript	0	0.305882	22.6981	6.41083e-14	1.15653e-11
Novel_005625	XLOC_052829	.	transcript	0.485183	0	-24.1667	1.40972e-15	8.36448e-13
Novel_005631	XLOC_052845	.	transcript	0.113616	0	-22.0246	3.52855e-13	4.05649e-11
Novel_005654	XLOC_052875	.	transcript	0.0842358	0	-22.315	1.71283e-13	2.34225e-11
Novel_005660	XLOC_052896	.	transcript	0	0.547088	22.7993	5.00875e-14	9.93373e-12
Novel_005688	XLOC_053042	.	transcript	0.0154098	0.285567	4.08377	0.000172852	0.00815645
Novel_005691	XLOC_053044	.	transcript	0.0723958	0	-21.8752	5.10191e-13	5.47949e-11
Novel_005744	XLOC_053410	.	transcript	0.0533926	0	-21.2899	2.12336e-12	1.70979e-10
Novel_005745	XLOC_053410	.	transcript	0.105784	0	-22.2297	2.11987e-13	2.73915e-11
Novel_005753	XLOC_053439	.	transcript	1.77568	0	-25.4378	4.26559e-17	8.00301e-14
Novel_005798	XLOC_053805	.	transcript	0.0002298	0.185159	8.41116	0.00110743	0.0417319
Novel_005799	XLOC_053805	.	transcript	0.280455	0	-24.7685	2.74819e-16	2.8645e-13
Novel_005815	XLOC_054059	.	transcript	2.14986	0	-26.279	3.8352e-18	1.19925e-14
Novel_005818	XLOC_054059	.	transcript	1.39566	0	-25.7409	1.80613e-17	4.23577e-14
Novel_005819	XLOC_054059	.	transcript	0.936524	0	-25.2942	6.38461e-17	1.08897e-13
Novel_005870	XLOC_055271	.	transcript	0.000585	0.0925706	6.61803	2.18167e-07	1.32724e-05
Novel_005879	XLOC_055406	.	transcript	0.0418502	0	-21.9092	4.69249e-13	5.11858e-11
Novel_005898	XLOC_055484	.	transcript	0	0.0849162	22.3547	1.5279e-13	2.17828e-11
Novel_005899	XLOC_055484	.	transcript	0.0953876	0	-23.3342	1.27245e-14	3.87306e-12
Novel_005923	XLOC_055576	.	transcript	0	0.0587658	21.3208	1.93364e-12	1.58284e-10
Novel_005956	XLOC_055801	.	transcript	0	0.0432222	20.9474	4.71118e-12	3.29568e-10
Novel_005961	XLOC_055801	.	transcript	0	0.0478716	21.3161	1.95481e-12	1.59738e-10
Novel_005972	XLOC_056139	.	transcript	0.200475	0	-8.84689	0.00049466	0.0207808
Novel_006053	XLOC_056743	.	transcript	0.400956	0.153261	-1.3378	0.000812896	0.0319334
Novel_006112	XLOC_057112	.	transcript	0.047062	0	-22.3774	1.46507e-13	2.1308e-11
Novel_006122	XLOC_057225	.	transcript	2.30372	0.299334	-2.86127	0.00121463	0.0449917
Novel_006133	XLOC_057387	.	transcript	0.0760724	0	-8.33458	0.00135967	0.0494762
Novel_006157	XLOC_057731	.	transcript	0.0385086	0	-21.6989	7.85396e-13	7.82136e-11
Novel_006170	XLOC_057787	.	transcript	0.109984	0	-21.4962	1.28898e-12	1.14289e-10
Novel_006172	XLOC_057787	.	transcript	0.0480144	0	-22.4159	1.33024e-13	1.96208e-11
Novel_006198	XLOC_058145	.	transcript	0.0383964	0	-23.1394	2.10798e-14	5.49299e-12
Novel_006200	XLOC_058145	.	transcript	0.082824	0.00351	-4.31722	0.000489813	0.0206141
Novel_006201	XLOC_058145	.	transcript	0.0346602	0	-22.0035	3.63949e-13	4.15854e-11
Novel_006222	XLOC_058237	.	transcript	0.063124	0	-21.6994	7.85339e-13	7.82136e-11
Novel_006274	XLOC_058624	.	transcript	0.16136	0	-22.5443	9.62837e-14	1.55729e-11
Novel_006286	XLOC_058643	.	transcript	0.229992	0	-25.2971	6.33352e-17	1.08897e-13
Novel_006326	XLOC_058741	.	transcript	0	0.178308	21.5897	1.0103e-12	9.38885e-11
Novel_006345	XLOC_058846	.	transcript	0.0012362	0.261006	5.91944	5.1148e-05	0.00263779
Novel_006353	XLOC_058870	.	transcript	0.177865	0.0645754	-1.3993	0.000483486	0.0203753
Novel_006356	XLOC_058893	.	transcript	0	0.095463	22.5518	9.36476e-14	1.53765e-11
Novel_006389	XLOC_059011	.	transcript	0.296095	0	-23.6732	5.23919e-15	2.10036e-12
Novel_006390	XLOC_059011	.	transcript	0	0.0721088	21.3951	1.61733e-12	1.37677e-10
Novel_006396	XLOC_059011	.	transcript	0	0.0546808	21.8081	5.93435e-13	6.19238e-11
Novel_006399	XLOC_059011	.	transcript	0.272701	0.0114536	-4.45612	1.79161e-06	0.000104716
Novel_006423	XLOC_059189	.	transcript	0.006835	0.210211	4.90157	0.00112026	0.0421712
Novel_006427	XLOC_059189	.	transcript	0.0807402	0	-22.9582	3.3597e-14	7.66838e-12
Novel_006482	XLOC_059474	.	transcript	0.242783	0	-23.5141	7.89284e-15	2.84777e-12
Novel_006512	XLOC_060138	.	transcript	0.100981	0	-7.68772	9.83541e-06	0.000550507
Novel_006596	XLOC_061094	.	transcript	0.254631	0.0022576	-6.33116	0.00018622	0.00875204
Novel_006613	XLOC_061264	.	transcript	0	0.08429	21.2459	2.31355e-12	1.82995e-10
Novel_006620	XLOC_061286	.	transcript	0.06871	0.0046434	-3.87292	0.000151375	0.00725249
Novel_006621	XLOC_061384	.	transcript	0	0.268589	22.4508	1.20784e-13	1.84842e-11
Novel_006623	XLOC_061384	.	transcript	0.37346	0	-22.3196	1.66954e-13	2.28973e-11
Novel_006629	XLOC_061410	.	transcript	0.122379	0	-6.03934	0.000538861	0.0224069
Novel_006697	XLOC_061963	.	transcript	0.018915	0	-21.2295	2.45463e-12	1.92049e-10
Novel_006716	XLOC_062353	.	transcript	0.135104	0	-22.056	3.26357e-13	3.8413e-11
Novel_006718	XLOC_062353	.	transcript	0	0.0676944	22.9143	3.73653e-14	8.23056e-12
Novel_006726	XLOC_062353	.	transcript	0.0052104	0.192368	5.26284	2.25591e-05	0.00122468
Novel_006728	XLOC_062353	.	transcript	0.160865	0.0001088	-9.21422	4.46611e-05	0.00232652
Novel_006836	XLOC_063569	.	transcript	0.041669	0.553249	3.74981	2.11087e-05	0.00115127
Novel_006856	XLOC_063749	.	transcript	0.117983	0	-21.3933	1.65423e-12	1.38928e-10
Novel_006869	XLOC_063835	.	transcript	0	0.0823596	20.5834	1.05726e-11	6.90669e-10
Novel_006892	XLOC_063909	.	transcript	0.0918528	0	-22.9358	3.54073e-14	7.94622e-12
Novel_006895	XLOC_063909	.	transcript	0	0.174507	23.5211	7.78136e-15	2.82931e-12
Novel_006901	XLOC_063909	.	transcript	0.125859	0.0001674	-8.44988	8.87308e-05	0.00442047
Novel_006902	XLOC_063909	.	transcript	0.26409	0	-24.6531	3.77107e-16	3.46824e-13
Novel_006904	XLOC_063909	.	transcript	0.241278	0	-24.4586	6.40531e-16	5.04938e-13
Novel_006915	XLOC_063951	.	transcript	0	0.0514212	7.3746	1.14419e-05	0.000638522
Novel_007002	XLOC_064982	.	transcript	0.127992	0	-22.5465	9.57416e-14	1.55121e-11
Novel_007006	XLOC_064982	.	transcript	0.311743	0.0004	-8.0689	0.000263324	0.0118703
Novel_007091	XLOC_066095	.	transcript	0	0.026685	20.4825	1.40426e-11	9.05377e-10
Novel_007094	XLOC_066159	.	transcript	2.33042	0	-25.1997	8.31981e-17	1.27946e-13
Novel_007136	XLOC_066340	.	transcript	0.405668	0.12755	-1.60987	0.000242413	0.0110337
Novel_007155	XLOC_066535	.	transcript	0.0935036	0	-22.5465	9.57427e-14	1.55121e-11
Novel_007173	XLOC_066633	.	transcript	0.340348	0.0358434	-3.19058	0.000413406	0.0177651
Novel_007175	XLOC_066633	.	transcript	0	0.0571816	20.9606	4.56526e-12	3.20556e-10
Novel_007177	XLOC_066641	.	transcript	0.172323	0.0217676	-2.93492	0.000124912	0.00607774
Novel_007282	XLOC_067636	.	transcript	0	0.116936	20.6342	9.75981e-12	6.40699e-10
Novel_007309	XLOC_067932	.	transcript	0.112325	0.016061	-2.78859	5.25361e-05	0.00270047
Novel_007348	XLOC_068172	.	transcript	0	0.118466	22.5273	9.96505e-14	1.60345e-11
Novel_007369	XLOC_068206	.	transcript	0.13231	0	-21.2545	2.30962e-12	1.82992e-10
Novel_007392	XLOC_068275	.	transcript	1.6439	0	-11.4754	1.14563e-08	7.16944e-07
Novel_007393	XLOC_068275	.	transcript	1.75334	3.47629	1.0124	0.000407685	0.0175595
Novel_007407	XLOC_068394	.	transcript	1.48176	0.766939	-0.902215	8.88028e-11	5.66315e-09
Novel_007423	XLOC_068843	.	transcript	0.014993	0.179443	3.48903	0.00131162	0.0479697
Novel_007444	XLOC_069371	.	transcript	0.110912	0	-24.1646	1.41772e-15	8.36448e-13
Novel_007451	XLOC_069371	.	transcript	0	0.031214	21.3733	1.70232e-12	1.42456e-10
Novel_007461	XLOC_069624	.	transcript	0.338893	0	-25.6365	2.429e-17	5.29912e-14
Novel_007463	XLOC_069624	.	transcript	0.241736	4.6e-06	-10.2884	0.000674743	0.0273539
Novel_007466	XLOC_069624	.	transcript	0.0605068	0	-24.2269	1.19872e-15	7.49266e-13
Novel_007469	XLOC_069624	.	transcript	0	0.0097222	20.909	5.1595e-12	3.56938e-10
Novel_007472	XLOC_069624	.	transcript	0	0.050876	22.2264	2.11527e-13	2.73699e-11
Novel_007476	XLOC_069624	.	transcript	0	0.0325438	22.6563	7.19812e-14	1.27084e-11
Novel_007481	XLOC_069624	.	transcript	0.030556	0	-23.0515	2.6443e-14	6.3771e-12
Novel_007487	XLOC_069897	.	transcript	0	0.0661276	20.8497	5.93394e-12	4.04547e-10
Novel_007542	XLOC_070706	.	transcript	0.169298	0.846752	2.33148	1.13707e-05	0.000635306
Novel_007547	XLOC_070706	.	transcript	0.103957	0	-22.2155	2.1959e-13	2.82185e-11
Novel_007548	XLOC_070756	.	transcript	0.258201	1.23603	2.31667	0.000170071	0.00803739
Novel_007566	XLOC_070886	.	transcript	0.3825	0.0004872	-8.96366	3.10789e-05	0.00165558
Novel_007567	XLOC_070886	.	transcript	1.02345	0	-11.0144	4.1759e-07	2.50194e-05
Novel_007568	XLOC_070886	.	transcript	0.206481	0	-23.2953	1.4078e-14	4.16133e-12
Novel_007571	XLOC_070886	.	transcript	0.0008566	0.551206	8.14508	1.14187e-05	0.000637603
Novel_007616	XLOC_071689	.	transcript	0.200064	0	-23.1092	2.27864e-14	5.7948e-12
Novel_007635	XLOC_071730	.	transcript	0.187093	0	-23.0965	2.35512e-14	5.94858e-12
Novel_007664	XLOC_071949	.	transcript	0.096602	0	-22.9812	3.16731e-14	7.33634e-12
Novel_007665	XLOC_071949	.	transcript	0.139289	0	-23.3553	1.20458e-14	3.80051e-12
Novel_007687	XLOC_072153	.	transcript	0.0972794	0	-7.18192	4.64286e-05	0.00240764
Novel_007702	XLOC_072193	.	transcript	0	0.0810436	20.8942	5.34288e-12	3.67995e-10
Novel_007739	XLOC_072578	.	transcript	0.042758	0	-21.6125	9.71062e-13	9.15521e-11
Novel_007747	XLOC_072737	.	transcript	0.0442134	0	-22.3708	1.48893e-13	2.15686e-11
Novel_007779	XLOC_073225	.	transcript	0.355169	0	-23.7886	3.86323e-15	1.70946e-12
Novel_007785	XLOC_073278	.	transcript	0	0.0467036	20.9237	4.98213e-12	3.4697e-10
Novel_007808	XLOC_073327	.	transcript	0	0.117906	20.7398	7.68791e-12	5.12941e-10
Novel_007854	XLOC_073469	.	transcript	0.383413	0	-24.4128	7.25511e-16	5.37024e-13
Novel_007884	XLOC_073530	.	transcript	0.07194	0	-22.8729	4.17811e-14	8.76833e-12
Novel_007889	XLOC_073530	.	transcript	0	0.398616	23.8467	8.11201e-18	2.23818e-14
Novel_007894	XLOC_073572	.	transcript	0.147671	4.18411	4.67494	0.00014632	0.00703543
Novel_007923	XLOC_073671	.	transcript	0.260807	0.0023028	-6.59463	0.000240047	0.0109473
Novel_007928	XLOC_073686	.	transcript	0.0623858	0	-21.7462	6.99833e-13	7.0668e-11
Novel_007940	XLOC_073706	.	transcript	2.60773	1.07474	-1.24458	1.40574e-05	0.000780766
Novel_007952	XLOC_073747	.	transcript	0	0.085817	21.5837	1.02516e-12	9.47484e-11
Novel_008039	XLOC_074193	.	transcript	0.0588896	0	-21.446	1.4552e-12	1.26323e-10
Novel_008059	XLOC_074314	.	transcript	0	0.10562	20.9872	4.28577e-12	3.0481e-10
Novel_008118	XLOC_074662	.	transcript	0	0.125744	22.8947	3.92779e-14	8.41237e-12
Novel_008164	XLOC_076364	.	transcript	0.0213586	0	-21.1846	2.73631e-12	2.09715e-10
Novel_008170	XLOC_076491	.	transcript	0.0301168	0	-21.1572	2.92323e-12	2.22045e-10
Novel_008181	XLOC_076524	.	transcript	0.088318	0	-23.2915	1.42215e-14	4.16906e-12
Novel_008229	XLOC_078407	.	transcript	0	0.0418966	21.2745	2.16058e-12	1.73826e-10
Novel_008264	XLOC_079269	.	transcript	0	0.0994476	7.73251	1.38475e-06	8.13923e-05
Novel_008272	XLOC_079309	.	transcript	0.227273	0	-24.0088	2.15138e-15	1.12748e-12
Novel_008287	XLOC_079488	.	transcript	0.218779	0	-23.3532	1.21135e-14	3.80051e-12
Novel_008301	XLOC_079678	.	transcript	0.34762	0	-22.4285	1.28883e-13	1.92991e-11
Novel_008336	XLOC_079782	.	transcript	0	59.034	28.8969	1.31035e-21	2.04872e-17
Novel_008496	XLOC_081675	.	transcript	0	0.081334	22.0367	3.3848e-13	3.94441e-11
Novel_008503	XLOC_081675	.	transcript	0	0.0797058	22.5616	9.14253e-14	1.51529e-11
Novel_008560	XLOC_082076	.	transcript	0	0.0501106	20.767	7.21113e-12	4.83883e-10
Novel_008660	XLOC_082398	.	transcript	0	0.0553592	21.8363	5.53954e-13	5.89851e-11
Novel_008662	XLOC_082401	.	transcript	0	0.161226	20.9888	4.26985e-12	3.04139e-10
Novel_008672	XLOC_082447	.	transcript	0.137711	0	-22.6632	7.07107e-14	1.25393e-11
Novel_008678	XLOC_082454	.	transcript	0	0.0511224	21.2407	2.34283e-12	1.85155e-10
Novel_008679	XLOC_082454	.	transcript	2.32e-05	0.144487	7.54059	1.96814e-05	0.00107655
Novel_008737	XLOC_082818	.	transcript	0.141714	0	-8.61849	6.33947e-05	0.00320939
Novel_008799	XLOC_082922	.	transcript	0.102172	0.0022516	-4.30682	0.000625506	0.0256013
Novel_008805	XLOC_082969	.	transcript	0.136446	0	-22.037	3.42201e-13	3.97296e-11
Novel_008807	XLOC_082969	.	transcript	0.172299	0	-8.6383	3.83994e-05	0.00202031
Novel_008822	XLOC_083066	.	transcript	0	0.0698016	22.7191	6.13879e-14	1.12256e-11
Novel_008867	XLOC_083474	.	transcript	0.0562738	0.269259	2.25648	1.76901e-06	0.000103524
Novel_008926	XLOC_083890	.	transcript	0	0.0827338	24.1842	1.3407e-15	8.01079e-13
Novel_008941	XLOC_084071	.	transcript	0	0.045334	22.299	1.76542e-13	2.38634e-11
Novel_008977	XLOC_084683	.	transcript	0	0.0925516	19.3814	1.56704e-10	9.9528e-09
Novel_008978	XLOC_084683	.	transcript	0.182252	0	-22.9049	3.85165e-14	8.30619e-12
Novel_008979	XLOC_084683	.	transcript	0	0.128694	21.9499	4.19158e-13	4.67548e-11
Novel_008999	XLOC_085389	.	transcript	0.263462	0.12414	-1.04464	0.000746905	0.0298028
Novel_009033	XLOC_085790	.	transcript	0.073357	0	-21.9918	3.82727e-13	4.32256e-11
Novel_009051	XLOC_085892	.	transcript	0	0.348224	22.8001	4.99816e-14	9.93373e-12
Novel_009071	XLOC_086150	.	transcript	0	0.043383	21.0963	3.30785e-12	2.45884e-10
Novel_009117	XLOC_086684	.	transcript	2.41296	0.665791	-1.82805	0.00124164	0.0458529
Novel_009125	XLOC_086782	.	transcript	0	0.0259974	20.5252	1.25085e-11	8.09809e-10
Novel_009151	XLOC_087006	.	transcript	0	0.0278194	21.0114	4.04698e-12	2.91809e-10
Novel_009181	XLOC_087224	.	transcript	0.172814	0.0312004	-2.29282	0.00033782	0.0148642
Novel_009182	XLOC_087360	.	transcript	0.417657	0	-24.4229	7.05946e-16	5.37024e-13
Novel_009239	XLOC_087759	.	transcript	0.107916	0	-22.2738	1.8676e-13	2.49214e-11
Novel_009268	XLOC_087935	.	transcript	0	0.0519144	20.9116	5.02354e-12	3.49595e-10
Novel_009304	XLOC_088417	.	transcript	0	0.641721	22.037	3.33637e-13	3.90251e-11
Novel_009306	XLOC_088439	.	transcript	0	0.185527	22.9766	3.16508e-14	7.33634e-12
Novel_009307	XLOC_088439	.	transcript	0.162421	0	-23.9709	2.38037e-15	1.20054e-12
Novel_009318	XLOC_088751	.	transcript	0.0141012	0	-21.5346	1.17391e-12	1.06086e-10
Novel_009331	XLOC_088828	.	transcript	0.35478	0.0020682	-6.89252	1.21888e-06	7.17778e-05
Novel_009354	XLOC_089215	.	transcript	0.0045614	0.360132	6.30032	4.79289e-05	0.00248132
Novel_009355	XLOC_089215	.	transcript	0.225958	0	-23.3628	1.17831e-14	3.73432e-12
Novel_009360	XLOC_089221	.	transcript	0	0.087233	21.816	5.82084e-13	6.10901e-11
Novel_009401	XLOC_089793	.	transcript	0.115148	4.24372	5.2825	0.000223081	0.0102886
Novel_009406	XLOC_089913	.	transcript	0	0.0702122	22.5914	8.48128e-14	1.42584e-11
Novel_009436	XLOC_090411	.	transcript	0.568551	0	-9.67125	3.11647e-24	1.46177e-19
Novel_009448	XLOC_090611	.	transcript	0	0.0380654	21.6871	7.97429e-13	7.89926e-11
Novel_009477	XLOC_090872	.	transcript	0.0992874	0	-22.7417	1.23088e-14	3.83614e-12
Novel_009486	XLOC_090991	.	transcript	0	0.0544268	22.9117	3.73161e-14	8.23056e-12
Novel_009490	XLOC_090991	.	transcript	0.120719	0	-23.5086	8.0732e-15	2.87962e-12
Novel_009503	XLOC_091074	.	transcript	0	0.186731	9.36943	0.000234847	0.0107467
Novel_009506	XLOC_091074	.	transcript	0.114569	0	-23.0366	2.73665e-14	6.56579e-12
Novel_009510	XLOC_091079	.	transcript	0.0886658	0	-22.4825	1.12451e-13	1.75946e-11
Novel_009535	XLOC_091589	.	transcript	0.106134	0.001136	-6.35278	0.0010159	0.0387853
Novel_009550	XLOC_091755	.	transcript	0.0821222	0	-22.0075	3.68088e-13	4.19053e-11
Novel_009551	XLOC_091755	.	transcript	0	0.134145	22.0797	3.04323e-13	3.64601e-11
Novel_009561	XLOC_092026	.	transcript	0.0445198	0	-21.2912	2.08018e-12	1.68079e-10
Novel_009593	XLOC_092195	.	transcript	0	0.0408522	21.5508	1.1103e-12	1.01516e-10
Novel_009642	XLOC_092478	.	transcript	0	0.0856372	21.0778	3.45624e-12	2.55297e-10
Novel_009644	XLOC_092481	.	transcript	0.126222	0	-22.0691	3.16014e-13	3.75253e-11
Novel_009649	XLOC_092513	.	transcript	0.08144	0	-22.2448	2.04127e-13	2.66699e-11
Novel_009695	XLOC_092963	.	transcript	0.143813	0	-23.8893	2.9574e-15	1.39412e-12
Novel_009704	XLOC_092990	.	transcript	0.0698646	0	-22.6446	7.47063e-14	1.30505e-11
Novel_009707	XLOC_092990	.	transcript	0.229364	0	-24.0917	1.72193e-15	9.55815e-13
Novel_009735	XLOC_093152	.	transcript	0.0373546	0	-22.4403	1.25098e-13	1.89279e-11
Novel_009750	XLOC_093262	.	transcript	0	0.0689914	20.8553	5.65173e-12	3.86713e-10
Novel_009758	XLOC_093304	.	transcript	0.491632	0	-7.19572	0.0003271	0.0144264
Novel_009770	XLOC_093368	.	transcript	0	0.156846	23.5384	7.43549e-15	2.74613e-12
Novel_009801	XLOC_093474	.	transcript	0.0679106	103.196	10.4887	0.000287007	0.0128453
Novel_009802	XLOC_093474	.	transcript	14.8115	0	-27.8983	3.0031e-20	2.34765e-16
Novel_009817	XLOC_093782	.	transcript	0.035931	0	-22.4911	1.10105e-13	1.73013e-11
Novel_009821	XLOC_093782	.	transcript	0.0923626	0.0012152	-6.12952	0.000462014	0.0195759
Novel_009825	XLOC_093818	.	transcript	0.0642286	0	-22.3774	1.46507e-13	2.1308e-11
Novel_009826	XLOC_093818	.	transcript	0.01208	0.137008	3.39973	0.000759959	0.0302209
Novel_009850	XLOC_094035	.	transcript	0	0.0838614	22.027	3.46624e-13	4.00942e-11
Novel_009887	XLOC_094582	.	transcript	0.0578784	0	-21.1265	3.14619e-12	2.36302e-10
Novel_009906	XLOC_094720	.	transcript	0.264708	3.96e-05	-6.87736	0.000209951	0.00975013
Novel_009952	XLOC_095365	.	transcript	0.055604	0.153241	1.49691	4.64584e-06	0.000266069
Novel_009961	XLOC_095422	.	transcript	0.261122	0.0009208	-7.31855	1.86206e-05	0.00102091
Novel_009963	XLOC_095422	.	transcript	0.348932	0.0005682	-8.29935	0.000252185	0.0114397
Novel_009967	XLOC_095422	.	transcript	0	0.132432	21.9576	4.09356e-13	4.59345e-11
Novel_009987	XLOC_095579	.	transcript	0.111294	0	-21.0426	3.84633e-12	2.78196e-10
Novel_010029	XLOC_095860	.	transcript	0.044612	0	-22.8847	4.05521e-14	8.5679e-12
Novel_010057	XLOC_096655	.	transcript	0	0.0452452	21.0194	3.97077e-12	2.86754e-10
Novel_010079	XLOC_097203	.	transcript	0.113071	0	-8.39475	0.00091796	0.0355544
Novel_010099	XLOC_097598	.	transcript	0	0.0786494	20.8353	6.14011e-12	4.17389e-10
Novel_010114	XLOC_097732	.	transcript	0	0.0833836	8.31978	1.48675e-06	8.72783e-05
Novel_010163	XLOC_098256	.	transcript	0.315246	0.0152036	-3.91613	0.00117865	0.0440159
Novel_010204	XLOC_098450	.	transcript	0	0.113753	25.2312	7.60944e-17	1.23075e-13
Novel_010253	XLOC_098990	.	transcript	0.041945	0	-22.9122	3.78022e-14	8.26522e-12
Novel_010254	XLOC_098990	.	transcript	0.0453884	0	-22.2652	1.91166e-13	2.53651e-11
Novel_010256	XLOC_098990	.	transcript	0	0.145739	23.9807	2.31182e-15	1.18508e-12
Novel_010263	XLOC_099008	.	transcript	0.04335	0.381153	3.21355	1.8277e-05	0.00100324
Novel_010268	XLOC_099008	.	transcript	8.14e-05	0.0519556	8.04166	8.50688e-05	0.00424932
Novel_010279	XLOC_099019	.	transcript	0.609574	0.287079	-1.06743	0.00116179	0.0435075
Novel_010286	XLOC_099071	.	transcript	0.0469904	0	-21.3381	1.89043e-12	1.55288e-10
Novel_010287	XLOC_099071	.	transcript	0	0.056903	21.4587	1.38735e-12	1.21518e-10
Novel_010293	XLOC_099178	.	transcript	0.307611	0	-9.54447	5.58801e-08	3.4601e-06
Novel_010309	XLOC_099399	.	transcript	0	0.107988	23.0833	2.42103e-14	6.05638e-12
Novel_010313	XLOC_099399	.	transcript	0	0.333879	23.6011	6.30871e-15	2.42547e-12
Novel_010338	XLOC_099448	.	transcript	0.062529	0	-21.9968	3.77826e-13	4.29098e-11
Novel_010375	XLOC_100024	.	transcript	0	0.0407618	21.3231	1.92281e-12	1.5781e-10
Novel_010393	XLOC_100593	.	transcript	0	0.0451698	20.3841	1.67422e-11	1.07647e-09
Novel_010394	XLOC_100593	.	transcript	0	0.0210372	20.7879	6.86476e-12	4.61963e-10
Novel_010395	XLOC_100593	.	transcript	0	0.0963732	22.8245	4.69081e-14	9.58694e-12
Novel_010407	XLOC_100605	.	transcript	0.089204	0	-8.43456	0.0006946	0.0280137
Novel_010409	XLOC_100605	.	transcript	0	0.0199448	20.5805	1.11587e-11	7.27949e-10
Novel_010499	XLOC_101630	.	transcript	0.0804696	0	-21.4493	1.4218e-12	1.23957e-10
Novel_010528	XLOC_102475	.	transcript	0	0.0529524	5.92566	0.00023358	0.0106992
Novel_010545	XLOC_102555	.	transcript	0.159707	0	-21.4341	1.47639e-12	1.27649e-10
Novel_010560	XLOC_102753	.	transcript	0.008769	0.0911688	3.30163	0.00114885	0.0430572
Novel_010590	XLOC_103088	.	transcript	0.097484	0	-22.0324	3.4011e-13	3.95848e-11
Novel_010664	XLOC_103651	.	transcript	0.265836	0	-21.8224	5.8098e-13	6.10901e-11
Novel_010669	XLOC_103679	.	transcript	0.417669	0.136358	-1.56974	0.000577107	0.0238283
Novel_010684	XLOC_103765	.	transcript	0	0.25003	24.0224	2.06851e-15	1.09014e-12
Novel_010702	XLOC_103957	.	transcript	0.0267616	0	-20.9889	4.36888e-12	3.09781e-10
Novel_010712	XLOC_103958	.	transcript	0.150044	0	-9.17609	0.000242059	0.0110237
Novel_010733	XLOC_104107	.	transcript	0.698719	0.348527	-0.970855	0.000123583	0.00602246
Novel_010753	XLOC_104158	.	transcript	0	0.02263	22.2519	1.98554e-13	2.61971e-11
Novel_010761	XLOC_104158	.	transcript	0.0783198	4.56e-05	-9.87146	0.0011077	0.0417319
Novel_010762	XLOC_104158	.	transcript	0.0949264	0	-10.2317	7.4285e-05	0.00373852
Novel_010786	XLOC_104512	.	transcript	0	0.0299474	21.2394	2.35023e-12	1.85416e-10
Novel_010799	XLOC_104687	.	transcript	0	0.169913	22.9758	3.18934e-14	7.36918e-12
Novel_010808	XLOC_104796	.	transcript	0.111787	0	-21.2028	2.61982e-12	2.02274e-10
Novel_010829	XLOC_105057	.	transcript	2.9799	1.33585	-1.11734	0.000221744	0.0102354
Novel_010843	XLOC_105174	.	transcript	0.307959	0.0032096	-6.27448	4.733e-07	2.82982e-05
Novel_010868	XLOC_105291	.	transcript	0.0015534	0.065284	5.3104	0.000846902	0.0331305
Novel_010885	XLOC_105340	.	transcript	0.0668044	0	-22.4418	1.2464e-13	1.88891e-11
Novel_010911	XLOC_105430	.	transcript	0	0.0585928	22.0427	3.33468e-13	3.90251e-11
Novel_010913	XLOC_105430	.	transcript	0.224614	0.0003712	-8.30502	0.000901358	0.0350417
Novel_010942	XLOC_105788	.	transcript	0.0580914	0.0004824	-6.52131	0.000187647	0.00880589
Novel_010953	XLOC_105791	.	transcript	0	0.0749012	20.4167	1.55472e-11	1.00101e-09
Novel_010973	XLOC_105890	.	transcript	0.105137	0	-22.5465	9.57427e-14	1.55121e-11
Novel_010990	XLOC_106006	.	transcript	0.044638	0	-20.9997	4.25535e-12	3.03567e-10
Novel_011006	XLOC_106228	.	transcript	0.114525	0	-21.7037	7.76471e-13	7.74893e-11
Novel_011050	XLOC_106553	.	transcript	0.124394	0	-22.9269	3.60521e-14	8.07163e-12
Novel_011057	XLOC_106575	.	transcript	0.149595	0	-21.9915	3.82911e-13	4.32256e-11
Novel_011059	XLOC_106581	.	transcript	0.345714	0	-25.7927	1.55777e-17	3.747e-14
Novel_011063	XLOC_106583	.	transcript	0	0.0152996	5.12893	0.000757179	0.0301614
Novel_011064	XLOC_106583	.	transcript	0	0.0533624	6.94414	3.89485e-11	2.48891e-09
Novel_011067	XLOC_106583	.	transcript	0.184703	0.0050778	-5.05711	2.19683e-11	1.40959e-09
Novel_011080	XLOC_106708	.	transcript	0.0549674	0	-21.1599	2.90411e-12	2.20771e-10
Novel_011091	XLOC_106753	.	transcript	0.183904	0.0226264	-2.95494	0.000257161	0.011626
Novel_011112	XLOC_106871	.	transcript	0.219859	0	-23.6425	5.68041e-15	2.23896e-12
Novel_011122	XLOC_106971	.	transcript	0.0184836	0	-21.6033	9.93057e-13	9.28791e-11
Novel_011156	XLOC_107479	.	transcript	0.310095	0	-23.6437	5.66306e-15	2.23896e-12
Novel_011250	XLOC_108363	.	transcript	0.238602	0	-23.3669	1.16413e-14	3.70189e-12
Novel_011282	XLOC_108439	.	transcript	0	0.265816	22.9683	1.07408e-15	7.04607e-13
Novel_011406	XLOC_109987	.	transcript	0	0.112545	22.3578	1.52446e-13	2.17668e-11
Novel_011413	XLOC_109989	.	transcript	0	0.140637	23.0509	2.63327e-14	6.3771e-12
Novel_011432	XLOC_110221	.	transcript	0.301817	0	-24.2986	9.88193e-16	6.62153e-13
Novel_011434	XLOC_110221	.	transcript	0	0.145359	23.3377	1.24978e-14	3.84054e-12
Novel_011492	XLOC_110609	.	transcript	0.145021	0.0086916	-4.00832	0.00043565	0.0185932
Novel_011575	XLOC_111586	.	transcript	0.223612	0	-23.1106	2.26369e-14	5.7948e-12
Novel_011585	XLOC_111902	.	transcript	0.052763	0	-21.237	2.40892e-12	1.8942e-10
Novel_011604	XLOC_112086	.	transcript	0.123125	0	-8.16898	0.00113888	0.0427519
Novel_011617	XLOC_112172	.	transcript	0	0.0585144	22.3285	1.6405e-13	2.26315e-11
Novel_011653	XLOC_112852	.	transcript	0.122071	0	-23.7644	4.11811e-15	1.79682e-12
Novel_011654	XLOC_112854	.	transcript	0.135343	0	-22.6978	6.52802e-14	1.17315e-11
Novel_011660	XLOC_112888	.	transcript	0.0592458	0	-20.9734	4.53871e-12	3.19408e-10
Novel_011697	XLOC_113501	.	transcript	0	0.0803438	21.5366	1.14923e-12	1.04668e-10
Novel_011717	XLOC_113695	.	transcript	0	0.0425926	21.0092	4.06861e-12	2.91843e-10
Novel_011736	XLOC_113783	.	transcript	0.0670636	0	-8.20557	0.00110767	0.0417319
Novel_011759	XLOC_113833	.	transcript	0.181807	0	-22.5801	8.79544e-14	1.46813e-11
Novel_011769	XLOC_113870	.	transcript	0.0545996	0	-22.1555	2.5499e-13	3.17668e-11
Novel_011780	XLOC_113926	.	transcript	0.639225	0.24519	-1.33109	9.43774e-06	0.000529196
Novel_011799	XLOC_114233	.	transcript	0	0.0633064	22.2659	1.91757e-13	2.53718e-11
Novel_011800	XLOC_114233	.	transcript	0.0191178	0	-21.3181	1.98413e-12	1.61693e-10
Novel_011802	XLOC_114233	.	transcript	0.040427	0	-22.3056	1.75379e-13	2.37828e-11
Novel_011804	XLOC_114233	.	transcript	0.0213846	0	-21.3826	1.69762e-12	1.42316e-10
Novel_011806	XLOC_114233	.	transcript	0.057919	0	-22.8918	3.9824e-14	8.47132e-12
Novel_011807	XLOC_114233	.	transcript	0.0218078	0	-21.5634	1.09453e-12	1.00369e-10
Novel_011813	XLOC_114251	.	transcript	0.166401	0	-23.7047	4.81592e-15	2.00789e-12
Novel_011858	XLOC_114473	.	transcript	0	0.0269998	21.2112	2.51429e-12	1.95923e-10
Novel_011931	XLOC_115446	.	transcript	0	0.0574394	21.0778	3.45624e-12	2.55297e-10
Novel_011932	XLOC_115446	.	transcript	0.0831172	0.0004122	-6.96816	0.0011676	0.0436553
Novel_011955	XLOC_115526	.	transcript	0.0009432	0.201126	7.00887	0.000396382	0.0171492
Novel_012047	XLOC_116490	.	transcript	0	0.14247	22.3259	1.651e-13	2.27428e-11
Novel_012050	XLOC_116493	.	transcript	0.09635	0	-21.8596	5.30194e-13	5.6648e-11
Novel_012058	XLOC_116837	.	transcript	0.558846	0.17065	-1.67082	2.57272e-05	0.00138783
Novel_012087	XLOC_117143	.	transcript	0	0.0142928	20.8774	5.55843e-12	3.80885e-10
Novel_012090	XLOC_117143	.	transcript	3.68e-05	0.146602	9.48535	2.14075e-05	0.00116621
Novel_012103	XLOC_117308	.	transcript	0.095386	0	-23.3429	1.24426e-14	3.84054e-12
Novel_012172	XLOC_117774	.	transcript	0.247178	0	-22.6218	7.88156e-14	1.3492e-11
Novel_012173	XLOC_117774	.	transcript	0.202827	0	-22.3702	1.49076e-13	2.15686e-11
Novel_012192	XLOC_118243	.	transcript	0	0.0342232	20.9249	4.96003e-12	3.45945e-10
Novel_012196	XLOC_118244	.	transcript	0	0.0784542	21.0534	3.66326e-12	2.67846e-10
Novel_012204	XLOC_118262	.	transcript	0.229298	0	-23.19	1.84976e-14	5.00069e-12
Novel_012213	XLOC_118262	.	transcript	0.0687146	0	-21.5358	1.17061e-12	1.06086e-10
Novel_012242	XLOC_118455	.	transcript	0.0933578	0	-7.68389	1.41292e-11	9.10332e-10
Novel_012266	XLOC_119110	.	transcript	0.31354	0	-9.30994	2.48988e-07	1.51082e-05
Novel_012290	XLOC_119427	.	transcript	0.034089	0	-21.4001	1.62746e-12	1.38414e-10
Novel_012301	XLOC_119594	.	transcript	0.0465842	0	-21.3694	1.75279e-12	1.45943e-10
Novel_012347	XLOC_119768	.	transcript	0.0589942	0	-23.1299	2.16089e-14	5.58432e-12
Novel_012354	XLOC_119803	.	transcript	2.60027	1.70463	-0.576397	0.00052327	0.0218583
Novel_012371	XLOC_119898	.	transcript	0.0182008	0	-21	4.25241e-12	3.03567e-10
Novel_012391	XLOC_120053	.	transcript	0.105304	0	-23.354	1.2089e-14	3.80051e-12
Novel_012399	XLOC_120089	.	transcript	0	0.0761742	21.6414	8.91203e-13	8.56586e-11
Novel_012440	XLOC_120133	.	transcript	0.0978556	0	-22.7247	6.05635e-14	1.11619e-11
Novel_012460	XLOC_120193	.	transcript	0.10354	0.0148914	-2.70151	0.00061562	0.0252849
Novel_012468	XLOC_120276	.	transcript	0.0509854	0.723217	3.86087	5.01138e-05	0.00258872
Novel_012473	XLOC_120276	.	transcript	0.437996	0	-22.5924	8.39668e-14	1.4167e-11
Novel_012475	XLOC_120293	.	transcript	0	0.236172	22.0284	3.45414e-13	4.00036e-11
Novel_012478	XLOC_120315	.	transcript	0.0029778	0.122761	5.18052	0.00103935	0.0395539
Novel_012529	XLOC_120714	.	transcript	0	0.649051	22.9581	3.34024e-14	7.64998e-12
Novel_012566	XLOC_120895	.	transcript	0	0.534748	23.3734	1.14393e-14	3.65004e-12
Novel_012568	XLOC_120895	.	transcript	0	0.245533	22.3285	1.6405e-13	2.26315e-11
Novel_012577	XLOC_120895	.	transcript	0	0.119432	21.4159	1.50897e-12	1.30105e-10
Novel_012582	XLOC_120906	.	transcript	0.0645446	0	-21.689	8.05593e-13	7.96332e-11
Novel_012596	XLOC_121026	.	transcript	0.077556	0	-22.1225	2.76789e-13	3.39878e-11
Novel_012602	XLOC_121065	.	transcript	0.0853764	0	-21.416	1.56549e-12	1.33994e-10
Novel_012623	XLOC_121145	.	transcript	0	0.352166	21.6585	8.5498e-13	8.35467e-11
Novel_012666	XLOC_121589	.	transcript	0	0.0551814	21.7003	7.72171e-13	7.71422e-11
Novel_012677	XLOC_121589	.	transcript	0	0.211031	8.96841	0.000340816	0.014982
Novel_012679	XLOC_121589	.	transcript	0	0.051987	21.2709	2.17966e-12	1.75061e-10
Novel_012684	XLOC_121618	.	transcript	0.245483	0	-22.8069	4.88821e-14	9.80286e-12
Novel_012725	XLOC_122308	.	transcript	0	0.364931	21.2585	2.24514e-12	1.79094e-10
Novel_012726	XLOC_122308	.	transcript	0	0.246416	21.0092	4.06861e-12	2.91843e-10
Novel_012727	XLOC_122308	.	transcript	0.376696	0	-22.2356	2.08869e-13	2.71759e-11
Novel_012735	XLOC_122308	.	transcript	0.0007984	1.1895	9.23191	0.000729148	0.0291563
Novel_012740	XLOC_122308	.	transcript	0	0.449495	21.8666	5.14257e-13	5.51336e-11
Novel_012749	XLOC_122355	.	transcript	0.289325	0	-9.42154	7.58945e-08	4.6932e-06
Novel_012766	XLOC_122839	.	transcript	0	0.0651432	21.8151	5.83491e-13	6.10901e-11
Novel_012793	XLOC_123436	.	transcript	0.0364186	0	-21.0197	4.05785e-12	2.91843e-10
Novel_012870	XLOC_124146	.	transcript	0.0737522	0	-21.0611	3.68028e-12	2.68881e-10
Novel_012875	XLOC_124189	.	transcript	0.100953	0	-22.8582	4.3397e-14	9.02668e-12
Novel_012925	XLOC_124818	.	transcript	0.211753	0	-23.9134	2.77372e-15	1.34819e-12
Novel_012949	XLOC_124968	.	transcript	0.0588644	0	-21.8224	5.8098e-13	6.10901e-11
Novel_013014	XLOC_125029	.	transcript	0	0.0995248	21.5562	1.09602e-12	1.00407e-10
Novel_013019	XLOC_125034	.	transcript	0.200717	0	-8.36625	0.00100218	0.0383572
Novel_013032	XLOC_125064	.	transcript	0.13388	0.0003792	-6.92256	0.0012763	0.0469372
Novel_013047	XLOC_125086	.	transcript	0.050482	0	-6.43403	0.000717599	0.0287312
Novel_013071	XLOC_125175	.	transcript	0	0.055038	22.3725	1.46925e-13	2.13357e-11
Novel_013084	XLOC_125209	.	transcript	0	0.144857	23.5957	6.39877e-15	2.44009e-12
Novel_013087	XLOC_125209	.	transcript	0.021698	0	-21.4142	1.5724e-12	1.34096e-10
Novel_013137	XLOC_125574	.	transcript	0.0402838	0.280443	2.81245	0.000724428	0.0289799
Novel_013138	XLOC_125574	.	transcript	0	0.222492	22.1642	2.46905e-13	3.10066e-11
Novel_013144	XLOC_125605	.	transcript	0.179337	0	-23.6824	5.11356e-15	2.07959e-12
Novel_013174	XLOC_125991	.	transcript	0	0.1004	23.0975	2.33573e-14	5.92195e-12
Novel_013186	XLOC_126229	.	transcript	0.109061	0	-23.2572	1.55418e-14	4.41805e-12
Novel_013192	XLOC_126229	.	transcript	0	0.0238006	20.966	4.4838e-12	3.1721e-10
Novel_013197	XLOC_126229	.	transcript	0.0001934	0.207726	8.54753	7.00938e-07	4.16958e-05
Novel_013199	XLOC_126229	.	transcript	0.616781	0.236932	-1.34121	1.61706e-07	9.90821e-06
Novel_013253	XLOC_127032	.	transcript	0.116593	0	-22.3264	1.6648e-13	2.28657e-11
Novel_013259	XLOC_127509	.	transcript	0.047874	0	-22.1576	2.53631e-13	3.16395e-11
Novel_013262	XLOC_127587	.	transcript	0	0.220962	22.1052	2.85102e-13	3.45991e-11
Novel_013265	XLOC_127587	.	transcript	0.751873	0	-9.43024	0.00018758	0.00880589
Novel_013268	XLOC_127595	.	transcript	0	0.0660094	21.2845	2.10961e-12	1.70164e-10
Novel_013284	XLOC_127703	.	transcript	0.292238	0.0567766	-2.34009	0.000127541	0.00618961
Novel_013332	XLOC_128305	.	transcript	0	0.0822456	21.6771	8.1704e-13	8.05948e-11
Novel_013335	XLOC_128305	.	transcript	0	0.231639	22.6338	7.61974e-14	1.31891e-11
Novel_013368	XLOC_128672	.	transcript	0.126281	0	-22.069	3.13731e-13	3.73487e-11
Novel_013369	XLOC_128672	.	transcript	0	0.133049	22.633	7.6343e-14	1.31891e-11
Novel_013410	XLOC_128994	.	transcript	0	0.0764772	21.0741	3.48692e-12	2.56812e-10
Novel_013421	XLOC_129056	.	transcript	0.0797974	0	-21.098	3.36699e-12	2.49884e-10
Novel_013448	XLOC_129556	.	transcript	0.129945	0	-23.8062	3.68103e-15	1.66818e-12
Novel_013472	XLOC_129784	.	transcript	0.33778	0	-9.91003	1.99544e-07	1.21789e-05
Novel_013484	XLOC_129896	.	transcript	0.108145	0	-23.4457	9.51747e-15	3.22319e-12
Novel_013487	XLOC_129896	.	transcript	0.178399	0	-9.53899	0.000187064	0.00878731
Novel_013488	XLOC_129896	.	transcript	0.0003082	0.234234	9.0687	2.97416e-08	1.8477e-06
Novel_013489	XLOC_129896	.	transcript	0.0917274	0	-22.6978	6.52802e-14	1.17315e-11
Novel_013497	XLOC_130006	.	transcript	0.832094	0	-24.6863	3.44039e-16	3.29326e-13
Novel_013501	XLOC_130029	.	transcript	0	0.349993	23.265	1.51552e-14	4.37446e-12
Novel_013508	XLOC_130029	.	transcript	0.0163886	0	-23.3805	1.12825e-14	3.61229e-12
Novel_013510	XLOC_130029	.	transcript	0.0797346	0	-25.699	2.0348e-17	4.61877e-14
Novel_013535	XLOC_130691	.	transcript	0.105747	0	-8.67504	0.000537389	0.0223627
Novel_013555	XLOC_130980	.	transcript	0	0.0277028	21.3888	1.64205e-12	1.38675e-10
Novel_013556	XLOC_130980	.	transcript	0.118569	0.008278	-3.76492	2.47601e-05	0.00133797
Novel_013582	XLOC_131228	.	transcript	0.102344	0.0052972	-4.10633	4.15508e-06	0.000239278
Novel_013605	XLOC_131388	.	transcript	0.326809	0	-23.5439	7.31624e-15	2.71276e-12
Novel_013654	XLOC_132104	.	transcript	0.063876	0	-21.236	2.41863e-12	1.89549e-10
Novel_013694	XLOC_132560	.	transcript	0.0532246	0	-21.2669	2.16295e-12	1.73869e-10
Novel_013702	XLOC_132655	.	transcript	6.71817	0	-27.1086	3.31139e-19	1.72577e-15
Novel_013704	XLOC_132696	.	transcript	0	0.121257	22.0043	3.66604e-13	4.1787e-11
Novel_013727	XLOC_132830	.	transcript	0.119188	0	-23.1352	2.13099e-14	5.52574e-12
Novel_013733	XLOC_132862	.	transcript	0.0710404	0	-21.7667	6.66092e-13	6.77716e-11
Novel_013783	XLOC_133700	.	transcript	0.956084	0.569553	-0.726337	0.000902271	0.0350626
Novel_013861	XLOC_134470	.	transcript	0.155573	0.0010184	-6.42049	4.40017e-05	0.00229575
Novel_013867	XLOC_134470	.	transcript	0.0406588	0	-8.59442	0.000745443	0.029766
Novel_013939	XLOC_135189	.	transcript	0	0.0707884	22.0314	3.42878e-13	3.9759e-11
Novel_013973	XLOC_135379	.	transcript	0.330372	0	-23.0081	2.95574e-14	6.98425e-12
Novel_013991	XLOC_135525	.	transcript	9.20549	5.33002	-0.754814	1.15038e-11	7.47338e-10
Novel_013994	XLOC_135537	.	transcript	0	0.243579	10.0405	5.14305e-15	2.07959e-12
Novel_013999	XLOC_135545	.	transcript	0.206368	0.0215162	-3.18745	0.00120587	0.0447607
Novel_014003	XLOC_135560	.	transcript	0	0.213852	21.415	1.54143e-12	1.3226e-10
Novel_014019	XLOC_135715	.	transcript	20.2826	10.3904	-0.934041	0.00092544	0.0357556
Novel_014034	XLOC_135730	.	transcript	0	0.092415	21.8696	5.10514e-13	5.47949e-11
Novel_014073	XLOC_135960	.	transcript	0	0.0317686	20.5009	1.34516e-11	8.68463e-10
Novel_014115	XLOC_136369	.	transcript	0.0729534	0	-22.6009	8.3027e-14	1.4059e-11
Novel_014161	XLOC_136626	.	transcript	0	0.104071	22.2371	2.05783e-13	2.6836e-11
Novel_014169	XLOC_136647	.	transcript	0.0833004	0	-21.6368	8.93575e-13	8.57987e-11
Novel_014175	XLOC_136706	.	transcript	0.656858	0.425095	-0.57985	9.10592e-05	0.00452925
Novel_014202	XLOC_137159	.	transcript	0	0.130438	23.3371	1.25686e-14	3.84054e-12
Novel_014205	XLOC_137159	.	transcript	0.955768	0.0020244	-8.34396	2.35001e-05	0.00127355
Novel_014234	XLOC_137533	.	transcript	17.6424	9.14807	-0.924785	0.000226424	0.0104171
Novel_014242	XLOC_137593	.	transcript	0.0941864	0	-21.3857	1.63682e-12	1.38675e-10
Novel_014245	XLOC_137593	.	transcript	0.0541372	0	-21.8115	5.96286e-13	6.20833e-11
Novel_014268	XLOC_137808	.	transcript	0	0.0179964	21.135	3.00392e-12	2.27437e-10
Novel_014330	XLOC_138326	.	transcript	0.200919	0	-23.2891	1.43074e-14	4.1812e-12
Novel_014340	XLOC_138493	.	transcript	0.0812814	0.0045926	-3.95394	3.80256e-05	0.00200176
Novel_014393	XLOC_139094	.	transcript	0	0.0444742	21.407	1.57144e-12	1.34096e-10
Novel_014398	XLOC_139095	.	transcript	0	0.073857	20.9474	4.71118e-12	3.29568e-10
Novel_014419	XLOC_139156	.	transcript	0.253123	0.0881154	-1.46649	1.99161e-09	1.25474e-07
Novel_014435	XLOC_139440	.	transcript	0.0560708	0	-21.5722	1.07126e-12	9.86197e-11
Novel_014467	XLOC_139855	.	transcript	0	0.259706	24.1222	1.58401e-15	8.97988e-13
Novel_014501	XLOC_140182	.	transcript	0.144364	0	-22.4318	1.27792e-13	1.92424e-11
Novel_014542	XLOC_140388	.	transcript	0.112436	0.305481	1.43093	3.41728e-05	0.00181216
Novel_014571	XLOC_140512	.	transcript	0	0.12284	21.4661	1.36277e-12	1.20263e-10
Novel_014579	XLOC_140530	.	transcript	4.59775	0.514113	-3.05194	0.00129696	0.0475261
Novel_014621	XLOC_140701	.	transcript	0.002275	0.248731	6.4291	6.14628e-05	0.00311831
Novel_014626	XLOC_140701	.	transcript	0.09003	0	-23.4089	1.04761e-14	3.48493e-12
Novel_014628	XLOC_140701	.	transcript	0	0.0629926	22.9088	3.78859e-14	8.26522e-12
Novel_014629	XLOC_140701	.	transcript	0	0.079872	23.1474	2.05381e-14	5.38172e-12
Novel_014665	XLOC_140985	.	transcript	0.0499516	0	-21.6147	9.65881e-13	9.1247e-11
Novel_014691	XLOC_141283	.	transcript	0.000137	0.329368	7.42851	0.000281198	0.0125914
Novel_014709	XLOC_141709	.	transcript	0.111177	0.279622	1.36528	8.66252e-06	0.000487476
Novel_014738	XLOC_142208	.	transcript	0.201917	0	-23.7925	3.82317e-15	1.70526e-12
Novel_014761	XLOC_142448	.	transcript	0.486191	0	-9.4595	0.000454626	0.0193065
Novel_014773	XLOC_142583	.	transcript	0.139436	0	-9.08569	4.16681e-07	2.49926e-05
Novel_014776	XLOC_142646	.	transcript	0	0.090127	22.0583	3.20493e-13	3.7961e-11
Novel_014824	XLOC_143426	.	transcript	0.0625846	0.0030294	-4.17576	0.000504165	0.0211328
Novel_014848	XLOC_143586	.	transcript	0.136606	0.0005466	-7.73458	1.18526e-07	7.29104e-06
Novel_014875	XLOC_143805	.	transcript	0.343749	0	-24.4421	6.70178e-16	5.18565e-13
Novel_014876	XLOC_143805	.	transcript	0.517826	0	-9.39176	0.000192752	0.0090274
Novel_014896	XLOC_144183	.	transcript	0.0001904	0.104373	8.66649	0.000820595	0.0321954
Novel_014900	XLOC_144183	.	transcript	0.117397	0	-24.0843	1.75837e-15	9.64914e-13
Novel_014901	XLOC_144183	.	transcript	0.131306	0	-9.53181	0.000201269	0.00939345
Novel_014940	XLOC_144477	.	transcript	0	0.0901368	23.6116	6.13043e-15	2.36996e-12
Novel_014944	XLOC_144477	.	transcript	0	0.496188	9.56414	0.000137223	0.0066286
Novel_014961	XLOC_144721	.	transcript	0	0.200657	8.80143	3.20017e-07	1.93306e-05
Novel_014964	XLOC_144726	.	transcript	0	0.131384	23.0601	2.57134e-14	6.28618e-12
Novel_015021	XLOC_145472	.	transcript	0.100101	0	-21.836	5.61536e-13	5.97247e-11
Novel_015039	XLOC_145620	.	transcript	0.35059	0	-23.062	2.5732e-14	6.28618e-12
Novel_015040	XLOC_145620	.	transcript	0	0.174159	21.6245	9.28652e-13	8.88032e-11
Novel_015062	XLOC_145693	.	transcript	0.0215758	0	-21.4998	1.27768e-12	1.13609e-10
[truncated: 1,401 more rows]

## Sheet: mRNA_LP_LY_vs_LP_HY
transcript_id	gene_id	gene_name	feature_id	LP_LY_hyp_FPKM	LP_HY_hyp_FPKM	log2(foldchange)	pvalue	qvalue
[truncated: 1,997 more rows]
