# Supplementary material for: Hypothalamus Transcriptome Reveals Key lncRNAs and mRNAs Associated with Fecundity in Goats
Source: Animals (Basel). 2025 Mar 6;15(5):754. doi: 10.3390/ani15050754 (PMC11898595; doi:10.3390/ani15050754)
Supplement: Supplementary file 1 [file animals-15-00754-s001.zip › Supplementary Table 9.xlsx]

## Sheet: lncRNA.Group_heatmap_plot
transcript_id	LP_HY	LP_LY	FP_HY	FP_LY
LNC_000003	0	0.0879538	0	0
LNC_000013	0	0.0308308	0	0.025412
LNC_000028	0.0560104	0.0865818	0.0437744	0.193056
LNC_000624	0.0035372	0	0.521413	0
LNC_000072	0.0021758	0.0291976	0.108207	0.0242992
LNC_000641	0	0.0921568	0.0234198	0
LNC_000651	0.0025938	0.153348	0.017567	0
LNC_000085	0.196678	0.008701	0.249485	0.0498254
LNC_000101	0.006497	0.0009676	0.187501	0
LNC_000102	0	0.0005566	0.103711	0.00052
LNC_000112	0.297998	0.152903	0	0.0020412
LNC_000697	0.381534	0.464557	0.429624	0
LNC_000718	0	0.340175	0.248737	0
LNC_000720	0	0	0	2.18712
LNC_000724	0.0315602	0.181704	0.098421	0.0038826
LNC_000178	0.0725702	0.450756	0.285881	0
LNC_000190	0.0930676	0.0065682	0.186828	0
LNC_000191	0	0	0.082819	0.232379
LNC_000225	0.0438696	0.128811	0.051572	0.0368526
LNC_000226	0.0239382	0	0.0082318	0.0139594
LNC_000230	0.0173568	0.0968048	0.0873374	0
LNC_000250	0.104884	0.0196494	0	0.0082746
LNC_000815	0.164746	0.092597	0.133174	0.61234
LNC_000816	0.621236	0.478834	0.544853	0.16842
LNC_000825	0.139066	0.116747	0.0420804	0.196451
LNC_000830	0	0.022391	0.266495	0
LNC_000832	0.0020622	0.117709	0.0336834	0.0628444
LNC_000834	0.0288696	0.0301504	0.0071902	0.0278542
LNC_000841	1.28281	0.53186	0.524106	0.70812
LNC_000303	0.0864642	0.0119654	0	0
LNC_000317	0.167462	0.126896	0.190156	0
LNC_000882	0.0343136	0.0501842	0.0005318	0.090965
LNC_000890	0	0	0	0.0631456
LNC_000893	0.0039084	0.0062024	0.165136	0
LNC_000367	0	0.106199	0.13321	0
LNC_000937	0.0431502	0.0057024	0	0.0570102
LNC_000963	0.342124	0.236221	0.0071948	0.106003
LNC_000393	0.741818	0.460409	0.582317	0
LNC_000430	0	0	0	0.049743
LNC_000442	0.0007434	0.0004132	3.55002	0.0005444
LNC_000443	0.014625	6.68908	0.0241382	0.026223
LNC_000468	0	0.883716	0	0.865404
LNC_000996	0	0.111827	0.0007872	0
LNC_001064	0	0.14437	0.101034	0.0031426
LNC_001098	0.0266724	0	0	0
LNC_001104	0	0.270484	0.169545	0.278406
LNC_001107	0.0020034	0.151178	0.329241	0.0040434
LNC_001109	0.294035	0	0.0016784	0.0137162
LNC_001111	0.0064888	0	0.0656038	0
LNC_001114	0.0012266	0.212122	0	0
LNC_001716	0	0.090308	0	0.149374
LNC_001136	0	0.115435	0.166736	0.117632
XR_001918823.1	0.592368	0.0013754	0.741939	0.836469
XR_001918825.1	0.168581	0.166244	0.284191	0.0060916
LNC_001160	0.25725	0	0.11315	0.0243468
LNC_001767	0.167522	0	0.0827688	0.286446
LNC_001794	1.56499	0.0095888	1.26877	0.756656
XR_309827.3	88.4938	61.2103	74.0047	83.3272
LNC_001804	3.0886	3.09936	1.63376	1.64868
LNC_001225	0.258637	0.0969518	0.0009666	0.0853466
LNC_001835	0.0467692	0.0542262	0.0772214	0
LNC_001858	0.0030894	0.0307572	0.157147	0.053148
LNC_001298	0.392072	0.615946	0	0
LNC_001869	0.0849886	0.044852	0	0.0249342
LNC_001314	3.08737	3.80685	3.29643	2.66481
LNC_001328	0.205342	0.530892	0.568358	0
LNC_001331	0.370909	0.691097	0.205791	0
XR_001919240.1	708.234	558.412	644.338	626.876
LNC_001910	0	0.0780676	0	0
LNC_001912	0	0	0	0.231169
LNC_001919	0.1931	0.197468	0.0278166	0.004657
LNC_001926	0.301778	0.343668	0.370549	0.22631
LNC_001968	0	0	0.11623	0
LNC_001973	0.0864454	0.34789	0.249592	0
LNC_002001	0.0019454	0.0456644	0	0
LNC_002002	0.029772	0.0255106	0	0.0324912
LNC_001469	0.001241	0.0018472	0.136993	0
LNC_001508	0.0009068	0.0076626	0	0.038932
LNC_002090	0.0574972	0	0.221226	0
LNC_002092	0.267533	0.0080766	0.169296	0.213668
LNC_001549	0.059196	0.0016044	0.082182	0.263543
LNC_002105	0.74186	0	0	0
XR_001917073.1	0	0.139815	0.087927	0.051256
LNC_002121	1.78797	1.89353	1.48482	1.01199
LNC_001580	0.210763	0.0311358	0	0.0670266
LNC_001596	4.58309	5.31108	4.59109	2.32182
LNC_001597	0.293916	0.701438	0.396616	0.137167
XR_001919765.1	0	0.102227	0	0.201804
LNC_001656	0.0950232	0	0.192358	0
LNC_002209	0.238963	0.233669	0.0170916	0.0096962
LNC_002216	0	0.121936	0.119737	0.124013
LNC_001668	0	0.143971	0	0
LNC_001685	0.110568	0.0584654	0	0.0745608
LNC_001697	0	0.102439	0	0.0239106
LNC_002244	0.0836222	0.0275348	0.076303	0
LNC_002982	0	0.0334778	0	0.05143
LNC_002997	0.242853	0.203854	0.170656	0
LNC_002283	0	0.176946	0	3.2e-06
LNC_002284	0	0.0741818	0.141442	3.48e-05
LNC_002288	0	0	0.125925	8.44e-05
LNC_003029	0.250616	1.15734	0.053457	0.0317966
LNC_003034	0	0.0405618	0.0011684	0
LNC_003035	0	0	0.120352	0
LNC_003044	0	0	0.746921	0
LNC_003047	0	6.48e-05	0.102452	0
LNC_002339	0	0.0030754	0.226575	0
LNC_002342	0	0	0.13761	0
LNC_002350	0.112038	0.366608	0.0282364	0.399178
LNC_003075	0.0105562	0.0216226	0.0338352	0
LNC_002380	2.88214	3.12108	2.6825	2.05425
LNC_003112	9.39347	11.0696	8.20501	6.82343
LNC_002389	0.0507794	0.0747008	0.118141	0.0004636
LNC_002392	0.0395018	0.503747	0	0
LNC_003119	0.0879346	0.271066	0	0.432904
LNC_002466	0.005985	0.064916	0.0980914	0.0006082
LNC_002486	0.0966984	0	0.106178	0.125423
LNC_003188	0.795326	3.99859	3.69867	0
LNC_003219	0	0.0007346	0	0.130869
LNC_002542	0.0655414	0	0.175271	0.066535
LNC_003237	0.0905316	0.163918	0	0.0302238
LNC_002551	0.22167	0.262388	0.00145	0.0363096
LNC_003283	0	1.24947	1.89848	0.58156
LNC_003284	2.39294	0.911466	0.0335246	0.808293
LNC_002605	0.119032	0.077105	0	0.168423
LNC_002623	0.146043	0	0	0
LNC_002624	0	0.194116	0	0
LNC_002667	0.0070844	0.0107146	0.147914	0
LNC_003401	0	0	0	0.197221
LNC_002681	0.0733836	0.282917	0.167524	0.0043084
LNC_003404	0.28334	0.0245618	0.12376	0.230448
LNC_002690	0.025194	0.480882	0.260584	0.347665
LNC_002721	0.0701744	0.0283042	0	0.0604184
LNC_002723	0.0362886	0	0	0
LNC_003464	0.0950632	0.226835	0	0
LNC_002752	0.0863524	0.0013864	0.0792842	0.033597
LNC_002781	0.04188	0.0321314	0	0
LNC_002794	0.883377	0.351993	0.197454	0
LNC_002799	0.309526	1.46e-05	0.234954	0.231385
LNC_003553	0	0	0.0410314	0
LNC_002830	0.0053466	0.206313	0.162364	0.0592778
LNC_002854	0.125952	0.0935802	0	0
LNC_002870	0.025351	0.136709	0.0086804	0.0001804
LNC_003605	0	0	0.0485372	0
LNC_002903	0.109888	0	0.0399382	0
LNC_003631	0	0.0834474	0.0180244	0
LNC_002937	0.201338	0.15674	0.0289166	0.0088558
LNC_002938	0.478774	0	0.29907	0.694956
LNC_002940	0.0802566	0	0.0920428	0.16165
LNC_003655	0.158665	0	0.143959	0.105387
LNC_003658	0.0521342	0.240931	0	0
LNC_002949	0	0.172054	0.155722	0.0860302
LNC_003681	0	0	0.0343544	0.0989658
LNC_004186	0	0.0002544	0.176321	0.000251
LNC_004187	0	0.29565	0.0905302	0.136284
LNC_003684	0	0	0.0875846	0
LNC_003685	0	0	0	0.0502784
LNC_003686	0.167785	0.0494566	0	0
LNC_003687	0	0	0	0.0805444
LNC_003689	0	0.196632	0	0
LNC_003716	0.257348	0	0	0.214386
LNC_004208	0.352358	0.142091	0	0
LNC_004209	0	0.425459	0	0
LNC_004242	0	0	0	0.0485478
LNC_004301	0.586021	0.150573	0.0043208	0.0210708
LNC_004308	0	0.176086	0.0659316	0.171404
LNC_003818	0.405194	0.575935	0.619211	0.147163
LNC_003820	0.103207	0	0	0
LNC_003821	0.0876404	0	0	0
LNC_004328	0	0.0735682	0	0.164798
LNC_003838	1.21968	0.027365	1.04478	0
LNC_003857	0.0658798	0.129663	0.0769806	0
LNC_004370	0	0	0.0946014	0
LNC_003888	0.0365998	0	0.0174194	0.0752892
LNC_004383	0	0.0673664	0.162825	0
LNC_003919	0.541595	0.92778	0.42274	0.222012
LNC_004385	0.0811598	0.0102026	0	0.123461
XR_001917967.1	2.14635	1.58798	0.93012	1.0794
LNC_004407	0.0488862	0.0486112	0	0.0322788
LNC_004408	0.281471	0.727337	0	0.145497
LNC_003949	0.0733178	0	0.123651	0.0321292
LNC_004005	0.335376	0	0.157268	0.225818
LNC_004031	0.070662	0.094862	0.0368382	0
LNC_004062	0.642882	0.226948	0.099365	0.230178
LNC_004068	0.422803	0.114383	0.001215	0.115346
XR_001917985.1	0.47336	0	0.352828	0.0762844
LNC_004539	0.0476804	0	0	0
LNC_004086	0.196242	0	0	0
LNC_004142	0.0581564	0	0	0.00105
LNC_004615	0	0.295404	0.230583	0.0512004
LNC_004633	0.156587	0	0.164291	0.109863
LNC_004634	0	0.0679442	0.0559876	0.0343532
LNC_004637	0.152933	0.161284	0.104857	0.0013848
LNC_005181	0.0019666	0.130545	0	0.125036
LNC_005213	0.0145048	0	0.194135	0
LNC_004703	0.0030908	0.0144318	0.369421	0.110139
LNC_004704	0.317428	0.270281	0.152419	0
LNC_004706	0	0.43683	0	0.057999
LNC_004712	0.0005184	0.0018674	0.665697	0.0243552
LNC_004717	0	0.0730772	0	0.156929
LNC_004730	0.00141	0	0	0.140803
LNC_004735	0.31197	0	0.361301	0
LNC_005305	0.0315202	0	0	0
LNC_004776	0.227052	0.602452	0.12479	0.108266
LNC_005424	0.260692	0.128866	0.126188	0.385882
LNC_004815	0.341025	0.168338	0.0265058	0.195872
LNC_004819	0.596632	1.30985	0.986483	0.700096
LNC_004839	0	0	0.0440986	0
LNC_004842	0.152109	0.138905	0	0.0303656
LNC_004849	1.92413	0.018619	0.0278086	2.08172
LNC_004854	0.0059128	0.0337046	0.298949	0.0002342
LNC_005449	0.575872	0.768362	0.957447	0.268649
LNC_005464	0.216477	0.231114	0.242488	0.108755
LNC_005472	0.372079	0.371558	0.497163	0
LNC_005473	0.735894	0.392071	0.609351	0
LNC_005474	0.375287	0.221574	0.298675	0
LNC_005476	0.160224	0.107482	0.276663	0.134873
LNC_004862	0.486348	0	0.112219	0.279088
LNC_005488	0.0644916	0	0.0465896	0.0267268
LNC_005510	0.0008512	0.115498	0.0368248	0.0482418
LNC_004923	0.337381	0.619916	0	0
XR_001918095.1	0.001502	0.119073	0.147437	0.13715
LNC_005555	0	0	0.137757	0
LNC_005568	0	0	0.13399	0.255527
LNC_005570	0	0.0368708	0.016923	0.0010688
LNC_005584	0.348257	0.0835624	0.15514	0.0010642
LNC_004964	0	0.228762	0.368493	1.00119
LNC_004993	0.103792	0.286043	0.187514	0.20461
LNC_005656	0.0256658	0.0133978	0.157084	0.0219326
LNC_005030	0	0.115395	0	0.103755
LNC_005678	0	0.0011736	0.0533196	0
LNC_005713	0.155777	0.0309942	0.0973562	0.0709474
LNC_005714	0	0	0.0540232	0
LNC_005715	0	0.100454	0	0.0300934
LNC_005719	0	0.169638	0.0780674	0
LNC_005075	0.049992	0	0	0
LNC_005076	0	0.0388646	0	0
LNC_005077	0.0939286	0	0.000507	0.0411084
LNC_005079	0.0500496	0.120027	0.29615	0.155696
LNC_005080	0	0.0383366	0	0.0363416
LNC_005732	0.001361	0	0.186335	0
LNC_005084	0.272435	9.16e-05	0.718672	0.834908
LNC_005092	0	0	0.241036	0.28563
LNC_005105	0.100572	0	0	0
LNC_005763	0.225845	0.0359332	0.0026592	0.13135
LNC_005121	0.140395	0	0	0
LNC_005146	0.159094	0.140724	0.760544	0
LNC_005789	0	0	0	0.049912
LNC_005821	0.201685	0	0.118778	0
LNC_006234	0	0.367439	0	0
LNC_006255	0.03817	0.002039	0.0758628	0.10732
LNC_005848	0	0	0	0.433993
LNC_006310	0	0.111893	0.205544	0.011283
LNC_006316	0	0.461197	0.18693	0.319251
LNC_005911	0	0.11318	0	0
LNC_006388	0.0463128	0.0541106	0.047489	0.0006596
LNC_006401	0.0973506	0	0	0
LNC_006402	0	0	0.0800034	0
LNC_006025	0.161715	0.218198	0.0357878	0.224606
LNC_006057	0.0669646	0	0	0.0002486
LNC_006061	0	0	0.0791986	0
LNC_006070	0.464621	0.4213	0.23322	0.0495052
LNC_006111	0.0070724	0.199205	0.0864384	0
LNC_006144	0.25536	0	0.0874434	0.118113
LNC_006534	0.0447498	0.291987	0.0315464	0.004756
LNC_006190	0	0.12637	0.162263	0.135411
LNC_007186	0.462177	0.303051	0.149695	0.121707
LNC_007188	0.184808	0.036443	0.015408	0.065382
LNC_006605	0	0.302749	0.314925	0.0994464
LNC_006631	0	0.0552748	0.105685	0
LNC_007249	0.0792532	0.188775	0.100408	0.0036878
LNC_007252	0.0420226	0.0744606	0.0655882	0
LNC_006700	0.297599	0.387496	0.02384	0
LNC_007290	0	0.0001044	0	0.206849
LNC_006722	0.0139618	0.0217078	0	0.0651434
LNC_006740	0.191004	0.688148	0.752062	0.118687
LNC_006742	0.148707	0	0	0
LNC_007341	0.0447034	0	0	0
LNC_007352	0	2.9e-05	0.628877	0.0594364
LNC_006785	0.0907308	0.127025	0.0663356	0
LNC_006812	0	0	0	0.852308
LNC_007383	0.493346	0.523822	0	0
LNC_007390	0.149217	0.121734	0.0003376	0.179023
LNC_006846	0.156042	0.172784	0.0010104	0.0350322
LNC_007408	0	0.000126	0	22.4688
LNC_007409	0	2.87519	0	5.84e-05
LNC_007411	3.19851	0	0	0
LNC_007412	0.141007	0.023353	0	0
LNC_007414	227.073	219.907	0	111.02
LNC_006863	0	1.20127	1.3861	0
LNC_007462	0.0878832	0.142945	0	0.097568
LNC_007481	0.0022052	0.032381	0.157486	0
LNC_007486	0	0.143307	0.107505	0.149728
LNC_007534	0.0056132	0.295831	0.121334	0.0909636
LNC_007539	0	0.128981	0	0
LNC_006960	0.122977	0.0130586	0.0639214	0.0908122
LNC_007582	0.277005	0.430633	0.298262	0.001959
LNC_007000	0.526339	0.382585	0.982312	0
LNC_007620	0.389195	0.0499016	0.0267114	0.033486
LNC_007629	0.0005802	0.0635128	4.66e-05	0.045153
LNC_007653	0	0.049049	0.0571014	0.0904142
LNC_007035	0.0128688	0.213459	0.108435	0.0518816
LNC_007039	0.055195	0.189614	0.0284914	0
LNC_007675	0.121191	0.0666892	0	0
LNC_007677	0	0.07173	0.0884386	0.172471
LNC_007694	0.201845	0.130497	0	0.141417
LNC_007756	0.437829	0.74897	0.307017	0.0022916
LNC_007143	0	0.782447	0.434606	0
LNC_008294	0.143511	0.0941588	0.206014	0
LNC_007860	0.706248	0.776665	0.364317	0.702575
LNC_007875	0	0.188903	0.179029	0.0637288
LNC_008343	0.125536	0	0.0004606	0.294275
LNC_008352	0.205853	0	0.0291964	0.0507396
LNC_008361	0.0465166	0.0670402	0.0643792	0.0015296
LNC_008401	0.272016	0	0.0251016	0.000514
LNC_008406	0.417971	0.0003276	0	0
LNC_007948	0.0045258	0	0.0115314	0.0296038
LNC_007955	0.0907108	0	0	0
LNC_007967	0	0	0.212682	0
LNC_007989	0.104224	0.154129	0.0085612	0.39683
LNC_008466	0	0.164382	0.106507	0
LNC_008479	0	0	0	0.0861002
LNC_008499	0.0032166	0	0.149934	0
LNC_008500	0.181904	0	0	0
LNC_008513	0.084906	0	0	0
LNC_008056	0	0.0471236	0	0
LNC_008520	2.11903	0.613902	0	0.0012278
LNC_008534	0.153814	0.092454	0.0079738	0.0768608
LNC_008081	0.0262072	0.0976684	0.0146344	0.0005794
LNC_008548	0	0.0821728	0.080197	0
LNC_008549	0	0	0.0597938	0
LNC_008559	0.067724	0	0	0.0208368
LNC_008580	0.0001936	0	0	0.110566
LNC_008157	0	0	0.092923	0
LNC_008619	0.0460876	0.0920498	0.098866	0.0006102
LNC_008620	82.4726	0	11.6808	0
LNC_008623	0	0	92.8362	0
LNC_008624	0	0	0.692089	0
LNC_008197	0	0.017982	0	0.0760232
LNC_008211	0.739711	0.605979	0.319203	0.182405
LNC_008213	0	0	0	0.0577318
LNC_008214	0	0.0953422	0.124541	0
LNC_008657	0.298055	0	0	0
LNC_008216	0.547949	0	1.40776	0.408777
LNC_008218	0.0054434	0	0.577921	0.124875
LNC_008219	0.100256	1.26567	0.0313606	0.0311004
LNC_008220	0.702547	0	0	1.1526
LNC_008221	0	0	0	1.06989
LNC_008667	0	0.112264	0.0109614	0
LNC_008693	0.0003642	0.034673	0.0488076	0.0441278
LNC_008262	0	0.371152	0	7.82e-05
LNC_008263	0	0.190687	0.0551452	0.0001874
LNC_008264	0	0	0	0.0784518
LNC_008727	0.190039	0.103898	0.0443482	0.0643738
LNC_008738	0.0454422	0.127898	0.170192	0.0474232
LNC_008751	0.0455528	0.046438	0	0.0156704
LNC_008798	0.0677738	0	0	0
LNC_008813	0	0.0827066	0.0249278	0.022404
LNC_008819	0.170014	0.0099026	0.246816	0.0210858
LNC_008855	0.0008946	0.0245752	0.111175	0.0411554
LNC_008872	0.0200748	0.55358	0.812608	0.358864
LNC_009268	0.0225064	0	0	0.068526
LNC_009269	0.0124442	0	0	0.0581722
LNC_009293	0.0432076	0	0.137123	0.056027
LNC_009304	0.0553358	0.0479298	0	0.0507976
LNC_009305	0.0301702	0	0	0
LNC_008915	0.0666902	0.0678252	0	0.0414278
LNC_009309	0.133457	0	0	0
LNC_009325	0.012598	0	0.0298144	0.0381042
LNC_009326	0.026142	0.0239362	0.071507	0
LNC_009340	0.563518	0.708187	0.489398	0.857213
LNC_009341	0.407949	0.0049372	0.0047006	0.0243906
XR_001918540.1	0.463591	0.894964	0.474404	0.323572
LNC_009382	0.0007132	0.0321574	0.0305572	0.04877
LNC_009004	0	0.300145	0	0
LNC_009057	0.119706	0.0120932	0.0740282	0
LNC_009084	0.311835	0.176694	0.317426	0.0776742
LNC_009482	0.121162	0	0.0161486	0.0867976
LNC_009485	0.024525	0.065193	0.013939	0
LNC_009102	0.0852284	0.30192	0.143279	0.101227
XR_001918585.1	0.554645	1.09849	0.435997	0.523053
LNC_009163	0.001994	0.025722	0.205322	0
LNC_009554	0	0	0.106515	0.0795294
LNC_010069	0.034943	0.100121	0.163712	0.0823652
LNC_009571	0.307121	0	0.273914	0.213404
LNC_009584	0	0.125429	0	0
LNC_010119	0.0570788	0	0.0794208	0.0006736
LNC_010126	0.0653682	0	0	0.333824
LNC_009636	0.0097318	0	0	0.0726458
LNC_009649	0.0129778	0.0310228	0.134548	0
LNC_009655	0.0620464	0.361866	0.0848256	0.006422
LNC_009666	0	0.0323724	0.0335622	0.0005886
LNC_009676	0.0008464	0.540712	0	0
LNC_009686	0	0.212761	0.0581914	0.158529
LNC_010191	0.0681152	0	0.023995	0.0224774
LNC_009700	0.0824984	0.138355	0.0251712	0
LNC_009701	0.345308	0.134954	0.0511318	0
LNC_009740	0	0	0	0.190666
LNC_010239	5.47193	0	4.666	0
LNC_009799	1.65726	0	0	0.0007252
LNC_009804	0.0651154	0	0	0
LNC_010288	0	0.233716	0.615807	0
LNC_010298	0.0241712	0.189642	0.0564042	0.003523
LNC_010352	0.973259	1.00025	0.482091	0.350524
LNC_009891	1.91137	1.19072	2.42236	0.0293288
LNC_010367	0.0237384	0.0539406	0	0.162612
LNC_009901	1.04298	0	0	0
LNC_009908	0.170558	0.154957	0.142858	0.0689634
LNC_009947	0.317294	0.468555	0.296576	0.114605
LNC_009962	0.0492254	0.0940248	0.114229	0
LNC_009993	0.153605	0	0	0.0009998
LNC_010006	0	0.309915	0.261486	0.0135638
LNC_010476	0.348953	0.0242108	0	0.383393
LNC_010481	0.002073	0.0983752	0	0.109889
LNC_010483	1.05642	0.5461	0	0.379368
LNC_010551	0.410067	0.165747	0	0.145632
LNC_010553	0.580545	0.370586	0.3115	0.311566
LNC_011064	0	0	2.75249	0.0017696
LNC_011065	0.857988	0.429267	0	0.0021856
LNC_011066	0	0.533177	0.0270434	0.0604122
LNC_011110	3.84718	3.64013	2.91865	1.93852
LNC_010599	0.0171098	0.084729	0	0.117748
LNC_010611	0.026105	0.749307	0.591732	0.201829
LNC_010642	0.0182158	0.0737882	0.0610544	0
LNC_011192	0	0	0.0671218	0.15085
LNC_010664	0.460581	0.0693652	0.0029212	0.416634
LNC_011207	0.0973884	0	0.0013164	0.0192512
LNC_011232	1.3448	1.57404	1.39221	1.08876
LNC_010738	0.197113	0.216442	3.2e-06	0
XR_001918814.1	0.260886	0.248312	0.253086	0.435098
LNC_011267	0.18117	0.218563	0.0432376	0
LNC_011274	0.143884	0.0046958	0.0402818	0.0529018
LNC_010752	0.096611	0.135395	0.043799	0.0058796
LNC_011297	0.106611	0.106022	0.0490496	0
LNC_011313	0	1.94284	0	0
LNC_010804	0.267101	0.20054	0.220544	0.0026196
LNC_010816	0.420639	0.534906	0.452197	0
LNC_010834	0.216249	0.0923084	0.0378148	0.0521138
LNC_011401	0	0	0	0.326745
LNC_011402	0	0	0.0643398	0
LNC_011408	0.141687	0.0535322	0	0
LNC_011412	0.103127	0	0	0
LNC_010884	0.24479	0.0294312	0	0
LNC_011441	0	0.294631	0	0.278143
LNC_011492	0.130208	0	0.0097782	0.058462
LNC_011495	0	0	0	0.0333906
LNC_010939	0	0.0218774	0.15768	0
LNC_010943	0	0.0166602	0.128077	0
LNC_010944	0	0.0724968	0.0663776	0.210148
LNC_010950	0	0.014386	0.103359	0
LNC_011513	0	0	0.0597848	0.215036
LNC_011548	0.0942694	0	0	0.0240712
LNC_011012	0.31969	0.227592	0.127672	0.356422
LNC_011025	0	0.999579	0.647715	0.308811
LNC_011026	0	0.332834	0.0651002	0
LNC_011585	0.19373	0	0.070491	0
LNC_011609	0	0.0817478	0.167782	0.0277912
LNC_011884	0.122034	0	0.0690174	0.128759
LNC_011614	0	0	0.378647	0
LNC_011615	0.130573	0.333241	0.173375	0.116413
LNC_011684	0.0361828	0.058858	0	0.137626
LNC_011695	0.144843	0.082534	0.159097	0.062967
LNC_011962	0.940198	0.0264132	0.0194938	0.797387
LNC_011745	0	0.0278046	0.0318936	0
LNC_012013	0.00723	0	0.0025082	0.0453756
LNC_011851	0	0	0	0.202952
LNC_012101	0.0032974	0.15024	0.0404942	0.0895174
LNC_012114	0	0.111828	0	0.0691606
LNC_012518	0.223227	0.576587	0.408638	0.268889
LNC_012557	0.0104524	0.05124	0.187406	0.0670614
LNC_012174	0.896407	0	0.142566	0
LNC_012194	0.072437	0.0694614	0	0.0001158
LNC_012612	0	0.0687024	0	0
LNC_012613	0	0	0.0811328	0
LNC_012614	0	0.11159	0	0
LNC_012625	0.0033424	0.739029	0.123528	0
LNC_012638	0.129893	0.246794	0.293855	0.290644
LNC_012640	0.180408	0	0.0009924	0.0113792
LNC_012675	0	0	0	0.0980762
LNC_012273	0.0353338	0.048545	0	0.1541
LNC_012276	0.0821822	0.071785	0.024589	0.164119
LNC_012711	0.186301	0	0.000346	0.000896
LNC_012298	0	0.157887	0	0.133338
LNC_012752	0	0	0.199482	0.0027016
LNC_012754	0.15241	0	0	0.182636
LNC_012755	0	0	0.572597	0
LNC_012756	0	0.17323	0	0.205712
LNC_012757	0	0.144108	0.0155818	0
LNC_012759	0	0.0889118	0	0
XR_001296408.2	2.40302	0	0	0
LNC_012782	0.590907	0.219956	0	0.0718014
LNC_012332	0.0396038	0.33311	0.146511	0.111444
LNC_012357	1.85964	3.29064	2.15458	1.78507
LNC_012364	0.0266908	0.383605	0	0
LNC_012365	0.477158	0	0	0.156014
LNC_012368	0	0	0	0.085667
LNC_012839	0.104286	0.0090246	0.0064712	0.010843
LNC_012413	3.6104	0	2.30987	3.78166
LNC_012896	0.177732	0.0997312	0	0.0932504
LNC_012458	0.177288	0.0049714	0.11948	0.0678228
LNC_012468	0.0778486	0.147565	0.217808	0
LNC_012470	0.0028192	0.135383	0.114621	0.139488
XR_001919090.1	0.0234754	0.242351	0.541054	0.164886
LNC_012971	0	0.154631	0	0
LNC_012972	0	0.019409	0.0879038	0.338552
LNC_012973	1.2e-06	0.467555	0.191031	0.0854666
XR_001296514.2	1.94141	0.349655	1.5938	1.97431
LNC_012983	0.365828	0.597648	0.446071	0.315166
LNC_013377	0	0.063334	0.0013826	0.022948
LNC_013381	3.02295	3.3868	2.28594	1.71463
LNC_013382	1.00022	0.953334	0.762282	0.126412
LNC_013383	0.127159	0.588196	0.122832	0
LNC_013386	0.000189	0.141614	0	0.0014334
LNC_013388	0.330589	0.094121	0	0
LNC_013006	0.446125	0.606758	0.463092	0.281065
LNC_013007	0	0	0	0.0856994
LNC_013415	0.508632	0.67919	0.101191	0.335918
LNC_013436	0	0	0.067898	0.0967958
LNC_013107	0	0.489327	0	0
LNC_013523	0.111632	0.268261	0.0016816	0.218044
LNC_013545	0.0789246	0.0828126	0	0.103561
LNC_013550	0.0795158	0.0037582	0.058509	0.0976192
LNC_013548	2.65011	0.0086432	0.0062864	0.0077698
LNC_013555	0.0034942	0	0	0.108437
LNC_013172	0	0	0	0.0692378
LNC_013611	0.0849752	0.295754	0.0776592	0.0068838
LNC_013225	0.0331288	0	0.0308776	0
XR_001919154.1	0.168924	0.102052	0.0009262	0.212782
XR_001919161.1	0.0429274	0.549243	0.101428	0.733873
LNC_013680	0	0.100576	0	0
LNC_013332	0.0043078	0.0765472	0.100146	0.0529876
LNC_013712	0.091911	0.0016566	0.0520248	0.0296488
LNC_013719	0.146268	0.346143	0.285687	0
LNC_013343	0	0.136325	0	0
LNC_013734	0.109248	0.243532	0	0.0928442
LNC_013790	0.912563	1.25147	0.943673	0.738382
LNC_013791	0.0768026	0.0016212	0	0.0997116
LNC_013810	0.0009778	0.057229	0.0162922	0
LNC_013816	0	0.148502	0	0.0079876
LNC_014308	0.213489	0	0.0705776	0.0385032
LNC_014309	0	0	0.0624164	0
LNC_014311	0.13266	0.0018112	0.001545	0.0034086
LNC_013843	0	0.0072964	0	0.458054
LNC_013864	1.55481	0.640777	0.112361	0.845809
LNC_014331	0.484223	0.0387016	0	0.242854
LNC_014342	0.0407414	0.0348602	0	0.141148
LNC_013955	0.33967	0.432034	0.001171	0.157912
LNC_014380	0	0	0.048736	0
LNC_013988	2.57837	0.0085642	0.656289	1.32274
LNC_013989	1.65189	1.24446	1.08478	0
LNC_014437	0.474865	0.487026	0.447191	0.28859
LNC_014049	0.0220758	0.0194036	0	0.087935
LNC_014454	0	0	0	0.194971
LNC_014457	0	0	0.172846	0
LNC_014060	0	0	0.131418	0
LNC_014067	0	0.106466	0	0.120027
LNC_014071	0.209185	0.203161	0.241681	0.0219414
LNC_014072	0.0746726	0.159272	0	0.173229
LNC_014466	0.383411	0.455061	0.38748	0.274221
LNC_014093	15.6027	12.4649	9.58946	9.99759
LNC_014115	0.158988	0.0707466	0.0303836	0.0993368
LNC_014519	1.2957	0.981753	0.535565	0
LNC_014189	0	0.319878	0	0.0064118
LNC_014200	0.008382	0.0331462	0	0.045497
LNC_014201	0.0703998	0.102208	0.0348512	0.0077284
LNC_014601	0	0.32451	0	0
LNC_014612	0	0.0024842	0.12689	0.133481
LNC_014984	0.028653	0	0	1.24e-05
LNC_014992	0.23483	0.333836	0.547549	0.466789
XR_001919263.1	0.004071	0.0350236	0.0985248	0.0499724
LNC_014638	0.0916652	0	0	0
LNC_015010	0.467228	0.155658	0.0028618	0.108493
LNC_014655	0.0003136	0	0.041338	0.376896
XR_001919270.1	3.47143	2.58834	2.25936	3.40079
LNC_015024	0	0.120727	0	0
LNC_015025	0	0	0.113275	0.118646
LNC_015029	0.131711	0.0185262	0.109937	0.0425172
LNC_015031	0	0.1322	0.0333048	0.0684686
LNC_014680	0.149003	0.062262	0	0.241878
XR_001919274.1	11.5763	9.05797	7.46953	8.00164
LNC_015072	0.175833	0.0306758	0.0574966	0.0594946
LNC_015094	0.503305	0.615816	0.529569	0.307693
LNC_014720	0.100481	0.165179	0.0535504	0.0024982
LNC_014773	0	0.0003752	0	0.0223628
LNC_014776	0.154231	0.079226	0	0.0001026
LNC_014777	0	0	0	0.0715438
LNC_014782	0.380276	0	0	0
LNC_015188	0	0.113587	0.149582	0.0184634
LNC_015202	0.0453556	0	0	0.163868
LNC_015204	0.0129218	0.851387	1.19155	0.110811
LNC_014817	0	0	0.139031	0
LNC_014851	0.100447	0	0	0.0489736
LNC_014860	0.0400082	0.0879244	0.0764548	0.0043952
LNC_014861	0.10476	0.179678	0.0937762	0.0025394
LNC_014899	0.0590902	0	0	0
LNC_014904	0.0981464	0.0888128	0.002855	0.132873
LNC_014942	0.102999	0	0	0
LNC_014949	0.118658	0.0077368	0.0051804	0.144649
LNC_015712	0.024378	0.479922	0.0888386	0.009759
LNC_015382	0.0086982	0.183501	0.0106806	0.0524534
LNC_015723	0	0.094483	0.128848	0
LNC_015749	0.0564566	0.0812782	0	0.051314
LNC_015759	0.103465	0.0777164	0.189252	0
LNC_015449	0	0.154878	0.0211598	0.182001
LNC_015451	0	0.0544862	0.0006476	0.028059
LNC_015468	21.899	24.6879	18.92	8.71925
LNC_015798	0	0	0.20434	0
LNC_015508	2.03666	1.65551	0.483765	1.47463
LNC_015872	0.0045218	0.362565	0.280173	0.0978598
LNC_015520	0.4576	0	0.326693	0
LNC_015878	0.205244	0.126144	0	0.0774954
LNC_015880	0.161332	0.170796	0.0048958	0.0561486
LNC_015545	0.548495	0.790895	0	0.0869982
LNC_015893	0	0	0.141519	0
LNC_015894	0.149478	0	0.0209404	0
LNC_015895	0.0008758	0.267538	0	0
LNC_015951	0.303146	0.724679	0.492951	0.256927
LNC_015962	0	0.0942274	0.0962482	0
LNC_015970	0	0.178332	0	0
LNC_015593	0	2.18262	0	0.577038
LNC_015595	1.81455	0	0.742918	0.0618104
LNC_015606	0	0	0	0.183171
LNC_016006	0.0698828	0	0.0068218	0
LNC_016009	0	0.0217482	0.257917	0.025336
LNC_016013	0.0892452	0.0475096	0.222226	0.001743
LNC_016039	0.0644366	0.0515504	0.0264074	0.141799
LNC_015662	0.370342	0.128033	0.0966094	0.198687
LNC_016077	2.38542	0.0023366	0.202094	0.0038834
LNC_015688	0.038993	0	0.0732824	0.019227
LNC_015692	0.0496804	0	0	0.0346182
LNC_015695	0.0480404	0.0680856	0.10227	0.0018282
LNC_016097	0	0.301138	0.228655	0.163425
LNC_016107	0.138555	0.0103582	0.0430342	0.0558246
LNC_016150	0.098348	0.180973	0.125705	0
LNC_016151	0.281495	0.317732	0.166824	0.331164
LNC_016152	0.0956108	0.0294382	0.191451	0.0187836
LNC_016798	0.0288388	0.0499476	0.109179	0
LNC_016799	0	0	0.0470514	0.0856408
LNC_016821	0	0	0.164891	0.0341366
LNC_016232	0.367925	0.225009	0.344635	0.246001
LNC_016899	0.243302	0	0.45862	0
LNC_016267	0.12282	0	0.187676	0.268769
LNC_016268	0.171495	0.0235738	0	0.0933764
LNC_016269	0.149692	0.213182	0.295112	0.0380958
LNC_016923	1.02028	0.0439904	0.344955	0
LNC_016927	0.063809	0.300846	0	0
LNC_016284	0.242607	0	0	0
LNC_016947	0	0.131971	0.0949044	0
LNC_016987	0.047439	0.0094622	0.0793532	0.102078
LNC_017002	0.464855	0.421109	0.242872	0.146619
LNC_017011	0	0	0.0818792	0.0142356
LNC_017043	0.154507	0.249674	0.199969	0
LNC_017058	0	0.620779	0.227765	0.378795
LNC_016373	0.039711	0.0436752	0	0
LNC_016378	0	0.284195	0.0722262	0.0063666
LNC_017080	0.0386224	0.0098904	0	0.0115766
LNC_016403	0.000546	0	0.247894	0
LNC_017118	0	0	0	0.413337
LNC_017119	0	0	0	0.289536
LNC_017121	0.0920456	0.0521336	0.103501	0
LNC_016422	0.0990944	0	0.0242022	0.209091
LNC_017143	0	0	0	0.399474
LNC_017192	0.235173	0.228585	0	0.0746866
LNC_017194	0.217784	0.294719	0.141244	0.457038
LNC_017200	0.0014594	0.726357	1.28748	0.519778
LNC_016485	0	0.0002354	0.106177	0.004883
LNC_016486	0	0	0	0.114278
LNC_016506	0.001801	0.024483	0.133282	0
LNC_017217	0	0	0.166048	0.0739324
LNC_017218	0.336918	0	0	0
LNC_016521	0.137219	0.220218	0.120299	0.0578174
LNC_016531	0.43964	0	0	0.176614
LNC_016544	0.0005834	0.0967596	0.0677922	0.0849524
LNC_016548	0.0922596	0.0023056	0.0009122	0.0178738
LNC_016575	0	0.0471906	0.024195	0
LNC_017273	0.0375092	0.123286	0.0009238	0.253263
XR_001919552.1	1.33674	1.53904	1.93653	11.8887
LNC_017288	0.136042	0.0054028	0.0687368	0.119931
LNC_017302	0.0639326	0.0553482	0.198288	0.00513
LNC_016613	0	0.0393874	0.0158092	0
LNC_016631	0.173298	0.0159558	0.108611	0.0658338
LNC_017323	0.0345174	0.14466	0.031794	0.0254436
LNC_017339	0.17497	0.397911	0.254709	0
LNC_016657	0	0.32938	0	0
LNC_017364	0	0.157838	0.0964824	0.0885326
LNC_016681	0.142271	0.0829818	0	0
LNC_016684	0.35752	0.288215	0.023312	0.49803
LNC_016685	0	0.12253	0.153688	0.0128888
LNC_016701	0	0.0824246	0.053428	0.0990504
LNC_016712	0.0820472	0.1799	0.338191	0.07979
LNC_017937	0.222684	0	0	0
LNC_017947	0	0.0305054	0	0
LNC_017444	0	0.0556714	0.0343518	0.0762584
LNC_017960	0	0.281022	0.357281	0.246851
LNC_017961	0.531645	0.697386	0.344337	0
LNC_017986	0	0	0.176771	0
LNC_017479	0.331088	0	0	0.001314
LNC_017486	0	0.0012632	0.956231	0.453536
LNC_017487	0	0.444066	0	0
LNC_018016	0	0.193753	0.0073704	0.0015874
LNC_018019	0.385986	0.001844	0.0728354	0.184954
LNC_018084	0	0	0	0.207907
LNC_018088	0.0782736	0	0.0508888	0.204079
LNC_018122	0.150602	0.0086866	0.204218	0.170539
LNC_018145	0	0	0	0.132146
LNC_018161	0	0.0596702	0	0
LNC_018164	0	0	0	0.0347606
LNC_018173	0.0108978	0.0747676	0	0
XR_001919729.1	0.0670408	0.19744	0.0020788	0.589981
LNC_017638	0.83841	0.830565	0.594947	0.423819
LNC_018195	0	0	0.0805596	0
LNC_017658	1.54913	1.54773	1.31332	1.051
LNC_017677	0.104706	0.0794078	0	0
LNC_017682	0	0.107683	0.0890792	0.0519906
LNC_017700	0	0.404443	0	0
LNC_018219	0	0	0	0.347085
LNC_018262	0.0030688	0.0459226	0	0.0350098
LNC_018267	0.0228898	0	0	0.0173206
LNC_017728	0.0609896	0.0344836	0.0012432	0.0766408
LNC_017752	0.152802	0.526683	0	0.507909
LNC_017753	0	0.301934	0.190644	0
LNC_017764	0	0.307078	0.219067	0.276191
LNC_017772	0.151638	0	0	0.0903914
LNC_018303	0.0133228	0.0382904	0	0
LNC_018317	0	0.296392	0.11872	0.146587
LNC_018318	0	0.339799	0.216919	0.294662
LNC_017814	0.124998	0.158611	0.163389	0.0162952
LNC_018332	0.230435	0	0	0
LNC_018333	0.062502	0	0	0
LNC_017831	0	0.0621616	0.273293	0.0746826
LNC_017845	0	0	0	0.0414478
LNC_017897	0.17452	0.175914	0.253462	0.321789
LNC_018411	0.070742	0.148603	0.0020798	0.0247482
LNC_018674	0.101492	0.0984082	0	0
LNC_018680	0.331585	0	1.58e-05	0.0044248
LNC_018463	0.470084	0.35836	0.0050374	0.128021
LNC_018494	0.0006482	0.241686	0.0001696	0
LNC_018497	0.011637	0.178441	0.0894662	0.068363
LNC_018741	0	0	0	0.0223628
LNC_018742	0.140301	0.0736184	0.151861	0.262683
LNC_018541	0.0175936	0.0752316	0.0045192	0.0020798
LNC_018544	0.0291048	0	0.100627	0.198106
LNC_018562	0.176477	0	0	0
LNC_018790	0	0.663423	0	0
LNC_018597	0.092069	0.169813	0.144592	0.0408272
LNC_018895	0.0482276	0.0396996	0	0
LNC_018896	0	0	0	0.0904964
LNC_018907	0	0	0.0306412	0.0211396
LNC_018918	0.0117018	0.684791	0.363089	1.18003
LNC_018923	0	0.0011176	0.311114	0
LNC_018924	0.600605	8.66e-05	0	0
LNC_018925	0	5.6e-06	0	1.23526
LNC_019345	0.0479572	0.0088918	0.103063	0.0007832
LNC_019000	0.0977416	0	0	0.038364
LNC_019019	0	0.053791	0	0.119233
LNC_019021	0	0.0968862	0	0
LNC_019022	0.057924	0	0	0
LNC_019046	0.175583	0.127327	0	0
LNC_019442	0.0732082	0.111368	0	0.0693524
LNC_019095	0.295053	0.378982	0.500318	0.654007
LNC_019453	0	0	0.338193	0
LNC_019113	0	0.164139	0.0971674	0.133825
LNC_019119	0	0.0007428	0.172637	0.0026614
LNC_019137	0	0.0038302	0.283573	0.0068754
LNC_019138	0.0956716	5e-05	0	0
LNC_019474	0.0006136	0.120636	0.0006706	0
LNC_019477	0.0546194	0.782664	0.520404	0.577305
LNC_019197	0.108313	0.257738	0.300429	0.061306
LNC_019570	0.103928	0	0.069168	0
LNC_019571	0	0	0.0569694	0
LNC_019246	0.159664	0.0050798	0.0927278	0.109465
LNC_019270	0.0613844	0.097324	0.0605032	0.198337
XR_001919912.1	0.312308	0	0.0952834	0
XR_001919913.1	0.252658	0	0.0958284	0
LNC_019665	0.0575042	0.002687	0.0376072	0
LNC_019288	32.1542	32.3471	28.314	22.1681
LNC_019746	0	0.075199	0.002235	0.0295352
LNC_019753	0.0057106	0.0447932	0.0623002	0
LNC_019773	0	0.25938	0	0
LNC_019774	0	0.791829	0	0
LNC_019784	0	0.191418	0	0
LNC_020066	0.344854	0.0061178	0.254738	0.169038
LNC_020073	0	0	0	0.182464
LNC_020088	0.0104386	0.0464832	0.0142946	0
LNC_019789	0	0.131517	0.049053	0
LNC_020096	0	0.0880654	0.246645	0.0121744
LNC_019805	0	0	0.0305556	0
LNC_019810	0	0.036399	0	0.187653
LNC_019835	0.416312	0.134107	0.429628	0
LNC_020153	0.172169	0.147538	0.125826	0.213757
LNC_019855	0	0	0.0888448	0
LNC_019856	0.0386418	0.0519108	0.035731	0
LNC_019857	0.0666632	0	0.0813584	0.0243094
LNC_019859	0.619974	0	0.0008942	0
LNC_020170	0.0322994	0.30508	0.334836	0.0712134
XR_001919955.1	0.401792	0.236082	0.0288768	0.610513
LNC_019897	0.0016276	0.111505	0.0491102	0.195658
LNC_020222	0	0	0	0.124072
LNC_019935	0.100851	0	0.152821	0
LNC_019948	0	0.159079	0.0013414	0.0013808
LNC_020279	0	0.135845	0.0802728	0.0038776
LNC_020008	0	0	0.0141308	0.118015
LNC_020013	0.0390042	0	0	0
LNC_020339	0	0.162243	0	0
LNC_020343	0.0849526	0.407002	0.563926	0
LNC_020017	0	0	0.059978	0.065598
LNC_020020	0	0	0	0.072825
LNC_020354	0	0	0.0572538	0
LNC_020355	0.112306	0.30351	0.173832	0.0012282
LNC_020356	0	0.133276	0.0996424	0.014582
LNC_020363	0.102327	0	0.117685	0
LNC_020372	0.204029	0	0.184892	0.238393
LNC_020382	0.406289	0.0009882	0	0.0016824
LNC_020407	0	0.454072	0.657147	0.0463588
LNC_020408	0.12195	0.100481	0.118488	0
LNC_020778	0	0	0	0.0953568
LNC_020438	0.20496	0	0	0
LNC_020449	4.78541	5.63071	4.68424	3.0636
LNC_020811	0.0663862	0.0284052	0	0.13744
LNC_020813	0	0.11921	0.116268	0.0468102
LNC_020828	0	0.170205	0.003667	0.0280398
LNC_020849	0	7.31116	5.73442	12.0255
LNC_020857	0.0411718	0	0.0163122	0.0661946
LNC_020859	0	0.0291926	0	0.0244128
LNC_020526	0.0358446	0.0726924	0.206084	0
LNC_020883	0.0006078	0.0127022	0	1.35758
LNC_020884	0	0.440333	0.176233	0.0004394
LNC_020885	0.0043894	0.435	0.0093042	0
LNC_020888	0.78224	0.0619612	0.427072	1.55113
LNC_020892	0.0836064	0	0.117663	0.414188
LNC_020910	0.0605832	0.0021354	0.05563	0.0217046
LNC_020601	0	0.0113242	0	0.128806
LNC_020960	0.0173742	0.001421	0.124649	0.0805608
LNC_020618	0.005872	0.140851	0.0968754	0.228228
LNC_021014	0	0	0.080493	0
LNC_021016	0	0	0	0.113926
LNC_020664	0.181947	0.101649	0.21188	0.0635416
LNC_021026	7.8386	7.63071	10.2954	5.18365
LNC_020675	0.062172	0.000702	0	0.0004976
LNC_020676	0.0195992	0.303136	0.062855	0.15148
LNC_020684	0.111157	0.258252	0.14591	0.106191
LNC_021063	0	0.899846	0.149976	0.202824
LNC_020718	0.244635	0.997873	0.0300802	0.0105554
LNC_020720	0.0110314	0.314041	0	0.199645
XR_001917099.1	11.3735	9.36466	8.83682	12.1331
LNC_021147	0	3.98e-05	0.149099	0.004154
LNC_021235	0.149417	0.222125	0.0529422	0.0359656
LNC_021247	0.162097	0	0	0
LNC_021250	0.154977	0.258917	0.154376	0.0260244
LNC_021508	0.0090058	0.204663	0.0361918	2.4e-05
LNC_021510	0.365773	0	0.001907	0
LNC_021527	0	0	0.037202	0
LNC_021544	0.854063	0.80025	0.342524	0.004463
LNC_021307	0.402703	0	0	0
LNC_021619	0	0.240999	0.0459156	0.13654
LNC_021370	0	0	0.356894	0
LNC_021647	0.0061218	0.115751	0.0171466	0.018204
LNC_021950	0.022461	0	0	0.0912802
LNC_021961	0.067776	0	0	0
LNC_021656	0.0691368	0	0	0
XR_311067.3	5.3028	4.74828	6.57794	9.43808
LNC_021985	0.193533	0.0294452	0.103904	0.107698
LNC_022002	0	0.00421	0	0.0678218
LNC_022003	0.0003278	0	0	0.0421204
LNC_021687	1.79382	1.88855	0.989719	0.0873956
LNC_022012	0.0383172	0.0429452	0.276206	0
LNC_021708	0	0	0.115637	0
LNC_022032	0.0175662	0.196343	0.300102	0.115586
LNC_022051	0	5.92e-05	0.199444	0
LNC_022052	0.151918	0.56767	0.167696	0.029714
LNC_022065	0.0210976	0.0149504	0.107779	0
LNC_021742	0.273825	0	0	0.0651712
LNC_021748	0.206569	0.0015654	0	0
LNC_021761	0.0016488	0.152089	0.0816458	1.98e-05
LNC_021762	0	0.0484554	0.110848	0.0106448
LNC_021764	0	0.207308	0	0
LNC_022110	0.294489	0.323414	0.333414	0.107225
LNC_021768	0	0	0	0.048099
LNC_022138	0.005197	0.0978936	0	0
LNC_022141	0	0.151002	0	0
LNC_021819	0.0914496	0	0.105308	0
LNC_021820	0.0014862	0.502519	0.003898	0.0196564
LNC_021847	0.0086568	0.113688	0.251933	0.0027456
LNC_022229	0.298243	0.112064	0.20952	0.317884
LNC_022235	0.126344	0.143968	0.073922	0.0163088
LNC_022248	0	0.0424236	0.0993136	0.0407098
LNC_021905	0.0049456	0.124595	0.0028928	0.0002838
LNC_022279	0.0400342	0.0584492	0.0209366	0.207482
LNC_022280	0.0360612	0.087691	0.0460298	0
LNC_022522	0.109976	3.09927	1.6217	0.132816
LNC_022527	0.22983	0	0.305202	0.0006142
XR_001297346.2	0.041833	0.023011	0.0381494	0.312658
LNC_022299	0.405167	0	0.423458	0.14836
LNC_022319	0.0001926	0.0045548	0.0624536	0.12774
LNC_022326	0	0	0	0.0604984
LNC_022594	0	0	0.0275926	0
LNC_022596	0	0.0542308	0	0
LNC_022597	0.152144	0.109736	0.0587174	0
LNC_022354	3.81516	4.65014	3.64738	1.1672
LNC_022616	1.91655	0.991201	0.984603	1.0896
LNC_022384	0	0.353459	0.136193	0
LNC_022426	0.189452	0.341447	0.336014	0.245059
LNC_022689	0	0.224875	0	35.8578
LNC_022427	3.7383	1.21255	6.4372	0
LNC_022440	0.579657	0.384393	0.002611	0.155368
LNC_022734	0	0.04596	0	0.0505582
LNC_022843	0.160947	0.0006882	0	0
LNC_022864	0	0	0.177958	0
LNC_023048	0	0.259131	0.177928	0
LNC_022873	0.0813928	0.0049362	0.286788	0.009841
LNC_022874	0.210107	0.007643	0.0641002	0.0597646
LNC_022906	0.0031216	0.0043234	0.359065	0
LNC_022908	0.0037336	0.297088	0.791318	0.186807
LNC_023110	0	0	0.0638252	0
LNC_023131	0.010127	0.0558556	0.239192	0.0018002
LNC_023156	0.079571	0.196781	0	0.224375
LNC_023202	0.0198262	0.0159678	0	0.066009
LNC_023431	0.0786178	0.199766	0.121148	0.0234758
LNC_023436	0.000781	0.169359	0	0.0004622
LNC_023450	0.0383166	0.0333558	0.303768	0.050131
LNC_023245	0.0481422	0.134122	0	0
LNC_023246	0.131094	0	0	0
LNC_023274	0.0542156	2.93817	2.62899	0.0404288
LNC_023478	0.074842	0	0	0
LNC_023504	0	0	0.163629	0
LNC_023505	0.167262	0	0.0038192	0.0015412
LNC_023510	0.355255	0	0	0
LNC_023541	0.0039212	0.0366718	0.0025436	0.199403
LNC_023542	0.016497	0.0074406	0.0462232	0.128452
LNC_023543	0.0495308	0.0890582	0.246282	0.0055526
LNC_023544	0.189783	0	0.0002006	0.0022754
LNC_023338	0	0.207649	0.091852	0.0766404
LNC_023346	0	0	0.0520464	0
LNC_023362	0.151419	0.135231	0.0003436	0.167883
LNC_023608	0.147425	0	0	0
LNC_023619	0.0372306	0.316421	0.0768524	0
LNC_023416	0.0337124	0	0	0.0301954
LNC_023421	0	0	0	0.088878
LNC_023644	0.0820344	0.0749722	0.0255458	0.11757
LNC_023647	0.0949458	0.0231548	0.0678128	0.12306
LNC_023982	0	0.0532772	0.017364	0.0193022
LNC_023670	0.011156	0.276214	0.0215434	0.0092344
LNC_023671	0	0.179656	0	0
LNC_023678	0.0014994	0.296165	0.00054	0.288375
XR_001297428.2	1.60056	1.33353	2.24302	2.03145
LNC_023710	0.22789	0.215762	0.0006836	0.023308
LNC_023711	0.28294	0.180743	0.0010514	0.04794
LNC_023772	0	0.140877	0.103139	0
LNC_024056	0.0235778	0	0.0326608	0.043519
LNC_024062	0.0213184	0.0509548	0.174794	0
LNC_023814	0	1.00835	0.636393	0
LNC_023815	2.85944	0.149359	3.82178	1.75448
LNC_023834	0.0518806	0.0279566	0.0008618	0.0655078
LNC_024088	0	0.13907	0.0091542	0.0487408
LNC_024091	0	0.268235	0.0466886	0.0002248
LNC_024116	0.0583668	0	0	0
LNC_024122	1.59202	3.74686	3.04104	0
LNC_024123	0.0264414	3.10945	0.0192782	0
LNC_024126	0.001256	1.19341	0.147625	0.0014002
LNC_024130	0.0436932	0.346123	0.0735072	0.0051228
LNC_024131	0.038421	0.0036848	0.0815018	0.0864056
LNC_024172	0.203788	0.0024578	0.0526594	0.0086298
LNC_023929	0.361423	0.118447	0	0
LNC_024204	0.0422234	0.080161	0.0324348	0
LNC_023950	0.233598	0.403693	0.354156	0.296415
LNC_023961	2.12873	2.78572	2.28826	1.47028
LNC_024249	0.199954	0.255442	0.128995	0.08286
LNC_024514	0	0	0.297461	0
LNC_024284	0	0.473961	0.0013994	0
LNC_024292	0	0.0875888	0.110725	0.094414
LNC_024300	0.154416	0	0	0
LNC_024329	0	0	0.196015	0
LNC_024367	0.177026	0	0.0486828	0
LNC_024371	0.191941	0.147114	0	0
LNC_024664	0	0.0002932	0.198347	0.0012412
LNC_024683	0.0776946	0.133088	0.196034	0
LNC_024692	0.275576	0.173036	0	0
LNC_024704	0	0.0837814	0	0
LNC_024738	0	0.0847724	0.0101828	0
LNC_025018	0.819036	0.857515	0.509848	0.365205
LNC_024856	0.0534414	0	0	0.0961314
LNC_024858	0.228508	0	0	0
LNC_025074	0.0039854	0.0782182	0.156211	0.044965
LNC_025079	0	0.095244	0.0368026	0.0130004
LNC_025080	0.0165664	0.0328032	0.116503	0.001775
LNC_024890	0.0677	0.0457818	0	0.114483
LNC_025085	0.261969	0.237277	0.217734	0.461114
LNC_025114	0	0.0436898	0	0.0119164
LNC_025120	0.023883	0	0.15451	0.0854088
LNC_024923	6.71013	7.05803	2.63651	3.22763
LNC_025125	0.0298464	0	0.0618196	0
LNC_025128	0	9.93394	0.0615502	0.0652458
LNC_025133	0.181944	0.222054	0.189036	0.0062156
LNC_024939	0.311918	0.630319	0.407602	0.0917226
LNC_025177	0.0545182	0.0493582	0.101986	0.188797
LNC_025245	0	0	0.293521	0
LNC_025266	0.0705236	0.0690698	0.0029906	0.210321
XR_001917650.1	2.31884	2.2071	3.11944	3.40504
LNC_025274	0.385342	0.291282	0.0010986	0
LNC_025285	0	0	0	0.0393386
LNC_025286	0	0	0.0878018	0
LNC_025312	0.225881	0.13843	0.0665652	0.172411
LNC_025313	0.316938	0.266214	0.317415	0.544284
LNC_025316	0.0662614	0.106371	0.104845	0
LNC_025320	0.194404	0.0175418	0	0.0043688
LNC_025399	0	0	0.001663	0.220667
XR_001917672.1	0	0.569705	0	0.68022
LNC_025416	0	0	0.348235	0.0775048
LNC_025434	0.118083	0.0501756	96.4912	11.3196
LNC_025435	10.5276	59.858	60.6917	68.5605
LNC_025421	0.892571	6.43735	0.0002788	0
LNC_025422	8.03904	0	10.6109	0
LNC_025423	0	0	0	0.0872488
LNC_025437	0	0.139615	1.56865	0
LNC_025433	0	2.43725	0.00089	0.0029396
LNC_025457	0	0.132853	0	0.0625914
LNC_025486	0.0144308	0.220284	0.204079	0.0066734
LNC_025510	0.796843	2e-07	0	0
LNC_025552	0.0014308	0.836664	0.596235	1.54638
LNC_025553	0.0643514	0.17567	0.0025996	0.505862
LNC_025571	0	0.0819148	0.007431	0.0320022
LNC_025580	0	26.9129	0	27.078
LNC_025581	0	0	0.017169	0.524481
LNC_025582	0	0	0.416749	0
LNC_025585	9.96381	0.507406	27.8756	0.230676
LNC_025586	0	0.119072	0	0
LNC_025594	0.0191854	0.352453	0	0
LNC_025596	0.121708	0.042379	0.215873	1.2955
LNC_025598	0	4.52786	0	0
LNC_025617	0.0033414	0.109314	0.100847	0
LNC_025630	0.0351798	0	0.0794638	0.074716
LNC_025646	0.0033304	0.063632	0.0718046	0.0695874
LNC_025717	3.80639	0	0	0
LNC_025719	2.88324	0	0	0
LNC_025726	0	0	10.7169	0.0574718
LNC_025727	0	0	0	1.62595
LNC_025733	1e-06	0.348533	0.937629	0.0523664
LNC_025735	0	0	0	1.51628
LNC_025736	0.0014404	0	0	2.79388
LNC_025737	2.31241	0	0	0
LNC_025738	2.3895	6.12298	0.0007886	2.94578
LNC_025746	0.343006	0.313855	0	0
LNC_025783	0	1.02429	0.471114	0.39854
LNC_025808	4.81661	8.87726	0.001245	10.2211
LNC_025872	0.694621	0.426008	0.109572	0
LNC_025874	0.0062764	0.0693186	0	2.02637
LNC_025847	0	1.86736	0.715632	0.18372
LNC_025848	0	0.0204468	0.346793	80.7006
LNC_025850	0	9.73368	0	2.62e-05
LNC_025851	0.0503434	0.0186228	8.1316	0.116197
LNC_025852	0.0046946	0.0766804	1.11802	0.0625586
LNC_025853	0.0204306	0.0425684	41.9024	30.6734
LNC_025854	1.13687	0	0.20998	0
LNC_025855	2.62316	0	0	0
LNC_025856	10.6832	0.0030736	0	0
LNC_025858	1.04484	0	0	0
LNC_025859	0	0	0	1.25175
LNC_025860	0	0.269965	1.18258	0.444357
LNC_025861	1.08288	0.0926792	0	30.908
LNC_025864	0	0.753571	0.452555	0
LNC_025866	1.19923	3.80767	0.437892	0
LNC_025901	0	0.872328	0	0
LNC_025950	0	0.0793504	0.0457584	0.0168762
LNC_025966	0.118846	0.099767	0.0292166	0.220925
LNC_026014	0.121538	0	0.123934	0.109045
LNC_026015	0	0	0.0719434	0
LNC_026085	0.290634	0	0.0044182	0
LNC_026073	0	0	0.424171	0
LNC_026078	0.0367448	0.211356	0	0.0599192
LNC_026079	0	0.746446	0.025681	0.100401
LNC_026090	0.0003784	1.96121	1.04327	0.836573
LNC_026091	0	0.803088	2.679	3.15131
LNC_026092	0.260953	0.0032582	0.136692	5.3651
LNC_026093	2.05834	1.37715	2.1758	3.01008
LNC_026102	0.348259	1.31773	0.241781	0.0018678
LNC_026106	0	0	0	1.00045
LNC_026107	0	0	0	0.85169
LNC_026143	0.144997	0.133078	0	0
LNC_026146	0.0470036	0.0720632	0	0
LNC_026173	0.327678	0.384897	0.211179	0.120115

## Sheet: mRNA.Group_heatmap_plot
transcript_id	LP_HY	LP_LY	FP_HY	FP_LY
XM_005674665.3	195.045	161.47	148.15	157.79
Novel_000003	0	0.0960356	0.181825	0.0449938
XM_005674666.3	0.122236	0	0.120721	0.248461
XM_018046314.1	10.1124	8.64049	6.48533	7.58125
Novel_000010	0	0.0291318	0	0.127108
Novel_000018	0.0041724	0.555112	0	0
Novel_000020	0	0.0194922	0	0.0983466
Novel_000023	0.322182	0.0584672	0.000736	0.258864
Novel_000024	0.621304	0	0.362983	0.0018322
Novel_000025	0	1.16447	0.3252	0.147374
Novel_000027	0	0.0004022	0	0.925584
Novel_000031	0	0.513818	0	0.188811
Novel_000032	0.0321116	0	0.0047348	0.0755902
Novel_000034	0	0	0.334735	0
Novel_000620	0	0	0	0.0287698
Novel_000624	0.179272	0.148489	0.200109	0.11552
XM_018047148.1	0.0706448	0	0.21012	0.111594
XM_018047361.1	0	0.0671688	2.36566	1.27014
XM_018047413.1	0.400664	0	0	0.879327
XM_018047458.1	0.284338	0	0	0.645419
XM_018047870.1	0.50348	0.014542	0.002393	0.036123
XM_018048285.1	0	0.395458	0.946844	0.811874
NM_001285550.1	647.837	586.642	505.022	476.354
XM_018048423.1	2.04533	3.50947	2.8535	3.0091
Novel_000647	0	0.102063	0.0020028	0
Novel_000665	0	0.0151652	0	0.036762
XM_018052607.1	0.282222	0	0	0.337423
XM_018052795.1	0.31218	0	0	0.578811
Novel_000065	0.0020388	0.0093258	0.138338	0
Novel_000067	0	0	0.104805	0
Novel_000074	0.14607	0	0.0451914	0
Novel_000077	0	0	0	0.0651042
Novel_000079	0	0.0257662	0.052119	0
Novel_000083	0.0527078	0.178093	0.0478484	0
Novel_000080	0.0291686	0.0566358	0	0
Novel_000086	0.030059	0.0010786	0	0.0019104
Novel_000089	0	0	0	0.056987
Novel_000092	0	0.0179206	0	0
Novel_000093	0	0.0593842	0.027699	0
Novel_000095	0.0821598	0.0436826	0	0
Novel_000098	0.0360352	0	0	0
Novel_000099	0	0.0589916	0	0
XM_018053521.1	0.906771	0.850709	0	0.051456
Novel_000102	425.872	319.189	557.852	9.21598
Novel_000711	0.388757	0.25492	0.378013	0.341266
Novel_000712	0	0	0.0415222	0
Novel_000715	0.0391324	0	0.133139	0.0522982
Novel_000716	0.0209098	0	0	0.0901406
Novel_000717	0	0.0038402	0.0289352	0.0286752
Novel_000727	0	0.157127	0	0
Novel_000728	0	0.187136	0	0
Novel_000729	0.141798	0.0367228	0	0.0639014
XM_018058015.1	0.205855	0.0347076	0.002426	0.112303
XM_018058277.1	0.061443	0	0.132474	0.0006392
Novel_000743	0.0104578	0.0254608	0.075012	0
XM_013974742.2	0	0	0.176358	0
XM_013974785.2	0.726431	0.245918	0	0.563736
XM_013974705.2	0	0	0	0.219451
Novel_000762	0.139203	0.0048128	0	0
Novel_000765	0.348143	0.916955	0.638648	0.629647
XM_018062153.1	0	0.0565122	0.121594	0.116591
XM_018062245.1	0	0.562692	0.125705	0.111642
Novel_000117	0	0	0.112946	0.0010562
Novel_000120	0.0003818	0	0	0.0296066
Novel_000121	0.0353306	0	0	0
Novel_000122	0.260205	0.648036	0.860008	0.30392
XM_018063563.1	0.058783	1.28425	0.0644796	0.916282
XM_018063598.1	0.232368	4.6782	0.144122	2.3665
XM_013962498.2	0.0657132	0.135608	0	0.0990884
XM_005674941.3	5.89772	5.65113	5.06074	4.37791
Novel_000136	0.0022488	0.134755	0.0126028	0.0041698
Novel_000141	0.0219558	0	0.001455	0
Novel_000143	0	0.0075062	2e-06	0.0137986
Novel_000144	0	0.0248908	0.123203	0.02046
Novel_000146	0.097917	0.031818	0.0619224	0.0012076
Novel_000150	0.0775224	0.0155784	0.000606	0.0010738
XM_018040347.1	0.0008804	0.0009558	0.077875	0.001078
XM_018040060.1	0.0122	0.0012558	0.168158	0.201704
XM_018039991.1	1.42863	0.367091	0.81464	0.8037
Novel_000154	0.0163516	0.0942696	0.259084	0.0073372
Novel_000805	0.041041	0.0292728	0.0533202	0
Novel_000808	0.0278578	0.035908	0	0.039486
Novel_000818	0.000332	0.0039898	0.011336	0.0005498
Novel_000821	0	0.0061158	0.0030092	0
Novel_000822	0	0	0.0101312	0
Novel_000824	0.0093666	0	0	0
Novel_000829	0.0451398	0	0.0398154	0
Novel_000830	0	0.0683306	0.0134368	0.009707
Novel_000832	0	0.0069598	0.0430394	0.052967
XM_018041442.1	0.37445	0.750561	0.245082	0.0084912
Novel_000841	0.0946722	0	0.103923	0.084947
Novel_000173	0.0522582	0	0	0.0118766
Novel_000175	0	0.0942836	0.00365	0
Novel_000854	0.168819	0.102657	0	0.0503788
Novel_000855	0.0012968	0.0407028	0	0
Novel_000189	0.0695872	0.106628	0.0001012	0
XM_005675022.3	0.204651	0.204393	0	0.150623
XM_005675023.2	17.8456	12.8735	11.6062	13.1848
XM_018045468.1	0.369342	0.0496628	0.219486	0.308176
XM_005675028.3	3.00755	1.70964	2.22932	1.83047
XM_005675031.3	6.05651	4.80358	4.81028	4.63725
XM_018045693.1	0.243109	0.602109	0.0242052	0.836305
XM_018045739.1	0	0.063352	0.114348	0.112075
Novel_000200	0.0015758	0.118603	0.0280516	0.053987
Novel_000214	0.412912	0.344701	0.109202	0
Novel_000215	0.136207	0	0	0
Novel_000216	0.31195	0	0	0
XM_005675050.3	147.787	62.934	194.137	303.086
XM_018046043.1	0	0.082928	0.029831	0.0766176
XM_018046076.1	0	0.102741	0.158864	0.321652
Novel_000227	0.0446358	0	0.0767656	0.0895628
Novel_000229	0.023043	0	0.0043548	0.0935226
Novel_000236	0	0	0	0.058929
Novel_000237	0	0.0861876	0	0
Novel_000239	0.272087	0.123279	0.21957	0
XM_018046181.1	57.9097	49.5148	44.1755	44.0021
Novel_000245	0.115361	0	0	0
Novel_000247	0.0524684	0	0.111943	0.0179126
Novel_000254	0.170404	0.067309	0.0023176	0.0477452
Novel_000257	0.0103208	0.33659	0.000421	0.0006372
Novel_000260	0.179966	0.377405	0.214619	0
Novel_000262	0.0059074	0.0103806	0	0.364589
XM_018046389.1	0	0	0.108592	0.226875
XM_018046399.1	0.05359	0.196563	0.0894122	0
Novel_000268	0.142927	0	0.05988	0.0527666
Novel_000269	0	0.071143	0	0
XM_013963625.2	2.04457	2.02097	1.26276	3.1478
XM_005675105.2	2.08055	1.87979	1.12548	1.11507
Novel_000890	0.0116938	0.0781434	0.105426	0
XM_005675119.3	3.76872	3.00744	2.56356	4.07228
XM_005675124.3	0.813965	0.271009	0.046328	0.167803
XM_005675134.3	0.330977	0.230254	0.151375	0
XM_018053406.1	0.223026	0.0019146	0.103163	0.0924652
XM_018046975.1	0.0677988	0.0013448	0.112526	0
Novel_000290	0.497848	0.706845	0.595576	0.426959
XM_005675172.3	0.0023148	0.0016822	0.001933	0.054814
Novel_000299	0	9.8e-05	0	0.0435202
XM_018047144.1	3.48527	0.744841	0.172054	0
XM_013964066.2	3.21211	2.2431	0.4739	1.07541
Novel_000304	0.805661	0.0682324	1.00056	1.32945
XM_018047248.1	3.06132	4.9191	0.88005	0.713685
Novel_000310	2.10374	2.70738	2.33055	1.67761
Novel_000311	0.069175	0.012846	0	0
XM_018047353.1	1.38757	0.924205	0.0648722	1.13985
XM_013964130.2	0.258232	0.0047798	0.0032042	0.0039054
Novel_000324	0	0.0416454	0	0
Novel_000326	0	0	0.0957074	0
Novel_000328	0.0509188	0.585118	0.0520838	0.0007226
Novel_000329	0.0024032	0.068904	0.0035892	5.16e-05
Novel_000330	1.45679	0.528892	0.988045	0.965911
Novel_000332	0.0105528	0.210646	0.0994974	0.0577452
Novel_000921	0	0	0	0.0552124
Novel_000337	0.0465324	0.245539	0.0758132	0.0837382
Novel_000923	0.0241644	0.101088	0	0
Novel_000924	0.0217868	0	0	0
Novel_000925	0	0.0187414	0.0034608	0.0054438
Novel_000929	0.012693	0.0204866	0.0180822	0.122851
Novel_000341	0.0436194	0	0.0116566	0.019579
Novel_000936	0.0845044	0	0.0075884	0
Novel_000343	0.0046472	0.000395	0.0010514	0.0844192
Novel_000938	0.0637612	0	0.029839	0.0687212
Novel_000346	0.0766676	0	0	0
XM_005675225.3	4.84622	3.00731	17.14	2.1363
Novel_000949	0	0.165696	0	0
Novel_000348	0.0789836	0	0	0
XM_005675284.3	7.19848	5.76908	3.91768	4.35852
Novel_000952	0.22603	0.276749	0.202528	0.147897
XM_018047588.1	2.28988	0.0038372	0.0057064	0.0077878
Novel_000954	0.511563	0.807912	0.391955	0.233539
Novel_000957	0.560014	0	0	0
Novel_000358	0	0.192901	0	0
XM_018047650.1	0.0079662	0.0302458	0.006426	0
XM_018047711.1	0.0012088	0.0029588	0.081402	0.0952442
XM_018047760.1	0.380695	0.002383	0.014369	0.003257
XM_018047786.1	1.1556	0.31457	0.313436	0.654445
XM_013964609.2	0	1.22324	1.01819	1.88896
XM_005675315.3	0	2.35018	0.816857	3.69764
XM_005675316.3	0	2.25431	0.808702	3.43894
Novel_000963	1.46543	1.80605	1.56369	1.16105
Novel_000964	0	0.0030828	0	0.137757
Novel_000975	0	0.002494	0.135122	0.0323846
Novel_000367	0	0	0.15201	0
Novel_000368	0	0.0573416	0	0
Novel_000370	0	0	0	0.151031
XM_013964454.2	0.0686558	0	0.321788	0.35556
Novel_000998	0.049032	0.0429814	0.0004192	0.0535804
Novel_000378	0.0691922	0	0	0.0004386
Novel_001013	0.0696104	0.0743692	0	0.123235
XM_018048202.1	23.8828	17.6799	15.6195	11.6207
Novel_000380	0	0	0	0.0319956
Novel_001016	0.0341632	0.0339628	0	0
XM_005675406.3	66.8835	56.8094	57.1394	59.4545
XM_018048609.1	0	0.023827	0.0515202	0.211963
XM_013965603.2	0.0042812	0.163811	0.225988	0.168208
XM_013965606.2	0	0.192465	0	0.229298
Novel_001042	0.081555	0	0	0
XM_005675418.3	4.31914	1.82494	3.24045	2.9622
Novel_000406	0.183582	0.0923842	0.143493	0.0002062
XM_018048993.1	0.0456126	0	0	0.016057
XM_005675446.2	0	0.0356872	0.332578	0.0792516
Novel_000417	0.0967568	0.0903312	0.102027	0.00147
Novel_001050	0	0.0066938	0	0.028836
Novel_001051	0	0.0561474	0	0
Novel_000424	0	0.0538072	0.0533024	0
XM_013965820.2	0	0	3.39393	2.3253
XM_018049095.1	1.12651	0.177402	0	0.890479
XM_018049100.1	0.268694	0.0706542	0.0065766	0.115592
Novel_001065	0	0.244731	0	0.24604
Novel_000431	0.0052234	0.342632	0.444523	0.271091
Novel_001081	0.0052476	0.0108374	0.0903148	0
Novel_001083	0.0033888	0.0250666	0.0006284	0
Novel_001086	0	0	0	0.0513058
Novel_001087	0.140636	0.0010954	0	0.0006366
Novel_000437	0.221521	0	0	0
Novel_000439	0	0	0	0.143105
Novel_000443	0	0	0.0984994	0.117759
Novel_000445	0.252864	0.105288	0.0134256	0.0039774
Novel_001095	0	0	0.211729	0.0037152
Novel_000453	0	0.15751	0	0.0093372
Novel_000454	0.567993	0	0.0447324	0.308306
XM_018049572.1	0.0013998	0.344646	0.604406	0.0571816
Novel_000473	0	0.026111	0.10336	0.0356852
XR_001918224.1	2.12734	1.40402	0.899497	2.92668
XM_005675506.2	78.6129	71.6563	63.5018	64.2306
XM_005675507.3	35.9129	30.7008	23.9525	25.5626
XM_018049962.1	0.049555	0.0606104	1.05363	0.069898
Novel_000494	0.0408398	0.070555	0.003969	0
Novel_000495	0	0.0568008	0	0
Novel_000496	0.147934	0	0	0.199264
Novel_000499	0.026958	0.0394544	0	0.0505768
Novel_000502	0	0.039035	0.0004946	0.0337382
XM_018050970.1	0.561414	0	0.105725	0.130776
XM_018051114.1	47.2906	41.9907	36.1422	38.3391
Novel_000522	0	0	0.312514	0
Novel_000525	0.214582	0	0	0
Novel_000527	0.0841036	0	0.0153788	0.0072794
Novel_000528	0.194428	0.58558	0.0066984	0.242655
XM_018051644.1	0	1.3828	2.06511	0
XM_018051685.1	0.562901	0.0099348	0.01089	0.282726
Novel_001160	0.166169	0.0028018	0	0.0673588
XM_018051734.1	0.0686434	0	0	0
Novel_001162	0	0.0838478	0.0516522	0.0459334
XM_018051757.1	5.42914	6.67992	5.63635	7.22089
Novel_001167	0.0419178	0.172968	0.19087	0
Novel_001171	0.386832	0.465165	0	0.319993
Novel_001174	0.0009916	0	0.048159	0.042335
XM_018051928.1	0.713486	0.454492	0.701995	0.912753
Novel_000558	0	0	0.135263	0.0305532
Novel_000559	0	0	0.113904	0.0878292
Novel_000563	0.2062	0.118305	0.0182044	0.0326154
Novel_001187	0.119837	0.183003	0	0.061905
Novel_001194	0.214953	0.151428	0.169713	0
Novel_001195	0.038122	0	0	0
XM_018052196.1	0.0498896	0	0	0
XM_018052339.1	0.254941	0.356435	0.376937	0.616666
XM_018052368.1	0.892451	0.741325	0.0071636	0.959772
XM_018052426.1	0.140919	0.0446196	0.000187	0.0516826
XM_018052446.1	0	0.237561	0	0
Novel_001205	0.784448	1.09781	0.921472	0.71508
Novel_001208	0	0.097303	0.074407	0
XM_018052530.1	0	1.65401	2.27154	0
Novel_000578	0.0592996	0	0.0533016	0.0512196
XM_018052701.1	2.10104	2.04276	1.42765	2.14679
XM_018052822.1	44.1735	35.5536	29.3111	31.7063
XM_005675698.3	0	0	0.162847	0.0184098
XM_018052796.1	0.281822	0.0111798	0.0480322	0.0262498
XM_018052838.1	3.93676	1.55441	1.80275	1.99567
Novel_000582	0.24173	0.474352	0.437519	0.278777
XM_005675726.3	0.0018804	0	0.145049	0.178113
XM_018053112.1	0.003434	0.352641	0.103349	0.255736
Novel_000596	0	0.13486	0.160595	0.0004846
Novel_000599	0.354409	0.501617	0.007347	0.0064708
XM_018053179.1	0.781673	0.296832	0.0245818	0.580597
Novel_000601	0	0.527883	0	0.012717
Novel_001238	2.11909	2.22111	1.46508	0.673556
XM_018054637.1	0.0090716	0.114631	0	0.0721876
Novel_001256	0.0198188	0.0450082	0.0519468	0
Novel_001258	0.115229	0	0	0.0003084
Novel_001264	0.003654	0.201931	0.422864	0
Novel_001265	0	0.25052	0	0
XM_018054767.1	0.338445	0.0001626	0.0002762	0.499609
XM_018054769.1	0.021795	0	0	0.77632
Novel_001271	0.0737064	0.274541	0.161389	0.189996
Novel_001964	0.0721198	0.0874058	0.106024	0.241129
XM_018055179.1	0	0.0781024	0	0.0850788
Novel_001288	0	0	0.015432	0
Novel_001967	0.0803476	0.00091	0	0.001574
Novel_001306	0	0.303016	0.109477	0.0995418
XM_018055330.1	4.9356	6.72442	8.31151	7.89683
XM_018055317.1	3.84066	3.159	0.925414	0.989551
XM_018055328.1	4.10561	1.27978	0.886732	0.944291
XM_018066238.1	0.751324	0.854691	1.00724	1.29675
Novel_001318	0.33726	0.386553	0.48732	0.53785
XM_018055592.1	0.0110882	0.0668292	0.121301	0.0330884
XM_018055696.1	0	0.44521	0	0
Novel_001339	0	0.0589772	0	0
XM_018055942.1	1.70542	0.847099	1.8672	1.79966
Novel_001988	0	0.136567	0.21263	0.0903818
Novel_001990	1.92327	1.76854	0.821485	1.26929
Novel_001991	0.0603662	0.0817744	0.0171998	0
Novel_001992	0	0	1.53371	0.152339
XM_018056237.1	0.050274	0	0.371634	0.0649866
XM_005676812.3	1.86905	0.878759	1.20925	1.11737
Novel_002019	0	0	0	0.0822748
Novel_002020	0.147753	0	0	7.8e-06
Novel_001357	0	0	0.0767726	0.0028038
XM_018056826.1	0	0.031986	0.0858438	0.0669088
Novel_002030	0.937558	0.579518	0.476271	0.5228
XM_005676781.3	2.99438	0.780484	0.933034	0.552634
Novel_001361	0	0.0622782	0.0258852	0
Novel_001362	0.545946	0	1.12333	0.998375
XM_018056902.1	0.672706	0.239777	0.162925	0.0109452
XR_001297168.2	0.0654134	0	0	0
XM_018057114.1	0.007177	0.0471044	0	0.120509
XM_018057131.1	0.17389	0.263607	0.0063552	0.640352
XM_018057149.1	0.928271	0.368429	0.551057	0
XM_013973781.2	0.168591	0.0433952	0	0.082189
Novel_001372	0.193705	0.0054874	0	0.237023
Novel_001373	0	0	0	0.0700512
XM_018057419.1	0.0165684	0.26321	0.405982	0.163588
XM_018057511.1	0.971376	0.270045	0	0.525035
XM_018057521.1	0	0.381789	0	0.359287
XM_018057468.1	0.182053	0.100417	0	0
XM_018057487.1	0	0.0950886	0	0
Novel_001394	0.258057	0	0.0019288	0
Novel_002063	0.0035666	0.0114676	0.122929	0.0110372
XM_005676710.3	49.716	46.779	35.3445	39.2364
XM_005676702.3	1.03594	1.85155	1.64967	0.328028
XM_005676696.3	18.3757	13.1754	12.0321	13.6574
XM_018058025.1	0.06087	0.0850796	0.011392	0.005667
Novel_001404	0	0	0.185186	0.005083
Novel_002075	0.0922524	0.193706	0.149611	0.0436186
Novel_001415	0.102563	0.0027476	0.0700092	0.208507
Novel_002085	0	0.507934	0	0
XM_018058256.1	0	0.40321	0.072504	0
XM_018058269.1	0	0	0.333873	0
XM_018058261.1	0	0.404491	0.170764	0.280422
XM_013973219.2	0.212211	0.614765	0.0002166	0
XM_013973217.2	0	0.194647	0	0.30939
XM_013973218.2	0.136001	0	0	0.231481
XM_018058490.1	0	0.137171	0	0.203496
XM_005676662.3	0	0	0.186129	0
XM_005676653.3	0.000102	0.0019604	0.0457794	0.130778
XM_018058577.1	11.5183	0.961876	0.807471	0.981728
Novel_002106	0.0018906	9.08e-05	0.363606	0.862293
Novel_002108	0.0006548	0	0	1.18815
Novel_002110	0.080945	0.0254374	0	0.052829
XM_018058727.1	0.162971	0.601953	0.4063	0
XM_018058773.1	0.0195298	0.0688278	0.0645062	0
Novel_001444	0.358028	0	0.491596	0.316761
Novel_001448	0.253205	0	0	0
Novel_002122	0	0	0	0.126464
XM_018058875.1	0.436085	0.2523	0.18007	0.254843
XM_018058897.1	0.168294	0	0.139641	0.151401
Novel_001453	0.273077	1.83811	0.015985	0.011695
Novel_002140	0	0	0.0967648	0
Novel_001461	0.0133794	0.18682	0	0.0572468
Novel_001467	0.0063178	0.219371	0.0722604	0.0532476
XM_018066475.1	0	0.041834	0.0516626	0.0119688
XM_018058966.1	0	0.0305372	0	0.0920022
Novel_001476	0	0.0004706	0.0353386	0.171938
Novel_002148	7.38725	1.84502	9.80502	2.7628
Novel_002149	0	0	0.130804	0
XM_018059003.1	5.84332	1.55546	8.98627	0.863359
Novel_001481	0	0	0.129413	0
Novel_001482	0.17731	0	0.140853	0.207618
Novel_001483	0	0.152983	0.295887	0
Novel_002155	0	0.0287382	0	0.123663
XM_018059478.1	0	0	0	0.29911
Novel_002164	0	0.038979	0.0811724	0.0329174
XM_018059639.1	0	0.0553054	0	0.205466
Novel_002165	0	0.0719974	0	0.0469952
Novel_001506	0	0.0758312	0.241806	0.0687772
Novel_001508	0.0706248	0	0	0
XM_018059817.1	4.65362	2.37584	1.93974	3.0188
Novel_002176	0.046722	0.0520504	0	0.031482
XM_013972544.2	0.938884	0.0195302	0.0603118	0.0725262
Novel_001521	0	0	0	0.113318
XM_013971426.2	0.0014846	0.0690038	0.001827	0.0892682
Novel_001545	0.201453	0.430031	0.592282	0.43906
XM_018060180.1	0	0.0382836	0	0.0803602
XM_013971403.2	0.278276	1.4045	0.362089	2.92442
XM_018060296.1	0.995626	0.949197	0.357307	0
Novel_002191	0.0982164	0	0	0
Novel_002195	0.101893	0	0.169781	0.14577
Novel_001570	0	0.034643	0	0.0624244
Novel_002202	0	0.273669	0.0246794	0.0401766
Novel_002204	0.508501	0.677858	0.41133	0.370235
XM_005676392.3	0.0294472	0.035692	0.102549	0.635372
Novel_001580	0	0.151029	0.14937	0
XM_005676389.3	3.98006	0.479487	0.839959	1.00495
Novel_001589	0	0	0	0.049752
Novel_002205	0.0061058	0.121151	0	0.137374
Novel_002210	0.002298	0.0554534	0	0.001077
Novel_002214	0.108405	0.0810978	0	0.01692
XM_013971062.2	0.828951	0.423659	0.20575	0.249465
XM_005676359.3	1.82092	0.736594	0.223254	0.2629
XM_005676341.3	0.068589	0	0.0308216	0.0494846
XM_018061185.1	6.59505	6.50195	4.6965	3.70906
XM_005676305.3	184.811	153.979	130.436	140.811
XR_001919385.1	8.74055	1.00832	0	0
Novel_002238	0	0.0857304	0.0116168	0.0098004
Novel_002242	0.0740756	0	0.0027074	0.0065882
XR_309793.3	0.37953	0.0464912	0	0.213432
Novel_002253	0.11956	0	0	0.0650944
Novel_002254	0.0007906	0.0233564	0	0.252504
Novel_001635	0	0.121105	0	0
Novel_001636	0.0453064	0.001694	0.0211604	0.134067
Novel_001638	0	0.146986	0	0
Novel_001651	0	0	0	0.0326174
Novel_002268	0	0	0.0234118	0
XM_018062080.1	0.264692	0.0116342	0.004204	0.0736986
Novel_002291	0	0.038613	0	0
Novel_002294	0	0	0.0180258	0.140933
XM_005676194.3	22.3453	23.4767	16.7393	14.0602
XM_005676193.3	20.2525	16.4031	20.9775	23.3208
XM_018062246.1	0.954179	0.277471	0.0165668	0.251608
XM_018062267.1	0.00514	0.429098	1.36029	0.149403
XM_018062324.1	0.0707022	0.284521	0.243031	0.0006512
Novel_001665	0	0	0.0136348	0.0435914
Novel_002307	0.0013462	0.0052048	0.0667708	0
XM_018062440.1	0.008845	0.0689414	0.273124	0.19558
Novel_001670	0.0135918	0.118049	0.0379996	0.0347476
Novel_001677	0	0	0	0.0133044
Novel_001678	0.0983516	0	0	0
XM_005676178.3	0.0821282	0.268584	0.0065472	0.0053128
XM_018062522.1	0	0.051107	0	0
Novel_002317	0.0485514	0.145633	0.0555208	0
Novel_002321	0	0.0005446	0.0332444	0.0715686
Novel_002322	0.445938	0.242441	0.116139	0.405511
Novel_002323	0.451397	0.000254	0	0
Novel_002324	0	0.386872	0	0
Novel_002325	5.31154	6.19073	5.45016	4.69645
XM_005676151.3	6.14008	3.08646	4.17907	1.0186
XM_018062974.1	0	0	0	0.202696
XM_018062980.1	0	0.069365	0	0.189989
XM_018062997.1	0	0.121388	0.120218	0
Novel_001701	0.0077722	0	0.0742866	0.0903126
Novel_001702	0	0.151309	0.0105538	0
Novel_001704	0.000889	0.0716516	0.0244042	0.01538
Novel_001707	0	0	0	0.050589
Novel_001713	0.464791	0.182358	0.0353928	0.137807
XM_018063141.1	6.04027	1.61576	0.838067	0.123299
XM_005676121.3	32.9666	31.2138	27.3441	23.9662
XM_018063219.1	0.127518	0	0	0
XM_018063247.1	0.164826	0.185684	0.132393	0
Novel_001717	0	0.392274	0	0
Novel_002345	0	0.148653	0	0.228408
XM_018063358.1	0.1664	0	0	0.045738
Novel_002356	0.0417566	0	0	0
XM_018063393.1	0.236994	0.223773	0.261736	0
XM_005676089.3	0.204817	0.172225	0.410626	0
XM_018063447.1	0.997026	0.330161	0	0.202279
XM_018063458.1	0.129281	0.13352	0	0
XM_018063500.1	0.907358	0.294179	0	0.176148
Novel_001726	0.133204	0	0	0
Novel_001729	0.002605	0.0372942	0.0035384	0
Novel_001731	0.196511	0.0286562	0.178703	0
XM_018063568.1	0.0726254	0.453848	0	0.40071
XM_018063553.1	0	0.607689	0.114242	0.101511
Novel_001737	0	0	0	0.146697
Novel_001740	0.4352	0.000805	0.0010284	0.0012586
XM_018054428.1	0	0	0.251483	0
XM_018063636.1	0.077189	0.207447	0	0.203931
XM_013969377.2	0.140057	0.114677	0.200939	0.0022876
Novel_002364	0	0	0	0.0474446
Novel_002365	0.0453058	0.0033306	0	0.0071898
Novel_002366	0.0677466	0.193571	0	0.200087
XM_018063981.1	0.0006524	0.102461	0.0003488	0.0008928
XM_018063983.1	0.194187	0	0.390258	0.271159
XM_018063956.1	0.133349	0.0201274	0.15503	0.104886
Novel_001758	0.28049	0.333607	0.0925626	0.0027708
Novel_002370	0	0.219768	0	0.0374902
Novel_001760	0	0.0698394	0.0965752	0.013881
XM_018064044.1	0	0	0.440239	0.620704
Novel_001771	0.029335	0.0001058	0	0
Novel_001777	0.0041742	0	0.0139686	0.0121288
Novel_001787	0.0716958	0.0228274	0.003625	0.0459088
Novel_001788	0.202482	0.0748822	0	0
Novel_001795	0.0548716	0.150304	0.130352	0.129782
Novel_001797	0.0816234	0	0	0.112443
XM_018064112.1	0.0922606	0	0.0844896	0
Novel_002390	0.0682192	0	0	0
Novel_002394	0.108359	0.276764	0	0.281247
XM_013968944.2	7.94807	0.0166284	0.0165434	5.49128
XM_013968965.2	1.54984	0.223688	0.207141	0.151846
Novel_002395	0.0001378	0.0019988	0	0.163142
Novel_002397	0.180245	0.141014	0.0348352	0.0005918
Novel_002398	0.0823382	0.279021	0.143779	0
Novel_002411	0.243651	0.113495	0	0.0892872
XM_018064673.1	2.66547	1.75911	0.659246	0.773085
XM_005675955.3	0.0300944	0.385812	0.365572	0.533196
Novel_001819	0	0.0002846	0	0.076789
Novel_001824	0.0730212	0.0152982	0	0.0505806
XM_018065069.1	19.8324	20.3289	28.535	29.4113
Novel_002448	0	7.88e-05	0	0.0623768
Novel_002438	0.0805644	0	0	0
Novel_002443	0	0.0042714	0.145081	0.0716796
Novel_002455	0.0763062	0.0858788	0.0513104	0
XM_018065172.1	16.5935	14.77	11.4507	12.9057
Novel_001838	0	0.06061	0.0407966	0.0583156
XM_018065252.1	5.23097	2.30974	1.70642	2.03638
XM_018065272.1	0.0916706	0.217467	0.0063476	0.305874
XM_018065435.1	16.0569	10.1075	8.36071	9.46912
XM_018065459.1	0.242602	0	0.335811	0.439911
Novel_002478	0.0008212	0.003031	0	0.0673662
Novel_001851	0.35786	0.0129102	0.251139	0.1125
XM_005675863.3	12.7209	0.6023	4.06945	0.471605
Novel_001889	4.12e-05	0	0.076051	0
Novel_001890	0.0536394	0	0.12514	0
Novel_001894	0	0	0.242855	0
Novel_001897	0.184447	0.049342	0	0.143802
XM_018065759.1	0.153299	0.431423	0.279358	0
XM_018065739.1	0.148532	0.26543	0.183588	0
XM_018065746.1	0	0.148137	0.203367	0.0651944
XM_018065703.1	0.473598	0.835718	0.610234	0
XM_018065679.1	0.183221	0.460737	0.315923	0
XM_018065719.1	0	0.289679	0.467167	0.155985
XM_018065687.1	0.264762	0.385187	0.116547	0
XM_018065669.1	0.323867	0.725767	0.489297	0.0133368
Novel_001898	0.809974	0.349729	0	1.34239
XM_018065844.1	0.343018	0	0.0003928	0.205946
XM_005675838.3	21.2922	19.2084	17.5635	18.5432
Novel_001913	0.0529874	0	0.0316154	0
Novel_001915	0.0197062	0	0	0.050761
XM_018065908.1	0.261279	0.651202	0	0.615559
Novel_002506	0	0.189328	0	0
Novel_001930	0.318179	0.100706	0.226012	0.197641
Novel_001932	4.12e-05	0	0	0.0770646
Novel_002517	0.0066756	0.120565	0.117062	0.0396274
Novel_002525	0	0.0616118	0	0
Novel_002531	0	0	0.141393	0
XM_018039911.1	0.141734	0.18025	0.176088	0
Novel_003255	0.027269	0	0.018494	0.276423
Novel_003256	0.220831	0	0	0
Novel_003259	0	0	0.112508	0
Novel_003265	0	0	0	0.511903
Novel_003266	0	0.031682	0.477189	0.22753
Novel_003267	0	0.295046	0	0
Novel_003269	0	0	0.409405	0.19549
Novel_003271	0	0.0042796	0.028785	0.0621852
Novel_002546	0	0.093439	0	0.0005732
Novel_002548	0.124649	0.0163172	0.0046856	0.256974
Novel_002549	0	0.0610344	0	0
XM_018040404.1	0.249975	0.125283	0.508699	0.435407
XM_018040727.1	0.0437356	0.0830106	0	0.603697
Novel_002573	0	0.0452208	0.0081662	0.0323224
XM_018041043.1	0	0.344039	0	0
XM_013963014.2	0	0.0830744	0.13998	0.0886418
XM_018041131.1	0.100232	0.471272	0	0.548999
Novel_003299	0.0718448	0.0718216	0.0435704	0
XM_013963004.2	0.21515	0.064189	0.287819	0.0015396
Novel_003304	0.000943	0.0346606	0.0033014	0
XR_001917316.1	0	0.458643	0.298158	0.595382
XM_005678712.2	47.8873	39.3158	33.0751	34.5117
XM_018041542.1	6.59593	4.82442	0.749704	3.72477
XM_018041569.1	0	0	0.232249	0.0070566
XM_018041567.1	0	0	0.395545	0.207444
Novel_003318	0	0.037684	0	0
XM_005678695.3	0.272689	7.46882	3.87127	4.11599
Novel_002616	0.0100488	0.167429	0	0.0498144
Novel_002620	0.274652	0	0	0
XM_005678687.3	38.8408	35.2865	29.529	29.8049
Novel_002623	0	0.160135	0.0257986	0.0386982
XM_018041887.1	0.441854	1.19017	0.699783	0.841659
Novel_002639	0.0230466	0	0.0753708	0
XM_018041940.1	0.12218	1.86039	0	0.0853586
XM_018041933.1	0.156284	0.372821	0	0.10636
Novel_002646	0	0	0.195764	0
XM_018042042.1	0.119416	0	0	0
Novel_003334	0	0	0.303122	0.445946
XM_005678668.2	385.294	295.854	233.465	236.926
XM_005678666.3	0.0255252	0.0067122	0	0.0146534
XM_013962976.2	0.0012136	0.0010248	0.0119872	0
XM_005678667.2	0.0274394	0.0283602	0	0.0636976
XM_018042126.1	0	0.0296234	0	0
XM_018042139.1	0.0114364	0.02625	0.0298468	0
Novel_003342	0.0503958	0.0512974	5.52e-05	0.0003568
Novel_003345	0	0.0274602	0	0.091224
Novel_003347	0.0338194	0.0421332	7.6e-06	0.0724148
Novel_003349	0.013525	0.183368	0.0781602	0.256316
Novel_002652	0.232083	0.142906	0.0636302	0.0127018
XR_001917382.1	0.196736	0.293071	0	0.252397
XR_001917385.1	0.509845	0.88842	0	0.651099
XM_018042164.1	0.35299	0.0267664	0.429463	0.209233
XM_018042168.1	0.0069714	0.29925	0.0056168	0.0041738
Novel_002658	0.134765	0.0432002	0	0
Novel_002660	0.0997308	0	0	0
Novel_002662	0.432247	0	0	0.770055
Novel_003362	0	0.142725	0	0
Novel_003364	0.223859	0.0208806	0.494325	0.408631
Novel_003366	0.0378548	0.0913636	0.0737466	0
Novel_003374	0.001256	0.0011282	0.01947	0.119818
XM_018042352.1	3.61854	2.5693	1.81413	2.00276
XM_018042436.1	0.110716	0	0.778902	0.960491
XM_005678630.3	0.514953	0	0.78184	0.230745
XM_018042463.1	0	0.130041	0.064401	0
XR_001917424.1	0.0309396	1.14449	2.61318	0.393781
Novel_003380	0	0.0543182	0.019841	0
Novel_003387	0	0.0188372	0.135545	0
Novel_002674	0	0.176471	0.0696116	0.0577318
XM_018042729.1	1.1966	0.213208	0	0.828252
Novel_002687	0.443635	0.26257	0	0
Novel_002688	0	0.310115	0	0
XM_018042752.1	57.8282	47.5786	39.396	42.974
NM_001287178.1	6.51451	3.0223	0.138973	0.150407
XR_001917464.1	0.0001828	0.0013912	0.307187	0.0026466
XM_018043179.1	0.198364	0.355254	0.114642	0.631152
XM_018043249.1	0.124548	0.15317	0	0.358154
XM_018043294.1	0.136963	0.157258	0	0.334141
XM_018043277.1	0	0.555252	0.553718	0.885567
Novel_002705	0.246846	0	0	0
XM_018043619.1	2.60009	6.77814	1.74967	8.07935
XM_018043687.1	0.144993	0.0723078	0	0.316555
XR_001917535.1	0	0	0.129081	0.087537
XR_001917536.1	0.061739	0	0	0.173969
Novel_003414	0.336393	0.0669948	0.191037	0.0034426
Novel_003417	0	0.169527	0.00059	0.0002408
Novel_002730	0.085455	0	0	0.0993624
Novel_003431	0.442775	1.31125	0	0.334983
Novel_003433	0.239371	0	0.446222	0.20191
Novel_002734	0.000452	0.001272	0.0001172	0.596831
XM_005678433.3	1.33553	0.010426	0.139378	0.0539774
XM_005678434.3	2.21248	0.158998	1.6347	0.16
XM_005678423.3	41.2835	35.6086	29.836	27.7733
XR_001917611.1	0	0.157881	0	0.247437
Novel_002741	0.0103826	0.108635	0.104568	0.101068
Novel_003445	0	0.187206	0	0.107685
XM_018044257.1	0	0.636813	0.340144	0
Novel_003447	0.001837	0	0.397097	0
Novel_002749	3.38504	1.72296	0	1.65372
Novel_002751	0	0.0768514	0	0
XM_018044328.1	0.0849558	0.0805002	0	0
XM_018044317.1	0	0.0523502	0	0
XM_018044395.1	20.4224	20.5512	14.187	12.2963
XM_005678363.3	11.4289	10.4755	8.93596	9.27419
Novel_002766	0.962064	0	0.0037198	0
Novel_002767	0.173388	0.0326494	0.666517	0
Novel_002768	0.482791	0.805827	0.115316	0
Novel_002770	0.584571	0	0	0
Novel_002771	0	0.199798	0.0006334	0.127766
Novel_002775	0.0510722	0.0048582	0	0.006262
Novel_002782	0	0.289316	0	0
XM_005678346.3	5.7495	3.63629	3.79061	3.58212
Novel_002797	0.0983444	0	0	0.003032
Novel_002799	0.0248472	0.231949	0.184366	0
Novel_003459	0.052144	0	0	0.0029798
Novel_003468	0	0.02748	0.0576644	0.001738
Novel_002801	0	0.0727544	0	0
XM_005678336.3	7.97477	7.77677	12.4867	2.49159
Novel_002805	0.0686248	0	0	0.051414
XM_018045163.1	0.175711	0.166621	0.176289	0.0073004
XM_013962781.2	0.710574	0.782989	0.677074	0.160377
XM_013962780.2	2.22656	1.9779	1.7472	0.411631
Novel_003493	1.11866	2.38607	1.19969	0.272623
Novel_003500	0.0924442	0	0	0.0043278
XM_005678299.3	0.457074	0.0008826	0	0
XM_013962755.2	0.288724	2.80353	0.21448	5.23733
XM_005678288.2	1.61841	0.609979	0.336236	1.18602
XM_018045307.1	0.264609	1.01849	0.246273	1.64193
XM_018045337.1	1.16684	2.69854	0.940586	5.66619
Novel_002816	0	0	0	0.121151
Novel_002822	0.498718	0.609302	0.419878	0.413341
XR_001295506.2	1.6121	1.52052	1.79156	2.48153
Novel_003515	0.007732	0.107136	0.0001128	0.623673
Novel_003526	0.0102774	0.087779	0	0
XM_018045604.1	0.277069	0.283974	0.255307	0.151429
XM_018045608.1	0	0	0	0.0550728
XM_013962713.2	6.01001	3.17893	4.07958	5.19386
XM_018045661.1	0.0180432	0.148691	0.0567204	0
XM_005678200.3	0.0046032	0.468979	0	0
Novel_002853	1.10492	0.456446	0.257823	0.535868
XM_005678206.3	0.541806	0.249952	0	0
XM_005678211.3	0.545456	0.366066	0	0
XM_005678212.3	0.914036	0.690405	0	0
XM_005678213.3	0.603447	0.299252	0	0
XM_005678217.3	1.05322	0.55412	0	0
Novel_003540	0.0001604	0.0337142	8.34e-05	0
Novel_003546	0.0279842	0.0196794	0.0593946	0
Novel_003556	0.0606424	0.071425	0.0800804	0
XM_018045681.1	1.20926	0.418885	0.111329	0.282814
Novel_002868	0.15648	0.0347254	0.0792358	0
XM_005678146.3	201.146	159.382	132.796	148.177
Novel_003563	0.0637222	0	0	0.04815
XM_005678139.3	3.65968	1.78367	2.34078	2.38644
Novel_002879	0.0230498	0.0003446	0.020735	0.0277372
Novel_002888	0	0.0293978	0	0.0375562
Novel_003566	0	0.058609	0	0
Novel_003569	0	0	0	0.0608158
XM_018045730.1	0.112227	0.0386924	0.331811	0.318099
Novel_003578	0.043649	0.0289192	0.0949948	0
Novel_002908	0.18978	0.111502	0	0
XM_018045746.1	0.114333	0.005582	0.0677148	0.139843
XM_018045745.1	12.3866	9.0003	6.13566	9.24873
XM_018045755.1	3.39099	2.55453	5.38672	7.20442
XR_001917835.1	2.54516	1.91651	1.7147	1.6671
XM_018045773.1	0.208011	0	0.304005	0.30653
XM_005678085.3	0	0	0.150764	0
Novel_002918	0.0918126	0.084693	0	0
Novel_002919	0	0.15578	0.0743046	0.127685
XM_018045786.1	0.251142	0.0051114	0.0062986	0.181042
XM_018045790.1	0.0023548	0.705395	0.49603	0.87797
Novel_003600	0.0684942	0	0	0.203119
Novel_003601	0	0.0242326	0	0.0470184
Novel_003602	0	0.0382422	0	0
Novel_003604	0	0	0.0002732	0.155805
Novel_003606	0.156447	0.0007236	0.0001714	0.0003836
Novel_003607	0.012167	0.146589	0	0.121754
Novel_003610	0	0.171717	0	0.0095684
Novel_003611	0	0.0052132	0.145193	0
Novel_002932	0	0.0261702	0	0.035394
Novel_002941	0.158099	0	0.0822228	0
Novel_002944	0.0327164	0	0	0
Novel_002945	0.150586	0	0.0836418	0.0372174
Novel_003615	0.0364526	0	0.043353	0.0591176
XM_005678054.3	0.102251	0.047486	0.0085044	1.56917
Novel_002951	0.530966	0.251553	0	0.132535
XM_018045820.1	50.008	50.2257	35.0953	40.9687
XM_018045826.1	0	0.158602	0.0082734	0.0172864
Novel_002962	0.0323778	0.0240438	0	0.0017908
XM_018045833.1	0.0242178	0.0531218	0.360293	0.203949
Novel_002969	0	0.184223	0	0
Novel_003641	563.362	2.46985	1.88956	1.71265
Novel_002970	10.4812	4.68201	1.80654	11.3559
XM_013962482.2	0.155234	0.101138	0.0502838	0.0929556
XM_018045847.1	6.95914	0.326279	0.331894	0.300987
Novel_002981	0.071192	0	0.0046332	0
Novel_003665	0.274478	0	0	5.36e-05
Novel_003666	0.523435	0.116291	0.0500482	0.608506
Novel_003667	0	0	0.240597	0
XM_005677937.3	267.323	207.969	164.519	159.127
Novel_003677	2.32e-05	0.555032	0.082958	0.722934
Novel_003678	0	0.848577	0	0
Novel_003679	0	0.477554	0.0358902	0
Novel_003684	0.001014	0.444899	0.252563	0.0029914
Novel_003689	0.150173	0.0899008	0.0006818	0.176716
Novel_002987	0.0005552	0.039852	0.141513	0.0751254
XM_018045907.1	0.0008654	0.305973	0.0015616	0.0012566
NM_001285584.1	0.142518	0.275111	2.78387	2.83144
Novel_002994	0.0118674	0.011826	0.233594	0.090507
XM_005677897.3	193.946	153.494	145.293	150.848
Novel_003693	0.0602522	0	0	0
Novel_003695	0	0	0.094115	0
Novel_002996	0.023431	0.0222172	0.0793382	0
XM_013962531.2	0.296416	0.208261	0.439686	0
XR_001295467.2	0.113448	0.177241	0	0.0787036
XM_018045933.1	0	0.664594	0.417335	0.473391
XM_018045938.1	1.17513	0.30983	0.112042	0.107651
XM_018045937.1	0.352963	0.973335	0.0607186	0.034084
Novel_003013	0.0460128	0.0165994	0.000109	0.0088132
Novel_003015	0.0254272	0.0919162	0	0.0809288
XM_018045947.1	0.0532438	0	0.009282	0
XM_018045965.1	0.979242	0.165702	0.0454024	0.685267
XM_018045963.1	0.435833	0.0931414	0	0.208747
Novel_003713	0.187837	0.105479	0.0028828	0
Novel_003716	0	0	0.0753788	0
Novel_003717	0	0	0.082596	0
XM_018045975.1	0.450747	0.100256	0.000896	0.0479346
Novel_003032	0	0	0	0.045059
Novel_003729	0.0149776	0.0612874	0	0
Novel_003737	0.12152	0.101295	0	0.0303016
Novel_003741	0	0.21736	0.0094828	0.0338352
Novel_003743	0	0	0.13684	0
Novel_003745	1.37479	1.914	0.748833	0.834645
Novel_003746	0.002631	0.0291532	0.527039	0.189934
XM_005677745.3	0.579735	0.0949346	0.176294	0
XM_018046007.1	0.165098	0.231498	0.000314	0.0001316
XM_018046008.1	0.00039	0	0	0.248763
Novel_003045	0	0.0363694	0	0
Novel_003753	0.142588	0	0	0.0209344
Novel_003760	0.0439006	0.133523	0.0584806	0
Novel_003762	0.187799	0	0.0296502	0
XM_005677705.3	44.8859	29.1322	24.5797	26.5527
Novel_003049	0.0028584	0.0201286	0.0133916	0
Novel_003052	0	0	0.192269	0.0004114
XM_013962444.2	0	0.947785	1.61528	0
Novel_003779	0.110489	0.0513776	0	0.0883536
Novel_003062	0	0	0	0.566484
XM_018046045.1	0.137837	0.008311	0.0567734	0.1469
XM_018046061.1	37.6502	30.5321	9.76184	0.146657
XM_018046080.1	0.0311704	0.145195	0.126492	0
XM_018046079.1	0.0544956	0.0646702	0.055218	0
XM_013962417.2	0.0623748	0	0	0
Novel_003793	0	0.0856382	0.048508	0.0918846
XM_018046104.1	0.0318724	0.0003852	0.0793048	0.122449
XM_018046098.1	0.170185	0.176265	0.338821	0.349243
Novel_003795	0	0	0.300604	0
Novel_003796	0	0.105718	0	0
Novel_003798	0	0.144326	0	0
XM_018046139.1	0.634515	0	0.848159	1.73982
XM_005677489.3	38.8884	36.3362	34.0601	34.6681
Novel_003099	0.001321	0.0022684	0.0943796	0
XM_018046148.1	0.107916	0.250683	0.0422728	0.000133
XM_018046153.1	0	0	0.0145152	0.0391498
XM_013977034.2	0	0	0	1.35924
XM_013977044.2	0	0.0096744	0.007742	2.13387
Novel_003104	0	0	0	0.0844278
XM_018046176.1	0.905198	0.0819248	0.354876	1.22791
XM_018046182.1	0.046167	0.119394	0.11992	0
XM_018046183.1	0.127067	0.123242	0.122781	0
XM_018046164.1	0.0630264	0.145653	0.267032	0.0009322
XM_018046175.1	0.187825	1.57207	0.933203	0.012904
XM_018046191.1	4.20862	3.32998	4.10426	2.62497
XM_018046190.1	1.67269	2.99467	2.86067	4.15444
Novel_003131	0.767599	0.620653	1.23984	0
Novel_003132	0	0.802214	0	0.000176
Novel_003133	0	1.01602	0	0
Novel_003135	0.0410198	0.0279366	0.0003354	0.0219526
XM_018046210.1	0.0128748	0.590983	0.886707	0.926064
XM_018046216.1	0	0	0	0.295179
XM_018046217.1	0	0.120235	0.860572	0
Novel_003813	0.0254266	0.0369256	0	0.116049
Novel_003814	0	0.174409	0	0.128411
Novel_003820	0.320166	0.217425	0.244239	0.0792368
XM_005677390.3	0.132501	0	0.262345	0.725347
Novel_003822	0	0.152759	0.124252	0.101158
XM_005677369.3	1.03404	0.868596	1.20632	1.31076
Novel_003159	0	0.197625	0	0
Novel_003162	0.0655786	0	0	0
Novel_003166	0.0702738	0	0.106772	0
Novel_003825	0	0	0.207592	0
XM_013976688.2	0.0327694	0.161746	1.46952	0.0634388
Novel_003178	0	0.180466	0.0519514	0
XM_018039422.1	0	0.260944	0	0
Novel_003847	0	0.0798624	0	0
XM_018046313.1	0.0421306	0.156288	0.0024458	0
XR_309851.3	0	0	0.102464	0.0407968
XM_018046360.1	0.630783	0	0.422459	0.301044
Novel_003196	0	0	0	0.105969
Novel_003197	0.306011	0	0.217867	0
Novel_003198	0	0.04926	0	0.0752344
Novel_003200	0	0	0	0.0420608
XM_018046380.1	0.426016	0.289685	0	0.390441
XM_018046406.1	0.0899376	1.01629	0.371912	0.0528254
Novel_003871	0.311501	0	0	0.58372
XM_013975635.2	1.31185	1.44799	2.24774	2.9254
XM_005677144.3	1.18811	0.350351	0.464293	0.531129
Novel_003883	0	0	0.0694132	0
Novel_003886	0	0.28789	0.0053398	0.132047
XM_013975425.2	0.35147	0.0106034	0.110371	0.22562
Novel_003890	0.0229598	0	0.149304	0.0654994
XM_005677099.2	0.0010592	0.0019516	0.0065536	0.494333
XM_013975063.2	0.422276	0.0029146	0.090071	1.0013
XM_018046463.1	0	0.622481	1.02556	0.911871
XM_018046467.1	0.825797	0.0223608	0.0299858	0.360321
Novel_004552	0.057278	6.96e-05	0.230108	0
Novel_004555	0.0003404	0.255891	0.312397	0.1852
Novel_004560	0	0.0482912	0.0382104	0.0346446
Novel_004562	0.0659602	0	0	0
Novel_003911	0.172613	0	0	2e-07
Novel_003913	0.0015552	0	0	0.0326386
Novel_003914	0	0.0268416	0	0.062706
Novel_003916	0.112885	0.20667	0	0
Novel_003923	0.874759	0.215285	1.47805	0.891284
XM_018046644.1	0.0058594	0.361981	0.0047522	0.0971146
XM_013963627.2	0.0015308	0.0013266	0.0028038	0.36995
XM_018046651.1	0.489875	0.362128	0	0.126644
Novel_003955	0	0.114968	0	0
Novel_003956	0.841733	0.847636	0.984366	0.474869
Novel_004573	0.0185422	0.528534	0.866366	0.327345
Novel_004575	0.367772	0	0.016032	0.194864
Novel_004576	0.12748	0.105296	0	0.039232
Novel_004578	0	0.0439574	0	0.0099632
XM_018046679.1	0	0.183881	0.504446	0
Novel_003969	0.0429702	0.021961	0	0.0195012
XM_018046690.1	0	0.107769	0.20396	0.044706
Novel_004587	0.114284	0.0645242	0	0.068362
XM_018046741.1	0	0.318566	0.401892	0.407727
Novel_003996	0.0496656	0.165177	0.165804	0.121284
XM_018046729.1	0.207723	0.0003342	0	0.0725428
Novel_004001	0.170819	0	0.0011502	0.0008968
Novel_004015	0	0.0572754	0.0322604	0.0579986
Novel_004019	0.07377	0	0	0
Novel_004023	0	0.178095	0.279003	0.0505322
Novel_004026	0	0.35831	0.363148	0.0084562
Novel_004606	0.0148338	0	0.044077	0
Novel_004040	0.0311568	0	0.002847	0
Novel_004609	0.153056	0	0	0
Novel_004610	0.0028918	0.153391	0.464778	0.031087
Novel_004611	0	0	0	0.192684
Novel_004612	0.0641448	0.242611	0.0754934	0
Novel_004613	0	0.074965	0.0752102	0
Novel_004615	0	0.172777	0	0
Novel_004617	0.0374794	0.255733	0.0541334	0
Novel_004619	0.37013	0.162226	0.238945	0
Novel_004621	0.0496582	0.241538	0.0510084	0
Novel_004622	0.0871588	0.0967174	0.047493	0
Novel_004632	0	0.234407	0.0395724	0.0214728
XM_005679536.3	15.8742	13.8363	11.1962	12.0807
Novel_004058	0	0.153438	0	0
Novel_004059	0.210745	0.0884926	0.16407	0
Novel_004060	0	0.001386	0.252691	0
XM_005679531.3	99.9848	99.3679	76.2585	74.6024
XM_018046866.1	0.600078	0	0.169231	0
XM_018046872.1	0.144041	0.047005	0.0179942	0.0871972
XM_018046874.1	0	0.0871676	2.7283	0.638209
XM_013963528.2	27.8626	24.687	29.1523	31.9169
Novel_004082	0	0.225272	0.086418	0
XM_005679509.3	20.6432	24.5999	21.2564	28.6553
Novel_004688	0.0610572	0	0	0
Novel_004702	0	0.0190368	0	0.0190962
XM_018046912.1	0.203162	2.90993	0.793589	1.86753
Novel_004099	0	0	0.274589	0
Novel_004100	0.40758	0.0952426	0	0
Novel_004103	0	0	0.137661	0
Novel_004112	0.0199864	0	0.0006692	0.104931
Novel_004114	0	0.0314822	0.0236292	0.0373536
Novel_004720	0.366104	0.561771	0.39454	0.272815
XM_018046936.1	0.136179	0	0.187757	0.276704
XR_001917952.1	0.0686528	0	0.22152	0
Novel_004122	0	0.0666364	0.171675	0
XM_018046945.1	0.098907	0	0.001346	0.001306
XM_018046953.1	0.158746	0.0027386	0.002571	0.0027742
Novel_004128	0	0.237592	0	0.124364
XM_018046962.1	0.182037	0	0	0
XM_018046959.1	0	0.571033	0.307301	0.347459
XM_018046958.1	0	0.258223	0.201889	0.188338
XM_018046961.1	0.0049984	0.334804	0.188417	0.231619
Novel_004133	0.104975	0	0	0
Novel_004730	0	0.0339188	0	0
XM_005679415.3	3.84761	2.30159	2.81371	3.09752
Novel_004738	0.0415522	0.33969	0.175971	0.0366676
Novel_004739	0	0	0.126798	0
Novel_004740	0	0.0953382	0.236734	0
Novel_004741	0.298162	0.171515	0	0.0466666
XM_018046974.1	0.0021404	0.0026814	0.341986	0.0022072
Novel_004742	0.0003078	0.001208	0.0003164	0.249186
Novel_004745	0.0326012	0.0018072	0.002185	0.162659
Novel_004747	0.278734	0.22096	0	0.0377912
Novel_004749	0.139086	0.104261	0.354276	0.0559964
Novel_004750	0	0	0.0527106	0.116259
Novel_004135	0.0181922	0.190401	0	0
Novel_004147	5.32e-05	0.343545	0	0.0061064
Novel_004156	0.378176	0.0756796	0	0.0354884
Novel_004157	0	0.859079	0	0
Novel_004763	0	0	0	0.045761
Novel_004764	0	0	0.0474886	0.0616534
Novel_004765	1.28e-05	0.125439	0.104235	0.0210124
Novel_004766	0.0242246	0.0942224	0.056303	0
XM_013963432.2	0.0001942	0.779062	1.5917	1.31425
Novel_004774	0.103086	0	0	0.0384038
Novel_004777	0.0008592	0.285108	0.227684	0.0353962
Novel_004166	0.048347	0	0.112074	0.288163
XM_018046984.1	0	0.130649	0.109074	0.178769
XM_018046986.1	0.154251	0	0	0.083877
Novel_004175	0	0	0.21796	0
XM_018046993.1	0.543872	2.28758	5.45175	3.11616
XM_018047000.1	22.484	20.7861	18.0813	17.1405
XM_013963398.2	1.6571	1.46847	0.941746	1.00712
Novel_004197	0	0	0.127791	0
Novel_004201	0	0.140101	0	0
Novel_004208	0.190042	0	0.0923706	0.0199094
XM_018047034.1	0	0.153767	0	0
Novel_004222	0	0	0.0408908	0.173707
Novel_004812	0.0174898	0.0692102	0	0.380354
XM_018047052.1	0.0156686	0.015937	0.431355	0.0176298
Novel_004227	0.0080388	0.0187924	0.0867618	0.0006938
Novel_004817	0	0	0	0.0967952
Novel_004237	0.0726754	0.0961034	0	0.0109368
XM_018047071.1	0.0010686	0.784157	0.578598	1.29437
XM_005679291.3	2.05771	0.0198378	0.008344	0.022706
XM_018047077.1	0	0	0.083728	0
Novel_004244	0.0020234	0.0390338	0.0142368	0.0170892
XM_005679285.2	18.7351	27.3678	12.3353	10.5746
XM_005679282.3	0.14523	0.008672	0.0802204	0.226066
Novel_004247	0.0269918	0.0362396	0.0279672	0
Novel_004826	0	0	0.823187	0.437069
XM_018047094.1	0.352677	0.0997108	0.254897	0.331156
Novel_004833	0.718618	0	0	0
Novel_004835	0.0535416	0.003012	0	0.0338282
Novel_004841	0.0525632	0.0287546	0	0.0126024
XM_018047121.1	0.097589	0	0	0
Novel_004854	0.127861	0	0	0
XM_018047132.1	0.0189312	1.6758	0.0186496	0.235566
Novel_004858	0.290548	1.12e-05	0.282018	1.11997
Novel_004860	0.0003348	2.64785	0.610657	0.617388
Novel_004867	0.866849	1.34419	0.105691	0.930027
XM_018047156.1	1.94004	1.67143	1.11616	1.87684
XM_018047164.1	0.327872	0.578621	0.219867	0
Novel_004295	0	0	0.0838724	0
Novel_004303	0.135064	0.0180068	0	0.0132568
Novel_004307	0.305274	0.0482678	0	0.0466746
Novel_004316	0	0.518022	0.210114	0.255814
XM_005679154.3	3.83702	0.0051164	1.29448	0.0690764
XM_018047195.1	0.410426	0	0.418102	0.582571
XM_018047223.1	0	0.0363628	0.177036	0
Novel_004340	0	0	0.0316448	0.0069208
XM_005679127.2	1.45326	0	0.320701	0.219052
XM_005679124.3	7.00562	6.43248	4.88257	4.95627
XM_018047239.1	0.0322628	0	0.149873	0
Novel_004929	0.118825	0.0014638	0	0.0086644
XM_018047256.1	0.121177	0	0	0.0335124
Novel_004931	0	0	0.268494	0
XM_018046613.1	0.074143	0.0038452	0.032107	0.11088
NM_001285578.1	3.71922	3.11246	1.83052	2.76974
XM_013963208.2	0.0083788	0.128459	0	0
XM_013963206.2	0.0519814	0.0846002	0	0
Novel_004366	0.0631458	0.0276236	0	0.120138
Novel_004377	0.180476	0.13718	0.0011588	0.110812
Novel_004378	0.483702	0.0555328	0.57425	0.0635434
Novel_004379	0.0508566	0.0371126	0	0.0115142
Novel_004385	0	0.0616574	0	0
Novel_004392	0	0	0	0.0972298
Novel_004393	0	0.139843	0.223243	0
XM_018047304.1	2.0076	0.0402092	0.0164116	0.0526126
Novel_004397	0.235927	0	0.0602494	0.0452734
Novel_004400	0	0	0	0.0818112
XM_018047312.1	0	0.207514	0.264693	0
XM_005679052.2	0.203891	0.124426	0.103613	0
XM_013963197.2	31.7949	23.7152	21.8188	22.9432
XM_005679048.3	0.770496	0.343622	0.19788	0.252668
Novel_004417	0.0354834	0	0.0864204	0.0098812
XM_018047330.1	10.1128	6.78269	2.45314	15.3677
Novel_004981	0.10944	0.0103838	0.0062522	0.0078834
Novel_004982	0	0.114853	0	0
XM_018047344.1	0.0031014	0.0452742	0.106831	0.0447144
XM_013963174.2	2.4855	0.655599	0.333159	0.802511
Novel_004447	0.113079	0	0	0
Novel_005022	0.0661876	0.230732	0	0.169457
Novel_004456	0.256024	0	0.0005248	0.0247202
XM_005678973.3	298.078	272.112	213.389	212.668
XM_018047368.1	0.655251	0.0058668	0.0078692	0.0094666
Novel_004478	0	0.0803216	0.016492	0.016906
Novel_004487	0.0010022	0.071912	0.0681462	0.0803212
Novel_004490	0	0.816841	0	0.585449
Novel_004497	0.555554	0	0.0786066	0
Novel_004499	0.0567992	0.0040052	0.0662308	0
NM_001291300.1	29.5851	49.8653	43.3242	3.57978
Novel_004528	0.0506092	0.0932848	0	0.0275746
Novel_004531	0.428916	0.248892	0.450526	0
Novel_004532	0.162886	0.130783	0.270547	0
Novel_005048	0.256035	0.111503	0	0
Novel_005049	0	0.40912	0	0
Novel_005052	0.432277	0.085687	0.106557	0
XM_018047450.1	0.0188162	0.0003302	0.0364124	0.262096
XM_018047455.1	0.0060684	0.239613	0.141909	0.13785
Novel_004540	0.0673442	0.0461142	0.0162492	0
Novel_005055	0.0967296	0.137135	0.221496	0.0058712
Novel_005058	0.0207526	0.0021672	0.0037938	0.0756582
Novel_005779	0.052898	0	0	0
Novel_005780	0.0660046	0	0.155851	0
Novel_005790	0	0.0979032	0.127445	0.176254
Novel_005798	0.130484	0.0002298	0.0562054	0.185159
Novel_005799	0	0.280455	0.176595	0
Novel_005074	0	0	0	0.081524
XM_018047570.1	6.60946	1.97053	2.73368	18.5106
Novel_005089	0.0901316	0.144368	0.0347086	0
Novel_005095	0	0	0	0.054517
Novel_005815	0.0574962	2.14986	0.0002562	0
Novel_005816	0.981897	0	0.13006	0
Novel_005818	0	1.39566	0	0
Novel_005819	0	0.936524	0.0042252	0
Novel_005100	0	0.0454136	0	0
XM_018047598.1	2.27172	3.25305	1.21018	2.82527
Novel_005105	0.0713698	0	0	0
Novel_005110	0.186328	0	0	0
Novel_005116	0.0388714	0.0268714	0.05608	0
Novel_005118	0.0378298	0	0.0057114	0.0074566
XR_001295652.2	1.04515	0.711084	0.549357	0.0493978
Novel_005127	0.0862506	0	0	0.0306972
Novel_005129	0.0291912	0.138091	0.0300306	0
XM_018047607.1	0	0.273323	0.561267	0.147444
XM_018047608.1	1.85326	1.67357	0.180731	1.61333
XM_005679790.3	4.24744	0.222796	0.237974	0.225166
XM_013963720.2	0.137107	0.0191542	0.225845	0.217998
XM_018047610.1	6.11122	6.405	7.6846	7.80687
Novel_005141	0.32218	0.229668	0.176276	0.0908534
XM_018047623.1	52.6805	49.9342	44.9587	44.6344
XM_005679818.3	15.2937	12.9849	9.2935	8.44268
XM_018047624.1	2.58008	2.32246	1.30173	1.52557
Novel_005153	0.0405446	0	0.0152744	0.115438
XM_005679824.3	0.787006	0.690726	1.22411	0.485951
Novel_005163	0	0.0315846	0.178672	0.103879
Novel_005171	0.0790744	0.0044394	0.0048816	0.219635
Novel_005172	0.0183734	0.186757	0.133789	0.0581598
Novel_005178	0.0667292	0.0462426	0	0.176333
Novel_005179	0.652467	0	0.0047734	0
Novel_005181	0.0826954	0.057143	0	0.177458
XM_018047646.1	0.0409882	0.243493	0.0032148	0.402511
Novel_005859	0	0.258102	0.0544034	0.0749004
Novel_005193	0	0.051267	0.206433	0.0029924
XM_018047687.1	0.162947	0.145464	0.008453	0.217311
XM_018047706.1	0.0006984	0.001921	0.122262	0
Novel_005196	0.143945	0.201249	0.086265	0.0049422
Novel_005197	0.0449204	0.0073634	0.122244	0.24868
Novel_005870	0.013775	0.000585	0.048382	0.0925706
Novel_005204	0.0364866	0.0425784	0.016568	0
XM_013963787.2	0.0072444	0.0666002	0.63488	0.0156902
XM_018047740.1	0.0657648	0	0.0833216	0
Novel_005207	0	0.0377806	0.105326	0.003099
Novel_005209	0.0076692	0.104488	0	0.135173
XM_005679960.3	11.9206	10.8964	8.3469	10.2864
XM_018047787.1	1.19946	2.96251	3.30742	2.20921
Novel_005220	0	0.185847	0.0019692	0
Novel_005221	0	0.232759	0.291546	0.160862
Novel_005879	0.013399	0.0418502	0.0540298	0
Novel_005222	0.0004018	0.0018024	0.0737578	0.107436
Novel_005898	0.0034594	0	0.0295394	0.0849162
Novel_005899	0	0.0953876	0	0
Novel_005923	0	0	0.105085	0.0587658
XM_018047886.1	0.244907	0	0	0
Novel_005928	0.0696922	0.0799302	0	0.0334216
Novel_005930	0.017039	0	0.0392278	0
Novel_005242	0	0.0275824	0	0
Novel_005248	0.208805	0.268828	0.000943	0.0088246
XM_005680155.3	0.85657	0.617566	0.553933	0.660955
XM_018047912.1	2.59266	2.33171	1.73706	2.06547
XM_018047915.1	1.796	0.32459	0.168624	0.394868
Novel_005956	0.159853	0	0	0.0432222
Novel_005961	2.84e-05	0	0.0001766	0.0478716
Novel_005962	0	0.327009	0.308221	0.0450928
XM_018047922.1	0	0.514284	0.493182	0.146521
XM_018047941.1	2.64295	2.06936	7.66708	0.0313192
XM_018047929.1	0	4.4817	4.29625	13.6298
XM_018047926.1	0	0.943865	0.472156	1.20624
XM_018047927.1	0	0.872813	0.46875	2.05022
XM_018047923.1	0	1.02991	0.646687	2.89388
XM_018047925.1	0	1.02334	0.604208	1.26825
XM_018047931.1	0	1.32335	0.615923	2.55454
XM_018047932.1	0	0.991269	0.614862	3.84773
XM_018047936.1	0	1.03218	0.589178	1.31175
XM_018047937.1	0	0.934106	0.588147	2.71479
Novel_005269	0	0	0	0.0523868
XM_013963874.2	5.47425	3.40504	1.84375	2.15434
Novel_005277	0.235051	0.167278	0	0.170772
Novel_005278	0	0.124902	0	0.007319
XM_018047963.1	6.85633	0.0026412	0.0073508	0.0150678
XM_018047969.1	1.40419	0.77489	0.347745	0.398893
Novel_005292	0.0852746	0	0.0046038	0.0353344
Novel_005294	0.0069928	0	0.0951036	0
Novel_005295	0.126024	0	0.018343	0.0053248
Novel_005972	0.107901	0.200475	0.188678	0
XM_018047985.1	0.670884	0.0008546	0.943123	0.681926
XM_013963894.2	0.164979	0.0018596	0.0093958	0.0076606
XM_005680226.3	3.31488	0.405048	0.576685	1.47363
XM_005680250.3	21.2118	16.2534	7.80345	8.58159
XM_018048001.1	0.784322	0.433726	0.768816	0.713602
XM_018048005.1	0.093037	0.166379	0.0195294	0.0007838
Novel_005330	0.265916	0.355395	0.472558	0.235228
Novel_005332	0.266083	0.197611	0.324734	0.36762
XM_018048015.1	1.61803	0.349553	0.255044	0.300782
XM_018048030.1	14.8885	0.239997	0.265625	0.193934
XM_018048027.1	9.45635	0	0	0
XR_001918069.1	0.0980578	0	0	0.101523
XM_018048033.1	0.0747086	0	0	0.0034954
XM_018048034.1	0.691176	0.055898	0.423169	0.211574
XM_018048036.1	0.313214	0.0223258	0.0574082	0.103245
XM_018048038.1	0.164924	0.0294548	0.0753828	0.0788812
XM_018048041.1	0.377126	0.038807	0.0676532	0.182225
Novel_005342	0.0011986	0.0002128	0.0880824	0.000479
Novel_005344	0	0	0.320664	0.166719
XM_005680318.3	0.18189	0.0365124	0	0.111057
Novel_005996	0.749252	0.0108644	0	0.0209482
Novel_005997	2.67676	0.0024472	0	0.0151078
XM_018048060.1	0.000455	0.0997438	1.17852	0.17116
XM_018048059.1	0.899459	0.324329	0.0095086	0.119964
XM_018048061.1	0.0353178	0.0020022	0.119185	0.865898
XM_018048062.1	0.235656	0.0317778	0.024972	0.279002
XM_018048063.1	0	0.233448	0.0752724	0.170776
XM_005680350.3	0.305051	0	0	0.179796
XM_013963941.2	0.0004418	0.275376	0.0473692	0.334237
XM_005680351.3	0.407559	0	0	0.13147
XM_005680352.3	0	0	0	0.0712322
XM_018048067.1	0.200386	0	0.025591	0.0058554
XM_018048073.1	0.0020678	0.0022486	0.14728	0.0028364
XM_018048077.1	0.001493	0.0018184	0.259544	0.0030134
XM_018048074.1	0.0763192	0.992265	0.174385	0.0355062
XM_018048076.1	0.0549678	0.40834	3.83463	2.21675
XM_005680371.3	66.3849	63.7392	55.0075	57.09
Novel_005356	0.189679	0	0.113717	0
Novel_005357	0.156723	0	0.0896696	0
Novel_005358	0.205072	0	0	0
XM_018048096.1	0.048211	0.0032674	0.202004	0.180271
XM_018048098.1	6.25821	10.8861	7.13852	1.90069
XM_018048119.1	0.781638	0.467157	1.11109	1.82966
Novel_005372	0.109482	0.0169276	0.0011686	0.0152878
XM_005680477.3	2.30498	2.48483	0.542519	2.70784
XM_013964002.2	4.48369	0.0722	0.0168388	0.012668
XM_018048138.1	0.832055	0	0.0002802	0
Novel_005380	0.0321736	0.46957	0.205161	0.00375
XM_018048147.1	6.85305	1.16509	0.575208	1.19169
XM_018048154.1	0.769571	0.930703	0	0.738469
XM_018048156.1	0.26885	0.388846	0	0.263909
Novel_006050	0	0	0.0933666	0
Novel_006051	0.0479894	0	0.0366046	0
Novel_006053	0.167574	0.400956	0.189961	0.153261
XM_018048159.1	0.140712	0.301673	0	0
XM_018048169.1	0.103811	0	0.145163	0.100845
XM_018048177.1	0.884297	0.988471	0.128274	0.067099
Novel_005388	0	0.178334	0.0078928	0.0276912
XM_005680539.3	0	0	0	0.173672
Novel_006075	0.093897	0	0	0.0779452
Novel_005402	0.125113	0	0	0
Novel_005410	0	0	0	0.0618032
Novel_006086	0	0	0.0600096	0.0612122
XM_013964057.2	0.0189938	0.350682	0.151292	0.201122
Novel_006100	0	0.0305124	0.020699	0.0451136
XM_005680583.3	50.1899	45.1725	39.3323	36.6811
XM_018048219.1	0.417887	0.225275	0.429972	1.55828
XM_018048226.1	1.0526	0.0073846	0.0063044	0.0009022
Novel_005415	0	0.0804706	0	0
Novel_006112	0.0699186	0.047062	0.0363644	0
XM_018048249.1	0.0112364	0.367083	0.361275	0.0010136
XM_018048244.1	0.0529256	0.0049416	0.554941	0.189523
Novel_006119	0.100689	0	0	0
Novel_005445	0.10512	0	0	0
XM_018048283.1	8.4083	9.02985	10.9574	10.2988
XM_005680666.3	0	6.57062	1.90513	1.44872
XM_005680671.3	0.129443	0.0993774	0	0
Novel_006122	2.13368	2.30372	1.81157	0.299334
XM_018048321.1	14.7303	8.94505	7.02705	8.951
Novel_005471	0.0989702	0.0181278	0.178703	0.0061122
XM_018048330.1	5.90563	1.52278	2.68292	0.369082
Novel_006133	0.04783	0.0760724	0	0
XM_018048349.1	2.16782	2.25226	1.43539	3.03521
Novel_006139	0.0117344	0.0036588	0.19141	0
Novel_005479	0	0	0.122595	0
Novel_005480	0	0	0	0.148145
Novel_006144	0	0.196757	0.0008758	0.101876
Novel_006146	0	0	0.187025	0
XR_001918100.1	0	1.10394	0.46388	0
Novel_005492	0	0.033309	0	0
XM_005680743.3	0.002025	5.82991	0.006768	6.39369
Novel_006155	0	0.153506	0.0285272	0.0139042
Novel_006157	0.032777	0.0385086	0	0
XM_018048397.1	1.53081	1.69636	2.45034	1.26096
XM_018048405.1	4.9327	1.19166	3.93963	2.03063
XM_018048406.1	0.781165	4.17465	1.15507	2.09793
Novel_006170	0	0.109984	0	0
Novel_006172	0	0.0480144	0.106417	0
XM_005680805.2	0.446904	0.356306	0.25358	0.304298
Novel_005516	0.401185	0.516774	0.190473	0.163113
Novel_006191	0.0787502	0.0107852	0	0
XM_018048435.1	0.0047	0.769281	0.100213	0.204877
Novel_005519	0	0.002429	0.0950388	0
Novel_006198	0.0016526	0.0383964	0	0
Novel_006200	0.107586	0.082824	0.0674288	0.00351
Novel_006201	0	0.0346602	0	0
XM_018048460.1	1.89734	1.67638	2.5701	0.879436
XM_005680818.3	0	0.359792	0.724356	0.383882
XM_018048464.1	0.322086	0.193209	0	0
XM_018048466.1	0.212876	0.413738	0.18583	0.0225612
XM_018048467.1	0.0060532	0.0087882	0.115706	0
Novel_006216	0.381138	0.0104882	0.310802	0.0035168
Novel_006222	0.021074	0.063124	0	0
Novel_005533	0	1.9294	0	1.23944
XM_018048506.1	0.0067268	0.0149822	0.586663	0.661166
XM_018048513.1	2.28925	2.46399	4.70516	4.449
XM_013964217.2	0.1409	0.165417	0.270889	5.73836
XM_018048527.1	0	0.0488482	0	0
XM_018048531.1	6.66893	7.09808	7.59802	6.24812
Novel_006234	0	0.044898	0.0162956	0.0365848
Novel_005560	0.115952	0	0	0.0373176
Novel_005564	0.0554164	0.581762	0.0858324	0.0396214
Novel_005573	0.4784	0.420848	0.457302	0
Novel_005574	0	0	0	0.161892
Novel_006254	0	0.0373374	0.0564394	0
Novel_005587	0.147045	0.103502	0.0590808	0
Novel_005588	0	0	0	0.0543234
XM_018048613.1	0.0504774	0.530345	0.39958	0
XM_018048630.1	0.18667	0	0	0.122183
Novel_005600	0.055402	0.240984	0.278275	0
Novel_005601	0	0.210302	0	2e-05
Novel_006274	0	0.16136	0.0876332	0
XM_018048644.1	0	0.191397	0.236367	0.625408
XM_018048651.1	6.47996	7.0009	8.14583	8.02354
XM_005681000.3	0	0.36076	0.068209	0.431675
Novel_006285	0.305601	8.32e-05	0.128822	0.0002166
XM_018048669.1	0	0.158374	0	0
XM_018048671.1	2.60577	4.74191	2.25355	3.63526
XM_018048670.1	2.70641	0.305436	1.86833	0.767842
Novel_006286	0.0161536	0.229992	0.217238	0
Novel_006291	0	0.325139	0.22733	0.080411
XM_018048680.1	0	0.333964	0.131357	0.220968
XM_018048677.1	0.045935	0.000631	0.307711	0.0007742
XM_018048679.1	0.0708384	0.000107	0.0617152	0.022308
XM_018048675.1	0	0.0185524	0.0396226	0.0480302
XM_018048692.1	0.008788	0	0	0.0318584
XM_018048695.1	0.0046022	0.009469	0.0002962	0.0588642
XM_018048701.1	0.321471	0.008528	0.084078	0.006879
XM_018048702.1	1.19959	2.21659	2.43707	2.17742
XR_001918119.1	5.99657	3.28003	1.36192	2.03491
XR_001918120.1	0.399063	0.157132	0.556861	0
XM_018048707.1	6.58707	4.53587	5.92594	14.97
XM_018048718.1	0.153509	0	0	0
XM_018048722.1	0	0.0725048	0.211762	0
XM_018048724.1	2.70784	4.73914	0.0209344	0.835352
Novel_006321	0	0	0.0781724	0
Novel_006323	0.198652	0.30325	0.259883	0.460145
Novel_006326	0	0	0	0.178308
Novel_006328	0.064117	0.0734998	0	0.10214
XM_018048741.1	0.769124	0.895282	1.08557	1.92966
Novel_005623	0	0	0	0.305882
Novel_005625	0	0.485183	0	0
Novel_006332	0	0.895821	0.165071	0.20298
Novel_005631	0.056769	0.113616	0.171854	0
XM_018048761.1	0.641098	0.0057618	0.0054266	0.0059564
Novel_005635	0	0.0889754	0.403878	0.148836
Novel_005636	0	0.240825	0.472402	0.08845
XM_018048758.1	0.341881	0	0.0560588	0.187703
XM_018048765.1	3.21517	3.77504	3.10048	3.73066
Novel_005642	0.0008924	0.0355424	0.123313	0.0442668
Novel_005652	0	0	0.191475	0
Novel_005654	0	0.0842358	0	0
Novel_005660	0	0	0.288474	0.547088
Novel_005661	5.54203	6.65854	0	0.862559
Novel_006345	0.0194616	0.0012362	0.0543434	0.261006
Novel_006348	0	0	0.0654478	0
Novel_006353	0.086284	0.177865	0.116876	0.0645754
Novel_006356	0	0	0	0.095463
XM_018048806.1	0	0.652333	1.15916	0.10913
XM_018048810.1	86.5281	84.4045	79.7047	83.7368
XM_018048813.1	0.391797	0.210865	0.562656	0.659463
Novel_005668	0.0994984	0.896636	0.21852	0.739833
Novel_005669	0.433255	0	0	0
Novel_006369	0.106334	0.413644	0	0.0689834
Novel_006370	0.0542894	0.1197	0	0.036444
Novel_006371	0	0.0457984	0.037428	0.0468586
XM_018048821.1	0.363234	0	0	0.0007366
Novel_006389	0.221027	0.296095	0.428165	0
Novel_006390	0.065131	0	0.115656	0.0721088
Novel_006396	0.14994	0	0.104176	0.0546808
Novel_006398	0.136336	0	0	0.0154792
Novel_006399	0.054076	0.272701	0.213691	0.0114536
Novel_006400	0.0963578	0.0608772	2e-05	0.0218784
Novel_006401	0.0540018	0	0.0820378	0
XM_018048837.1	0	0	0.372652	0
XM_005681127.3	173.404	161.165	131.864	131.151
Novel_005688	0.0513462	0.0154098	0.01621	0.285567
XM_018048848.1	0	0.219256	0.414986	0.24314
Novel_005691	0	0.0723958	0	0
Novel_005698	0.0490994	0.0002916	0	0.0002746
XM_018048851.1	0	0.630675	0.66327	0.650386
XM_018048853.1	0	0	0.06617	0.435573
Novel_005705	0.197528	0.0015506	0	0
Novel_005725	0.53161	0.632113	0.694274	0.475501
Novel_005726	0	0.0299674	0	0.118584
Novel_005728	0	0	0.0852872	0
XM_018048897.1	0.0064922	0.460897	0.337906	0.304254
Novel_006423	0.452142	0.006835	0.0110348	0.210211
Novel_006424	0.0178162	0.0054026	0.37383	0.017753
Novel_006427	0	0.0807402	0	0
XR_001918139.1	0	0.130377	0	0.104254
XM_018048914.1	0	0.0216744	0.0940494	0.145955
Novel_006440	0	0.0674656	0.139133	0.188971
Novel_005744	0	0.0533926	0.0663888	0
Novel_005745	0	0.105784	0.0035558	0
XM_018048931.1	0.005574	0.251865	0.0175386	0.026085
Novel_005753	0	1.77568	0	0
XM_018048974.1	0.362382	1.55125	0.0969602	0.0145036
XM_018048980.1	0	0	0.0276274	0.0866806
XM_018048985.1	0.0802656	0.0734298	0.160416	0.0034106
Novel_006476	0.0648978	0	0.0326462	0
Novel_006482	0.204878	0.242783	0.087184	0
XM_018048999.1	0	0	0	0.142015
Novel_006915	0.0397634	0	0.0124372	0.0514212
XM_005681252.3	4.8414	4.99044	1.94967	5.07146
XM_013964443.2	0.255837	0.76292	2.15285	1.00486
Novel_006919	0.12242	0	0	0
Novel_006934	0	0.0064038	0.136927	0.135485
Novel_006947	0.0523754	0.120408	0.0532154	0.159785
Novel_006512	0.0170926	0.100981	0.0135074	0
XM_018049933.1	0.266836	0.478557	0.474078	0
Novel_006957	0.0618754	0	0	0
XM_018049212.1	0	0.117824	0	0.0550338
Novel_006528	0	0.609649	0.238504	0.269817
Novel_006966	0	0	0.0483682	0
XM_018049227.1	1.87189	2.15757	1.64476	2.84604
XM_018049247.1	20.555	23.9569	12.977	14.1099
Novel_006998	0	0.064475	0.0564496	0.0026116
Novel_007002	0	0.127992	0	0
Novel_007003	0.159539	0.0003234	0	0
Novel_007006	0.18194	0.311743	0.200401	0.0004
XM_018049152.1	0.0536428	0.0449956	0.0324368	0.514355
XM_018049305.1	0.435816	0.23418	0.252701	1.84824
XM_013964532.2	0	0.0379176	0.0679126	0
XM_005681436.3	0.411565	0.154491	0.34638	0.446314
XM_018049313.1	0	0.048087	0.282906	0
Novel_006591	0	0	0.116974	0
Novel_006596	0.0550672	0.254631	0.132925	0.0022576
Novel_006613	0.106831	0	0	0.08429
Novel_006620	0.006232	0.06871	0.0440118	0.0046434
Novel_006621	0	0	0	0.268589
Novel_006623	0	0.37346	0.238358	0
Novel_006629	0.0323056	0.122379	0.0861438	0
XM_013964568.2	0	0.131915	0	0
XM_005681486.3	82.1491	70.4742	50.584	53.6854
XM_005681489.3	24.0402	20.5017	16.9663	17.0673
Novel_007067	0.0942226	0.0341544	0.0006316	0.000534
XM_013964573.2	3.00092	0.952662	1.2414	3.23385
XM_013964575.2	2.37108	0.14833	0.132521	0.149995
Novel_006636	0.279573	0	0	0.0119824
Novel_007080	0	0.0001778	0.0887646	0.0004044
XM_005681502.3	0.0336996	0.0576866	0.622407	0.0598646
Novel_007084	0	0.165208	0	0.182118
Novel_007091	0	0	0.0047892	0.026685
XM_018049385.1	0.011018	0.07846	0.212381	0.0842136
Novel_007094	0.0094232	2.33042	0.052569	0
Novel_007096	0	2.35383	2.07537	0.0642744
XM_018049405.1	0.470173	0.202855	0.889547	0.045293
Novel_006659	0.131911	0.0999032	0.158579	0.0096302
Novel_006678	0.161895	0.030849	0	0.0731436
Novel_007121	0.143991	0.070115	0	0.0093228
Novel_007124	0.0101338	0.0496206	0.111952	0.051387
XM_013964619.2	11.9114	8.09191	9.90204	9.41919
XM_013964620.2	2.57873	2.53225	0.87596	1.3112
Novel_006697	0	0.018915	0.105789	0
Novel_007126	0	0	0.0772478	5.52e-05
XM_018049425.1	0.195729	0.204652	0.73371	0.345986
XM_013964626.2	0.0208864	0.120024	0.0761692	0.0115924
XM_018049432.1	0.179754	0.226076	0.169431	0
XM_018049434.1	0.183894	0.224765	0.171901	0
XM_018049435.1	0.174064	0.250911	0.167089	0
Novel_007136	0.252572	0.405668	0.272949	0.12755
XM_018049444.1	2.26211	10.7704	0.0080622	0.134428
XM_018049448.1	1.85207	2.97576	0.867326	0.727869
Novel_007142	0.182872	0.0760644	0.0711714	0.0008278
Novel_007155	9.64e-05	0.0935036	0.0005424	0
Novel_007162	0.0893208	0	0	0.0358074
XM_018049477.1	3.5615	0.974767	0.0070538	0.0011322
Novel_007173	0.566705	0.340348	0.485534	0.0358434
Novel_007175	0.0998756	0	0.0299046	0.0571816
Novel_007177	0.147293	0.172323	0.203427	0.0217676
XM_013964656.2	0.559665	0.511766	0.23837	8e-07
XM_018049501.1	3.49128	1.30977	1.21575	0
Novel_006714	0	0	0.178031	0
Novel_006716	0.0008494	0.135104	0.0988566	0
Novel_006718	0	0	0.0660774	0.0676944
Novel_006720	0.0901884	0.016396	0	0.001731
Novel_006726	0.0294186	0.0052104	0.0154018	0.192368
Novel_006728	0.0143304	0.160865	0.0069934	0.0001088
XM_018049519.1	4.50216	0.845955	0.32293	0.435576
XM_018049531.1	0.0572232	0.0190718	0	0.0362936
XM_018049551.1	0.061001	0	0.0007848	0
XM_018049557.1	2.25961	0.216107	0.107409	0.314974
XM_018049573.1	0.0521244	0.586092	0.0286542	0.0219556
Novel_007215	0.0397728	0.0591154	0.00354	0.0512674
Novel_006743	0	0.0490936	0.155434	0.0034848
Novel_006752	0.160757	0.0148236	0.0460078	0.0740948
Novel_006758	0.135027	0	0	0
Novel_007226	0.103458	0.0216872	0.063185	0
XM_018049615.1	1.35075	1.36257	0.554045	0.545991
XM_018049621.1	0.0231294	0.28555	1.10122	0.410064
XM_013964742.2	3.53795	0.534232	0.548852	0.471238
XM_005681845.3	0.101624	0.0804572	0.021615	0
XM_018049672.1	69.3543	56.8227	45.063	49.594
XM_018049678.1	0.113549	0.347305	0.148233	0
Novel_007253	0	0.0055076	0.0312924	0
XM_018049695.1	1.86143	0.722131	0.202074	1.0118
XM_018049698.1	0.928689	0.806182	0.174065	0.338626
XM_018049705.1	0.0251792	0	0.0082018	0.0546622
XM_018049707.1	0	0.092508	0.074244	0
Novel_006799	0.230449	0.117297	0	0.0237244
Novel_006804	6.02e-05	0.0002844	0.179463	0.0061888
Novel_007282	0	0	0	0.116936
XR_001918215.1	0	0.132931	0.141082	0.15985
XM_018049725.1	0.31183	0.243889	0.37402	0.0059278
XM_005681964.3	0.0340112	0.083324	0.195327	0.101255
XM_018049729.1	0.866412	0	1.21243	0.875463
XM_018049728.1	0.0882142	0	0	0.115435
Novel_006828	0	0	0.0882592	0
XM_018049739.1	0.252448	0.142666	0.0867762	0.662341
XM_018049737.1	0.789944	3.32401	1.31654	1.71704
Novel_007297	0.110968	0	0	0
Novel_007302	0	0.107806	0	0.134579
Novel_007309	0.0430314	0.112325	0.0497202	0.016061
Novel_006836	0.0359712	0.041669	0.352106	0.553249
Novel_006840	0.001175	0.0202874	0	0.094365
XM_018049759.1	3.64859	17.1144	7.94801	15.9752
Novel_007322	0.0005134	0.0901312	0.115781	0.0300282
Novel_007324	0.0984102	0.0007024	0.0356346	0.0733458
XM_018049801.1	0.497147	1.37121	0	0.972021
XM_018049805.1	0.118463	0	0.0131108	0
Novel_006856	0	0.117983	0	0
Novel_007348	0.0472548	0	0	0.118466
Novel_007351	0	0.451894	0.25756	0.076457
Novel_007369	0	0.13231	0	0
XM_018049836.1	0.0046198	0.0562122	0.442444	0.162678
Novel_006869	0.0100374	0	0.0511896	0.0823596
XM_018049863.1	1.36999	0.374944	0.323146	0.767868
Novel_007386	0	0.0013516	0	0.0516384
Novel_007392	0.49747	1.6439	0.990071	0
Novel_007393	2.81931	1.75334	2.0926	3.47629
Novel_006891	0.059544	0	0	0
Novel_006892	0	0.0918528	0	0
Novel_006893	0	0.0339544	0.0010074	0.116127
Novel_006895	0.143109	0	0	0.174507
Novel_006896	0	0	0.105231	0.0186984
Novel_006901	0.0458194	0.125859	0.174528	0.0001674
Novel_006902	0	0.26409	1.4e-06	0
Novel_006904	0.0185152	0.241278	0	0
Novel_006906	0.0029572	0.0886414	0.000597	0.161967
Novel_006910	0.222424	0	0	0
Novel_007402	0.126888	0	0.0116424	0.0173934
Novel_007406	0.0002302	0	0.179774	0
Novel_007407	1.14643	1.48176	0.906405	0.766939
Novel_007408	0	0	0.055514	0
Novel_008114	0.552802	0	0	0
Novel_008118	0	0	0.166649	0.125744
Novel_008120	0.233588	0.0186476	0	0.0919358
XM_013965809.2	1.31479	0	1.01057	1.10846
XM_018050003.1	10.5262	9.79209	8.40593	4.27084
Novel_007423	0.102918	0.014993	0.062907	0.179443
Novel_007431	0.0579126	0	0.0198402	0.0002932
XM_018050014.1	0.005757	0.371646	0.447926	0.334784
XM_005709413.3	21.2464	21.9253	19.6646	23.6309
Novel_007444	0	0.110912	0.130056	0
Novel_007445	0.143635	0.0875266	0	0.25941
Novel_007447	0.401227	0.273217	0.0004794	0.150637
Novel_007451	0	0	0.0424638	0.031214
Novel_008158	0.562761	0.437095	0.206557	0.466321
Novel_008164	0	0.0213586	0	0
Novel_008166	0.049801	0	0.0210434	0.005978
XM_018050046.1	1.75049	1.22871	0.955351	1.10663
Novel_008170	0	0.0301168	0	0
Novel_007461	0.0220296	0.338893	0.0002982	0
Novel_007463	0.0526872	0.241736	0	4.6e-06
Novel_007466	0	0.0605068	0	0
Novel_007469	0	0	0	0.0097222
Novel_007472	0	0	0	0.050876
Novel_007476	0	0	0	0.0325438
Novel_007478	0	0.304362	0.29927	0.233113
Novel_007479	0	0	0.192522	0
Novel_007480	0	0	0.102366	0
Novel_007481	0	0.030556	0	0
Novel_008180	0.132572	0	0.0009446	0
Novel_008181	0.12813	0.088318	0	0
XM_005683410.3	778.078	641.539	535.506	550.893
Novel_007486	0.084916	0.236971	0	0.368412
Novel_007487	0.0014814	0	0.0600864	0.0661276
Novel_007491	0.126287	0	0.23334	0.0153644
XM_018050068.1	0.907889	0.667734	0.686348	0.662705
XM_018050081.1	1.94248	0.0202078	0.0112666	0.0144336
XM_013965740.2	0.0253028	0.3059	0.0186244	0.0219008
Novel_008217	0.0427828	0.030296	0.02639	0
Novel_008229	0	0	0.0293132	0.0418966
XM_013965722.2	0.119459	0.182941	0.0082956	0.344477
XM_018050121.1	0.005878	0.151132	0.007371	0.20766
Novel_007542	0.796171	0.169298	0.639956	0.846752
Novel_007547	0	0.103957	0	0
Novel_007548	1.13584	0.258201	0.505462	1.23603
Novel_008246	0	0	0.194834	0
Novel_008247	0	0	0.053769	0.054482
XM_018050172.1	0	0.371736	0.841463	0.748251
Novel_007566	0	0.3825	0.001308	0.0004872
Novel_007567	0	1.02345	0	0
Novel_007568	0	0.206481	0	0
Novel_007571	0.622783	0.0008566	0.541324	0.551206
Novel_008258	0.164648	0.134819	0.217705	0.122127
XM_018050174.1	0	0.407161	2.09275	0.692153
XM_018050175.1	0.724264	0.519891	0.484116	0
XM_018050177.1	0	0.568536	2.3271	0.645504
XM_013965682.2	0.10374	0	0.0193808	0.111879
XM_013965680.2	0.0629976	0.000663	0.0289126	0.0949948
Novel_008264	0.0728428	0	0.0193286	0.0994476
Novel_008272	0	0.227273	0	0
XM_018050186.1	7.02291	9.99126	3.4885	1.08707
Novel_008282	0.165372	0.071744	0.199318	0.002327
XM_018050194.1	0.070797	0	0	0.068537
XM_018050195.1	0.071779	0	0	0.103192
Novel_007589	0.280359	0.282239	0.323386	0.133963
XM_018050197.1	59.867	48.6355	44.4617	47.5961
Novel_008286	0	0.215619	0.0096022	0.0215162
Novel_008287	0.0809106	0.218779	0.264034	0
XM_018050199.1	0.690144	0.492546	0.291622	0.480877
XM_005683338.3	3.94657	3.62821	3.93516	6.38747
XM_018050215.1	3.30623	5.55296	4.93581	2.59402
XM_018050217.1	0.00046	0	0.0002282	0.0815904
Novel_007598	0	0.0092658	0.035568	0.0120938
XM_005683051.3	17.6582	15.697	13.5301	14.7031
XR_001918296.1	0.240267	0.595843	0	0
XM_018050281.1	0.922033	0	0.380301	0.375105
Novel_008301	0.007509	0.34762	0.0039602	0
XM_018050293.1	6.79288	0.224309	0.313383	0.272868
Novel_007616	0.0009344	0.200064	0.117613	0
Novel_007618	0.0034448	0.286454	0.144913	0.165602
Novel_007635	0.324471	0.187093	0.0523522	0
Novel_008312	0.268936	0.442851	0.522828	0
Novel_007641	0.0001168	0.0040406	0.074272	0
Novel_007642	0	0	0.083527	0
XM_005682986.3	0	0	0.723998	0
Novel_008336	0	0	0.0360836	59.034
Novel_008339	0	0	0.0984664	0
XM_005682965.2	0.106603	0.112119	0	0.090989
XM_005682966.2	0	0.388631	0	0.196882
Novel_007647	0.0766116	0	0	0
Novel_007664	0.102425	0.096602	0	0
Novel_007665	0.0576634	0.139289	0.181293	0
Novel_008353	0	0.0231526	0.0451816	0.0154726
XM_018050391.1	56.0865	54.4193	37.5843	43.9149
XM_018050407.1	0.0889854	0.0755762	0	0.153524
Novel_007678	0.232748	0.0508144	0	0
Novel_007685	0.0496764	0	0	0.0220584
Novel_007687	0	0.0972794	0.0251148	0
XM_018050461.1	0.0382446	0.0045814	0.0815476	0.124197
XM_018050465.1	0.0651766	0.276026	0	0
XM_018050467.1	0.0021206	0.0086726	0.383429	0.573133
XM_018050474.1	0.0092992	0.215094	0.289445	0.124421
XM_018050497.1	0	0.0736572	0	0
XM_018050495.1	4.74292	7.18142	9.31304	8.47899
Novel_007702	0.0823192	0	0	0.0810436
XM_005683277.2	0.024124	0.0013258	0.0204706	0.0641296
XM_013965429.2	7.64136	6.84501	5.75654	5.93765
XM_013965423.2	0.0928398	0.155774	0.0049774	0.124332
Novel_007714	0	0	0.111292	0.0112522
XM_018050561.1	0	0	0.030635	0.093185
XM_018050572.1	0	0	0.193501	0.450992
XM_018050583.1	0.0045112	0.0927314	0.113907	0.352975
Novel_008425	0	0.230258	2.44e-05	0.0080034
XM_018050610.1	0.075337	0.235089	0.364216	0.18207
XM_013965401.2	2.44225	7.36059	3.43708	4.41312
Novel_008445	0.166988	0.0174354	0	0.133517
XM_018050640.1	0.0148596	0.0046294	0.0243516	0.0006944
Novel_007739	0	0.042758	0	0
Novel_007742	0	0	0.03753	0
Novel_008458	0	0.0004722	0	0.0938348
Novel_007747	0	0.0442134	0	0
XM_018050682.1	4.6459	2.84608	4.64576	7.01011
Novel_008482	0.133368	0	0	0
Novel_008484	0.0723156	0.145321	0	0.268624
Novel_008490	0.00244	0.173969	0.016464	0.0063144
XM_013965352.2	0.012811	0.215766	0.334893	0.111002
Novel_008496	0	0	0	0.081334
Novel_008503	0	0	0	0.0797058
Novel_008513	0.410502	0.311971	0.237231	0.214567
Novel_008514	0.128209	0.158338	0.0667828	0.153748
XM_018050714.1	1.64013	2.44726	3.08565	5.20942
Novel_007769	0	0.105402	0.0370234	0.0543178
Novel_007771	0	0.0001016	0.0396926	0.0026796
Novel_007779	0.157211	0.355169	0.0168544	0
Novel_007782	0.120462	0	0	0.0466736
XM_013965331.2	1.4979	0.0923732	0.528905	0.527667
XM_013965328.2	0	0	2.09967	0
XM_018050735.1	0.567462	0	1.11835	0.665505
XM_018050739.1	0.258302	0	0.370515	0.213777
Novel_007785	0.22668	0	0.060745	0.0467036
Novel_007786	0.210621	0.000165	0.037024	0.0508014
XM_018050742.1	3.59632	0.281836	0.327981	0.420189
Novel_007793	0.0049596	0.427398	0.0102574	0.569654
XM_018050755.1	0.110238	0.241849	0	0.0282618
Novel_008521	0	0.0759034	0.364574	0.0655754
Novel_007808	0	0	0	0.117906
Novel_007813	0.0448256	0.028944	0.240109	0
XM_018050785.1	0.0943088	0.143006	0	1.01831
XM_018050804.1	0.443571	0.141215	0.660515	0.78698
Novel_008535	0	0.0547276	0.0475574	0.0410764
XM_018050806.1	0.228675	0.0171334	0.0428918	0.159941
Novel_008538	0.0001874	0.0562792	0.030518	0.0314734
XM_018050811.1	0.22212	0.018757	0.075462	0.145032
XM_018050813.1	0.200597	0.130617	0.599729	0
XM_005682582.3	0.0829756	0.135938	0.0389286	0.151105
Novel_008542	0.338457	0.603215	0.813358	0.602059
XM_018050842.1	1.30721	1.18479	0.765775	0.90443
Novel_008560	0.164792	0	0.157351	0.0501106
Novel_008571	0.113295	0.594967	0	0.100578
Novel_007854	0	0.383413	0.0028494	0
XM_018050896.1	1.32188	4.31918	0	2.1446
XM_018050906.1	6.72931	9.04177	11.291	9.56836
XM_018050902.1	1.1276	0.0109338	0.008193	0.0096756
Novel_008583	0.0856864	0.106482	0	0.119554
Novel_008594	0.0282402	0.0984682	0.0338792	0
XM_018050913.1	16.4423	6.08884	7.67363	14.4689
XM_018050914.1	2.0885	2.46624	1.84344	1.3879
Novel_007874	0.178086	0.194869	0.295886	0.0981422
XM_018050930.1	0.36972	0.002433	0.127414	0.405748
XM_018050932.1	0	0	0.0747964	0.217374
XM_018050937.1	0.0913084	0.579966	0.24054	0.127038
Novel_007882	0.322308	0.0954074	0	0.0927234
Novel_007884	0.120325	0.07194	0.309228	0
Novel_007886	0	2.19947	0.0076906	0.0645614
Novel_007889	0.0765028	0	0.046789	0.398616
Novel_007894	1.28482	0.147671	0.360118	4.18411
Novel_008624	0	0.278188	0	0.389347
Novel_007918	0.318546	0	0	0
XM_005682343.2	0.225769	0.207075	0.130469	0.411879
XM_005682339.3	216.598	176.031	147.839	160.298
XM_018051013.1	0	0	0.255606	0
Novel_007923	0.144703	0.260807	0.226382	0.0023028
XM_018051018.1	0	0	0	0.174309
XM_018051027.1	0	0.158603	0.244096	0.187518
Novel_007928	0.0245054	0.0623858	0	0
XM_018051030.1	0.0851774	0.071146	0.139786	0
XM_018051036.1	0.917662	1.32241	0.88867	1.8295
Novel_007940	2.29001	2.60773	1.7155	1.07474
Novel_008659	0	0.0209454	0	0.0247004
Novel_008660	0	0	0	0.0553592
Novel_008662	0.0028172	0	0	0.161226
XM_018051096.1	2.62263	0.0642694	0.0778652	0.0717704
XM_018051097.1	2.12e-05	0.0915376	0.085807	0.032777
XM_018051105.1	0.0048198	0.411395	0	0
Novel_007952	0	0	0	0.085817
XM_018051136.1	0.0447118	0.0538276	0.011259	0.225629
XM_018051137.1	0.465082	1.77686	0.610562	3.77711
Novel_008672	0	0.137711	0	0
Novel_008678	0.0906868	0	0.0031846	0.0511224
Novel_008679	0.19005	2.32e-05	0.137353	0.144487
Novel_008683	0	0.0504542	0.2953	0.020652
XM_018051153.1	0.354274	0.292014	0.0382344	0.42483
XM_018051169.1	0.0753326	0	0.13959	0
XM_018051176.1	0.413917	0.056162	0.425245	0.887436
XM_018051188.1	0.0959374	0.0015194	0.0845368	0.0416198
XM_013965099.2	39.6472	41.7387	33.3313	30.476
XM_005682299.3	90.2626	98.0251	112.89	118.436
XM_005682286.3	50.9784	52.5098	42.542	38.8508
Novel_008713	0.094344	0	0	0
Novel_008001	0	0.112987	0	7.7e-05
XM_013965051.2	3.55413	1.37858	0.234925	0.225648
XM_018051309.1	0.348427	0.0941648	0.0226414	0.0957458
XM_018051335.1	0.0718834	0	0	0.0646156
XM_018051337.1	1.97726	0.176344	0.22672	0.44843
XM_018051338.1	0	0.0377454	0.108865	2.14076
Novel_008017	0.144588	0	0.0142338	0
Novel_008019	0.27137	0.0217834	0.0019458	0.0187788
Novel_008021	0.0001816	0.00036	0.288316	0.0004828
XM_013965021.2	22.1079	19.2841	22.7594	22.8538
Novel_008725	0.0369586	0	0	0
Novel_008735	0	0.0233748	0	0.142504
Novel_008737	0.0036422	0.141714	0.0330692	0
XM_018051365.1	0	0	0.162826	0.0980104
Novel_008757	0.0261562	0.0640068	0	0.0422442
XM_018051384.1	0.460644	0.0018824	0.0010988	0.352203
XM_018051395.1	0	0.89777	0.002516	0
Novel_008036	0.048118	0	0	0.0141092
Novel_008039	0	0.0588896	0	0
XM_018051438.1	0.495346	0.182285	0.479231	0.0309094
Novel_008799	0.0037258	0.102172	0.02868	0.0022516
XM_018051453.1	0.183503	0.192444	0.196573	0.0012614
XM_005682096.3	0.0011816	0.286308	0.173755	0.210401
Novel_008059	0.025097	0	0.042062	0.10562
Novel_008805	0.0039102	0.136446	0	0
Novel_008807	0.0262584	0.172299	0.0081272	0
XM_018051492.1	0.0989742	0	0.0665004	0.0898028
Novel_008813	0	0.118253	0.10251	0.0654586
XM_018051499.1	1.45006	1.50919	1.35731	2.3289
XM_018051516.1	0.103112	0	0	0.0309342
Novel_008065	0.093991	0.122392	0	0.109568
XM_018051579.1	1.95686	1.18833	1.90509	0.850013
XM_018051585.1	0.298106	1.43031	2.13749	0.78212
XM_018051581.1	0.213475	0.17493	0.0574632	0.0038666
XM_018051529.1	0	0	0.0098848	0
Novel_008072	0.220446	0.231482	0.0072446	0.268199
Novel_008820	0.0763926	0	0.0390746	0.00862
Novel_008822	0.044035	0	0.0384984	0.0698016
XM_018051598.1	5.73455	8.0864	8.85486	11.2998
XM_018051608.1	1.28218	1.95201	2.76281	3.23122
Novel_008086	0	0	0.0779362	0
Novel_009369	0.0960926	0.005559	0	0
XM_018051793.1	0.221013	0.010537	0.447546	0.493305
Novel_008844	0.0544354	0	0	0
Novel_008846	0.129846	0.0190448	0	0
XM_018051803.1	1.04079	0.520114	0.867648	0
Novel_008851	0	0.18583	0.167725	0.0829896
Novel_008852	0.170959	0	0.103743	0
XM_018051805.1	0.0232586	0.092464	0.472074	0.0312952
XM_018051811.1	24.3756	24.5353	31.2673	19.2557
Novel_008864	0.079805	0	0	0.0832816
Novel_008867	0.163495	0.0562738	0.174927	0.269259
XM_018051843.1	0.5925	0.415441	0.622558	0.67724
Novel_008893	0	0	0.0836642	0.0008248
Novel_009397	0.0514192	0	0.0080764	0.127173
Novel_008904	0	0.0710356	0.113842	0.0200628
Novel_009401	1.07743	0.115148	0.0478272	4.24372
Novel_009406	0.121524	0	0.0022834	0.0702122
Novel_009408	0	0	0.0518498	0
Novel_009409	0.170547	0.0143442	0	0
Novel_008909	0.0579856	0	0	0
Novel_008915	0	0.0552262	0.0006164	0.0044728
Novel_008923	0.0877692	0.00028	3.94e-05	0.0276072
Novel_008924	0.018551	0	0	0
Novel_008926	0	0	0.0001136	0.0827338
Novel_008941	0.0249904	0	0	0.045334
Novel_008942	0.040794	0.003322	0	0.0018098
Novel_009436	0.221103	0.568551	0.258015	0
Novel_009438	0	0.0306846	0.16508	0.0458958
Novel_009448	0.03827	0	0.0736804	0.0380654
Novel_009455	0.0244016	0	0	0
XM_018051767.1	0.236281	0	0.154302	0.326497
Novel_008976	0	0	0.243177	0
Novel_008977	0	0	0	0.0925516
Novel_008978	0	0.182252	0	0
Novel_008979	0	0	0	0.128694
XM_018051934.1	0	0	0.0449928	0
XM_018051941.1	16.5611	12.72	10.9004	12.4673
Novel_009471	0.126972	0	0.337799	0
XM_018051952.1	0.0965384	0.486964	0.0157096	0.0166476
XM_005683657.3	0.0079104	0.051389	0.117138	0
XM_018051951.1	0	0.000335	0.0921532	0.079355
XM_018051954.1	0.0638302	0	0.0892518	0
XM_018051955.1	0	0.217396	0.668612	0.529215
XM_018051958.1	0.16873	0.184218	0.610322	0.004919
Novel_009477	0	0.0992874	0	0
XM_018051962.1	0	0.10852	0.209498	0.0680956
Novel_009486	0	0	0.0025396	0.0544268
Novel_009490	0.0068618	0.120719	0.0252348	0
XM_018051974.1	0.0479492	0.167606	0.0321848	4.5e-05
XM_018051977.1	0.0006676	0.0004858	0.026857	0.0541026
XM_018052000.1	0	0	0.0940252	0
XM_018052009.1	3.17466	3.17591	3.35702	4.23273
XM_018052011.1	0.0150624	0.980624	0.399034	1.43296
Novel_009503	0.0389894	0	0	0.186731
Novel_009504	0	0	0.0326108	0
Novel_009506	0	0.114569	4.74e-05	0
Novel_009510	0	0.0886658	0	0
Novel_008999	0.163895	0.263462	0.235285	0.12414
XM_018052029.1	1.79302	1.22183	4.71203	0.153965
XM_018052027.1	0.143017	0.124168	0.589679	0
XM_013965961.2	3.98288	2.40878	3.24707	4.64458
Novel_009033	0	0.073357	0.0997672	0
Novel_009037	0	0.13177	0.0897982	0.0183496
Novel_009038	0.065303	0	0	0
XM_005683723.3	0.0568006	0.332608	0.614452	0.0444632
Novel_009051	0.126508	0	0	0.348224
Novel_009530	0.0490106	0.0215686	0.0679262	0
Novel_009535	0.0800048	0.106134	0.138738	0.001136
XM_018052072.1	0.137233	1.0196	0	0.165761
XM_018052075.1	0.018518	0.373936	0.681319	0.0459772
XM_018052071.1	0.217473	0.0491586	0	0.147691
XM_018052074.1	0.084803	0	0	0.234599
XM_018052082.1	0.75425	0.816478	0.863092	0.381021
Novel_009071	0	0	0.0731344	0.043383
Novel_009075	0.0617614	0.0079182	0.09378	0.001061
Novel_009085	0.0407456	1.2e-06	0.187405	0.0005078
Novel_009092	0.0034306	0.020798	0.108691	0.02467
Novel_009548	0.0628106	0.000276	0	0
Novel_009549	0.310195	0.361481	0	0.128657
Novel_009550	0	0.0821222	0	0
Novel_009551	0	0	0	0.134145
XR_001918448.1	0.0597666	0.441174	0.293459	0.343895
XM_018052116.1	0.242028	0.153251	0	0.116099
Novel_009561	0	0.0445198	0.0506566	0
XM_005683832.3	5.92844	4.08872	0.122808	0.216503
Novel_009117	1.72998	2.41296	2.27165	0.665791
XM_018052141.1	1.78466	0.0190488	0.0013486	0.0459834
XM_018052173.1	0	0.0380484	0.249982	0.0608908
Novel_009125	0	0	0.0127096	0.0259974
XR_001918453.1	0	0.0945762	0.196754	0
Novel_009573	0.103854	0.0035308	0.057917	0.05334
Novel_009593	0	0	0	0.0408522
XM_018052219.1	0.379317	0.245318	0.0115022	0.491297
XM_018052230.1	0.39784	0	0.155072	0.202442
Novel_009606	0	2.38e-05	0	0.044479
Novel_009151	0	0	0.0325956	0.0278194
XM_013966062.2	2.81431	1.82259	0.0266848	0.354863
Novel_009614	0.113745	3.76e-05	0.078088	0
XM_018052262.1	1.38347	0.563695	0.0677546	0.0365344
XM_018052264.1	0.264916	0.230617	0.0046584	0.003329
XM_018052266.1	0.126792	0.0001994	0.0354392	0.200259
Novel_009167	0.165581	0	0	0
Novel_009637	0	0.0090486	0	0.088765
XM_018052291.1	0.693441	0.260612	0.0975228	0.251703
Novel_009642	0.204196	0	0.004378	0.0856372
XM_018052297.1	0.009475	0.937649	0.374391	0.191199
XM_018052300.1	0	0.276062	0.18641	0.179458
XM_018052301.1	7.16409	5.41762	4.4531	5.10908
Novel_009644	0	0.126222	0.0015048	0
XM_018052313.1	2.53691	2.00279	0.0102678	0.0198662
Novel_009649	0	0.08144	0	0
Novel_009181	0.189202	0.172814	0.295623	0.0312004
Novel_009182	0	0.417657	0.794815	0
Novel_009184	0.154843	0	0	0
XM_018052363.1	0	0.132856	0.169801	0.241289
XM_018052366.1	0	0.631639	0.197939	0.745821
XM_005684081.3	1.29076	0.272781	2.44117	3.30311
XM_018052401.1	1.20088	0.121298	0.068941	0.110186
Novel_009695	0	0.143813	0	0
Novel_009697	0	0.0549792	0.212451	0.0013582
XM_005684222.3	58.8472	50.936	62.2318	60.6088
Novel_009231	0	0	0.0842698	0
XM_018051773.1	25.2295	36.7601	1.24582	0.803058
Novel_009704	0	0.0698646	0	0
Novel_009705	0	0	0.0930884	0
Novel_009707	0.125984	0.229364	0.189923	0
Novel_009709	0	0.160033	0	0.18481
Novel_009712	0	0	0.193383	0.0174126
Novel_009236	0	0.143656	0.171949	0.065537
XM_018052444.1	0.572052	1.44435	4.08155	0
Novel_009239	0	0.107916	0	0
Novel_009240	0.100671	0.164083	0.001958	0.191719
XM_018052452.1	0.0050798	0.008301	0.026427	0.168871
Novel_009244	0	0.113361	0.204119	0.0499114
XM_018052465.1	0	0.0711076	0.046548	0
XM_018052468.1	1.71559	1.10749	1.89969	0
Novel_009728	0.0061352	0.132457	0.0812148	0.136885
XM_018052473.1	0.441458	0.627363	0.490738	0
Novel_009252	0.0003116	0.0102086	0.0082662	0.0631482
Novel_009735	0.0885042	0.0373546	0	0
Novel_009260	0.112896	0.235815	0.203478	0.179862
Novel_009265	0.0806094	0.0673696	0.148016	0.0001762
Novel_009266	0.0917448	0.0020616	0.110226	0.0330724
Novel_009268	0	0	0	0.0519144
XM_005684168.3	1.11709	0.591058	0.571352	0.553796
XM_018051762.1	0.0051896	0.255449	0.0123904	0.388349
Novel_009745	0.0403738	0.0314812	0.117413	0
Novel_009747	0	0.0127144	0.135773	0
Novel_009750	0	0	0.0651102	0.0689914
Novel_009758	0	0.491632	0.0043104	0
XM_005684188.3	0.0280784	0.70156	1.25518	1.16313
Novel_009762	0.0812086	0	2.6e-06	0.0263902
Novel_009769	0.0044862	0.197884	0.171734	0.284138
XM_018052514.1	0.064798	0.001936	0.259617	0.0019204
Novel_009770	0.0164352	0	0	0.156846
Novel_009772	0.098305	0	0	0
XM_005684240.3	4.1334	4.22013	3.66942	6.22127
XM_013966241.2	0	0.196137	0	0
Novel_009797	9.77199	0	0	0
Novel_009800	3.00435	0	0	0
Novel_009801	425.183	0.0679106	1102.54	103.196
Novel_009802	0.0714188	14.8115	0	0
Novel_009304	0.0956992	0	0	0.641721
Novel_009306	0.0017014	0	0.000266	0.185527
Novel_009307	0	0.162421	0	0
Novel_009814	0	0	0.140976	0
Novel_009817	0	0.035931	0.032999	0
Novel_009821	0.0148404	0.0923626	0.0148436	0.0012152
Novel_009825	0.0705864	0.0642286	0	0
Novel_009826	0.0696514	0.01208	0.0540414	0.137008
Novel_009829	0.0388772	0.0144882	0	0
XM_018052558.1	0.0603254	0.0458664	0.0009794	0.312805
Novel_009834	0.0550532	0.0015006	0	0.0079878
Novel_009836	0.0820842	0.0497466	0.114926	0.0003574
Novel_009843	0.102149	0	0	0
Novel_009318	0.0108408	0.0141012	0	0
Novel_009847	0.186739	0.0367988	0	0.0014218
Novel_009321	0.0823398	0	0.003037	0
Novel_009850	0	0	0	0.0838614
XM_018052606.1	22.667	21.1152	18.4847	18.4352
Novel_009857	0.194896	0.0570276	0	0.161743
Novel_009327	0.237203	0.259802	0.777653	0.173082
Novel_009329	0.115662	0	0.000684	0.0104196
Novel_009331	0.223488	0.35478	0.138195	0.0020682
Novel_009870	0	0.130124	0.425883	0.0288116
XM_018052641.1	0.0019336	0.049743	0	0.0283398
XM_018052646.1	0.0941644	0.0232086	0	0.0050952
XM_018052649.1	0.022212	0.0552432	0.0371532	0
XM_018052651.1	0.0347868	0.278127	0.277074	0
XM_018052652.1	0.0735664	0.0007124	0	0.0074362
XM_018052653.1	0	0	0	0.0532804
XM_018052665.1	0.0806306	0.254799	0.536053	0.531323
Novel_009345	0	0.0015774	0	0.234415
XM_018052686.1	0.118605	1.53475	0.0001568	1.17873
Novel_009354	0.0019028	0.0045614	0.182391	0.360132
XM_018052697.1	0.001395	0.277157	0.167938	0.030448
XM_018052696.1	0	0.241591	0.459515	0.381021
Novel_009355	0	0.225958	0	0
Novel_009360	0	0	0	0.087233
XM_018052707.1	0.214372	0.508	0.0046724	0.676956
Novel_009887	0.0078058	0.0578784	0	0
XM_018052721.1	20.2464	25.4948	19.7444	20.6974
XM_018052722.1	0.524723	0.837677	1.27287	1.4234
XM_018052726.1	0.0002306	0.176113	0.364661	0.0861372
Novel_009902	0.161934	0.182343	0.223042	0.0593362
XR_001918487.1	0.0828974	0.112455	0.122565	0
Novel_009906	0.0692274	0.264708	0.234312	3.96e-05
Novel_009914	0.0115102	0.015148	0.153397	0.0366734
Novel_009938	0	0	1.45373	0
XM_018052882.1	0.09824	1.02896	0.172232	0.0393076
Novel_010375	0	0	0	0.0407618
XM_018052891.1	0.0146248	0.361142	0.0246554	0.0125134
Novel_010379	0	4e-07	0	0.102901
Novel_009952	0.132006	0.055604	0.0979128	0.153241
XM_018052918.1	0.0031626	0.151144	0.277325	0
XM_018052917.1	0.0004866	0.290004	0.0997678	0.0048068
XM_018052927.1	1.71593	0.0110604	1.80443	0.584783
XM_018052928.1	0.418524	0.611337	0	1.687
Novel_010393	0.1096	0	0.0989288	0.0451698
Novel_010394	0.0106204	0	0	0.0210372
Novel_010395	0.0107272	0	0.0752894	0.0963732
Novel_009959	0.000915	0.0847232	0.373607	0.0270478
Novel_009961	0.0304696	0.261122	0.0677202	0.0009208
Novel_009963	0.0007424	0.348932	0.212733	0.0005682
Novel_009967	0	0	0	0.132432
Novel_009968	0	0.0118912	0	0.0676468
Novel_010403	0.0235384	0	0.0184704	0.0598214
Novel_010407	8.72e-05	0.089204	0	0
Novel_010409	0.0005864	0	0.0159178	0.0199448
Novel_010410	0	0.0936494	0.045806	0.0702272
Novel_009977	0	0.0007558	0.13386	0
XM_018052953.1	18.3135	16.8854	13.2653	12.8595
Novel_009987	0.146986	0.111294	0.173208	0
XM_018052967.1	0.0029078	0.0129418	0.0510468	0
XM_005684505.3	6.90398	6.95871	8.99949	2.83689
Novel_010001	0	0.0255304	0	0.0260186
XM_018053000.1	1.04535	0	3.43438	0.79764
Novel_010425	0	0	0.145334	0
XM_013966403.2	3.96815	1.80716	0.172527	0.161257
XM_018053017.1	0.187981	0.619421	0	0.316703
Novel_010029	0	0.044612	0.0625968	0
Novel_010030	0	0.044186	0	0.0844612
XM_005684532.3	7.65424	6.02845	6.33298	6.72889
XM_018053031.1	44.1309	35.1354	25.819	26.5027
XR_001296066.2	9.90165	5.43727	4.20687	4.25083
Novel_010445	0.0785684	0.175463	0.0005854	0.0506684
XM_018053070.1	16.2002	13.7819	2.02746	2.19146
Novel_010057	0	0	0	0.0452452
XR_001918535.1	0.326742	0.439668	0.012641	0.0049422
Novel_010470	0.158139	0.134461	0.0353116	0.0928798
XM_018053102.1	0.360191	0.00309	0.0301006	0.0482802
XM_005684605.3	6.8056	5.55747	4.49552	5.15663
XR_001296074.2	0.878696	0.487952	0.213568	0.114136
[truncated: 3,358 more rows]
