# Supplementary material for: Hypothalamus Transcriptome Reveals Key lncRNAs and mRNAs Associated with Fecundity in Goats
Source: Animals (Basel). 2025 Mar 6;15(5):754. doi: 10.3390/ani15050754 (PMC11898595; doi:10.3390/ani15050754)
Supplement: Supplementary file 1 [file animals-15-00754-s001.zip › Supplementary Table 10.xlsx]

## Sheet: mRNA.FP_LY_vs_FP_HY
GO_class	GO ID	GO_term	Hit_number	Background number	P-Value	Q-Value	Gene IDs
Cellular Component	GO:0005853	eukaryotic translation elongation factor 1 complex	15	76	3.52275e-10	1.47655e-06	Novel_012726,Novel_025037,Novel_012744,Novel_012741,Novel_025040,Novel_016416,Novel_012739,Novel_012725,Novel_028248,Novel_016420,Novel_016421,Novel_012740,Novel_028249,Novel_028253,Novel_012735
Cellular Component	GO:0098574	cytoplasmic side of lysosomal membrane	15	77	4.278e-10	1.47655e-06	Novel_028248,Novel_016421,Novel_016420,Novel_028249,Novel_028253,Novel_012735,Novel_012740,Novel_012726,Novel_025037,Novel_012744,Novel_016416,Novel_012741,Novel_025040,Novel_012725,Novel_012739
Molecular Function	GO:0000049	tRNA binding	21	179	2.80741e-09	6.45986e-06	Novel_019804,Novel_012744,Novel_006629,Novel_012726,Novel_021979,Novel_012725,Novel_012741,Novel_025040,Novel_021978,Novel_021972,Novel_012735,Novel_028253,Novel_028249,Novel_025037,Novel_021987,Novel_012739,Novel_016416,Novel_028248,Novel_012740,Novel_016420,Novel_016421
Biological Process	GO:1904714	regulation of chaperone-mediated autophagy	15	95	8.94144e-09	1.54307e-05	Novel_012740,Novel_028249,Novel_028253,Novel_012735,Novel_016420,Novel_016421,Novel_028248,Novel_012739,Novel_012725,Novel_025040,Novel_012741,Novel_016416,Novel_012744,Novel_012726,Novel_025037
Cellular Component	GO:0043209	myelin sheath	34	475	2.40965e-08	2.77955e-05	Novel_018263,Novel_012204,XM_005680477.3,Novel_012740,Novel_016421,Novel_016420,Novel_025037,Novel_012739,Novel_012212,Novel_028253,Novel_028249,Novel_024864,XM_018055365.1,Novel_012208,Novel_009182,Novel_007882,Novel_025040,Novel_028248,Novel_007793,Novel_023576,Novel_004099,XM_018055364.1,NM_001314303.1,Novel_011136,Novel_007884,Novel_021069,Novel_016416,Novel_012735,Novel_012209,Novel_012744,N…
Biological Process	GO:0061684	chaperone-mediated autophagy	15	102	2.41594e-08	2.77955e-05	Novel_016416,Novel_025040,Novel_012741,Novel_012725,Novel_012739,Novel_012726,Novel_025037,Novel_012744,Novel_016421,Novel_016420,Novel_012735,Novel_028253,Novel_028249,Novel_012740,Novel_028248
Molecular Function	GO:0003746	translation elongation factor activity	17	141	5.94386e-08	5.86149e-05	Novel_016416,Novel_012739,Novel_025037,Novel_028252,Novel_016421,Novel_016420,Novel_012740,Novel_028248,Novel_012741,Novel_025040,Novel_012725,Novel_012726,Novel_019369,Novel_012744,Novel_028253,Novel_012735,Novel_028249
Biological Process	GO:0071364	cellular response to epidermal growth factor stimulus	15	114	1.10372e-07	9.52373e-05	Novel_028248,Novel_012740,Novel_012735,Novel_028253,Novel_028249,Novel_016420,Novel_016421,Novel_012744,Novel_025037,Novel_012726,Novel_012739,Novel_012725,Novel_012741,Novel_025040,Novel_016416
Biological Process	GO:0070849	response to epidermal growth factor	15	117	1.56372e-07	0.000112322	Novel_028248,Novel_028253,Novel_012735,Novel_028249,Novel_012740,Novel_016421,Novel_016420,Novel_012744,Novel_012726,Novel_025037,Novel_012725,Novel_012739,Novel_016416,Novel_025040,Novel_012741
Molecular Function	GO:0030504	inorganic diphosphate transmembrane transporter activity	5	7	1.62714e-07	0.000112322	Novel_021023,Novel_021025,Novel_021022,Novel_021026,Novel_021024
Biological Process	GO:1904669	ATP export	5	8	4.25238e-07	0.000266856	Novel_021022,Novel_021026,Novel_021024,Novel_021025,Novel_021023
Biological Process	GO:0030505	inorganic diphosphate transport	5	9	9.37688e-07	0.000539405	Novel_021024,Novel_021026,Novel_021022,Novel_021023,Novel_021025
Cellular Component	GO:0098562	cytoplasmic side of membrane	33	551	2.15322e-06	0.00114336	XR_001917122.1,Novel_007808,XM_013972474.2,Novel_025040,XM_013970277.2,XM_013970422.2,Novel_024864,Novel_028253,Novel_028249,Novel_025037,XM_018051036.1,Novel_012739,Novel_018263,Novel_018207,Novel_016447,Novel_002816,Novel_016421,Novel_016420,Novel_012740,Novel_012726,Novel_012744,Novel_020510,Novel_012741,Novel_012725,Novel_000236,XM_005690923.3,Novel_020745,Novel_015504,Novel_012735,Novel_0024…
Molecular Function	GO:0036505	prosaposin receptor activity	6	18	2.80272e-06	0.00138194	Novel_004740,Novel_004747,Novel_004745,Novel_004739,Novel_004749,Novel_004742
Biological Process	GO:0010256	endomembrane system organization	53	1136	4.8887e-06	0.00224978	XM_005687268.3,XM_005699057.3,Novel_009606,Novel_012208,Novel_012212,XM_005693140.3,Novel_002149,Novel_024864,XM_018058773.1,XM_018050175.1,XM_018048531.1,Novel_022269,Novel_003825,Novel_004122,XM_018040653.1,Novel_016452,Novel_012204,Novel_020682,Novel_023547,XM_018046190.1,Novel_022064,XM_013971802.2,Novel_013222,Novel_014521,XM_018060296.1,Novel_005356,Novel_011422,Novel_017991,XM_018058727.1,…

## Sheet: mRNA.LP_HY_vs_FP_HY
GO_class	GO ID	GO_term	Hit_number	Background number	P-Value	Q-Value	Gene IDs
Cellular Component	GO:0043209	myelin sheath	38	475	2.02076e-08	0.000131797	XM_005674665.3,Novel_018263,XM_005686793.3,XM_018060493.1,Novel_027688,XM_018054052.1,Novel_021068,Novel_027694,Novel_024157,Novel_012735,XM_018050742.1,Novel_023576,Novel_007096,Novel_024860,Novel_012744,Novel_011136,XM_018041336.1,XM_018039385.1,Novel_007882,XM_018050391.1,Novel_016420,Novel_025037,Novel_012212,XM_018059816.1,Novel_012739,XM_005677897.3,Novel_012746,Novel_012210,XM_018056965.1,…
Cellular Component	GO:0044444	cytoplasmic part	532	15324	3.41796e-08	0.000131797	XM_005678146.3,XM_018047624.1,NM_001285578.1,XM_018065172.1,Novel_003641,XM_018041825.1,Novel_006697,XM_005700284.3,Novel_028269,XM_018065016.1,XM_005678712.2,XM_018052953.1,XM_018056965.1,Novel_000245,Novel_022269,Novel_024940,XM_018057922.1,Novel_012744,Novel_024662,Novel_008339,XM_018056165.1,XM_018049672.1,Novel_022614,XM_005696607.3,XM_018039385.1,XM_018062568.1,XM_018038434.1,Novel_007215,X…
Cellular Component	GO:0005737	cytoplasm	715	21946	7.32964e-07	0.00188421	Novel_027119,XM_018050174.1,XM_005689121.3,XR_001919411.1,XM_018065297.1,Novel_009037,XM_005696270.3,Novel_007647,XM_018059053.1,Novel_010121,Novel_021110,XM_018055488.1,Novel_001894,XM_018057606.1,XM_018049615.1,Novel_010425,XM_005679818.3,Novel_028185,XM_018046076.1,Novel_002775,XM_013963197.2,XM_018060608.1,Novel_022264,Novel_014521,Novel_002063,Novel_004528,Novel_004747,Novel_017447,XM_018065…
Biological Process	GO:0010256	endomembrane system organization	61	1136	3.07664e-06	0.00593177	XM_018053839.1,XM_018041336.1,XM_018048837.1,Novel_021891,XM_005685782.3,Novel_023545,XM_018049572.1,Novel_003825,Novel_024007,XM_018039561.1,Novel_002149,Novel_024787,Novel_010482,Novel_024860,Novel_014037,XM_018053123.1,Novel_017980,Novel_011136,XM_018057922.1,Novel_019606,NM_001314182.1,XM_005697608.3,XM_018062584.1,XM_005675316.3,XM_018048154.1,XM_018055231.1,Novel_005358,XM_018055222.1,XM_01…
Cellular Component	GO:0005622	intracellular	919	29505	4.75246e-06	0.00733019	Novel_013939,XM_018054619.1,Novel_026430,XM_018059816.1,Novel_018900,XM_005685017.3,Novel_012322,XM_018059021.1,Novel_006758,Novel_017655,XM_018038744.1,XM_018066622.1,Novel_004303,XM_018041417.1,Novel_018044,Novel_005636,XM_018057419.1,XR_001917472.1,XM_018062413.1,XM_005700651.2,Novel_016123,Novel_008065,Novel_028039,Novel_006623,Novel_004765,Novel_002705,Novel_018906,Novel_022946,XM_018064580.…
Cellular Component	GO:0044422	organelle part	534	16013	8.27476e-06	0.0095838	Novel_027820,Novel_024049,Novel_026448,Novel_019799,XM_018050199.1,XM_018038794.1,Novel_008542,XM_005682096.3,XM_018048506.1,XM_005675316.3,Novel_019036,Novel_006172,XM_018064044.1,Novel_028150,XM_018047963.1,Novel_014330,XM_013972618.2,Novel_025612,Novel_018465,XM_018062246.1,XM_018050293.1,XM_018055051.1,Novel_001258,Novel_017018,Novel_020748,XM_018052606.1,Novel_018225,XM_005676121.3,XM_018064…
Cellular Component	GO:0044424	intracellular part	882	28225	8.69899e-06	0.0095838	XM_018043180.1,Novel_010710,XM_018042145.1,Novel_015644,XM_018058507.1,XM_018048073.1,XM_018038434.1,XM_018062568.1,Novel_023546,XM_018050177.1,XM_018060493.1,Novel_007215,XM_018044539.1,Novel_010759,NM_001285584.1,XM_018050081.1,XM_018056165.1,XM_018065893.1,Novel_017724,XM_018066795.1,XM_018049672.1,Novel_024662,Novel_006743,XM_018057922.1,Novel_012744,XM_013972499.2,Novel_008339,XR_001919385.1…
Cellular Component	GO:0044446	intracellular organelle part	524	15739	1.36442e-05	0.013153	XM_005684651.3,XM_005678211.3,Novel_001988,XM_018041336.1,Novel_021891,Novel_016420,Novel_017980,Novel_002323,XM_005697608.3,Novel_007121,Novel_023570,XM_018064771.1,XM_005683051.3,XM_018061366.1,XM_005675507.3,XM_005677489.3,Novel_010445,Novel_010913,XR_001297168.2,Novel_000496,XM_018059356.1,XM_018059698.1,Novel_005178,Novel_011938,Novel_022106,XM_005709548.3,XM_018048848.1,XM_005686707.2,Novel…
Cellular Component	GO:0043229	intracellular organelle	780	24686	2.2959e-05	0.0196734	Novel_024187,Novel_017991,Novel_009797,Novel_021432,Novel_024742,XM_018042503.1,Novel_023833,Novel_011880,Novel_004740,XR_001296074.2,XM_018056279.1,XM_013962417.2,Novel_015744,Novel_018257,Novel_025272,Novel_020141,Novel_009182,Novel_002322,XM_018040347.1,XM_005678288.2,XM_005690453.3,XM_005686011.3,Novel_019461,Novel_027496,Novel_001508,Novel_024026,Novel_026738,Novel_015309,XM_005674665.3,Nove…
Cellular Component	GO:0031090	organelle membrane	183	4762	2.95168e-05	0.0227634	Novel_002687,XM_005679960.3,XM_018043142.1,Novel_026234,XM_018041445.1,Novel_006172,Novel_024157,Novel_000443,XM_018048202.1,Novel_027694,XM_005682096.3,XM_005685994.3,Novel_009847,Novel_026448,Novel_012192,Novel_008542,Novel_015372,Novel_027688,Novel_024049,XM_005678668.2,XM_005676121.3,XM_005686028.1,XR_001919032.1,XM_018061433.1,Novel_012741,Novel_020748,Novel_009800,Novel_017023,Novel_019853,…
Cellular Component	GO:0043227	membrane-bounded organelle	781	24828	4.87546e-05	0.0341198	XM_018057838.1,XM_018059741.1,Novel_012739,Novel_021600,XM_018041913.1,XM_005690080.3,Novel_016255,Novel_004867,Novel_000173,XM_018041430.1,XM_018042810.1,Novel_009959,XM_013972820.2,XM_018051955.1,Novel_001992,Novel_003431,Novel_023343,XM_018049100.1,XM_018062080.1,XM_005680583.3,Novel_001372,Novel_017023,Novel_021641,XM_018049728.1,Novel_010746,Novel_002030,XM_018061305.1,XM_018061433.1,XM_0056…
Cellular Component	GO:0043231	intracellular membrane-bounded organelle	689	21600	5.30909e-05	0.0341198	XM_013962444.2,XM_005687474.3,Novel_024787,Novel_019403,XM_018047312.1,Novel_011136,XM_005692406.3,Novel_025863,XM_018052313.1,XM_018066452.1,XM_005678687.3,XM_018063469.1,XM_018058034.1,Novel_000367,Novel_003825,XM_018065595.1,Novel_016045,XM_018066240.1,Novel_000445,XM_018060651.1,XM_005677705.3,XM_018048651.1,XM_018041876.1,XM_005697153.3,Novel_010217,XM_018057606.1,Novel_001894,XM_018055488.1…
Biological Process	GO:0007009	plasma membrane organization	35	593	6.18205e-05	0.0360214	Novel_022269,Novel_004122,Novel_012210,Novel_026513,Novel_013222,XM_018048156.1,Novel_026317,Novel_012212,Novel_017447,Novel_022264,Novel_026518,Novel_012206,Novel_015412,XM_018048159.1,Novel_006050,Novel_019606,XM_005675316.3,XM_018048154.1,XM_018055231.1,XM_018055222.1,NM_001314156.1,NM_001285550.1,XM_018061366.1,XM_018054052.1,Novel_020386,XM_018053839.1,XM_018041336.1,Novel_021891,XM_01804957…
Cellular Component	GO:0099568	cytoplasmic region	39	693	6.75266e-05	0.0360214	Novel_012739,Novel_012746,XM_018051773.1,Novel_025037,XR_001918100.1,XM_018059816.1,Novel_004867,XM_018041430.1,XM_018066446.1,Novel_022004,Novel_009184,Novel_004099,Novel_009182,Novel_012741,Novel_004100,Novel_004860,NM_001285550.1,Novel_027688,Novel_004103,XM_018052264.1,Novel_027820,XM_018041438.1,XM_018062584.1,Novel_012735,Novel_006191,Novel_022007,Novel_027694,XM_018062847.1,Novel_012744,No…
Biological Process	GO:0014816	skeletal muscle satellite cell differentiation	4	9	7.66716e-05	0.0360214	Novel_008484,XM_018043382.1,Novel_008482,XM_018043383.1

## Sheet: mRNA.LP_LY_vs_FP_LY
GO_class	GO ID	GO_term	Hit_number	Background number	P-Value	Q-Value	Gene IDs
Cellular Component	GO:0097458	neuron part	122	2644	2.98408e-08	0.00022679	XR_001919032.1,XM_018049501.1,Novel_023553,Novel_007889,Novel_018300,Novel_024722,XM_005691547.3,XM_018042378.1,Novel_018519,Novel_006396,Novel_016767,Novel_021594,Novel_005587,XM_018051773.1,XM_018046139.1,Novel_004817,Novel_013137,XM_013964656.2,XM_018047195.1,Novel_006697,Novel_024864,Novel_014019,XM_018062368.1,Novel_014234,Novel_017004,Novel_002996,Novel_011057,Novel_010953,Novel_011050,XM_0…
Cellular Component	GO:0042995	cell projection	152	3603	1.5886e-07	0.000595217	Novel_006427,Novel_005116,Novel_002324,XM_018044395.1,XM_018061550.1,XM_005683657.3,Novel_012172,XM_018058773.1,Novel_016766,Novel_012726,Novel_016420,Novel_007884,Novel_018283,Novel_019118,XM_018050914.1,Novel_014628,Novel_001580,Novel_002106,XM_018058727.1,Novel_012740,Novel_002996,Novel_014234,Novel_016453,XM_018062368.1,Novel_024864,XM_018047195.1,XM_013964656.2,Novel_028253,Novel_006596,Nove…
Cellular Component	GO:0043005	neuron projection	100	2149	3.9159e-07	0.000595217	Novel_006399,Novel_002325,Novel_005972,Novel_025918,Novel_006423,XM_018055865.1,XM_005679282.3,Novel_005819,XM_018065295.1,Novel_005564,Novel_026270,Novel_004201,Novel_005600,XM_018042372.1,Novel_018914,Novel_000175,XM_018065679.1,Novel_009182,XM_018048999.1,Novel_022003,Novel_019038,Novel_005141,Novel_007547,XM_018055453.1,Novel_020490,XM_018060296.1,XM_018041170.1,Novel_001991,XM_018065703.1,No…
Cellular Component	GO:0044463	cell projection part	93	1953	3.79574e-07	0.000595217	XM_018051176.1,Novel_019118,XM_018050914.1,Novel_027717,Novel_006482,Novel_018283,Novel_007094,Novel_007884,Novel_005588,Novel_011282,Novel_005380,Novel_016421,XM_018061550.1,Novel_012726,Novel_021006,Novel_016420,XM_018052264.1,XM_018057950.1,Novel_016201,Novel_012391,Novel_002324,XM_005685187.3,XM_018062847.1,Novel_024722,XR_001919032.1,Novel_012727,XM_018046613.1,Novel_007889,Novel_018300,Nove…
Cellular Component	GO:0120038	plasma membrane bounded cell projection part	93	1953	3.79574e-07	0.000595217	Novel_005587,Novel_027704,XM_018051773.1,Novel_023704,Novel_024722,Novel_012727,XR_001919032.1,XM_018046613.1,Novel_018300,Novel_007889,Novel_012740,Novel_004100,Novel_014234,Novel_016453,Novel_010953,Novel_011057,XM_018047195.1,XM_018062368.1,Novel_024864,Novel_006596,Novel_004817,Novel_028253,Novel_018283,Novel_007094,Novel_007884,Novel_005588,Novel_011282,Novel_005380,Novel_016421,Novel_019118…
Biological Process	GO:0099504	synaptic vesicle cycle	27	324	5.12956e-07	0.000649744	Novel_022380,Novel_022590,Novel_008977,Novel_017776,Novel_014234,Novel_001051,Novel_022378,Novel_005815,Novel_008978,Novel_011413,Novel_004764,Novel_012058,XM_018055856.1,Novel_024864,XM_005683832.3,Novel_017484,XM_018055865.1,Novel_015568,Novel_005818,Novel_008979,Novel_009561,XR_001919032.1,XM_005691547.3,Novel_005819,Novel_024119,Novel_011112,XM_018038347.1
Cellular Component	GO:0043209	myelin sheath	34	475	6.57781e-07	0.000714163	Novel_016315,Novel_016421,Novel_007094,XM_018055865.1,XM_005693641.3,Novel_007884,Novel_022444,Novel_020825,Novel_005564,Novel_012204,XM_018055364.1,Novel_012725,Novel_016415,Novel_012726,Novel_016420,Novel_028248,Novel_009182,XM_018055365.1,Novel_012213,Novel_012727,Novel_007889,Novel_014234,Novel_011057,Novel_012740,Novel_004100,Novel_025040,XM_018055856.1,Novel_021068,XM_018060039.1,Novel_0282…
Biological Process	GO:0048489	synaptic vesicle transport	26	324	1.67801e-06	0.000980991	XM_005691547.3,Novel_024119,Novel_005819,Novel_011112,XM_018038347.1,Novel_005818,Novel_008979,XR_001919032.1,Novel_009561,XM_018055865.1,Novel_015568,XM_005683832.3,Novel_017484,Novel_004764,XM_018055856.1,Novel_022378,Novel_005815,Novel_001051,Novel_008978,Novel_005116,Novel_011413,Novel_022380,Novel_008977,Novel_022590,Novel_017776,Novel_014234
Biological Process	GO:0097479	synaptic vesicle localization	28	361	1.33064e-06	0.000980991	Novel_017484,Novel_024864,XM_005683832.3,XM_018055856.1,Novel_004764,Novel_012058,Novel_005116,Novel_011413,Novel_022378,Novel_005815,Novel_001051,Novel_008978,Novel_008977,Novel_022590,Novel_017776,Novel_014234,Novel_022380,Novel_005819,Novel_024119,XM_018038347.1,Novel_011112,XM_005691547.3,Novel_008979,Novel_009561,XR_001919032.1,Novel_005818,XM_018055865.1,Novel_015568
Biological Process	GO:0097480	establishment of synaptic vesicle localization	26	324	1.67801e-06	0.000980991	Novel_009561,XR_001919032.1,Novel_008979,Novel_005818,XM_018038347.1,Novel_011112,Novel_024119,Novel_005819,XM_005691547.3,Novel_015568,XM_018055865.1,XM_018055856.1,Novel_004764,Novel_017484,XM_005683832.3,Novel_017776,Novel_014234,Novel_008977,Novel_022590,Novel_022380,Novel_011413,Novel_005116,Novel_008978,Novel_001051,Novel_022378,Novel_005815
Biological Process	GO:0099003	vesicle-mediated transport in synapse	26	324	1.67801e-06	0.000980991	XR_001919032.1,Novel_009561,Novel_008979,Novel_005818,XM_018038347.1,Novel_011112,Novel_005819,Novel_024119,XM_005691547.3,Novel_015568,XM_018055865.1,XM_018055856.1,Novel_004764,Novel_017484,XM_005683832.3,Novel_017776,Novel_014234,Novel_022590,Novel_008977,Novel_022380,Novel_011413,Novel_005116,Novel_008978,Novel_001051,Novel_022378,Novel_005815
Cellular Component	GO:0005853	eukaryotic translation elongation factor 1 complex	12	76	1.21396e-06	0.000980991	Novel_016418,Novel_012735,Novel_028253,Novel_016415,Novel_012727,Novel_012726,Novel_028248,Novel_016420,Novel_012725,Novel_012740,Novel_025040,Novel_016421
Cellular Component	GO:0098574	cytoplasmic side of lysosomal membrane	12	77	1.40189e-06	0.000980991	Novel_016421,Novel_012725,Novel_025040,Novel_012740,Novel_028253,Novel_028248,Novel_016420,Novel_012727,Novel_016415,Novel_012726,Novel_012735,Novel_016418
Cellular Component	GO:0120025	plasma membrane bounded cell projection	143	3508	2.55174e-06	0.001376	Novel_023702,Novel_004858,XM_018063393.1,XM_018041460.1,XM_018060039.1,XM_018054676.1,XM_013970422.2,Novel_001990,Novel_020880,XM_005687994.3,Novel_005818,XM_018065703.1,Novel_001991,Novel_011654,XM_018041170.1,Novel_020490,Novel_009182,Novel_028248,XM_018064044.1,Novel_018914,Novel_012725,Novel_004201,Novel_026270,XM_018065295.1,Novel_005819,XM_005686815.3,XM_018055865.1,Novel_025918,Novel_00715…
Molecular Function	GO:0017111	nucleoside-triphosphatase activity	84	1794	2.71579e-06	0.001376	Novel_005141,Novel_016415,Novel_013654,Novel_028248,Novel_020490,Novel_018115,Novel_017990,XM_018051644.1,Novel_012725,Novel_009401,Novel_022130,Novel_022706,Novel_027950,Novel_016315,Novel_002325,Novel_016215,XM_018055865.1,Novel_016634,XM_018054676.1,XM_018055856.1,XM_018042330.1,Novel_016418,Novel_012735,Novel_022883,XM_005675105.2,XM_005687994.3,XM_018044777.1,XM_018049678.1,XM_018040427.1,No…

## Sheet: mRNA.LP_LY_vs_LP_HY
GO_class	GO ID	GO_term	Hit_number	Background number	P-Value	Q-Value	Gene IDs
Molecular Function	GO:0043168	anion binding	233	6634	5.24487e-07	0.00390324	Novel_011938,Novel_006947,Novel_016201,Novel_017988,Novel_009963,Novel_014665,Novel_012322,XM_018054880.1,Novel_000332,Novel_007785,XM_018040427.1,XM_018057752.1,Novel_022379,Novel_012738,Novel_005357,Novel_006636,XM_018046076.1,XM_018053310.1,Novel_011434,Novel_012473,XM_018050742.1,XM_018051096.1,Novel_001506,XM_018046866.1,XM_018066240.1,Novel_010945,XM_005678139.3,XM_018065393.1,Novel_016634,…
Molecular Function	GO:0036094	small molecule binding	244	7076	1.09277e-06	0.00406618	Novel_011156,Novel_012735,Novel_006623,XM_018041460.1,XM_018060044.1,XM_018041043.1,Novel_004393,Novel_021408,XM_018050497.1,XM_005679282.3,Novel_007886,Novel_003678,Novel_012727,Novel_006201,Novel_003693,Novel_000175,Novel_002324,XM_013964619.2,Novel_027085,Novel_022437,XM_018040425.1,Novel_026483,Novel_026083,XM_018044212.1,Novel_005445,Novel_027688,Novel_024734,Novel_024731,XM_018059054.1,Nove…
Biological Process	GO:0051648	vesicle localization	33	514	2.29997e-06	0.00570545	Novel_022378,Novel_011432,XM_018057735.1,Novel_005818,XM_018041241.1,XM_018055231.1,Novel_005819,Novel_005118,XM_018055222.1,XM_018038349.1,Novel_017484,Novel_017776,XM_005687994.3,Novel_011844,Novel_016822,Novel_005816,Novel_009561,XM_018058897.1,XM_018061366.1,Novel_013993,Novel_011413,Novel_010945,XR_001918877.1,Novel_001051,XM_005700540.3,XM_005691547.3,Novel_010947,Novel_004765,Novel_008978,…
Biological Process	GO:0048709	oligodendrocyte differentiation	18	196	4.119e-06	0.00766339	Novel_019358,Novel_019352,Novel_013605,XM_018041336.1,Novel_010762,Novel_023057,Novel_000024,Novel_000031,XM_018041241.1,Novel_010746,Novel_010759,Novel_005625,Novel_010760,Novel_010763,Novel_010753,Novel_010757,Novel_000025,Novel_019353
Cellular Component	GO:0098590	plasma membrane region	77	1766	7.57787e-06	0.0110804	XM_018039584.1,XM_018050081.1,XM_018051188.1,Novel_005819,Novel_005118,Novel_002688,Novel_007547,Novel_017000,Novel_016420,XM_013972199.2,Novel_006216,Novel_000711,Novel_004860,XM_018060493.1,Novel_005816,Novel_022005,XM_018048680.1,Novel_002623,XM_005675316.3,XM_018059645.1,Novel_003677,Novel_006291,Novel_007162,Novel_023550,Novel_026448,Novel_025900,Novel_000647,XM_018041336.1,Novel_003679,Nove…
Molecular Function	GO:0016423	tRNA (guanine) methyltransferase activity	8	41	8.93341e-06	0.0110804	Novel_021987,Novel_021989,Novel_021972,XM_018051734.1,Novel_021996,Novel_021978,Novel_021976,Novel_021988
Biological Process	GO:0010664	negative regulation of striated muscle cell apoptotic process	7	35	2.76365e-05	0.0118211	Novel_010753,Novel_010763,Novel_010760,Novel_010757,Novel_010762,Novel_010746,Novel_010759
Biological Process	GO:0010667	negative regulation of cardiac muscle cell apoptotic process	7	35	2.76365e-05	0.0118211	Novel_010746,Novel_010759,Novel_010760,Novel_010763,Novel_010753,Novel_010762,Novel_010757
Biological Process	GO:0016043	cellular component organization	346	11006	2.07217e-05	0.0118211	XM_018065886.1,Novel_011553,XM_018053910.1,Novel_026034,Novel_011423,XM_005700540.3,Novel_003955,Novel_026083,Novel_004688,XM_018048435.1,Novel_023701,Novel_021757,XM_018057000.1,Novel_021408,XM_018038346.1,Novel_014628,Novel_012735,XM_005696537.3,Novel_004497,Novel_020744,Novel_015150,XM_005679282.3,Novel_014501,XM_018050293.1,Novel_013034,XM_018056596.1,Novel_006051,Novel_011617,XM_018066926.1,…
Biological Process	GO:0017157	regulation of exocytosis	24	356	2.42943e-05	0.0118211	Novel_017996,Novel_005818,Novel_010945,XM_018053317.1,Novel_022378,Novel_010947,Novel_005819,XM_005691547.3,XM_005700540.3,Novel_001051,Novel_017989,Novel_017776,Novel_017988,XM_018038349.1,Novel_004765,Novel_017990,Novel_017980,Novel_017484,Novel_022379,Novel_026578,Novel_000216,Novel_016822,Novel_005816,XM_018038346.1
Biological Process	GO:0048284	organelle fusion	26	407	2.85918e-05	0.0118211	XM_018057000.1,Novel_003045,Novel_005816,Novel_016822,Novel_011166,XM_005699056.2,Novel_017776,XM_018063648.1,Novel_013034,Novel_018328,XM_018055051.1,Novel_014029,Novel_010947,XM_005691547.3,XM_018060332.1,XM_013963894.2,Novel_016635,Novel_005819,Novel_014032,Novel_003162,XM_005700540.3,Novel_016634,Novel_003166,XM_018048806.1,Novel_005818,Novel_010945
Biological Process	GO:0051650	establishment of vesicle localization	29	461	1.35384e-05	0.0118211	XR_001918877.1,Novel_005818,Novel_010945,Novel_011413,XM_018057735.1,Novel_022378,Novel_011432,Novel_010947,Novel_005819,XM_005691547.3,Novel_005118,XM_005700540.3,Novel_001051,Novel_011844,XM_005687994.3,Novel_017776,XM_018038349.1,Novel_017484,Novel_004765,Novel_008978,Novel_022379,XM_018061366.1,Novel_013993,XM_018058897.1,Novel_007785,Novel_016822,Novel_005816,XM_018038346.1,Novel_009561
Biological Process	GO:0060627	regulation of vesicle-mediated transport	45	883	1.73457e-05	0.0118211	Novel_017776,Novel_017990,Novel_017484,XM_018038349.1,Novel_005356,Novel_011166,Novel_016822,Novel_005816,XM_018055454.1,Novel_000216,Novel_026578,Novel_022378,XM_018048806.1,XM_013974002.2,Novel_005818,Novel_017996,Novel_018328,Novel_005819,XM_013963894.2,Novel_015070,XM_018063648.1,Novel_016201,Novel_017988,XM_018041336.1,Novel_017989,Novel_004765,Novel_008978,Novel_017980,Novel_001890,XM_01803…
Biological Process	GO:0061158	3'-UTR-mediated mRNA destabilization	9	55	1.12151e-05	0.0118211	Novel_010759,Novel_010746,XM_018041462.1,XM_018041460.1,Novel_010757,Novel_010762,Novel_010753,Novel_010763,Novel_010760
Molecular Function	GO:0000049	tRNA binding	16	179	1.94498e-05	0.0118211	XM_018042949.1,Novel_027688,Novel_016418,Novel_021989,Novel_016415,Novel_012735,Novel_021987,Novel_012738,Novel_027694,Novel_012727,Novel_021978,Novel_021988,Novel_021976,Novel_016420,Novel_021996,Novel_021972
